# Supplementary material for: Evaluation of FGFR targeting in breast cancer through interrogation of patient-derived models
Source: Breast Cancer Res. 2021 Aug 3;23:82. doi: 10.1186/s13058-021-01461-4 (PMC8336364; doi:10.1186/s13058-021-01461-4)
Supplement: Supplementary file 2 — Additional file 2. Table S1. Heat map ranking the total phosphopeptide intensity for specific kinases across the 19 PDX samples. Table S2. Heat map ranking individual phosphopeptide intensity for specific kinases across the 19 PDX samples. [file 13058_2021_1461_MOESM2_ESM.xlsx]

## Sheet: HighestPhospho_comb
Supplementary Table 1: Heat map ranking the total phosphopeptides of a kinase across the 19 PDX samples.
		Log2																			Rank
Sum of phosphorylation for individual kinase	# of phosphorylation site peptide	HCI-001	HCI-002	HCI-009	HCI-010	HCI-015	ELX12-58	ELX13-31	HCI-004	KCC_P_3931	ELX14-21	KCC_P_3946	HCI-019	ELX14-08	ELX11-26	KCC_P_4043	ELX14-32	ELX13-02	ELX12-06	HCI-016	HCI-001	HCI-002	HCI-009	HCI-010	HCI-015	ELX12-58	ELX13-31	HCI-004	KCC_P_3931	ELX14-21	KCC_P_3946	HCI-019	ELX14-08	ELX11-26	KCC_P_4043	ELX14-32	ELX13-02	ELX12-06	HCI-016
GSK3A(pY279,pY279|pS282)	2	23.4577	18.7715	24.5141	25.0031	23.0255	24.5296	22.564	25.0175	25.0922	25.3962	23.7881	24.8056	20.7364	21.5227	21.4618	25.8131	25.1611	26.1829	22.3558	1	6	1	1	1	1	1	1	1	1	1	1	4	4	3	1	1	1	1
DYRK1A(pY321)	1	22.4809	23.9792	22.8789	24.6448	22.049	23.317	22.139	23.8892	23.8368	24.2747	22.9649	24.0799	23.7507	25.9031	24.3283	24.0976	24.698	24.9733	21.6721	2	1	2	2	2	2	2	2	2	2	2	2	1	1	1	2	2	2	2
CDK1(pT14|pY15,pY15,pY19)	3	20.7046	22.9689	20.1619	22.0263	20.2059	21.3396	19.1336	20.3817	21.3223	21.8411	20.9404	21.2999	21.7984	22.6683	22.2281	22.2999	22.8464	22.2706	18.5726	3	2	3	3	3	3	3	4	3	3	3	3	2	2	2	3	3	3	3
HIPK2(pY361)	1	18.5995	20.2692	19.6824	21.0966	18.935	20.2844	18.0472	20.7788	20.693	20.856	19.2347	20.1868	20.4583	22.3843	21.0319	20.9502	20.7481	21.7284	17.8941	4	3	4	4	4	4	4	3	4	4	4	5	5	3	4	4	4	4	4
PTK2(pY570,pY576,pY577,pY861,pY925)	5	17.2628	19.208	17.2073	19.3667	17.6676	19.3015	17.828	19.4113	18.9912	19.1126	15.517	20.3824	20.997	20.6207	20.5009	20.0318	19.5495	19.3156	16.9613	7	4	8	6	6	6	5	7	8	6	10	4	3	6	5	5	6	8	5
PRKCD(pS299|pY313,pS304|pY313,pY313,pY334,pY374)	5	17.0361	17.6633	16.149	16.5237	15.7316	20.2359	15.2812	18.5514	20.2671	20.2614	15.3409	19.9029	16.175	18.7754	19.9156	18.5251	19.6179	21.4167	15.935	8	9	10	13	10	5	9	8	5	5	11	6	16	9	6	8	5	5	6
HIPK3(pY359)	1	16.7648	17.8232	18.0678	20.7943	16.2782	18.96	15.9835	19.509	18.4784	19.0055	16.994	19.2059	18.3056	19.4347	19.8484	18.9081	18.441	20.3522	15.5496	9	8	6	5	9	8	6	6	9	7	7	8	8	7	7	7	8	6	8
DYRK2(pY382)	1	15.9221	18.9643	18.3531	18.7436	16.401	17.9385	15.9662	18.5455	19.8896	18.5476	17.2906	18.3496	19.677	20.6848	18.5166	19.3098	18.6618	19.723	15.2315	11	5	5	8	8	11	7	9	6	9	6	9	6	5	9	6	7	7	10
YES1(pY194,pY222,pY223,pY426,pY446)	5	18.3412	18.2396	15.9342	18.2252	16.9311	18.6288	15.7736	19.5273	19.0595	18.629	17.6277	19.2715	17.4692	18.8174	19.2587	17.177	17.3876	18.9352	15.3775	6	7	12	9	7	9	8	5	7	8	5	7	9	8	8	9	10	9	9
TNK2(pY518,pY827)	2	18.5346	16.8946	15.4841	18.8985	17.6917	18.1466	14.605	18.077	16.5742	15.2897	13.7807	17.7121	18.54	0	16.1429	16.298	15.0389	16.0009	12.152	5	11	13	7	5	10	10	10	13	15	19	10	7	38	18	12	16	18	19
MAPK14(pT180|pY182,pY182)	2	14.1708	16.871	16.193	16.3405	13.9656	16.7075	14.2891	16.7455	17.2978	17.3193	14.2282	16.8665	17.4502	17.2952	17.8135	16.7221	16.6719	18.0388	11.6019	15	12	9	15	18	14	12	13	10	10	16	13	10	13	12	11	11	12	22
DYRK3(pY369)	1	16.7641	16.5686	13.0843	17.1063	15.368	14.5993	14.0538	14.3574	14.7897	14.9211	15.2316	15.8237	16.6982	17.291	17.0895	16.7234	14.8526	18.5015	11.7702	10	13	21	11	13	25	14	23	26	18	12	14	12	14	14	10	17	10	21
EPHB3(pY600,pY792)	2	14.2474	16.5494	0	17.0063	15.6325	15.3674	0	17.4345	16.0064	13.8225	16.9354	17.1672	13.6752	17.7326	16.0219	15.1663	16.4656	16.4823	15.7359	14	14	32	12	11	21	32	11	17	26	8	11	25	11	19	17	12	16	7
CDK5(pY15)	1	14.8167	16.9738	14.7422	14.3613	14.1472	14.2735	13.0991	15.2732	15.4416	14.9656	15.7205	13.8526	14.992	17.0119	18.2033	15.7002	18.018	16.3278	13.1354	12	10	15	23	17	29	17	18	22	17	9	24	20	16	10	15	9	17	15
MAPK1(pT185|pY187,pY187)	2	14.002	15.1699	13.0592	10.9923	11.9307	19.1461	14.2093	14.6407	16.9292	14.9694	0	16.9114	14.2423	14.9999	15.5862	14.6261	14.4052	17.4101	10.5483	16	18	22	32	27	7	13	21	11	16	28	12	22	21	21	18	18	13	28
PTK6(pY114)	1	12.072	13.2012	17.3036	14.3678	13.6366	14.3862	0	11.952	13.1342	15.7012	11.6396	0	0	14.0591	17.9783	14.3701	15.0701	18.2104	13.9149	21	31	7	22	19	27	32	33	34	11	24	44	40	28	11	19	15	11	12
EPHB4(pY581,pY614)	2	12.5772	15.6476	15.9727	16.0677	14.7963	14.4859	11.935	14.7296	16.1384	14.6933	13.9268	15.0359	14.3669	17.2448	17.1846	14.0725	15.9105	15.993	13.5552	19	17	11	16	15	26	22	19	15	20	18	18	21	15	13	21	13	19	13
EPHA2(pY575,pT587|pY594,pY588,pY588|pT593,pY588|pY594,pY628,pY735,pY772,pY960)	9	14.3614	14.2838	11.3094	16.4503	15.6104	16.5842	10.9646	16.1894	16.1165	15.561	14.4381	15.48	16.4886	12.9286	16.1894	0	13.6621	16.9217	10.8331	13	21	27	14	12	15	24	16	16	14	14	15	13	34	17	34	22	14	24
ICK(pT157|pY159,pY159)	2	9.66316	14.5323	14.1551	0	9.5494	14.7308	9.72123	10.9496	15.5166	15.6736	13.9482	14.8744	16.3197	17.7727	16.6946	15.5903	15.7444	15.8416	13.0979	33	20	18	34	37	23	29	34	20	12	17	20	15	10	15	16	14	20	16
LYN(pY193,pY194,pY306,pY32,pY397)	5	13.3426	16.0098	0	17.8776	15.0101	16.0517	12.836	14.72	15.3026	15.6389	14.326	13.1115	11.8144	12.9255	13.9954	13.2161	13.9827	13.0136	0	18	16	32	10	14	16	18	20	24	13	15	29	35	35	29	24	20	31	35
PRPF4B(pY849)	1	0	13.7	11.4879	13.5728	13.1919	16.7682	12.7437	0	11.9446	13.418	11.7464	15.2778	15.8369	17.3502	14.1861	14.2898	14.0409	16.5653	12.4781	35	26	26	28	21	13	19	38	36	28	23	16	17	12	28	20	19	15	17
ABL2(pY439)	1	13.8437	13.7579	13.7401	15.4628	13.3025	14.6932	11.7432	16.3708	15.4874	14.1686	13.506	14.1908	16.4064	16.081	15.9012	13.7821	13.5197	15.0305	10.7999	17	25	19	17	20	24	23	14	21	23	20	21	14	18	20	23	23	23	25
PEAK1(pY462,pY531,)	2	11.9148	13.4467	0	13.5815	13.0838	15.7867	13.3901	15.7369	15.7038	13.5124	12.6782	14.1713	17.3292	15.044	13.2903	13.9147	13.4236	13.6605	10.6106	22	27	32	27	22	17	16	17	18	27	21	22	11	20	32	22	24	28	27
FGFR1(pY653,pY654)	2	11.18	11.6631	12.171	14.597	11.8574	14.9676	13.5612	14.5875	15.6988	14.7435	10.6363	15.1742	13.8717	16.2028	13.9444	15.7317	12.8777	15.1808	10.7043	24	33	23	20	28	22	15	22	19	19	26	17	24	17	30	14	30	21	26
DDR1(pY513,pY792|pY796,pY796)	3	9.15078	14.1002	14.681	14.108	12.9469	13.9263	10.4155	16.8438	16.4568	11.9481	14.6865	13.4144	0	14.7491	13.1579	10.3887	13.2381	15.1099	12.4744	34	23	16	26	23	30	27	12	14	34	13	26	40	24	33	32	26	22	18
SGK223(pY413)	1	0	0	14.2041	15.3422	14.4666	12.4511	14.3789	16.2683	15.1494	14.0771	0	0	15.7092	14.9599	0	15.9326	0	14.939	0	35	37	17	18	16	38	11	15	25	25	28	44	18	22	41	13	40	24	35
MAPK3(pT202|pY204,pY204)	2	10.9825	14.7487	12.0449	10.4275	10.6723	17.439	12.5523	12.6442	14.4209	14.4499	0	14.892	13.1932	13.4778	12.9334	13.0729	9.70962	14.8911	9.13049	25	19	24	33	35	12	20	29	28	21	28	19	27	31	34	25	38	25	33
EGFR(pY1110,pY1172,pY1197,pY727)	4	11.6305	12.3003	13.6032	14.2342	11.5843	15.5447	9.22583	14.2862	14.6133	14.3996	12.0336	13.1424	13.4219	14.4959	15.1876	0	12.8779	13.8972	9.96779	23	32	20	25	30	20	30	24	27	22	22	28	26	26	22	34	29	26	30
MAPK13(pY182)	1	10.7121	10.881	9.93709	14.5607	11.3767	13.6924	0	14.2839	16.8134	14.1548	0	10.1751	0	0	14.5148	0	12.7023	10.6333	0	28	36	30	21	32	31	32	25	12	24	28	41	40	38	24	34	31	39	35
EPHA4(pY602,pY779,pY798)	3	10.6575	16.4813	11.6681	0	10.7366	12.4302	0	0	13.7049	12.5382	10.5662	14.1234	0	0	14.4845	0	12.2454	13.5312	9.01401	29	15	25	34	34	40	32	38	31	31	27	23	40	38	25	34	33	29	34
TYK2(pY292,pY433)	2	12.0901	13.4408	11.2754	0	12.3168	14.341	12.0004	12.0507	15.4308	11.6204	0	12.8558	12.884	14.5283	14.1955	11.1324	13.8714	12.2364	9.35562	20	28	28	34	25	28	21	31	23	36	28	32	29	25	27	31	21	36	32
FGFR2(pY656,pY657)	2	0	0	0	0	0	0	0	0	9.91137	0	0	13.1926	0	15.9697	16.529	0	12.692	0	10.4757	35	37	32	34	38	56	32	38	42	37	28	27	40	19	16	34	32	41	29
MAPK12(pY185)	1	10.9487	13.333	0	0	11.3598	13.5895	0	13.5876	13.4444	12.7878	0	12.5024	15.4931	13.6104	12.8393	13.0675	10.8012	12.4436	0	26	29	32	34	33	32	32	27	33	30	28	36	19	30	35	26	37	34	35
IGF1R(pY1161,pY1165,pY1166)	3	0	14.2293	0	0	12.8935	13.3	9.91377	13.9736	13.704	0	0	12.6284	12.2309	12.8035	14.824	0	8.82002	9.37054	0	35	22	32	34	24	33	28	26	32	37	28	34	31	36	23	34	39	40	35
PRKAA1(pY442)	1	0	0	0	14.3423	0	11.4999	0	13.47	11.5531	13.0035	0	0	12.4839	14.8666	12.5069	12.5544	13.3258	13.0092	0	35	37	32	24	38	44	32	28	39	29	28	44	30	23	36	27	25	32	35
MAPK8(pY185)	1	0	0	0	0	0	15.549	10.8823	0	14.3099	0	0	12.894	9.70463	0	0	0	12.9339	0	14.0211	35	37	32	34	38	19	25	38	29	37	28	31	38	38	41	34	28	41	11
MAPK9(pY185)	1	0	0	0	0	0	15.7531	10.6261	0	13.7863	0	0	10.2882	0	0	0	0	11.5457	13.157	13.3431	35	37	32	34	38	18	26	38	30	37	28	40	40	38	41	34	35	30	14
CDK16(pT175|pY176,pY176)	2	10.8555	13.8591	0	12.6715	0	12.4571	0	0	11.4079	11.74	0	11.9259	11.4218	13.4421	13.31	12.3873	13.2012	13.7594	0	27	24	32	30	38	37	32	38	40	35	28	38	36	32	31	28	27	27	35
PDGFRA(pY613,pY762,pY768)	3	0	11.4979	0	14.9252	0	0	0	10.8067	0	0	0	13.1055	13.0094	14.063	8.82857	12.3468	0	12.8979	0	35	34	32	19	38	56	32	35	44	37	28	30	28	27	40	29	40	33	35
PRKACB(pY69)	1	0	0	9.86146	0	0	10.8877	0	11.9694	0	12.1869	0	11.1092	11.9573	13.2607	14.4722	11.2573	12.1403	12.1652	9.644	35	37	31	34	38	48	32	32	44	32	28	39	32	33	26	30	34	37	31
EPHA1(pY781)	1	9.84835	13.3145	10.8502	0	0	12.1264	8.6402	9.85552	11.8432	11.9481	0	12.4126	0	0	11.7948	0	0	12.3468	10.8668	31	30	29	34	38	41	31	37	37	33	28	37	40	38	38	34	40	35	23
FGFR4(pY642,pY642|pY643,pY643)	3	0	0	15.1699	0	0	0	0	0	0	0	0	0	0	11.428	0	0	0	0	0	35	37	14	34	38	56	32	38	44	37	28	44	40	37	41	34	40	41	35
DDR2(pY481)	1	0	0	0	0	0	13.1936	0	0	0	0	0	13.7681	11.8584	0	0	9.21632	0	0	11.8928	35	37	32	34	38	35	32	38	44	37	28	25	33	38	41	33	40	41	20
MAP4K5(pY31)	1	0	0	0	13.0983	10.5366	13.0555	0	0	12.0568	0	10.7338	0	0	0	0	0	11.4279	11.3684	0	35	37	32	29	36	36	32	38	35	37	25	44	40	38	41	34	36	38	35
AXL(pY866)	1	0	0	0	0	0	10.8868	0	0	11.3159	0	0	12.7126	13.9195	0	0	0	0	0	0	35	37	32	34	38	49	32	38	41	37	28	33	23	38	41	34	40	41	35
EPHB1(pY768)	1	0	0	0	0	0	0	0	0	0	0	0	12.5878	0	13.9863	0	0	0	0	0	35	37	32	34	38	56	32	38	44	37	28	35	40	29	41	34	40	41	35
TEC(pY519)	1	9.83932	0	0	0	11.4771	12.1244	0	10.283	0	0	0	10.1248	11.8385	0	0	0	0	0	0	32	37	32	34	31	42	32	36	44	37	28	42	34	38	41	34	40	41	35
RIPK2(pY381)	1	0	0	0	0	12.1328	11.3072	0	12.4034	0	0	0	0	0	0	0	0	0	0	0	35	37	32	34	26	46	32	30	44	37	28	44	40	38	41	34	40	41	35
ERBB2(pY877)	1	10.4239	0	0	0	0	13.1983	0	0	0	0	0	0	0	0	0	0	0	0	0	30	37	32	34	38	34	32	38	44	37	28	44	40	38	41	34	40	41	35
PTK2B(pY579)	1	0	0	0	0	11.7419	11.923	0	0	0	0	0	0	0	0	0	0	0	0	0	35	37	32	34	29	43	32	38	44	37	28	44	40	38	41	34	40	41	35
CDKL5(pY171)	1	0	0	0	0	0	12.4488	0	0	0	0	0	0	0	0	0	0	0	0	0	35	37	32	34	38	39	32	38	44	37	28	44	40	38	41	34	40	41	35
BCR(pY177)	1	0	0	0	0	0	11.3257	0	0	11.554	0	0	0	0	0	0	0	0	0	0	35	37	32	34	38	45	32	38	38	37	28	44	40	38	41	34	40	41	35
LCK(pY394)	1	0	0	0	11.9198	0	10.4802	0	0	0	0	0	0	0	0	0	0	0	0	0	35	37	32	31	38	50	32	38	44	37	28	44	40	38	41	34	40	41	35
JAK2(pY570)	1	0	0	0	0	0	11.2807	0	0	0	0	0	8.42939	11.2214	0	0	0	0	0	0	35	37	32	34	38	47	32	38	44	37	28	43	37	38	41	34	40	41	35
SYK(pY203)	1	0	0	0	0	0	0	0	0	0	0	0	0	0	0	12.2213	0	0	0	0	35	37	32	34	38	56	32	38	44	37	28	44	40	38	37	34	40	41	35
SRC(pY187,pY216)	2	0	11.1332	0	0	0	9.87745	0	0	9.13858	0	0	0	0	0	0	0	0	0	0	35	35	32	34	38	51	32	38	43	37	28	44	40	38	41	34	40	41	35
CDK10(pY50)	1	0	0	0	0	0	0	0	0	0	0	0	0	0	0	9.91279	0	0	0	0	35	37	32	34	38	56	32	38	44	37	28	44	40	38	39	34	40	41	35
FRK(pY99)	1	0	0	0	0	0	9.79952	0	0	0	0	0	0	0	0	0	0	0	0	0	35	37	32	34	38	52	32	38	44	37	28	44	40	38	41	34	40	41	35
ERBB3(pY1328)	1	0	0	0	0	0	9.40924	0	0	0	0	0	0	0	0	0	0	0	0	0	35	37	32	34	38	53	32	38	44	37	28	44	40	38	41	34	40	41	35
KIT(pY609)	1	0	0	0	0	0	9.40188	0	0	0	0	0	0	0	0	0	0	0	0	0	35	37	32	34	38	54	32	38	44	37	28	44	40	38	41	34	40	41	35
PDGFRB(pY683)	1	0	0	0	0	0	9.39904	0	0	0	0	0	0	0	0	0	0	0	0	0	35	37	32	34	38	55	32	38	44	37	28	44	40	38	41	34	40	41	35
NTRK3(pY516)	1	0	0	0	0	0	0	0	0	0	0	0	0	7.43789	0	0	0	0	0	0	35	37	32	34	38	56	32	38	44	37	28	44	39	38	41	34	40	41	35

## Sheet: HighestPhospho_peptide
Supplementary Table 2: Heat map ranking individual phosphopeptides of a kinase across the 19 PDX samples.
	Log2																			Rank
Protein	HCI-001	HCI-002	HCI-009	HCI-010	HCI-015	ELX12-58	ELX13-31	HCI-004	KCC_P_3931	ELX14-21	KCC_P_3946	HCI-019	ELX14-08	ELX11-26	KCC_P_4043	ELX14-32	ELX13-02	ELX12-06	HCI-016	HCI-001	HCI-002	HCI-009	HCI-010	HCI-015	ELX12-58	ELX13-31	HCI-004	KCC_P_3931	ELX14-21	KCC_P_3946	HCI-019	ELX14-08	ELX11-26	KCC_P_4043	ELX14-32	ELX13-02	ELX12-06	HCI-016
GSK3A_P49840_pY279	23.4567	18.3895	24.5127	25.0031	23.0241	24.5278	22.564	25.0163	25.0903	25.3946	23.7867	24.8036	20.6929	21.4228	21.3822	25.8109	25.157	26.1814	22.3556	1	7	1	1	1	1	1	1	1	1	1	1	3	4	3	1	1	1	1
DYRK1A_Q13627_pY321	22.4809	23.9792	22.8789	24.6448	22.049	23.317	22.139	23.8892	23.8368	24.2747	22.9649	24.0799	23.7507	25.9031	24.3283	24.0976	24.698	24.9733	21.6721	2	1	2	2	2	2	2	2	2	2	2	2	1	1	1	2	2	2	2
CDK1_P06493_pY15	20.3051	22.4932	19.8466	21.9804	19.8679	21.1036	18.7813	18.4819	20.999	21.4583	20.4756	20.8463	21.3555	22.2428	21.757	21.9468	22.3044	21.4829	18.1577	3	2	3	3	3	3	3	7	3	3	3	3	2	3	2	3	3	4	3
HIPK2_Q9H2X6_pY361	18.5995	20.2692	19.6824	21.0966	18.935	20.2844	18.0472	20.7788	20.693	20.856	19.2347	20.1868	20.4583	22.3843	21.0319	20.9502	20.7481	21.7284	17.8941	4	4	4	4	4	4	4	3	4	4	4	4	4	2	4	4	5	3	4
CDK1_P06493_pT14|pY15	18.4197	20.8749	17.6007	14.0046	17.6984	18.3856	16.6675	19.5451	18.8386	19.4279	18.6393	19.1927	19.7453	20.4492	20.0849	19.685	20.9621	20.7579	16.3812	6	3	7	33	5	8	5	4	7	6	5	7	7	6	5	5	4	6	5
PRKCD_Q05655_pY313	16.7447	17.5001	15.9546	16.0898	15.4516	20.0784	15.1973	18.3823	20.1516	20.1092	15.0567	19.7694	16.0102	18.5217	19.7612	18.4226	19.4947	21.2623	15.8821	10	11	10	18	14	5	11	9	5	5	14	5	20	11	7	10	6	5	6
HIPK3_Q9H422_pY359	16.7648	17.8232	18.0678	20.7943	16.2782	18.96	15.9835	19.509	18.4784	19.0055	16.994	19.2059	18.3056	19.4347	19.8484	18.9081	18.441	20.3522	15.5496	8	9	6	5	8	6	8	5	9	7	8	6	10	7	6	7	9	7	9
DYRK2_Q92630_pY382	15.9221	18.9643	18.3531	18.7436	16.401	17.9385	15.9662	18.5455	19.8896	18.5476	17.2906	18.3496	19.677	20.6848	18.5166	19.3098	18.6618	19.723	15.2315	12	5	5	7	7	13	9	6	6	8	6	11	8	5	11	6	7	8	11
PTK2_Q05397_pY577	15.6053	17.5363	15.4624	18.1752	16.2059	17.9628	16.5464	18.1361	17.7203	17.5755	13.7948	19.1892	19.814	18.7178	19.0806	18.5786	17.473	17.0687	15.2357	16	10	13	8	10	11	6	10	11	10	19	8	6	10	9	9	12	16	10
PTK2_Q05397_pY576	15.6088	16.8112	14.6837	18.1385	16.2062	17.962	16.5227	18.1348	17.7205	17.5706	13.7948	19.1865	19.8149	18.719	19.0844	18.5803	17.4714	17.0649	15.2008	15	14	19	9	9	12	7	11	10	11	20	9	5	9	8	8	13	17	12
YES1_P07947_pY426	17.9927	16.7311	15.0038	17.5535	16.168	18.3167	15.1126	18.4481	18.7693	17.7162	15.5366	18.9398	16.6705	17.0471	18.6894	15.2126	16.4452	17.5764	14.0941	7	15	16	10	11	9	12	8	8	9	12	10	14	20	10	21	16	15	14
PTK2_Q05397_pY570	15.7523	18.1496	16.2557	16.0264	15.7439	16.6863	15.3513	16.6241	16.2847	17.3112	14.1726	17.1629	17.7318	19.3913	18.3419	18.0166	18.527	18.4828	15.6099	13	8	9	19	12	16	10	17	17	13	16	13	11	8	12	12	8	10	8
CDK1_P06493_pY19	15.9364	18.5473	14.9455	16.838	15.2846	15.822	14.3257	17.8427	15.8152	17.3769	17.155	16.5698	16.3788	18.0461	17.9682	18.0857	18.2833	18.4394	13.5607	11	6	17	14	16	20	15	14	21	12	7	16	17	12	15	11	10	11	17
TNK2_Q07912_pY827	18.5346	16.8946	15.4841	18.8985	17.6917	18.0892	14.605	18.077	16.5742	15.2897	13.7807	17.6834	18.5312	0	16.1429	16.298	15.0389	16.0009	12.152	5	13	12	6	6	10	13	12	15	20	21	12	9	62	23	15	24	26	24
YES1_P07947_pY194	15.6373	16.4733	14.2199	16.7165	15.2829	15.6764	13.69	18.0139	15.82	16.8994	16.8513	15.9228	15.7439	17.4801	16.9304	16.1664	15.3058	17.7236	14.1026	14	19	22	15	17	22	19	13	20	15	10	18	22	16	20	17	21	13	13
DYRK3_O43781_pY369	16.7641	16.5686	13.0843	17.1063	15.368	14.5993	14.0538	14.3574	14.7897	14.9211	15.2316	15.8237	16.6982	17.291	17.0895	16.7234	14.8526	18.5015	11.7702	9	17	29	11	15	32	17	32	32	24	13	19	13	18	19	13	25	9	27
EPHB3_P54753_pY600	14.2474	16.5494	0	17.0063	15.6325	15.2181	0	17.4345	16.0064	13.8225	16.9354	17.1199	13.6752	17.7326	16.0219	15.1663	16.4656	16.4823	15.6856	19	18	49	12	13	28	47	15	19	40	9	14	35	13	24	22	15	21	7
CDK5_Q00535_pY15	14.8167	16.9738	14.7422	14.3613	14.1472	14.2735	13.0991	15.2732	15.4416	14.9656	15.7205	13.8526	14.992	17.0119	18.2033	15.7002	18.018	16.3278	13.1354	17	12	18	27	21	40	20	24	25	23	11	38	29	21	13	19	11	22	20
MAPK14_Q16539_pY182	14.1708	16.2288	15.1634	16.3405	13.6563	16.3364	13.8022	16.2428	16.9302	16.9847	12.4946	16.4043	16.5728	16.642	17.2075	16.1994	15.6545	16.0404	10.4027	20	21	15	16	24	17	18	20	12	14	33	17	15	22	17	16	19	25	34
MAPK1_P28482_pY187	13.6592	14.8344	13.0592	10.9923	11.9307	18.9505	14.0845	14.3802	16.8173	14.7466	0	16.7395	13.964	14.4707	15.2569	13.9996	13.9296	17.0136	10.3399	23	26	30	53	38	7	16	31	13	25	46	15	32	38	29	32	30	18	36
GSK3A_P49840_pY279|pS282	12.9225	16.6676	14.5309	0	12.986	14.877	0	14.8126	15.5013	15.5578	13.8103	15.3664	15.6618	17.6219	17.242	16.4585	16.6972	16.305	9.46855	26	16	21	55	31	29	47	27	23	19	18	21	24	15	16	14	14	23	47
PTK6_Q13882_pY114	12.072	13.2012	17.3036	14.3678	13.6366	14.3862	0	11.952	13.1342	15.7012	11.6396	0	0	14.0591	17.9783	14.3701	15.0701	18.2104	13.9149	30	42	8	26	25	36	47	56	50	17	39	79	69	40	14	28	22	12	16
EPHB4_P54760_pY614	12.3499	15.6122	15.9382	15.6258	14.6652	14.3647	11.935	14.6135	16.0882	14.6933	13.7187	14.963	14.3669	17.2231	17.1573	14.0725	15.8579	15.964	13.458	28	23	11	21	18	37	29	30	18	26	23	25	30	19	18	31	17	27	18
MAPK14_Q16539_pT180|pY182	0	15.3942	15.222	0	11.5924	14.5672	12.4853	14.9805	15.1451	15.047	13.7122	14.9997	16.3162	15.8376	16.2697	15.0039	15.689	17.6233	10.7769	55	24	14	55	44	33	25	26	28	22	25	24	18	27	22	23	18	14	32
ICK_Q9UPZ9_pT157|pY159	9.66316	14.5323	14.1551	0	0	14.3372	9.72123	10.9496	15.0426	15.6736	13.9482	14.8744	16.0103	17.6244	16.517	15.5903	15.5593	15.8416	12.9781	52	30	25	55	64	38	44	63	29	18	17	26	19	14	21	20	20	28	21
PRPF4B_Q13523_pY849	0	13.7	11.4879	13.5728	13.1919	16.7682	12.7437	0	11.9446	13.418	11.7464	15.2778	15.8369	17.3502	14.1861	14.2898	14.0409	16.5653	12.4781	55	34	38	41	27	15	22	70	66	47	38	22	21	17	40	29	29	20	22
ABL2_P42684_pY439	13.8437	13.7579	13.7401	15.4628	13.3025	14.6932	11.7432	16.3708	15.4874	14.1686	13.506	14.1908	16.4064	16.081	15.9012	13.7821	13.5197	15.0305	10.7999	21	33	27	22	26	31	32	18	24	32	26	30	16	25	25	34	32	36	31
YES1_P07947_pY446	13.7659	15.3631	12.4448	0	13.1691	13.8593	11.7832	16.084	14.9592	15.2276	13.7161	15.7371	13.6724	16.6395	15.6856	14.4436	15.0589	15.566	12.121	22	25	32	55	28	46	31	21	30	21	24	20	36	23	27	27	23	32	25
SGK223_Q86YV5_pY413	0	0	14.2041	15.3422	14.4666	12.4511	14.3789	16.2683	15.1494	14.0771	0	0	15.7092	14.9599	0	15.9326	0	14.939	0	55	63	23	23	19	62	14	19	27	36	46	79	23	30	74	18	65	37	57
PEAK1_Q9H792_pY531	11.9148	13.4467	0	13.5815	13.0838	15.3186	12.8929	15.464	15.5032	13.5124	12.6782	13.9551	16.8431	14.5901	13.2903	13.9147	13.4236	13.6605	10.6106	32	36	49	40	30	26	21	23	22	44	32	36	12	36	49	33	34	44	33
DDR1_Q08345_pY796	9.15078	14.1002	14.681	14.108	12.9469	13.5118	10.4155	16.8186	16.2998	11.9481	14.6865	12.3005	0	14.7491	13.1579	10.3887	13.2381	15.1099	12.4744	53	31	20	31	32	52	40	16	16	56	15	54	69	33	50	51	36	34	23
PRKCD_Q05655_pY374	11.6065	13.2717	13.1614	14.1327	12.3469	13.094	0	14.7507	13.8888	15.7906	12.8573	14.1757	12.9638	16.1431	14.7735	14.1048	14.1684	15.6216	0	35	40	28	30	33	57	47	28	41	16	31	32	40	24	34	30	28	31	57
EPHA2_P29317_pY575	13.0763	12.959	11.3094	16.1481	14.3574	13.41	0	15.5482	14.6317	14.4086	13.3565	14.1828	15.0989	0	15.0374	0	11.9048	15.6515	0	25	46	40	17	20	54	47	22	36	30	27	31	28	62	31	54	53	30	57
PRKCD_Q05655_pY334	14.3898	12.2107	0	12.6681	12.0996	15.4907	11.1359	13.5792	14.5669	14.6142	0	15.1896	0	0	15.5215	11.1297	12.8609	16.6697	9.29162	18	52	49	47	37	24	34	38	37	27	46	23	69	62	28	48	40	19	50
MAPK3_P27361_pY204	10.9825	14.7487	12.0449	10.4275	10.6723	17.2879	12.3113	12.6442	14.2864	14.1714	0	14.6929	12.8235	12.7976	12.3872	11.4743	0	14.2071	9.13049	39	27	34	54	58	14	27	47	40	31	46	27	41	52	60	45	65	40	52
LYN_P07948_pY397	12.4863	14.6767	0	16.8637	13.9144	15.3394	12.489	13.5128	14.3279	14.1207	12.9698	12.1442	0	0	12.4985	0	12.6049	0	0	27	29	49	13	23	25	24	40	38	35	30	57	69	62	58	54	43	69	57
PRKCD_Q05655_pS304|pY313	0	12.8865	0	0	0	15.8401	0	0	14.664	14.4225	0	14.2971	0	0	14.0492	11.0112	14.634	16.2273	9.66563	55	48	49	55	64	19	47	70	35	29	46	28	69	62	41	49	27	24	44
PTK2_Q05397_pY925	11.1303	13.25	10.6544	13.0922	11.0521	12.8058	10.0013	13.1205	13.1899	13.7949	0	13.393	14.2187	15.9197	14.787	14.5086	14.6636	13.4982	10.3961	37	41	44	44	52	60	41	44	48	42	46	41	31	26	33	26	26	47	35
EPHA2_P29317_pY772	13.4182	12.6086	0	0	14.0673	14.0221	10.9646	13.9901	13.7688	13.8081	11.8939	14.0258	15.3852	12.9286	14.5249	0	12.0561	15.0763	9.7054	24	49	49	55	22	42	35	34	43	41	37	35	27	50	35	54	51	35	40
MAPK13_O15264_pY182	10.7121	10.881	9.93709	14.5607	11.3767	13.6924	0	14.2839	16.8134	14.1548	0	10.1751	0	0	14.5148	0	12.7023	10.6333	0	43	57	47	25	47	50	47	33	14	33	46	75	69	62	36	54	41	66	57
YES1_P07947_pY222	12.0506	13.698	11.5812	12.6386	11.1335	12.9859	11.9111	15.2114	12.6863	14.152	13.7613	13.0769	12.7725	14.6545	14.489	13.4136	12.8923	14.683	10.8882	31	35	37	48	51	59	30	25	57	34	22	43	42	34	37	35	39	38	28
FGFR1_P11362_pY654	10.18	10.6631	11.8057	13.668	10.8574	13.9299	12.6716	13.6124	14.7114	13.6197	9.70683	14.1483	13.0491	15.437	13.0811	14.7338	11.8851	14.2346	9.70426	46	58	35	37	56	45	23	36	33	43	44	33	38	28	51	24	54	39	42
FGFR1_P11362_pY653	10.18	10.6631	10.0103	13.5223	10.8574	14.0044	12.4417	13.5622	14.6861	13.8576	9.56207	14.1998	12.6694	14.9231	12.7934	14.7296	11.8703	14.1248	9.70429	47	59	46	42	55	43	26	39	34	39	45	29	43	31	55	25	56	41	41
MAPK1_P28482_pT185|pY187	11.7606	12.9012	0	0	0	16.1667	10.6164	12.0432	13.1854	12.1646	0	13.7567	11.7315	13.2964	13.2932	13.1207	12.5731	15.3533	7.65359	33	47	49	55	64	18	38	52	49	54	46	40	53	46	48	36	44	33	56
EPHA4_P54764_pY779	10.6575	16.4444	11.6681	0	10.7366	12.4302	0	0	13.7049	12.5382	10.5662	14.1234	0	0	14.4845	0	12.2454	13.5312	0	44	20	36	55	57	64	47	70	44	51	43	34	69	62	38	54	48	46	57
EGFR_P00533_pY1197	11.6305	12.3003	12.3155	13.9649	11.5843	15.2525	9.22583	12.2899	13.6366	14.0016	0	11.9202	13.0316	13.7952	15.0293	0	12.1266	12.3917	0	34	51	33	35	45	27	45	49	46	37	46	63	39	43	32	54	50	57	57
TYK2_P29597_pY292	12.0901	13.4408	11.2754	0	12.3168	14.2855	12.0004	12.0507	15.3383	11.6204	0	12.8558	11.198	14.5283	13.9569	11.1324	13.4563	12.2364	9.35562	29	37	41	55	34	39	28	51	26	60	46	45	59	37	42	47	33	59	49
PRKCD_Q05655_pS299|pY313	0	0	0	0	0	13.8063	0	11.3895	14.949	14.4347	0	13.3719	0	0	13.0382	11.9437	13.83	15.688	9.6729	55	63	49	55	64	48	47	61	31	28	46	42	69	62	52	43	31	29	43
YES1_P07947_pY223	11.0606	15.7288	10.9924	0	0	11.7779	0	14.6614	11.6634	13.4612	13.1985	12.1654	11.1123	13.9487	11.9398	11.761	0	13.831	10.1506	38	22	42	55	64	75	47	29	68	46	28	56	64	42	63	44	65	42	37
MAPK12_P53778_pY185	10.9487	13.333	0	0	11.3598	13.5895	0	13.5876	13.4444	12.7878	0	12.5024	15.4931	13.6104	12.8393	13.0675	10.8012	12.4436	0	40	38	49	55	48	51	47	37	47	50	46	51	26	44	54	37	62	56	57
LYN_P07948_pY32	11.4623	12.082	0	15.9224	13.1343	13.7394	0	11.9016	13.0404	13.8631	12.1291	0	0	0	11.8836	0	0	0	0	36	53	49	20	29	49	47	57	51	38	35	79	69	62	65	54	65	69	57
PRKAA1_Q13131_pY442	0	0	0	14.3423	0	11.4999	0	13.47	11.5531	13.0035	0	0	12.4839	14.8666	12.5069	12.5544	13.3258	13.0092	0	55	63	49	28	64	79	47	42	70	49	46	79	44	32	57	39	35	53	57
LYN_P07948_pY194	10.8361	14.6982	0	13.6389	10.9856	12.2113	10.6103	12.0354	11.4164	13.4852	0	12.0781	11.8144	12.9255	12.7242	12.8839	12.2914	13.0136	0	42	28	49	39	53	65	39	54	73	45	46	59	52	51	56	38	45	52	57
FGFR2_P21802_pY656	0	0	0	0	0	0	0	0	9.35196	0	0	12.5074	0	15.2308	15.8023	0	11.989	0	9.83699	55	63	49	55	64	101	47	70	81	64	46	50	69	29	26	54	52	69	39
MAPK8_P45983_pY185	0	0	0	0	0	15.549	10.8823	0	14.3099	0	0	12.894	9.70463	0	0	0	12.9339	0	14.0211	55	63	49	55	64	23	36	70	39	64	46	44	67	62	74	54	38	69	15
MAPK9_P45984_pY185	0	0	0	0	0	15.7531	10.6261	0	13.7863	0	0	10.2882	0	0	0	0	11.5457	13.157	13.3431	55	63	49	55	64	21	37	70	42	64	46	74	69	62	74	54	58	50	19
PEAK1_Q9H792_pY462	0	0	0	0	0	13.9353	11.6117	13.2003	12.7586	0	0	11.3262	15.5234	13.1545	0	0	0	0	0	55	63	49	55	64	44	33	43	55	64	46	69	25	48	74	54	65	69	57
PTK2_Q05397_pY861	0	0	0	13.966	0	14.4706	0	13.4782	0	0	0	13.8655	13.5574	0	13.6675	0	0	0	0	55	63	49	34	64	35	47	41	84	64	46	37	37	62	43	54	65	69	57
ICK_Q9UPZ9_pY159	0	0	0	0	9.5494	12.6646	0	0	13.68	0	0	0	13.9467	14.4166	13.5846	0	12.69	0	9.44802	55	63	49	55	62	61	47	70	45	64	46	79	33	39	44	54	42	69	48
EGFR_P00533_pY727	0	0	12.843	0	0	11.8487	0	13.8699	12.7634	12.3474	12.0336	12.3349	11.3453	13.1178	11.9211	0	11.5772	13.2708	9.96779	55	63	31	55	64	74	47	35	54	52	36	53	56	49	64	54	57	49	38
CDK16_Q00536_pY176	10.8555	13.8591	0	12.6715	0	11.7352	0	0	11.4079	11.74	0	11.9259	11.4218	13.4421	13.31	12.3873	13.2012	0	0	41	32	49	46	64	76	47	70	74	59	46	62	55	45	47	41	37	69	57
EPHA2_P29317_pY628	0	12.4863	0	0	11.1366	11.6667	0	12.0787	12.8849	13.0495	12.3554	12.609	11.7103	0	12.9368	0	12.2497	13.6407	9.21534	55	50	49	55	50	78	47	50	53	48	34	47	54	62	53	54	47	45	51
LYN_P07948_pY306	0	13.1151	0	15.0453	12.1612	11.7316	0	11.5876	12.5407	11.9144	12.9723	0	0	0	0	0	0	0	0	55	43	49	24	35	77	47	59	58	58	29	79	69	62	74	54	65	69	57
FGFR2_P21802_pY657	0	0	0	0	0	0	0	0	8.27392	0	0	11.7893	0	14.6506	15.1916	0	11.3177	0	8.99268	55	63	49	55	64	101	47	70	83	64	46	64	69	35	30	54	60	69	54
PRKACB_P22694_pY69	0	0	9.86146	0	0	10.8877	0	11.9694	0	12.1869	0	11.1092	11.9573	13.2607	14.4722	11.2573	12.1403	12.1652	9.644	55	63	48	55	64	86	47	55	84	53	46	70	48	47	39	46	49	60	45
MAPK3_P27361_pT202|pY204	0	0	0	0	0	14.1094	9.85149	0	10.9316	11.9399	0	11.9364	11.0478	12.0664	11.2676	12.4947	9.70962	13.4858	0	55	63	49	55	64	41	43	70	78	57	46	61	65	55	71	40	63	48	57
IGF1R_P08069_pY1165	0	13.0276	0	0	11.7918	12.1749	9.91377	12.9649	12.4649	0	0	11.5705	11.1956	11.8035	13.507	0	0	0	0	55	44	49	55	40	67	42	46	61	64	46	65	61	58	45	54	65	69	57
IGF1R_P08069_pY1166	0	13.0276	0	0	11.7898	12.1559	0	12.9822	12.4649	0	0	11.5596	11.2652	11.8035	13.507	0	0	0	0	55	45	49	55	41	68	47	45	60	64	46	66	57	57	45	54	65	69	57
EPHA2_P29317_pY588|pY594	9.89425	0	0	0	11.74	14.4798	0	0	12.5041	0	0	11.4401	12.2496	0	12.0127	0	0	11.7739	0	48	63	49	55	43	34	47	70	59	64	46	67	47	62	62	54	65	62	57
EPHA2_P29317_pT587|pY594	0	0	0	0	11.8198	14.7064	0	0	12.7448	0	0	0	12.2592	0	0	0	0	11.9809	0	55	63	49	55	39	30	47	70	56	64	46	79	46	62	74	54	65	61	57
EPHB4_P54760_pY581	9.79901	10.2793	10.5696	14.1453	11.2718	10.8521	0	11.0364	11.2694	0	11.0309	10.6925	0	11.1778	11.4479	0	11.105	10.3408	9.61428	51	62	45	29	49	88	47	62	76	64	41	72	69	59	69	54	61	67	46
EPHA1_P21709_pY781	9.84835	13.3145	10.8502	0	0	12.1264	8.6402	9.85552	11.8432	11.9481	0	12.4126	0	0	11.7948	0	0	12.3468	10.8668	49	39	43	55	64	69	46	67	67	55	46	52	69	62	66	54	65	58	30
PDGFRA_P16234_pY613	0	0	0	14.1054	0	0	0	10.4576	0	0	0	11.3329	11.1224	12.5793	0	10.2963	0	12.4523	0	55	63	49	32	64	101	47	65	84	64	46	68	63	54	74	52	65	55	57
LYN_P07948_pY193	0	0	0	13.6538	10.9371	12.1831	0	12.0355	11.4164	11.5429	0	0	0	0	0	10.9349	12.2721	0	0	55	63	49	38	54	66	47	53	72	61	46	79	69	62	74	50	46	69	57
DDR2_Q16832_pY481	0	0	0	0	0	13.1936	0	0	0	0	0	13.7681	11.8584	0	0	9.21632	0	0	11.8928	55	63	49	55	64	56	47	70	84	64	46	39	49	62	74	53	65	69	26
EPHA2_P29317_pY960	9.0033	0	0	11.8961	10.3562	9.28656	0	11.7256	10.9175	11.3988	11.3792	10.4511	0	0	11.347	0	0	13.1304	8.62556	54	63	49	51	60	99	47	58	79	62	40	73	69	62	70	54	65	51	55
MAP4K5_Q9Y4K4_pY31	0	0	0	13.0983	10.5366	13.0555	0	0	12.0568	0	10.7338	0	0	0	0	0	11.4279	11.3684	0	55	63	49	43	59	58	47	70	64	64	42	79	69	62	74	54	59	63	57
PDGFRA_P16234_pY762	0	10.3986	0	12.9683	0	0	0	0	0	0	0	12.14	11.8408	12.7878	0	11.9483	0	0	0	55	61	49	45	64	101	47	70	84	64	46	58	50	53	74	42	65	69	57
AXL_P30530_pY866	0	0	0	0	0	10.8868	0	0	11.3159	0	0	12.7126	13.9195	0	0	0	0	0	0	55	63	49	55	64	87	47	70	75	64	46	46	34	62	74	54	65	69	57
EPHB1_P54762_pY768	0	0	0	0	0	0	0	0	0	0	0	12.5878	0	13.9863	0	0	0	0	0	55	63	49	55	64	101	47	70	84	64	46	48	69	41	74	54	65	69	57
EPHA2_P29317_pY735	0	0	0	13.6784	10.3156	0	0	11.4666	0	10.0679	0	0	9.87875	0	0	0	0	11.0518	0	55	63	49	36	61	101	47	60	84	63	46	79	66	62	74	54	65	64	57
FGFR4_P22455_pY643	0	0	14.179	0	0	0	0	0	0	0	0	0	0	10.5256	0	0	0	0	0	55	63	24	55	64	101	47	70	84	64	46	79	69	60	74	54	65	69	57
EPHA2_P29317_pY588|pT593	0	0	0	0	0	13.8291	0	0	12.408	0	0	0	0	0	0	0	0	0	0	55	63	49	55	64	47	47	70	62	64	46	79	69	62	74	54	65	69	57
PDGFRA_P16234_pY768	0	10.5909	0	12.4184	0	0	0	8.58843	0	0	0	10.7487	11.1973	11.9379	8.82857	0	0	10.986	0	55	60	49	49	64	101	47	69	84	64	46	71	60	56	73	54	65	65	57
TNK2_Q07912_pY518	0	0	0	0	0	13.4677	0	0	0	0	0	12.0446	11.1806	0	0	0	0	0	0	55	63	49	55	64	53	47	70	84	64	46	60	62	62	74	54	65	69	57
DDR1_Q08345_pY513	0	0	0	0	0	11.3879	0	10.5492	12.9009	0	0	12.5199	0	0	0	0	0	0	0	55	63	49	55	64	81	47	64	52	64	46	49	69	62	74	54	65	69	57
FGFR4_P22455_pY642	0	0	13.9342	0	0	0	0	0	0	0	0	0	0	10.3232	0	0	0	0	0	55	63	26	55	64	101	47	70	84	64	46	79	69	61	74	54	65	69	57
EPHA2_P29317_pY588	0	0	0	0	0	11.4081	0	0	12.0009	0	0	0	0	0	11.5272	0	0	12.7157	0	55	63	49	55	64	80	47	70	65	64	46	79	69	62	67	54	65	54	57
CDK16_Q00536_pT175|pY176	0	0	0	0	0	11.1124	0	0	0	0	0	0	0	0	0	0	0	13.7594	0	55	63	49	55	64	85	47	70	84	64	46	79	69	62	74	54	65	43	57
TYK2_P29597_pY433	0	0	0	0	0	9.61545	0	0	11.4215	0	0	0	12.3471	0	11.4815	0	11.8716	0	0	55	63	49	55	64	94	47	70	71	64	46	79	45	62	68	54	55	69	57
TEC_P42680_pY519	9.83932	0	0	0	11.4771	12.1244	0	10.283	0	0	0	10.1248	11.8385	0	0	0	0	0	0	50	63	49	55	46	70	47	66	84	64	46	76	51	62	74	54	65	69	57
IGF1R_P08069_pY1161	0	11.2912	0	0	9.03013	9.8115	0	0	10.993	0	0	8.08613	0	0	12.4823	0	8.82002	9.37054	0	55	54	49	55	63	92	47	70	77	64	46	78	69	62	59	54	64	68	57
RIPK2_O43353_pY381	0	0	0	0	12.1328	11.3072	0	12.4034	0	0	0	0	0	0	0	0	0	0	0	55	63	49	55	36	83	47	48	84	64	46	79	69	62	74	54	65	69	57
EGFR_P00533_pY1110	0	0	0	11.68	0	11.8532	0	0	12.3923	0	0	0	0	0	0	0	0	0	0	55	63	49	52	64	73	47	70	63	64	46	79	69	62	74	54	65	69	57
EPHB3_P54753_pY792	0	0	0	0	0	12.021	0	0	0	0	0	12.2128	0	0	0	0	0	0	10.8689	55	63	49	55	64	71	47	70	84	64	46	55	69	62	74	54	65	69	29
ERBB2_P04626_pY877	10.4239	0	0	0	0	13.1983	0	0	0	0	0	0	0	0	0	0	0	0	0	45	63	49	55	64	55	47	70	84	64	46	79	69	62	74	54	65	69	57
PTK2B_Q14289_pY579	0	0	0	0	11.7419	11.923	0	0	0	0	0	0	0	0	0	0	0	0	0	55	63	49	55	42	72	47	70	84	64	46	79	69	62	74	54	65	69	57
CDKL5_O76039_pY171	0	0	0	0	0	12.4488	0	0	0	0	0	0	0	0	0	0	0	0	0	55	63	49	55	64	63	47	70	84	64	46	79	69	62	74	54	65	69	57
BCR_P11274_pY177	0	0	0	0	0	11.3257	0	0	11.554	0	0	0	0	0	0	0	0	0	0	55	63	49	55	64	82	47	70	69	64	46	79	69	62	74	54	65	69	57
LCK_P06239_pY394	0	0	0	11.9198	0	10.4802	0	0	0	0	0	0	0	0	0	0	0	0	0	55	63	49	50	64	89	47	70	84	64	46	79	69	62	74	54	65	69	57
JAK2_O60674_pY570	0	0	0	0	0	11.2807	0	0	0	0	0	8.42939	11.2214	0	0	0	0	0	0	55	63	49	55	64	84	47	70	84	64	46	77	58	62	74	54	65	69	57
SYK_P43405_pY203	0	0	0	0	0	0	0	0	0	0	0	0	0	0	12.2213	0	0	0	0	55	63	49	55	64	101	47	70	84	64	46	79	69	62	61	54	65	69	57
SRC_P12931_pY187	0	11.1332	0	0	0	9.46899	0	0	9.13858	0	0	0	0	0	0	0	0	0	0	55	56	49	55	64	95	47	70	82	64	46	79	69	62	74	54	65	69	57
DDR1_Q08345_pY792|pY796	0	0	0	0	0	10.2382	0	9.08987	10.6711	0	0	0	0	0	0	0	0	0	0	55	63	49	55	64	91	47	68	80	64	46	79	69	62	74	54	65	69	57
FGFR4_P22455_pY642|pY643	0	0	11.3784	0	0	0	0	0	0	0	0	0	0	0	0	0	0	0	0	55	63	39	55	64	101	47	70	84	64	46	79	69	62	74	54	65	69	57
EPHA4_P54764_pY602	0	11.1745	0	0	0	0	0	0	0	0	0	0	0	0	0	0	0	0	0	55	55	49	55	64	101	47	70	84	64	46	79	69	62	74	54	65	69	57
EGFR_P00533_pY1172	0	0	0	0	0	10.4257	0	0	0	0	0	0	0	0	0	0	0	0	0	55	63	49	55	64	90	47	70	84	64	46	79	69	62	74	54	65	69	57
CDK10_Q15131_pY50	0	0	0	0	0	0	0	0	0	0	0	0	0	0	9.91279	0	0	0	0	55	63	49	55	64	101	47	70	84	64	46	79	69	62	72	54	65	69	57
FRK_P42685_pY99	0	0	0	0	0	9.79952	0	0	0	0	0	0	0	0	0	0	0	0	0	55	63	49	55	64	93	47	70	84	64	46	79	69	62	74	54	65	69	57
ERBB3_P21860_pY1328	0	0	0	0	0	9.40924	0	0	0	0	0	0	0	0	0	0	0	0	0	55	63	49	55	64	96	47	70	84	64	46	79	69	62	74	54	65	69	57
KIT_P10721_pY609	0	0	0	0	0	9.40188	0	0	0	0	0	0	0	0	0	0	0	0	0	55	63	49	55	64	97	47	70	84	64	46	79	69	62	74	54	65	69	57
PDGFRB_P09619_pY683	0	0	0	0	0	9.39904	0	0	0	0	0	0	0	0	0	0	0	0	0	55	63	49	55	64	98	47	70	84	64	46	79	69	62	74	54	65	69	57
EPHA4_P54764_pY798	0	0	0	0	0	0	0	0	0	0	0	0	0	0	0	0	0	0	9.01401	55	63	49	55	64	101	47	70	84	64	46	79	69	62	74	54	65	69	53
SRC_P12931_pY216	0	0	0	0	0	7.85754	0	0	0	0	0	0	0	0	0	0	0	0	0	55	63	49	55	64	100	47	70	84	64	46	79	69	62	74	54	65	69	57
NTRK3_Q16288_pY516	0	0	0	0	0	0	0	0	0	0	0	0	7.43789	0	0	0	0	0	0	55	63	49	55	64	101	47	70	84	64	46	79	68	62	74	54	65	69	57
