# Supplementary material for: Evaluation of FGFR targeting in breast cancer through interrogation of patient-derived models
Source: Breast Cancer Res. 2021 Aug 3;23:82. doi: 10.1186/s13058-021-01461-4 (PMC8336364; doi:10.1186/s13058-021-01461-4)
Supplement: Supplementary file 5 — Additional file 5. Table S3. MS data for both TiO2 and pTyr enrichment workflows applied to AZD4547-treated KCC_P_4043. [file 13058_2021_1461_MOESM5_ESM.xlsx]

## Sheet: AZD_TiO2_full_data_matrix
Tables summarising the mass spectrometry searched results and differential analysis for the AZD4547 treated KCC_P_4043 dataset for both TiO2 and pTyr enrichment.
Phosphosites	Gene	Uniprot_ID	Control 1	Control 2	Treatment 1	Treatment 2
Q9UKB5_pS56|222|234	AJAP1	Q9UKB5	17.3577	18.972	20.1627	19.8969
Q9UQ88_pS56|222|234	CDK11A	Q9UQ88	17.3577	18.972	19.019	19.8969
P21127_pS56|222|234	CD11B	P21127	17.3577	18.972	18.7398	19.8969
A0FGR8_pS691	ESYT2	A0FGR8	21.2172	21.2362	19.1645	21.5323
A0FGR8_pS693	ESYT2	A0FGR8	21.821	18.4721	22.2166	21.5042
A0FGR8_pS699	ESYT2	A0FGR8	18.9396	21.1326	18.5241	18.4517
A0FGR8_pS739	ESYT2	A0FGR8	20.9955	21.2814	18.9775	21.7293
A1L390_pS76	PLEKHG3	A1L390	20.014	19.1884	20.7979	19.952
A1L390_pS640	PLEKHG3	A1L390	20.1133	19.7267	21.0008	20.0815
A1L390_pS643	PLEKHG3	A1L390	20.1133	19.7267	21.0008	20.0815
A4D1S0_pS143	KLRG2	A4D1S0	20.1316	19.2229	18.0251	20.3715
A6NFI3_pS10	ZNF316	A6NFI3	19.654	19.6234	21.5475	20.8224
A6NFI3_pS112	ZNF316	A6NFI3	18.9913	18.9649	20.8316	20.3914
A6NKF1_pS402	SAC3D1	A6NKF1	20.9982	20.7875	21.1601	20.8624
A7MBM2_pS1252	DISP2	A7MBM2	21.9356	21.425	20.9702	19.113
A7MBM2_pS1263	DISP2	A7MBM2	21.2941	20.8814	20.9702	19.8754
B2RUZ4_pS22	SMIM1	B2RUZ4	19.4443	20.1334	21.3879	20.2488
B2RUZ4_pS27	SMIM1	B2RUZ4	19.4443	20.1334	21.3879	20.2488
C9JI98_pS175	TMEM238	C9JI98	22.1113	21.7641	21.8969	21.4639
C9JLW8_pS21	MCRIP1	C9JLW8	21.1792	20.7728	18.9873	20.2515
Q6P9H4_pS383|383	CNKSR3	Q6P9H4	19.6743	19.595	21.2802	21.5138
G9CGD6_pS383|383	CNK3/IPCEF1	G9CGD6	19.6743	19.595	21.2802	21.5138
O00178_pS12	GTPBP1	O00178	22.2138	22.1996	23.5294	22.4536
O00178_pS24	GTPBP1	O00178	18.3536	17.3489	19.0851	21.9006
O00178_pS25	GTPBP1	O00178	22.7609	22.1996	23.5294	22.4536
O00192_pS332	ARVCF	O00192	22.4536	24.0139	23.2561	19.1598
O00192_pS335	ARVCF	O00192	22.4536	24.0139	23.2561	19.9566
O00192_pS203	ARVCF	O00192	20.7535	21.0948	22.0303	20.4454
O00192_pS915	ARVCF	O00192	21.2962	21.0122	21.3958	19.9867
O00203_pS276	AP3B1	O00203	22.1087	21.6541	18.8048	21.6339
O00204_pS348	SULT2B1	O00204	21.4896	18.2525	19.0058	19.1453
O00204_pS350	SULT2B1	O00204	18.2889	20.1044	18.4165	18.806
O00264_pS181	PGRMC1	O00264	26.3415	25.8658	26.8628	26.7438
O00264_pS57	PGRMC1	O00264	25.0799	24.9503	25.466	24.9444
O00499_pS298	BIN1	O00499	21.138	22.854	24.5487	20.2687
O00499_pS303	BIN1	O00499	20.3249	22.4679	24.1432	20.2687
O00515_pS177	LAD1	O00515	18.5849	19.6675	19.7916	19.4835
O00515_pS356	LAD1	O00515	22.9911	22.8475	21.8713	21.9032
O00515_pS121	LAD1	O00515	23.1972	23.4603	20.9311	22.0664
O00515_pS123	LAD1	O00515	23.1972	23.4603	20.9311	22.0664
O00515_pS38	LAD1	O00515	20.4382	20.7619	20.0197	19.2121
O00515_pS394	LAD1	O00515	21.8132	21.8052	22.4023	21.9185
O00566_pS163	MPHOSPH10	O00566	21.1914	21.9006	19.8361	20.2658
O00566_pS167	MPHOSPH10	O00566	21.1914	21.9006	19.8361	20.2658
O00566_pS171	MPHOSPH10	O00566	21.1914	21.9006	19.8361	20.2658
O00567_pS519	NOP56	O00567	22.3448	21.7806	21.4467	23.0152
O00567_pS520	NOP56	O00567	22.94	22.2287	22.7567	21.868
O00567_pS569	NOP56	O00567	20.9264	20.2694	20.858	20.3746
O00567_pS570	NOP56	O00567	21.9354	21.2102	20.858	20.3746
O00571_pS90	DDX3X	O00571	20.3506	22.1791	21.1896	21.1427
O00712_pS328	NFIB	O00712	23.5349	23.4577	22.4547	23.6157
O00712_pS332	NFIB	O00712	19.0988	23.0476	19.1163	18.6115
O00712_pS333	NFIB	O00712	23.1357	17.6856	20.5465	23.3209
O00712_pS284	NFIB	O00712	24.7497	25.3016	18.5658	19.5412
O00712_pS294	NFIB	O00712	17.9991	22.1459	20.4045	18.1396
O00712_pS295	NFIB	O00712	25.0274	25.3016	26.587	25.8821
O14497_pS1182	ARID1A	O14497	19.7849	19.7373	17.7486	22.3072
O14497_pS1184	ARID1A	O14497	18.9302	18.9829	21.8052	21.927
O14545_pS415	TRAFD1	O14545	21.9032	21.7874	22.9559	22.8838
O14737_pS119	PDCD5	O14737	24.7334	24.216	25.0046	23.7706
O14745_pS290	SLC9A3R1	O14745	21.1	20.8914	19.1772	22.0449
O14974_pS299	PPP1R12A	O14974	20.1627	20.1457	20.7147	20.839
O14976_pS815	GAK	O14976	20.1793	20.6662	22.7505	22.0424
O14976_pS826	GAK	O14976	23.3468	23.4241	24.5766	23.967
O14976_pS829	GAK	O14976	23.3468	18.3419	20.2974	17.7846
O15020_pS2171	SPTBN2	O15020	20.8098	20.5544	21.7831	21.4074
O15027_pS1069	SEC16A	O15027	21.4717	21.5851	23.1346	21.4165
O15027_pS568	SEC16A	O15027	21.9386	18.0741	23.0869	21.3711
O15027_pS569	SEC16A	O15027	21.9386	18.4131	23.0869	21.3711
O15027_pS1347	SEC16A	O15027	20.707	18.3181	18.0114	18.1946
O15027_pS1350	SEC16A	O15027	20.707	17.9348	19.7304	18.6956
O15027_pS1353	SEC16A	O15027	20.707	17.4122	19.3766	18.5509
O15027_pS1356	SEC16A	O15027	20.707	19.0407	20.5485	18.0901
O15085_pS245	ARHGEF11	O15085	18.5936	18.5724	23.6791	18.3493
O15085_pS251	ARHGEF11	O15085	23.1778	23.4347	23.6791	23.5148
O15085_pS255	ARHGEF11	O15085	18.5888	23.4347	19.2411	17.2883
O15127_pS319	SCAMP2	O15127	18.8425	20.2804	17.849	18.2162
O15127_pS320	SCAMP2	O15127	18.8591	18.5189	23.0476	19.9781
O15164_pS1019	TRIM24	O15164	18.4834	22.0771	18.9171	19.119
O15164_pS1025	TRIM24	O15164	23.2853	23.7532	24.4022	24.6785
O15164_pS1028	TRIM24	O15164	23.2853	23.7532	24.4022	24.6785
O15169_pS486	AXIN1	O15169	18.0676	19.5138	20.59	19.6073
O15169_pS493	AXIN1	O15169	18.4577	19.5138	20.59	19.6073
O15231_pS446	ZNF185	O15231	21.5777	18.4205	19.3421	25.8159
O15231_pS452	ZNF185	O15231	22.6517	18.767	20.0177	19.4575
O15231_pS453	ZNF185	O15231	20.3575	23.2336	22.3072	23.8628
O15231_pS519	ZNF185	O15231	23.0048	23.0731	18.8785	23.4897
O15234_pS148	CASC3	O15234	20.7023	18.9896	21.0808	20.8641
O15258_pS2	RER1	O15258	18.675	18.7556	18.873	17.8954
O15439_pS638	ABCC4	O15439	18.3896	18.9364	23.0027	18.9171
O15541_pS84	RNF113A	O15541	23.0719	23.0869	20.7261	22.8608
O15541_pS85	RNF113A	O15541	23.0719	23.0869	20.7261	22.8608
O15541_pS253	RNF113A	O15541	19.5708	20.1591	21.868	21.0688
O43150_pS701	ASAP2	O43150	20.5711	20.3005	21.4733	21.9541
O43237_pS194	DYNC1LI2	O43237	23.385	23.106	22.0449	21.2277
O43237_pS407	DYNC1LI2	O43237	20.9738	20.6426	18.1685	20.2804
O43237_pS443	DYNC1LI2	O43237	20.8787	19.7541	19.8009	19.7874
O43237_pS446	DYNC1LI2	O43237	20.8787	19.7541	19.8009	19.7874
O43281_pS298	EFS	O43281	20.198	19.5383	18.3912	20.7703
O43353_pS363	RIPK2	O43353	19.3377	19.208	20.7652	22.4278
O43399_pS12	TPD52L2	O43399	21.386	18.1325	19.7348	18.0741
O43432_pS1156	EIF4G3	O43432	20.8624	20.6296	17.8471	21.691
O43432_pS1157	EIF4G3	O43432	18.9364	18.7848	21.8362	17.7264
O43493_pS68	TGOLN2	O43493	18.231	18.428	18.9573	23.6032
O43493_pS71	TGOLN2	O43493	20.5558	18.966	22.2499	18.8591
O43583_pS73	DENR	O43583	22.6156	22.3777	19.8734	22.0362
O43598_pS169	DNPH1	O43598	22.6009	22.6681	19.5947	22.501
O43741_pS184	PRKAB2	O43741	19.6075	19.1678	19.71	19.6961
O43765_pS77	SGTA	O43765	23.967	24.0998	24.7334	24.0178
O43815_pS245	STRN	O43815	20.8224	22.0463	22.3833	22.2705
O43823_pS323	AKAP8	O43823	21.892	22.9552	22.6891	22.7009
O43823_pS328	AKAP8	O43823	21.892	22.9552	22.6891	22.7009
O43823_pS339	AKAP8	O43823	20.5693	21.8969	20.8098	21.1522
O43847_pS94	NRDC	O43847	22.372	21.8416	22.0463	21.6715
O43896_pS674	KIF1C	O43896	18.969	20.4794	21.4001	21.3861
O43896_pS676	KIF1C	O43896	18.969	20.4794	21.4001	21.3861
O60231_pS103	DHX16	O60231	24.1423	24.4145	24.1519	19.9276
O60231_pS106	DHX16	O60231	24.1423	24.4145	24.1519	18.4085
O60293_pS1303	ZFC3H1	O60293	18.9795	19.1317	20.3324	19.9033
O60293_pS1304	ZFC3H1	O60293	18.7094	19.1317	20.3324	19.9033
O60343_pS588	TBC1D4	O60343	22.1715	22.5933	22.374	20.9122
O60343_pS591	TBC1D4	O60343	21.541	22.093	22.374	20.6163
O60343_pS750	TBC1D4	O60343	20.173	19.2773	18.1396	18.0403
O60343_pS751	TBC1D4	O60343	17.2496	21.1989	18.3251	17.9123
O60343_pS754	TBC1D4	O60343	21.016	22.0329	18.5101	18.6316
O60343_pS757	TBC1D4	O60343	17.2496	21.1989	18.6202	18.0597
O60447_pS776	EVI5	O60447	19.7267	18.1862	21.2976	18.4302
O60447_pS778	EVI5	O60447	19.7267	18.1862	21.2976	19.3421
O60678_pS25	PRMT3	O60678	19.1572	21.976	19.4453	20.5593
O60678_pS27	PRMT3	O60678	18.4772	21.976	18.584	20.5593
O60762_pS3	DPM1	O60762	19.1701	19.859	22.6338	21.4131
O60762_pS9	DPM1	O60762	23.2612	23.6751	24.3673	23.1313
O60763_pS942	USO1	O60763	20.4331	20.2426	21.9478	21.6541
O60832_pS494	DKC1	O60832	20.3992	18.1734	20.4163	20.4097
O60832_pS513	DKC1	O60832	21.229	20.3867	21.5777	20.8565
O60832_pS451	DKC1	O60832	26.5192	26.628	24.5018	24.7601
O60832_pS453	DKC1	O60832	26.5192	26.628	24.5018	24.7601
O60832_pS455	DKC1	O60832	26.5192	23.9397	20.6247	20.1406
O60841_pS107	EIF5B	O60841	23.0381	22.4525	23.0068	21.3407
O60841_pS113	EIF5B	O60841	24.842	23.9202	21.3038	23.3516
O60841_pS214	EIF5B	O60841	27.7064	26.9842	25.8821	26.4026
O60841_pS135	EIF5B	O60841	21.9774	21.303	20.5925	20.6393
O60841_pS137	EIF5B	O60841	22.501	21.8358	21.7981	21.533
O60841_pS182	EIF5B	O60841	20.0734	18.1648	18.5919	17.8416
O60841_pS183	EIF5B	O60841	20.0734	19.0025	18.2889	19.8259
O60841_pS186	EIF5B	O60841	20.0734	18.1181	20.2326	19.259
O60841_pS164	EIF5B	O60841	18.6115	19.7228	19.8664	19.8558
O60885_pS1064	BRD4	O60885	17.8906	23.0086	22.3301	21.9595
O60885_pS1070	BRD4	O60885	22.0208	21.7831	23.2944	21.9595
O60885_pS1083	BRD4	O60885	22.0208	23.0086	23.2944	21.9595
O60927_pS73	PPP1R11	O60927	21.4128	19.2599	18.7417	19.2011
O60927_pS74	PPP1R11	O60927	21.4128	18.2818	18.7816	19.913
O60927_pS77	PPP1R11	O60927	21.4128	17.9136	20.5617	19.1829
O60930_pS74	RNASEH1	O60930	18.8315	19.1566	21.1234	19.5422
O60930_pS76	RNASEH1	O60930	18.8315	19.1566	21.1234	19.5422
O75052_pS371	NOS1AP	O75052	23.3572	23.9821	25.2274	23.6593
O75052_pS374	NOS1AP	O75052	23.3572	23.9821	25.2274	23.6593
O75052_pS188	NOS1AP	O75052	21.34	22.0097	22.3496	22.0373
O75052_pS192	NOS1AP	O75052	21.34	22.0097	22.3496	22.0373
O75052_pS194	NOS1AP	O75052	21.34	22.0097	22.3496	22.0373
O75052_pS195	NOS1AP	O75052	21.34	22.0097	22.3496	22.0373
O75128_pS815	COBL	O75128	20.3368	19.8402	21.4935	20.242
O75128_pS574	COBL	O75128	19.7761	20.9565	21.7776	20.7204
O75128_pS269	COBL	O75128	23.6723	23.1952	20.6163	18.7193
O75128_pS324	COBL	O75128	20.996	21.5873	21.52	20.0239
O75151_pS882	PHF2	O75151	22.7018	20.816	19.9566	23.6723
O75151_pS625	PHF2	O75151	18.0203	18.1314	20.5015	18.0782
O75351_pS102	VPS4B	O75351	23.3377	24.0456	24.9081	23.685
O75367_pS170	MACROH2A1	O75367	19.3242	19.2218	21.2199	21.0658
O75376_pS1977	NCOR1	O75376	20.5468	20.7032	20.5406	22.7914
O75376_pS1981	NCOR1	O75376	20.5468	20.7032	18.0676	22.7914
O75400_pS883	PRPF40A	O75400	19.0058	22.4628	18.4103	18.7556
O75400_pS885	PRPF40A	O75400	21.5716	17.801	21.3645	21.5845
O75400_pS888	PRPF40A	O75400	21.6927	22.5668	21.3645	21.6879
O75448_pS873	MED24	O75448	20.2804	20.2658	21.5285	21.1827
O75475_pS118	PSIP1	O75475	18.3251	20.547	23.0152	17.8993
O75475_pS129	PSIP1	O75475	19.4079	19.5472	21.0251	20.7505
O75475_pS105	PSIP1	O75475	20.9694	22.4932	22.9258	18.0237
O75475_pS106	PSIP1	O75475	22.1199	22.3036	22.92	23.2972
O75475_pS271	PSIP1	O75475	19.8448	21.88	20.8936	20.8828
O75475_pS273	PSIP1	O75475	22.8304	23.4696	22.6824	23.1642
O75475_pS275	PSIP1	O75475	22.8304	23.4696	22.6824	23.1642
O75607_pS147	NPM3	O75607	18.4849	21.2277	19.8259	18.4986
O75607_pS151	NPM3	O75607	19.2348	21.2277	18.9184	18.126
O75607_pS158	NPM3	O75607	18.4462	21.2277	18.3942	18.1449
O75674_pS323	TOM1L1	O75674	19.5774	20.0047	20.9576	20.9871
O75717_pS868	WDHD1	O75717	23.2764	22.2138	21.2797	22.3448
O75764_pS138	TCEA3	O75764	18.1734	19.025	19.4319	18.4976
O75764_pS140	TCEA3	O75764	18.9957	18.0597	21.1587	18.4882
O75764_pS145	TCEA3	O75764	18.9957	19.025	21.1587	18.7288
O75822_pS11	EIF3J	O75822	19.6604	20.255	21.2417	20.6604
O75971_pS96	SNAPC5	O75971	19.4222	19.6279	21.058	20.2537
O75971_pS98	SNAPC5	O75971	19.4222	19.6279	21.058	20.2537
O76021_pS361	RSL1D1	O76021	24.6077	24.0826	25.1885	24.0998
O76094_pS621	SRP72	O76094	18.9573	21.927	22.8513	21.2087
O94826_pS91	TOMM70	O94826	24.499	25.1972	25.8902	25.7447
O94826_pS110	TOMM70	O94826	19.8969	20.3442	19.0084	19.5232
O94842_pS178	TOX4	O94842	21.6693	22.2632	18.0535	18.7109
O94842_pS181	TOX4	O94842	18.3566	19.0084	24.3617	18.7837
O94842_pS182	TOX4	O94842	24.1604	24.1495	19.9831	23.7907
O94854_pS25	KIAA0754	O94854	18.7945	19.293	22.1365	19.1474
O94875_pS298	SORBS2	O94875	18.6499	18.4165	21.9386	21.9354
O94875_pS302	SORBS2	O94875	21.8337	20.7382	21.9386	23.0402
O94887_pS428	FARP2	O94887	21.6737	18.6663	17.8116	21.2406
O94887_pS439	FARP2	O94887	21.6737	22.1887	22.9783	21.2406
O94913_pS489	PCF11	O94913	21.7582	19.9258	18.3625	18.6771
O94913_pS494	PCF11	O94913	21.7582	19.9258	18.3625	19.2896
O94964_pS1303	SOGA1	O94964	20.7635	21.2869	18.8591	19.8748
O94964_pS1320	SOGA1	O94964	20.7635	21.2869	19.318	18.8014
O94979_pS799	SEC31A	O94979	21.7908	21.4377	22.6378	22.1558
O95049_pS103	TJP3	O95049	22.5901	22.8304	19.6961	23.7436
O95049_pS105	TJP3	O95049	21.5904	21.7607	20.0047	22.655
O95049_pS112	TJP3	O95049	23.3516	23.6032	23.2865	24.6743
O95049_pS338	TJP3	O95049	18.8452	21.5368	22.0907	21.7001
O95049_pS339	TJP3	O95049	21.0311	21.5368	22.0907	21.7001
O95049_pS342	TJP3	O95049	21.0311	21.5368	22.0907	18.2358
O95049_pS346	TJP3	O95049	21.0311	21.5368	22.0907	21.7001
O95049_pS360	TJP3	O95049	22.5789	18.2042	19.3981	23.5959
O95049_pS371	TJP3	O95049	18.5509	22.9695	19.8999	23.5959
O95049_pS319	TJP3	O95049	21.373	21.2545	22.5803	22.6172
O95049_pS323	TJP3	O95049	20.3327	20.026	21.5512	21.4733
O95049_pS327	TJP3	O95049	21.373	21.2545	22.5803	22.6172
O95049_pS854	TJP3	O95049	19.5273	19.0988	20.1948	17.8596
O95049_pS856	TJP3	O95049	21.2042	20.6019	22.5589	22.8018
O95049_pS905	TJP3	O95049	23.6172	22.8991	24.2686	24.0678
O95049_pS906	TJP3	O95049	23.6172	22.8991	24.2686	24.0678
O95071_pS2483	UBR5	O95071	20.6393	21.9384	18.4495	19.9728
O95071_pS2484	UBR5	O95071	20.6393	21.9384	18.9544	19.9728
O95071_pS2486	UBR5	O95071	20.6393	21.9384	18.4986	19.9728
O95292_pS156	VAPB	O95292	20.2454	20.9702	19.287	22.3309
O95292_pS160	VAPB	O95292	20.2454	20.9702	18.6145	22.3309
O95295_pS133	SNAPIN	O95295	19.2291	19.5774	20.1235	19.561
O95297_pS219	MPZL1	O95297	18.8808	18.1502	18.2507	18.4721
O95359_pS571	TACC2	O95359	21.5961	21.9317	21.9445	21.7546
O95359_pS575	TACC2	O95359	21.5961	21.9317	21.9445	21.7546
O95359_pS2317	TACC2	O95359	23.5329	23.7833	20.268	17.9075
O95359_pS2321	TACC2	O95359	24.3916	24.6644	24.6626	23.4394
O95365_pS526	ZBTB7A	O95365	21.6466	21.3768	17.3883	21.9947
O95365_pS549	ZBTB7A	O95365	18.6797	19.7809	18.8482	18.428
O95400_pS195	CD2BP2	O95400	19.4272	19.9845	21.5184	21.7379
O95425_pS245	SVIL	O95425	21.5725	21.3994	20.2694	22.7076
O95425_pS707	SVIL	O95425	21.2814	21.3384	23.0575	22.9757
O95425_pS263	SVIL	O95425	19.317	19.477	21.2898	21.2067
O95425_pS270	SVIL	O95425	19.317	19.477	21.2898	21.2067
O95453_pS557	PARN	O95453	19.4319	19.314	18.2111	19.2637
O95602_pS1429	POLR1A	O95602	21.269	20.258	21.775	20.7154
O95671_pS239	ASMTL	O95671	22.2754	21.9147	23.6498	22.592
O95674_pS21	CDS2	O95674	22.2557	22.2588	18.7262	21.9572
O95674_pS33	CDS2	O95674	23.2264	23.0768	22.4446	22.8781
O95684_pS156	FGFR1OP	O95684	23.9536	23.7907	23.7472	23.0467
O95684_pS160	FGFR1OP	O95684	23.9536	23.7907	23.7472	23.0467
O95685_pS74	PPP1R3D	O95685	19.9107	20.2299	22.6156	21.1282
O95685_pS77	PPP1R3D	O95685	21.4741	20.6712	22.9142	22.0418
O95685_pS78	PPP1R3D	O95685	22.1383	22.9757	23.9472	22.8194
O95696_pS1052	BRD1	O95696	22.8977	22.8273	23.942	24.2625
O95696_pS1055	BRD1	O95696	22.8977	22.8273	23.942	24.2625
O95785_pS1006	WIZ	O95785	20.8978	21.1442	21.2362	21.0611
O95785_pS1010	WIZ	O95785	21.0492	22.22	21.8609	21.1877
O95785_pS1012	WIZ	O95785	21.8119	20.4306	22.4759	21.9774
O95785_pS1017	WIZ	O95785	22.7949	23.0525	23.6592	23.3254
O95817_pS284	BAG3	O95817	18.8628	18.7452	23.2127	19.287
O95817_pS289	BAG3	O95817	24.4954	24.464	23.2127	23.8459
O95817_pS274	BAG3	O95817	18.7398	21.2063	18.7995	18.8628
O95817_pS275	BAG3	O95817	18.5658	21.2063	19.107	18.183
O95817_pS279	BAG3	O95817	18.7556	21.2063	19.0239	19.9663
O95817_pS377	BAG3	O95817	21.5527	21.6812	19.2637	20.7663
O95817_pS385	BAG3	O95817	21.5527	21.6812	18.6545	20.7663
O95819_pS639	MAP4K4	O95819	21.6383	21.843	22.2188	22.2324
O95835_pS464	LATS1	O95835	20.1205	20.2109	17.7635	21.5923
O96013_pS99	PAK4	O96013	21.8739	21.871	21.3207	17.2674
O96013_pS104	PAK4	O96013	21.8739	21.871	21.3207	18.2889
P01189_pS168	POMC	P01189	21.0367	20.7392	21.1047	19.0522
P02545_pS616	LMNA	P02545	22.4774	23.4092	24.8158	24.3282
P02545_pS619	LMNA	P02545	22.4774	23.4092	24.8158	23.8444
P02686_pS16	MBP	P02686	19.4813	20.034	17.8596	20.9448
P02686_pS19	MBP	P02686	19.4813	20.034	18.3788	20.9448
P02686_pS40	MBP	P02686	22.9135	24.6515	19.5708	18.675
P04626_pS1049	ERBB2	P04626	20.4256	20.9076	20.2011	19.204
P04626_pS1050	ERBB2	P04626	20.4256	20.9076	17.7685	19.508
P04626_pS1051	ERBB2	P04626	20.4256	20.9076	17.801	18.0114
P04626_pS1054	ERBB2	P04626	19.7738	19.913	22.6305	21.5168
P04626_pS1078	ERBB2	P04626	20.0432	20.3308	20.9603	20.1573
P04626_pS1083	ERBB2	P04626	20.0432	20.3308	20.9603	20.1573
P05023_pS16	ATP1A1	P05023	19.1486	19.566	21.4609	20.0296
P05114_pS86	HMGN1	P05114	17.5425	19.3214	21.796	21.3696
P05114_pS89	HMGN1	P05114	22.4056	22.5095	24.02	23.6693
P05114_pS99	HMGN1	P05114	20.5966	20.2947	22.3036	21.8713
Q8NHW5_pS304|304	RPLP0P6	Q8NHW5	29.7635	18.0676	28.0489	29.7635
P05388_pS304|304	RPLP0	P05388	29.7635	18.3328	28.0489	29.7635
Q8NHW5_pS307|307	RPLP0P6	Q8NHW5	29.7635	17.8185	28.0489	29.7635
P05388_pS307|307	RPLP0	P05388	29.7635	17.8653	28.0489	29.7635
P05455_pS366	SSB	P05455	23.2685	22.1922	24.0277	23.5435
P05783_pS399	KRT18	P05783	19.1829	22.2951	17.7214	20.0743
P05783_pS42	KRT18	P05783	21.7939	21.7041	23.9016	21.5475
P05783_pS15	KRT18	P05783	20.9155	22.097	20.0898	18.9991
P05783_pS18	KRT18	P05783	18.3815	18.1529	23.8693	21.1351
P05783_pS7	KRT18	P05783	20.1255	21.8153	22.5436	20.2109
P06748_pS125	NPM1	P06748	21.6043	23.2925	22.1604	22.3249
P07814_pS882	EPRS1	P07814	21.9677	22.0373	23.9981	22.5239
P07814_pS885	EPRS1	P07814	22.0171	17.7635	25.0878	23.9443
P07814_pS886	EPRS1	P07814	25.1972	22.0373	25.8458	25.0274
P07900_pS231	HSP90AA1	P07900	18.3126	18.183	21.5424	19.9696
P07900_pS263	HSP90AA1	P07900	22.5491	21.928	23.1992	22.9142
P07910_pS260	HNRNPC	P07910	22.9621	23.2556	24.7656	24.2574
P07910_pS233	HNRNPC	P07910	20.2313	20.6372	19.4995	21.1401
P08240_pS286	SRPRA	P08240	21.847	17.507	20.2786	19.0345
P08240_pS296	SRPRA	P08240	21.847	22.5784	20.0654	19.0504
P08240_pS297	SRPRA	P08240	21.847	22.5784	19.5383	17.9748
P08240_pS298	SRPRA	P08240	21.847	22.5784	18.6519	18.4243
P08621_pS320	SNRNP70	P08621	23.5152	23.5258	20.4247	23.4608
P08651_pS284	NFIC	P08651	23.1663	19.004	22.9688	18.5517
P08651_pS286	NFIC	P08651	22.7141	23.0765	23.2226	19.7275
P08651_pS305	NFIC	P08651	24.4394	24.8925	25.7447	24.9896
P08670_pS55	VIM	P08670	22.1431	19.9335	19.8111	19.7789
P09601_pS229	HMOX1	P09601	19.1267	19.5273	19.75	17.7685
P0C1Z6_pS180	TFPT	P0C1Z6	19.0329	19.0625	19.7275	19.4479
P0DJ93_pS50	SMIM13	P0DJ93	24.8887	16.9983	19.1486	18.767
P0DJ93_pS58	SMIM13	P0DJ93	25.0041	25.3688	19.8523	18.5333
P0DJ93_pS60	SMIM13	P0DJ93	25.0041	25.3688	18.4302	19.6756
P0DMV9_pS631|631	HSPA1B	P0DMV9	19.5472	20.0693	18.4577	20.5946
P0DMV8_pS631|631	HSPA1A	P0DMV8	19.5472	20.0693	18.3815	20.5946
P0DP91_pS429|429	ERCC6	P0DP91	18.6292	21.2741	20.191	19.1701
Q03468_pS429|429	ERCC6	Q03468	18.7147	21.2741	19.6801	18.7855
P0DP91_pS430|430	ERCC6	P0DP91	18.3419	21.2741	19.4479	17.7953
Q03468_pS430|430	ERCC6	Q03468	18.75	21.2741	18.4085	19.1772
P10075_pS86	GLI4	P10075	19.7348	18.8938	21.7001	20.8898
P10398_pS157	ARAF	P10398	18.7816	18.9184	20.2596	19.2599
P11137_pS1782	MAP2	P11137	20.448	19.9107	17.6938	23.6818
P11137_pS1786	MAP2	P11137	20.2577	19.8119	19.309	23.3377
P11137_pS1787	MAP2	P11137	20.2577	19.8119	18.7322	23.3377
P11137_pS1790	MAP2	P11137	20.2577	19.8119	19.0866	23.3377
P11171_pS188	EPB41	P11171	20.3217	21.5417	21.1516	20.5868
P11171_pS191	EPB41	P11171	20.3217	21.5417	21.1516	20.5868
P11274_pS122	BCR	P11274	21.6666	22.2593	22.4828	21.6383
P11388_pS1106	TOP2A	P11388	20.7703	19.654	19.0625	22.1659
P11388_pS1247	TOP2A	P11388	22.0186	21.8911	19.2107	23.3298
P11388_pS4	TOP2A	P11388	21.3643	20.8686	17.7549	22.1459
P11388_pS1525	TOP2A	P11388	22.1538	21.0492	18.819	22.4616
P11717_pS2409	IGF2R	P11717	22.2552	23.3894	23.5534	24.8
P12111_pS1783	COL6A3	P12111	18.6316	18.2797	22.9089	21.4626
P12830_pS793	CDH1	P12830	20.0579	20.565	21.3768	20.379
P12931_pS17	SRC	P12931	20.5891	21.1579	21.1792	20.055
P13051_pS63	UNG	P13051	19.0285	22.0364	20.4062	18.972
P13051_pS64	UNG	P13051	21.9228	18.6135	19.1315	21.6927
P13807_pS653	GYS1	P13807	21.9504	18.7356	18.8014	18.7722
P13807_pS657	GYS1	P13807	21.9504	18.5888	19.9487	18.6351
P13807_pS727	GYS1	P13807	18.6922	21.3645	19.2886	19.8796
P13807_pS731	GYS1	P13807	18.0838	21.3645	19.1267	19.8796
P13861_pS78	PRKAR2A	P13861	21.7996	22.1848	23.4029	22.2561
P13861_pS80	PRKAR2A	P13861	21.7996	22.1848	23.4029	22.2561
P15336_pS307	ATF2	P15336	19.9014	18.3493	22.9614	22.6086
P15336_pS328	ATF2	P15336	19.9014	18.439	22.9614	22.6086
P15408_pS200	FOSL2	P15408	18.7768	18.8959	20.4382	20.2403
P15924_pS2820	DSP	P15924	17.9408	19.3036	18.1017	23.5596
P15924_pS2821	DSP	P15924	26.8314	27.2519	26.618	27.2926
P15924_pS2825	DSP	P15924	26.907	27.2926	26.6381	27.5202
P15924_pS165	DSP	P15924	19.0374	22.209	18.5985	18.231
P15924_pS166	DSP	P15924	22.9851	22.209	20.379	20.1486
P15924_pS176	DSP	P15924	22.9851	22.9273	18.183	20.1486
P16070_pS697	CD44	P16070	20.8343	18.1127	22.5605	18.637
P16070_pS704	CD44	P16070	18.0157	18.5154	18.7855	22.0463
P16144_pS1494	ITGB4	P16144	24.464	25.2627	24.0119	22.2798
P16144_pS1498	ITGB4	P16144	23.4394	24.5487	22.8871	21.138
P16144_pS1501	ITGB4	P16144	24.0629	17.3577	22.2593	19.3957
P16144_pS1503	ITGB4	P16144	18.4869	19.5975	18.1314	16.4912
P16144_pS1515	ITGB4	P16144	18.2358	22.7183	22.2754	20.9769
P16144_pS1517	ITGB4	P16144	18.873	21.0892	17.9603	17.7549
P16144_pS1518	ITGB4	P16144	23.0735	22.7988	22.3691	20.8594
P16144_pS1521	ITGB4	P16144	22.4593	23.2428	22.8781	21.6354
P16144_pS1454	ITGB4	P16144	22.3877	22.9614	23.0514	22.2141
P16144_pS1457	ITGB4	P16144	22.3877	22.9614	23.0514	22.2141
P16383_pS174	GCFC2	P16383	20.8663	21.3409	22.4512	21.7256
P16383_pS180	GCFC2	P16383	20.8663	21.3409	22.4512	21.7256
P16383_pS96	GCFC2	P16383	22.7651	23.2979	22.4978	22.4384
P16383_pS419	GCFC2	P16383	22.2105	22.5729	21.6978	21.595
P16401_pS2	H1-5	P16401	25.5717	25.1358	25.9317	24.4724
P16401_pS18	H1-5	P16401	27.6036	26.3134	25.8023	25.274
P16402_pS2	H1-3	P16402	20.4409	19.5472	21.9275	19.869
P16403_pS2	H1-2	P16403	22.2023	21.245	23.24	21.9529
P17029_pS13	ZKSCAN1	P17029	18.8048	18.5287	20.9738	21.0761
P17096_pS2	HMGA1	P17096	19.2773	18.6022	21.5282	19.3036
P17096_pS6	HMGA1	P17096	18.9141	19.5547	19.205	19.4176
P17096_pS9	HMGA1	P17096	18.0741	18.5335	20.4409	21.9324
P17987_pS544	TCP1	P17987	20.2934	18.2889	22.8134	21.5851
P18583_pS1556	SON	P18583	20.568	18.8345	21.0279	18.6858
P18615_pS115	NELFE	P18615	21.4626	21.775	24.0561	23.6734
P18858_pS911	LIG1	P18858	21.2106	21.4072	21.5646	22.6396
P18858_pS913	LIG1	P18858	21.2106	21.4072	21.5646	22.6396
P18858_pS66	LIG1	P18858	23.5144	22.6658	22.7218	24.02
P18858_pS76	LIG1	P18858	23.6429	22.793	22.7218	24.2291
P18887_pS241	XRCC1	P18887	19.205	18.9544	20.5791	19.3377
P18887_pS447	XRCC1	P18887	24.6743	24.1432	25.1972	24.5858
P19338_pS28	NCL	P19338	26.6025	27.8496	26.3247	27.7577
P19338_pS34	NCL	P19338	26.6025	27.8496	26.3247	27.7577
P19338_pS41	NCL	P19338	26.4599	27.6649	26.3247	27.3497
P19338_pS42	NCL	P19338	24.349	24.0948	19.316	21.6043
P19338_pS145	NCL	P19338	18.4547	28.2463	28.2752	27.6343
P19338_pS153	NCL	P19338	18.4243	28.2463	28.2752	27.6343
P19338_pS67	NCL	P19338	19.5907	20.8618	21.0122	20.603
P19338_pS563	NCL	P19338	23.5534	23.6879	22.771	23.2886
P19634_pS785	SLC9A1	P19634	20.2251	20.6105	23.8323	21.82
P20700_pS23	LMNB1	P20700	23.0826	22.8494	18.4517	22.6862
P22059_pS190	OSBP	P22059	27.89	28.5293	29.5751	27.89
P22059_pS193	OSBP	P22059	27.9359	28.6934	29.5751	27.9359
P22059_pS379	OSBP	P22059	22.3297	22.8033	22.7612	22.1636
P22059_pS382	OSBP	P22059	22.3297	22.8033	22.7612	22.1636
P22059_pS385	OSBP	P22059	21.6791	22.2166	21.5031	21.2529
P22059_pS386	OSBP	P22059	21.6791	18.5985	18.7053	18.7848
P22059_pS389	OSBP	P22059	19.6054	21.2627	21.9311	18.5888
P22466_pS116	GAL	P22466	19.4129	18.9676	20.3173	19.3622
P23193_pS100	TCEA1	P23193	20.4204	19.9566	21.6118	21.3322
P23497_pS407	SP100	P23497	20.9576	19.6961	17.1048	20.138
P23497_pS409	SP100	P23497	20.9576	19.6961	18.8959	20.138
P23497_pS410	SP100	P23497	20.9576	19.6961	17.9991	20.138
P24534_pS106	EEF1B2	P24534	24.7826	25.8023	26.2328	26.2328
P24534_pS90	EEF1B2	P24534	24.6864	18.6316	19.603	26.1517
P24534_pS95	EEF1B2	P24534	18.954	25.6695	20.5854	18.8083
P25205_pS711	MCM3	P25205	28.1619	28.4181	27.7064	28.6934
P25205_pS668	MCM3	P25205	18.0812	19.5994	20.79	23.4076
P25205_pS672	MCM3	P25205	24.5046	25.0046	24.349	25.5142
P25205_pS681	MCM3	P25205	20.0989	20.5726	21.8911	22.8288
P26045_pS425	PTPN3	P26045	21.775	21.7694	22.6658	22.3063
P26045_pS357	PTPN3	P26045	19.469	19.6743	18.1946	18.5179
P26045_pS359	PTPN3	P26045	19.469	19.6743	19.7417	18.4869
P26358_pS714	DNMT1	P26358	23.1488	22.7018	22.0095	22.1224
P27448_pS469	MARK3	P27448	22.4741	21.8832	22.5517	21.7583
P27448_pS540	MARK3	P27448	20.6216	18.5361	21.008	19.8411
P27448_pS543	MARK3	P27448	20.6216	19.7981	21.008	19.8411
P27448_pS400	MARK3	P27448	19.0874	18.6161	18.3896	18.1366
P27816_pS280	MAP4	P27816	21.8091	22.0906	22.1832	22.5279
P27816_pS928	MAP4	P27816	19.7695	20.0898	21.435	20.3321
P27824_pS554	CANX	P27824	23.8376	23.7133	24.3272	22.9911
P27824_pS564	CANX	P27824	23.7617	23.5826	24.2202	22.889
P28290_pS270	ITPRID2	P28290	22.4846	23.5033	19.5853	22.0907
P28290_pS272	ITPRID2	P28290	22.4846	19.3421	20.1308	22.0907
P28290_pS273	ITPRID2	P28290	17.7846	23.5033	20.1106	22.0907
P28290_pS1165	ITPRID2	P28290	21.0592	21.0368	21.544	20.53
P28290_pS1174	ITPRID2	P28290	20.5188	20.2577	23.7587	22.6041
P28290_pS92	ITPRID2	P28290	20.9353	21.1938	22.6734	21.4522
P28715_pS562	ERCC5	P28715	19.3697	19.3981	20.7047	18.3045
P28715_pS563	ERCC5	P28715	19.3697	17.849	20.7047	19.6576
P28715_pS384	ERCC5	P28715	21.2012	18.5027	19.3293	19.3851
P29590_pS518	PML	P29590	20.1817	20.0025	21.9047	22.4431
P29590_pS527	PML	P29590	20.1817	20.0025	21.9047	22.4431
P29692_pS162	EEF1D	P29692	26.27	27.3497	27.5202	26.907
P29966_pS145	MARCKS	P29966	22.4735	22.6824	22.7897	22.3417
P29966_pS147	MARCKS	P29966	18.5241	21.0344	21.6004	20.1718
P29966_pS118	MARCKS	P29966	19.968	20.3394	21.1195	21.6661
P29966_pS27	MARCKS	P29966	19.8714	19.9441	20.5726	20.2151
P30291_pS165	WEE1	P30291	19.6482	19.6482	20.1487	16.3364
P30419_pS47	NMT1	P30419	22.1495	21.3322	22.2588	21.7831
P30566_pS9	ADSL	P30566	20.1308	19.5523	21.6004	20.6986
P30622_pS1364	CLIP1	P30622	20.7862	21.3291	18.5416	21.6759
P30622_pS193	CLIP1	P30622	22.6592	23.4215	20.1457	18.7094
P30622_pS195	CLIP1	P30622	23.2414	22.9235	20.321	23.8376
P30622_pS197	CLIP1	P30622	23.2414	17.978	19.7073	22.9135
P30622_pS200	CLIP1	P30622	21.5465	22.4901	18.6956	22.0143
P30622_pS204	CLIP1	P30622	23.7116	23.9443	19.5166	23.4897
P31321_pS83	PRKAR1B	P31321	21.2907	21.9161	20.0964	21.6978
P31323_pS83	PRKAR2B	P31323	25.8377	26.0466	24.3843	27.2555
P31323_pS85	PRKAR2B	P31323	25.8377	26.0466	24.3843	27.2555
P33240_pS524	CSTF2	P33240	24.2574	24.4568	25.1636	24.5882
P33241_pS252	LSP1	P33241	18.2333	18.126	19.859	25.173
P33241_pS189	LSP1	P33241	18.0237	18.9226	17.7136	24.0619
P33241_pS193	LSP1	P33241	18.9423	18.9295	19.5994	24.0619
P33991_pS120	MCM4	P33991	19.6134	19.7312	19.5868	20.1924
P35251_pS69	RFC1	P35251	22.374	22.374	21.4801	22.941
P35251_pS71	RFC1	P35251	22.374	22.374	21.4801	22.941
P35269_pS385	GTF2F1	P35269	21.9952	22.2458	23.0933	22.2655
P35269_pS217	GTF2F1	P35269	22.754	22.7651	20.5029	20.2395
P35269_pS218	GTF2F1	P35269	22.754	22.7651	18.9756	19.2218
P35269_pS221	GTF2F1	P35269	22.754	22.7651	19.5273	18.7296
P35269_pS224	GTF2F1	P35269	22.754	22.7651	19.0374	18.0083
P35568_pS527	IRS1	P35568	18.5189	18.8425	18.0203	17.0222
P35579_pS1943	MYH9	P35579	24.9857	24.5624	25.2136	25.1785
P35606_pS859	COPB2	P35606	17.8954	22.5517	23.3596	21.8774
P35611_pS358	ADD1	P35611	20.3296	19.9162	21.4547	21.2172
P35658_pS430	NUP214	P35658	18.6956	18.535	22.6614	21.7444
P35658_pS433	NUP214	P35658	21.941	21.5672	20.7332	19.5684
P35659_pS32	DEK	P35659	21.4494	21.2808	22.4679	22.1383
Q96E39_pS124|124	RBMXL1	Q96E39	20.3394	20.7284	21.4118	19.9349
P38159_pS124|124	RBMX	P38159	20.3394	20.7284	21.4118	19.9349
P38919_pS10	EIF4A3	P38919	20.5584	18.6545	20.4717	20.526
P40222_pS514	TXLNA	P40222	17.7362	21.0061	18.4929	18.4697
P40222_pS515	TXLNA	P40222	21.9962	21.0061	20.7619	20.2717
P40855_pS147	PEX19	P40855	21.6414	22.0298	17.6856	21.6421
P41212_pS22	ETV6	P41212	21.6516	21.5572	23.8855	22.6774
P41236_pS121|121	PPP1R2	P41236	22.1923	22.7797	23.331	23.1778
Q6NXS1_pS121|121	PPP1R2B	Q6NXS1	22.1923	22.7797	23.331	23.1778
P41236_pS122|122	PPP1R2	P41236	22.1923	22.7797	23.331	23.1778
Q6NXS1_pS122|122	PPP1R2B	Q6NXS1	22.1923	22.7797	23.331	23.1778
P41236_pS127|127	PPP1R2	P41236	18.7356	21.3302	18.3419	17.9545
Q6NXS1_pS127|127	PPP1R2B	Q6NXS1	19.107	21.3302	19.3851	19.6479
P42166_pS156|156	TMPO	P42166	23.4029	23.6593	24.4145	23.6758
P42167_pS156|156	TMPO	P42167	23.4029	23.6593	24.4145	23.6758
P42166_pS158|158	TMPO	P42166	22.3394	18.4495	19.5451	22.3759
P42167_pS158|158	TMPO	P42167	22.3394	18.734	20.0553	22.3759
P42166_pS159|159	TMPO	P42166	23.7364	23.8596	24.6311	24.4388
P42167_pS159|159	TMPO	P42167	23.7364	23.8596	24.6311	24.4388
P42166_pS66|66	TMPO	P42166	26.3963	26.4087	24.8613	25.5942
P42167_pS66|66	TMPO	P42167	26.3963	26.4087	24.8613	25.5942
P42166_pS67|67	TMPO	P42166	26.319	26.4782	24.7723	25.4524
P42167_pS67|67	TMPO	P42167	26.319	26.4782	24.7723	25.4524
P42166_pS351	TMPO	P42166	19.537	18.7398	18.5462	19.9043
P42167_pS177	TMPO	P42167	20.9489	21.3795	19.3779	21.0201
P42167_pS180	TMPO	P42167	24.3798	24.7374	18.9323	23.3428
P42167_pS184	TMPO	P42167	24.856	25.4137	19.5232	25.7768
P42696_pS14	RBM34	P42696	20.2658	19.4397	22.2105	21.769
P43487_pS14	RANBP1	P43487	17.8993	25.2206	18.3181	21.5267
P46013_pS579	MKI67	P46013	21.4759	20.8495	20.9097	20.5718
P46013_pS584	MKI67	P46013	21.4759	20.8495	20.9097	20.5718
P46013_pS1815	MKI67	P46013	20.0654	19.3293	18.9103	18.9423
P46013_pS357	MKI67	P46013	23.5704	22.4867	21.7071	23.1172
P46013_pS127	MKI67	P46013	19.2223	17.2406	19.7137	19.2447
P46013_pS128	MKI67	P46013	19.2223	17.2406	20.0345	19.2447
P46013_pS296	MKI67	P46013	20.6556	20.7327	20.6662	20.346
P46013_pS299	MKI67	P46013	20.9853	20.8538	19.7873	20.8023
P46013_pS308	MKI67	P46013	22.0673	21.9801	21.3531	22.0841
P46013_pS1740	MKI67	P46013	21.0653	20.6255	19.2773	20.9397
P46087_pS732	NOP2	P46087	19.5752	19.4223	18.466	18.4577
P46100_pS1348	ATRX	P46100	19.4393	18.9514	19.0032	20.4054
P46100_pS1352	ATRX	P46100	19.4393	18.9514	19.0032	20.4054
P46100_pS729	ATRX	P46100	20.3595	20.1936	18.972	21.4019
P46100_pS731	ATRX	P46100	20.3595	18.0058	20.2458	19.537
P46379_pS113	BAG6	P46379	21.9631	21.6837	21.6466	20.3563
P46379_pS964	BAG6	P46379	20.0288	20.0791	19.0262	20.1743
P46379_pS973	BAG6	P46379	20.1167	19.6986	17.2316	21.0492
P46379_pS1117	BAG6	P46379	21.7251	21.5845	21.4771	20.8247
P46821_pS1260	MAP1B	P46821	17.8185	18.662	19.6604	21.6151
P46821_pS1265	MAP1B	P46821	18.4894	18.8902	19.1945	21.6151
P46937_pS289	YAP1	P46937	18.7109	20.7675	21.4659	20.5685
P48553_pS708	TRAPPC10	P48553	18.3209	21.3699	21.6661	18.9954
P48553_pS709	TRAPPC10	P48553	18.5027	18.0009	19.204	22.0697
P48553_pS710	TRAPPC10	P48553	18.6816	21.3699	21.6661	22.0697
P48634_pS759	PRRC2A	P48634	18.4302	19.2444	20.1275	18.4772
P48634_pS761	PRRC2A	P48634	22.9363	22.1604	21.6278	21.5873
P48634_pS764	PRRC2A	P48634	22.5303	21.8443	20.9432	20.7344
P48634_pS380	PRRC2A	P48634	17.461	18.4401	20.6211	19.2365
P48634_pS342	PRRC2A	P48634	22.8544	22.4431	22.5292	22.3394
P48634_pS350	PRRC2A	P48634	22.8544	22.4431	22.5292	22.3394
P48634_pS1106	PRRC2A	P48634	22.9749	22.7588	21.8281	21.3557
P48634_pS1110	PRRC2A	P48634	21.2566	21.4771	19.4916	18.6145
P48634_pS1386	PRRC2A	P48634	19.6431	19.5423	18.4711	17.7486
P48651_pS442	PTDSS1	P48651	17.9904	22.8691	23.4897	21.3137
P48681_pS1409	NES	P48681	24.0277	24.1117	20.3961	19.9166
P48681_pS1418	NES	P48681	25.0436	24.7472	21.9094	19.9166
P48681_pS680	NES	P48681	23.396	22.338	21.8511	18.9302
P48681_pS459	NES	P48681	25.7116	23.0502	23.5704	18.626
P48681_pS465	NES	P48681	25.9182	24.2898	22.2989	19.3766
P48681_pS471	NES	P48681	27.6649	25.9471	25.1785	20.3192
P48681_pS475	NES	P48681	24.3612	20.0448	22.5239	16.9744
P48681_pS476	NES	P48681	24.5808	18.241	22.9291	18.7654
P48681_pS768	NES	P48681	25.7447	24.5955	24.1157	19.9951
P48681_pS1496	NES	P48681	23.8542	23.5959	21.9339	18.7452
P48681_pS1498	NES	P48681	23.8542	23.5959	21.9339	19.2137
P48681_pS311	NES	P48681	22.2626	20.3796	19.1426	18.7053
P48681_pS398	NES	P48681	20.0964	19.309	18.5517	19.2688
P49006_pS36	MARCKSL1	P49006	19.287	20.9531	19.9726	17.706
P49006_pS165	MARCKSL1	P49006	21.526	22.3489	23.3671	21.4659
P49023_pS302	PXN	P49023	19.7104	19.8352	21.0429	20.4536
P49023_pS303	PXN	P49023	19.7104	19.8352	21.0429	20.4536
P49407_pS412	ARRB1	P49407	21.637	21.1427	22.6086	21.2907
P49450_pS17	CENPA	P49450	23.8763	24.1815	24.1413	24.8906
P49450_pS19	CENPA	P49450	22.3612	21.5465	22.3417	23.4354
P49454_pS3079	CENPF	P49454	21.7964	21.2128	20.0616	18.9913
P49454_pS3083	CENPF	P49454	21.7964	21.2128	18.2859	18.6922
P49585_pS362	PCYT1A	P49585	21.2863	21.533	22.2649	22.9979
P49585_pS329	PCYT1A	P49585	20.8934	20.9353	21.4741	22.2823
P49585_pS331	PCYT1A	P49585	21.1351	21.138	22.9066	22.9006
P49585_pS315	PCYT1A	P49585	20.6111	21.1799	22.8203	22.5605
P49585_pS319	PCYT1A	P49585	20.6111	21.1799	22.8203	22.5605
P49585_pS323	PCYT1A	P49585	20.6111	21.1799	22.8203	22.5605
P49585_pS343	PCYT1A	P49585	21.0784	20.6744	20.8769	21.2629
P49585_pS347	PCYT1A	P49585	21.0784	20.6744	20.8769	21.2629
P49736_pS5	MCM2	P49736	19.1964	18.3045	19.6896	19.318
P49736_pS12	MCM2	P49736	18.3367	18.5051	23.2985	19.6144
P49736_pS13	MCM2	P49736	25.3646	25.4292	25.5717	25.8295
P49736_pS139	MCM2	P49736	25.1062	24.2364	24.6503	25.3155
P49736_pS26	MCM2	P49736	20.4019	20.086	19.4176	20.3368
P49736_pS27	MCM2	P49736	24.7472	24.4526	24.6891	24.6998
P49736_pS40	MCM2	P49736	20.2188	19.7169	18.3098	20.7619
P49736_pS41	MCM2	P49736	22.0366	20.9955	17.7922	22.3489
P49792_pS778	RANBP2	P49792	19.5848	17.8993	20.5244	19.4623
P49792_pS781	RANBP2	P49792	19.5848	19.9178	20.5244	19.4623
P49792_pS2668	RANBP2	P49792	20.3192	20.6182	22.7786	21.3737
P49916_pS242	LIG3	P49916	19.6234	19.4365	19.7312	19.6016
P49959_pS688	MRE11	P49959	26.717	24.3774	27.2379	26.2551
P49959_pS689	MRE11	P49959	26.717	24.3774	27.2379	26.2551
P49959_pS558	MRE11	P49959	18.5314	22.1224	19.4272	18.0812
P50479_pS112	PDLIM4	P50479	21.4397	21.1759	22.6321	21.1509
P50502_pS75	ST13	P50502	19.2011	21.5716	18.7837	19.8189
P50502_pS76	ST13	P50502	19.2411	21.5716	19.6926	19.2411
P50502_pS79	ST13	P50502	18.5462	21.5716	18.8755	19.7304
P51003_pS537	PAPOLA	P51003	21.36	22.5971	22.3317	18.5985
P51531_pS1512	SMARCA2	P51531	19.1474	22.1143	19.0988	23.9321
P51531_pS1516	SMARCA2	P51531	19.0407	22.1143	19.8448	23.9321
P51531_pS1528	SMARCA2	P51531	17.6938	22.1143	18.2525	23.9321
P51580_pS14	TPMT	P51580	21.4193	21.4572	23.3981	22.7385
P51858_pS165	HDGF	P51858	22.3777	21.8395	23.9601	23.5098
P51858_pS132	HDGF	P51858	24.5086	24.4183	25.2087	24.5955
P51858_pS133	HDGF	P51858	24.6663	24.5858	25.4137	24.856
P51858_pS202	HDGF	P51858	21.9857	21.7893	21.3175	24.127
P51858_pS206	HDGF	P51858	21.9857	21.7893	21.3175	23.2174
P52272_pS618	HNRNPM	P52272	20.8981	20.5029	23.7116	22.2828
P52948_pS623	NUP98	P52948	22.4495	22.5052	23.1106	22.9282
P52948_pS608	NUP98	P52948	18.5801	19.0724	19.561	19.4916
P52948_pS888	NUP98	P52948	21.9133	21.3922	23.6077	23.396
P53367_pS5	ARFIP1	P53367	22.0902	22.8429	22.129	22.0303
P53396_pS481	ACLY	P53396	20.7255	19.5199	22.0143	20.9787
P53667_pS298	LIMK1	P53667	19.7223	20.3236	20.8495	20.0976
P53667_pS310	LIMK1	P53667	19.7223	20.3236	20.8495	20.0976
P53985_pS483	SLC16A1	P53985	19.7874	20.2787	20.6108	19.0988
P53985_pS498	SLC16A1	P53985	19.7874	20.2787	20.6108	18.0535
P54105_pS102	CLNS1A	P54105	27.0408	26.8314	26.7438	26.7094
P54198_pS614	HIRA	P54198	20.1071	20.6091	18.1734	20.9725
P54727_pS160	RAD23B	P54727	24.3291	24.4055	21.5154	23.8323
P55011_pS123	SLC12A2	P55011	22.4463	21.8675	18.8306	18.7185
P55011_pS126	SLC12A2	P55011	22.4463	21.8675	20.0924	18.8497
P55081_pS132	MFAP1	P55081	25.0919	25.4421	24.9663	25.0418
P55081_pS133	MFAP1	P55081	25.0919	25.4421	24.9663	25.0418
P55196_pS1302	AFDN	P55196	20.3471	20.723	19.3704	23.0735
P55196_pS1799	AFDN	P55196	22.2798	22.0209	21.5078	22.0746
P55196_pS1779	AFDN	P55196	20.6498	20.6052	21.1204	22.3551
P55196_pS1275	AFDN	P55196	17.8481	17.102	19.7937	19.9838
P55884_pS117	EIF3B	P55884	21.8324	21.0236	21.3407	20.9178
P55884_pS119	EIF3B	P55884	21.9094	21.5019	18.9364	20.05
P56524_pS565	HDAC4	P56524	21.888	21.678	22.1257	22.1431
P56693_pS221	SOX10	P56693	25.527	25.3612	25.2656	24.7354
P56693_pS224	SOX10	P56693	24.9678	24.8128	24.4874	24.2012
P56693_pS232	SOX10	P56693	20.7754	21.4193	21.2146	18.1349
P58107_pS2718	EPPK1	P58107	19.2896	20.6859	22.9363	18.7398
P61006_pS185	RAB8A	P61006	17.8596	18.1587	20.4293	18.9103
P61073_pS319	CXCR4	P61073	19.3981	19.9449	16.7557	19.4492
P78310_pS332	CXADR	P78310	19.0425	19.096	20.7291	19.309
P78317_pS94	RNF4	P78317	20.7548	20.7908	19.5041	19.479
P78317_pS95	RNF4	P78317	20.7548	20.7908	17.0992	19.1181
P78332_pS362	RBM6	P78332	18.0421	23.0178	20.1396	18.9108
P78527_pS3205	PRKDC	P78527	20.1044	19.9364	24.4846	23.2612
P78536_pS767	ADAM17	P78536	19.9867	18.0237	19.8807	18.2209
P78536_pS770	ADAM17	P78536	19.9867	18.3703	19.8807	18.3419
P82094_pS344	TMF1	P82094	21.4917	21.2417	22.4846	21.6118
P85037_pS445	FOXK1	P85037	24.3143	24.9663	22.0364	24.5018
P85037_pS441	FOXK1	P85037	24.2585	24.9663	22.0364	24.5018
Q00341_pS31	HDLBP	Q00341	21.2362	20.3575	22.1495	21.9311
Q00613_pS363	HSF1	Q00613	21.6657	21.3598	21.6484	21.8423
Q00613_pS303	HSF1	Q00613	21.5687	21.3537	22.7679	22.2159
Q00613_pS307	HSF1	Q00613	21.5687	21.3537	22.7679	22.2159
Q00839_pS59	HNRNPU	Q00839	22.7615	23.7354	26.1517	25.7861
Q01082_pS2164	SPTBN1	Q01082	24.7545	19.3265	22.1431	25.4292
Q01082_pS2165	SPTBN1	Q01082	23.6093	24.0648	21.7939	24.6509
Q01082_pS2169	SPTBN1	Q01082	23.6093	24.0648	24.2822	24.6509
Q01082_pS2161	SPTBN1	Q01082	23.7235	23.8763	23.2738	24.4436
Q01831_pS883	XPC	Q01831	24.1113	23.9292	24.1953	23.8728
Q01831_pS884	XPC	Q01831	24.1113	23.9292	24.1953	23.8728
Q02108_pS58	GUCY1A1	Q02108	19.3659	18.3191	22.3551	22.4355
Q02413_pS1031	DSG1	Q02413	21.0434	21.6297	18.6797	21.4689
Q02446_pS136	SP4	Q02446	18.1502	19.454	21.2627	21.1595
Q02790_pS453	FKBP4	Q02790	18.5079	17.8519	18.7587	21.3491
Q02880_pS1400	TOP2B	Q02880	23.524	22.6141	24.1889	24.1113
Q02880_pS1413	TOP2B	Q02880	23.524	22.6141	24.1889	24.1113
Q02880_pS1424	TOP2B	Q02880	23.2788	20.0759	22.6126	23.4696
Q02880_pS1522	TOP2B	Q02880	23.7179	23.0632	22.0421	23.1566
Q02880_pS1524	TOP2B	Q02880	23.7179	23.0632	22.0421	23.1566
Q02880_pS1526	TOP2B	Q02880	18.4787	18.3126	23.2264	19.001
Q02880_pS1336	TOP2B	Q02880	23.9247	21.4725	18.675	20.4294
Q02880_pS1340	TOP2B	Q02880	23.9247	21.4725	17.9455	20.4294
Q02880_pS1342	TOP2B	Q02880	23.9247	21.4725	18.9302	20.4294
Q02880_pS1344	TOP2B	Q02880	23.9247	21.4725	20.3396	20.4294
Q02880_pS1461	TOP2B	Q02880	21.5923	18.3003	17.9681	19.7996
Q02880_pS1466	TOP2B	Q02880	23.0458	22.6378	23.1727	23.0765
Q02880_pS1613	TOP2B	Q02880	21.9801	22.6206	24.4183	22.0329
Q03252_pS37	LMNB2	Q03252	21.378	21.0008	20.0805	21.0592
Q03701_pS629	CEBPZ	Q03701	21.1401	20.9591	22.7183	22.1604
Q04724_pS286	TLE1	Q04724	21.4911	21.2087	19.8157	19.6943
Q04726_pS203	TLE3	Q04726	21.4962	21.2829	22.8429	19.6868
Q05209_pS603	PTPN12	Q05209	21.7635	22.3253	22.0627	21.8976
Q05209_pS606	PTPN12	Q05209	21.7635	22.3253	22.0627	21.8976
Q05519_pS434	SRSF11	Q05519	20.7505	19.6054	21.8443	21.2976
Q05519_pS323	SRSF11	Q05519	18.8254	17.9715	16.3364	18.8867
Q05682_pS723	CALD1	Q05682	22.6964	18.6858	18.7768	18.5658
Q05682_pS724	CALD1	Q05682	18.3703	22.2554	20.7715	19.9445
Q07157_pS125	TJP1	Q07157	25.4616	25.5549	25.3016	26.5792
Q07157_pS131	TJP1	Q07157	25.4616	25.5549	25.3016	26.5792
Q07666_pS20	KHDRBS1	Q07666	21.245	20.5015	22.1459	21.6803
Q07866_pS521	KLC1	Q07866	22.0111	22.7385	23.4215	22.6305
Q07866_pS524	KLC1	Q07866	20.9999	21.5267	22.736	22.0536
Q07960_pS47	ARHGAP1	Q07960	20.8437	21.3654	20.2658	17.1048
Q07960_pS49	ARHGAP1	Q07960	18.626	18.3998	18.9295	21.9399
Q07960_pS50	ARHGAP1	Q07960	20.8437	18.4517	18.0838	21.9399
Q07960_pS51	ARHGAP1	Q07960	17.9808	21.3654	19.6016	19.4453
Q08174_pS973	PCDH1	Q08174	19.9942	18.2909	18.4869	19.6355
Q08174_pS984	PCDH1	Q08174	19.9942	18.4772	18.1529	19.8043
Q08357_pS256	SLC20A2	Q08357	22.2666	21.5646	21.7575	22.3675
Q08357_pS259	SLC20A2	Q08357	22.2666	21.5646	21.7575	22.3675
Q08495_pS226	DMTN	Q08495	19.7895	20.198	19.4365	21.6822
Q08945_pS444	SSRP1	Q08945	27.3497	26.5713	26.4964	27.0408
Q08AD1_pS599	CAMSAP2	Q08AD1	19.9641	19.8043	18.7185	19.2827
Q08AD1_pS464	CAMSAP2	Q08AD1	19.5523	19.7018	20.6951	20.3628
Q08J23_pS743	NSUN2	Q08J23	23.8452	23.9028	24.1113	23.9821
Q08J23_pS751	NSUN2	Q08J23	23.8452	23.9028	24.1113	23.9821
Q09472_pS1038	EP300	Q09472	22.2211	17.7953	19.5907	18.3003
Q09666_pS5749	AHNAK	Q09666	21.1712	21.4007	23.1743	23.9217
Q09666_pS5752	AHNAK	Q09666	21.1712	21.4007	23.1743	23.9217
Q09666_pS5762	AHNAK	Q09666	19.629	19.6355	21.2788	22.8203
Q09666_pS5763	AHNAK	Q09666	21.089	20.1901	21.5725	22.9783
Q09666_pS177	AHNAK	Q09666	19.5868	18.8274	21.7999	22.997
Q09666_pS5745	AHNAK	Q09666	20.2676	20.2369	22.2141	22.9305
Q09666_pS5746	AHNAK	Q09666	20.2676	20.2369	22.2141	22.9305
Q09666_pS5731	AHNAK	Q09666	20.9755	20.2672	24.9444	25.4366
Q09666_pS5735	AHNAK	Q09666	18.7262	18.4711	20.9833	22.197
Q09666_pS5739	AHNAK	Q09666	20.9539	20.5711	24.9857	25.6041
Q09666_pS5841	AHNAK	Q09666	17.9748	16.3459	20.2109	20.4579
Q09666_pS135	AHNAK	Q09666	20.6633	20.346	19.5421	20.2188
Q09666_pS212	AHNAK	Q09666	20.9006	21.2527	23.5003	24.8665
Q09666_pS216	AHNAK	Q09666	21.7569	21.8269	24.1636	25.5381
Q0VF96_pS283	CGNL1	Q0VF96	18.7336	18.1017	18.5605	19.7169
Q0ZGT2_pS80	NEXN	Q0ZGT2	20.5726	21.041	22.8924	20.1071
Q12774_pS445	ARHGEF5	Q12774	19.0859	19.0323	19.1204	19.5984
Q12774_pS450	ARHGEF5	Q12774	19.0859	19.0323	18.7469	19.5984
Q12774_pS1125	ARHGEF5	Q12774	20.3628	17.9808	22.0298	21.3412
Q12789_pS1062	GTF3C1	Q12789	20.6814	20.1396	20.7675	20.5227
Q12789_pS1068	GTF3C1	Q12789	21.4467	21.1509	22.6086	21.888
Q12846_pS14	STX4	Q12846	19.8145	20.2041	20.651	20.7887
Q12846_pS15	STX4	Q12846	19.8145	20.2041	20.651	20.7887
Q12857_pS300	NFIA	Q12857	20.6051	20.5404	20.6619	20.6687
Q12857_pS319	NFIA	Q12857	20.6051	20.5404	20.6619	20.6687
Q12872_pS282	SFSWAP	Q12872	23.2836	19.1945	18.1502	18.3328
Q12872_pS283	SFSWAP	Q12872	19.3465	18.8306	19.2348	23.3758
Q12873_pS1601	CHD3	Q12873	21.3175	21.3089	23.0363	22.2445
Q12873_pS1605	CHD3	Q12873	21.3175	21.3089	23.0363	22.2445
Q12888_pS1216	TP53BP1	Q12888	22.24	22.9363	18.3493	21.2734
Q12888_pS1219	TP53BP1	Q12888	22.24	22.9363	16.8028	21.2734
Q12888_pS552	TP53BP1	Q12888	22.5477	22.4616	19.4975	19.096
Q12888_pS523	TP53BP1	Q12888	19.5417	20.2393	22.591	22.0086
Q12888_pS525	TP53BP1	Q12888	18.966	20.2393	22.591	22.0086
Q12888_pS1114	TP53BP1	Q12888	23.5442	23.0344	24.9503	24.19
Q12888_pS1094	TP53BP1	Q12888	24.6509	24.5738	24.9315	24.9315
Q12888_pS1101	TP53BP1	Q12888	24.6509	24.5738	24.9315	24.9315
Q12888_pS831	TP53BP1	Q12888	19.9973	20.2524	20.3992	23.2207
Q12888_pS1758	TP53BP1	Q12888	22.5952	22.4141	23.2207	22.8475
Q12888_pS1759	TP53BP1	Q12888	22.5952	22.4141	23.2207	22.8475
Q12888_pS380	TP53BP1	Q12888	22.3503	21.8119	23.5222	22.9733
Q12948_pS241	FOXC1	Q12948	20.2214	20.7266	21.678	21.4494
Q12959_pS573	DLG1	Q12959	19.9566	18.3317	22.1949	21.52
Q13017_pS1173	ARHGAP5	Q13017	20.7458	20.5609	21.4012	21.833
Q13017_pS1176	ARHGAP5	Q13017	20.7458	20.5609	21.4012	21.833
Q13029_pS739	PRDM2	Q13029	19.1547	18.9166	21.9857	21.1851
Q13029_pS743	PRDM2	Q13029	19.1547	18.9166	21.9857	21.1851
Q13045_pS856	FLII	Q13045	22.0418	22.0111	21.4291	21.5352
Q13049_pS335	TRIM32	Q13049	21.9154	21.9228	21.9626	22.209
Q13049_pS339	TRIM32	Q13049	21.9154	21.9228	21.9626	22.209
Q13112_pS410	CHAF1B	Q13112	20.6019	19.9541	20.2577	21.0434
Q13112_pS429	CHAF1B	Q13112	18.9488	18.296	18.8452	20.8178
Q13129_pS634	RLF	Q13129	19.9738	18.5079	19.461	20.9921
Q13136_pS668	PPFIA1	Q13136	19.2599	18.9201	20.1924	18.4547
Q13153_pS174	PAK1	Q13153	24.558	24.4874	25.0035	23.9601
Q13200_pS16	PSMD2	Q13200	23.3726	22.6451	24.3291	23.8818
Q13247_pS314	SRSF6	Q13247	18.0513	19.9401	18.7696	18.4343
Q13247_pS316	SRSF6	Q13247	18.0513	19.9401	18.7696	18.4343
Q13247_pS303	SRSF6	Q13247	22.2928	21.9887	19.2384	19.9186
Q13247_pS297	SRSF6	Q13247	21.4666	20.8979	17.6593	18.4817
Q13247_pS299	SRSF6	Q13247	21.4666	20.8979	19.6054	17.5988
Q13263_pS19	TRIM28	Q13263	26.6381	26.3415	27.6649	26.9842
Q13263_pS473	TRIM28	Q13263	19.9831	20.1627	23.4108	23.2493
Q13286_pS12	CLN3	Q13286	22.9692	22.9865	21.9883	20.6859
Q13286_pS14	CLN3	Q13286	22.9692	22.9865	21.9883	20.6859
Q13322_pS104	GRB10	Q13322	18.662	18.9913	20.2622	20.3173
Q13330_pS449	MTA1	Q13330	19.5917	19.0749	20.6372	20.4231
Q13336_pS4	SLC14A1	Q13336	19.7541	21.2888	22.8288	21.6297
Q13427_pS687	PPIG	Q13427	19.3265	20.0778	21.8832	21.4547
Q13427_pS695	PPIG	Q13427	17.102	17.953	20.6404	19.5182
Q13427_pS696	PPIG	Q13427	17.102	17.953	20.6404	19.5182
Q13427_pS745	PPIG	Q13427	19.3217	18.7073	20.7868	19.9101
Q13428_pS381	TCOF1	Q13428	19.0625	18.4986	18.6316	20.1235
Q13435_pS289	SF3B2	Q13435	18.8785	18.537	21.694	21.0057
Q13435_pS307	SF3B2	Q13435	25.0569	25.1449	21.9572	24.1722
Q13435_pS309	SF3B2	Q13435	24.7901	25.2684	23.4833	23.7617
Q13439_pS92	GOLGA4	Q13439	18.8667	19.287	19.9589	20.1044
Q13439_pS41	GOLGA4	Q13439	21.4547	20.9615	22.9695	21.6606
Q13442_pS57	PDAP1	Q13442	19.8419	21.4124	21.0143	21.5053
Q13442_pS60	PDAP1	Q13442	25.3008	25.9761	26.27	26.7246
Q13442_pS63	PDAP1	Q13442	25.2923	25.9025	26.2402	26.6881
Q13459_pS1290	MYO9B	Q13459	21.23	21.0542	21.843	21.5356
Q13501_pS272	SQSTM1	Q13501	21.0565	21.0603	20.4967	20.642
Q13523_pS87	PRPF4B	Q13523	23.5073	22.4012	19.0129	22.8726
Q13523_pS93	PRPF4B	Q13523	23.5073	22.4012	20.6556	22.8726
Q13523_pS20	PRPF4B	Q13523	22.6041	18.5584	22.2999	18.8102
Q13523_pS23	PRPF4B	Q13523	22.6041	19.5023	22.2999	18.4954
Q13523_pS277	PRPF4B	Q13523	19.019	17.6593	20.6182	19.4697
Q13523_pS292	PRPF4B	Q13523	24.3206	22.7955	21.4378	21.8389
Q13523_pS294	PRPF4B	Q13523	24.3206	22.7955	21.4378	21.8389
Q13541_pS65	EIF4EBP1	Q13541	21.751	21.2631	19.4725	19.5947
Q13547_pS421	HDAC1	Q13547	25.1623	18.8591	17.7264	19.4905
Q13547_pS423	HDAC1	Q13547	25.1623	18.4929	19.7541	19.9896
Q13547_pS393	HDAC1	Q13547	25.9471	25.8821	26.8314	26.1008
Q13586_pS667	STIM1	Q13586	21.3702	21.0572	22.2287	22.4679
Q13586_pS668	STIM1	Q13586	20.1353	20.5925	22.1744	18.535
Q13586_pS512	STIM1	Q13586	18.9829	18.6145	17.8345	18.8233
Q13586_pS618	STIM1	Q13586	21.7379	21.8132	23.0126	23.1628
Q13610_pS50	PWP1	Q13610	24.7741	24.9444	22.7985	25.1972
Q13610_pS57	PWP1	Q13610	22.533	23.1545	18.6161	23.3449
Q13610_pS59	PWP1	Q13610	21.566	22.1641	22.7985	19.3948
Q13796_pS1036	SHROOM2	Q13796	19.6934	19.376	20.9051	19.6234
Q13796_pS1039	SHROOM2	Q13796	19.6934	19.376	20.9051	19.4995
Q13884_pS87	SNTB1	Q13884	21.3696	21.6715	23.1172	23.5534
Q13884_pS383	SNTB1	Q13884	21.1608	21.6024	22.2561	22.6608
Q13884_pS389	SNTB1	Q13884	21.1608	21.6024	22.2561	22.6608
Q13884_pS397	SNTB1	Q13884	21.1608	21.6024	22.2561	22.6608
Q13938_pS126	CAPS	Q13938	18.8497	18.5241	18.6135	20.8
Q14004_pS315	CDK13	Q14004	20.4094	20.4454	17.0222	19.7108
Q14004_pS317	CDK13	Q14004	20.4094	20.4454	20.3223	18.966
Q14004_pS325	CDK13	Q14004	20.4094	20.4454	18.8867	18.2797
Q14103_pS87	HNRNPD	Q14103	20.4965	21.0251	22.197	22.2881
Q14126_pS700	DSG2	Q14126	19.4911	18.7469	21.4581	21.3101
Q14126_pS703	DSG2	Q14126	19.4911	18.5314	21.4581	21.3101
Q14135_pS276	VGLL4	Q14135	21.425	18.8686	18.6351	18.9065
Q14137_pS126	BOP1	Q14137	21.5326	21.5138	19.2291	20.9584
Q14137_pS127	BOP1	Q14137	21.5326	21.5138	19.293	20.9584
Q14147_pS749	DHX34	Q14147	23.3612	23.3886	18.3045	23.2456
Q14147_pS750	DHX34	Q14147	23.3612	23.3886	18.4055	23.2456
Q14152_pS881	EIF3A	Q14152	18.4721	19.317	19.869	19.0724
Q14152_pS882	EIF3A	Q14152	19.7201	19.317	18.4037	18.8569
Q14153_pS167	FAM53B	Q14153	19.6268	19.7049	21.1257	20.565
Q14160_pS1348	SCRIB	Q14160	20.7341	20.9843	20.2515	20.2232
Q14160_pS1541	SCRIB	Q14160	23.1641	22.2928	21.6397	20.9311
Q14160_pS1547	SCRIB	Q14160	23.1641	20.0553	21.6397	20.9311
Q14160_pS1566	SCRIB	Q14160	22.9733	22.8652	17.9123	18.4103
Q14160_pS1306	SCRIB	Q14160	22.4978	23.0392	18.3141	22.0491
Q14160_pS1309	SCRIB	Q14160	22.4978	23.0392	19.508	22.0491
Q14161_pS394	GIT2	Q14161	21.8958	22.297	22.4101	17.978
Q14161_pS397	GIT2	Q14161	23.3882	23.8549	23.3726	20.0502
Q14185_pS1858	DOCK1	Q14185	20.2974	20.4163	23.0712	21.5575
Q14185_pS1681	DOCK1	Q14185	20.5909	19.7108	21.8982	20.8433
Q14195_pS518	DPYSL3	Q14195	21.9541	21.9565	18.4849	18.1181
Q14195_pS522	DPYSL3	Q14195	23.0502	21.4397	23.3882	22.7673
Q14247_pS405	CTTN	Q14247	25.99	26.3901	25.1265	25.6353
Q14247_pS417	CTTN	Q14247	24.5709	25.1835	23.6997	18.2028
Q14247_pS418	CTTN	Q14247	23.9397	24.2243	23.1457	21.0122
Q14449_pS372	GRB14	Q14449	18.673	18.637	22.5491	22.1949
Q14451_pS368	GRB7	Q14451	21.3207	21.3896	22.5322	22.9948
Q14566_pS13	MCM6	Q14566	19.2107	19.952	17.9075	21.1668
Q14669_pS1367	TRIP12	Q14669	20.2488	20.4906	20.0743	20.5468
Q14669_pS1376	TRIP12	Q14669	20.2488	20.4906	18.7452	20.5468
Q14676_pS485	MDC1	Q14676	20.5847	21.5442	20.2789	21.055
Q14676_pS495	MDC1	Q14676	23.3663	24.6382	22.1778	22.5524
Q14676_pS498	MDC1	Q14676	23.3663	24.6382	22.1778	22.5524
Q14676_pS504	MDC1	Q14676	22.655	23.3486	21.533	19.7695
Q14676_pS505	MDC1	Q14676	20.5847	21.5442	18.1094	21.055
Q14676_pS372	MDC1	Q14676	17.9545	23.24	22.8406	18.5605
Q14676_pS376	MDC1	Q14676	24.4436	24.8189	23.6133	24.4125
Q14676_pS402	MDC1	Q14676	19.7415	21.2185	19.0749	18.6202
Q14676_pS292	MDC1	Q14676	18.0782	18.4577	18.7556	23.7819
Q14676_pS299	MDC1	Q14676	24.5919	25.1011	23.0766	18.387
Q14676_pS453	MDC1	Q14676	25.1758	25.1412	24.2579	24.7485
Q14678_pS325	KANK1	Q14678	23.8131	23.8854	23.4608	22.5128
Q14684_pS731	RRP1B	Q14684	18.9544	21.1851	19.7842	17.2316
Q14684_pS732	RRP1B	Q14684	21.3648	18.266	20.7005	20.8787
Q14684_pS736	RRP1B	Q14684	21.3648	21.1851	20.7005	20.8787
Q14687_pS826	GSE1	Q14687	21.5065	19.3779	21.5269	17.5584
Q14687_pS828	GSE1	Q14687	21.5065	18.8048	21.5269	19.3598
Q14687_pS1101	GSE1	Q14687	21.8982	21.6759	20.7586	19.247
Q14694_pS576	USP10	Q14694	22.8087	22.5416	20.7392	21.6571
Q14738_pS88	PPP2R5D	Q14738	20.2011	18.7855	20.6859	19.1426
Q14738_pS89	PPP2R5D	Q14738	22.2458	22.6313	21.8359	21.2106
Q14738_pS90	PPP2R5D	Q14738	22.2458	22.6313	21.8359	21.2106
Q14802_pS84	FXYD3	Q14802	20.8023	21.0746	21.3412	18.3653
Q14847_pS146	LASP1	Q14847	23.091	22.0908	23.7225	24.1564
Q14938_pS265	NFIX	Q14938	22.001	21.8324	21.207	21.2262
Q14938_pS268	NFIX	Q14938	21.3659	21.2396	20.2391	20.4382
Q14966_pS552	ZNF638	Q14966	18.8168	18.5416	18.5333	18.9141
Q14980_pS1991	NUMA1	Q14980	21.1813	20.7341	18.579	21.1986
Q14980_pS2003	NUMA1	Q14980	21.1813	20.7341	18.6858	21.1986
Q15007_pS306	WTAP	Q15007	22.4001	18.2547	17.5584	23.5003
Q15018_pS368	ABRAXAS2	Q15018	18.4626	22.8194	18.4894	19.7541
Q15018_pS372	ABRAXAS2	Q15018	18.9295	22.8194	18.8667	18.266
Q15054_pS307	POLD3	Q15054	21.4639	20.9787	21.2262	21.7694
Q15149_pS720	PLEC	Q15149	19.7304	19.3821	21.9745	21.1139
Q15149_pS4386	PLEC	Q15149	25.7217	25.7861	25.2459	26.0388
Q15149_pS4389	PLEC	Q15149	25.274	25.3155	25.0761	20.5748
Q15149_pS4396	PLEC	Q15149	24.5766	24.5332	24.5858	24.5624
Q15154_pS533	PCM1	Q15154	21.5267	21.4322	21.2829	21.4377
Q15154_pS537	PCM1	Q15154	21.5267	21.4322	21.2829	21.4377
Q15154_pS1765	PCM1	Q15154	21.227	22.754	21.3478	23.2839
Q15154_pS1768	PCM1	Q15154	21.227	22.754	21.3478	23.2839
Q15154_pS1776	PCM1	Q15154	18.433	21.2907	19.0305	22.5279
Q15154_pS65	PCM1	Q15154	22.8393	22.7505	23.4684	23.3486
Q15154_pS68	PCM1	Q15154	18.0403	18.2209	22.8087	19.1486
Q15154_pS69	PCM1	Q15154	22.4116	22.419	19.6596	22.8513
Q15185_pS148	PTGES3	Q15185	23.2968	23.6403	18.9141	20.5773
Q15185_pS151	PTGES3	Q15185	23.2968	23.6403	20.3044	20.5773
Q15276_pS407	RABEP1	Q15276	21.5848	21.7628	22.7412	22.1827
Q15276_pS410	RABEP1	Q15276	21.5848	21.7628	22.7412	22.1827
Q15311_pS48	RALBP1	Q15311	22.1959	22.0856	22.4384	23.0918
Q15311_pS62	RALBP1	Q15311	22.1959	22.0856	22.4384	23.0918
Q15418_pS369	RPS6KA1	Q15418	18.8209	20.1133	19.9335	18.5584
Q15424_pS383	SAFB	Q15424	23.1215	24.6785	18.2694	24.1953
Q15424_pS384	SAFB	Q15424	23.1215	24.6785	17.8519	24.1953
Q15424_pS247|246	SAFB	Q15424	21.9445	21.9541	20.2868	22.538
Q14151_pS247|246	SAFB2	Q14151	21.9445	21.9541	17.9408	22.538
Q15424_pS601	SAFB	Q15424	20.0006	20.4967	20.0315	19.9632
Q15424_pS604	SAFB	Q15424	20.0006	20.4967	20.0315	19.9632
Q15435_pS36	PPP1R7	Q15435	19.1186	19.8088	19.2121	18.8513
Q15435_pS37	PPP1R7	Q15435	19.1186	19.8088	19.8083	18.7995
Q15459_pS329	SF3A1	Q15459	25.3887	25.3318	26.4599	25.9471
Q15477_pS256	SKIV2L	Q15477	19.3036	19.019	21.6089	21.9745
Q15555_pS209	MAPRE2	Q15555	18.6199	18.6806	18.9608	19.5298
Q15629_pS365	TRAM1	Q15629	22.4679	22.5671	22.6628	22.7962
Q15642_pS296	TRIP10	Q15642	22.1807	22.1407	23.3892	22.7698
Q15642_pS298	TRIP10	Q15642	18.296	18.4037	18.9913	22.7698
Q15642_pS299	TRIP10	Q15642	22.1807	22.1407	23.3892	19.5853
Q15648_pS1479	MED1	Q15648	23.173	22.5484	21.0926	18.8902
Q15648_pS1482	MED1	Q15648	23.173	22.5484	21.0926	19.2716
Q15651_pS93	HMGN3	Q15651	17.9348	19.0874	18.4787	21.6278
Q15651_pS78	HMGN3	Q15651	22.5589	18.584	20.4277	19.316
Q16629_pS165	SRSF7	Q16629	23.8628	22.4068	19.8419	19.4587
Q16629_pS167	SRSF7	Q16629	23.8628	22.4068	18.4547	19.3981
Q16629_pS171	SRSF7	Q16629	23.8628	22.4068	19.0345	17.683
Q16629_pS163	SRSF7	Q16629	23.0927	21.7201	20.1141	18.7147
Q16643_pS339	DBN1	Q16643	20.8328	20.776	18.5335	18.4495
Q1KMD3_pS185	HNRNPUL2	Q1KMD3	16.7557	21.4565	23.8895	22.1863
Q1KMD3_pS161	HNRNPUL2	Q1KMD3	23.4897	23.3449	25.1437	24.6077
Q1KMD3_pS168	HNRNPUL2	Q1KMD3	22.5211	22.5696	19.7081	23.2336
Q24JP5_pS529	TMEM132A	Q24JP5	20.2403	20.6814	22.5416	22.9044
Q29RF7_pS1305	PDS5A	Q29RF7	22.419	22.0536	22.9585	18.7417
Q2KHR3_pS1348	QSER1	Q2KHR3	21.2729	21.7546	18.4954	22.4141
Q2KHR3_pS1230	QSER1	Q2KHR3	22.6964	22.0253	21.7635	21.914
Q2KHR3_pS1231	QSER1	Q2KHR3	22.6964	22.0253	21.7635	21.914
Q2PPJ7_pS820	RALGAPA2	Q2PPJ7	22.2825	22.5608	21.8564	21.4457
Q2PPJ7_pS821	RALGAPA2	Q2PPJ7	22.2825	22.5608	21.8564	21.4457
Q32MZ4_pS714	LRRFIP1	Q32MZ4	21.2087	19.9096	17.3577	21.1204
Q3KQU3_pS113	MAP7D1	Q3KQU3	22.4355	22.4846	19.7258	20.776
Q3KQU3_pS116	MAP7D1	Q3KQU3	21.2835	21.9541	21.2277	20.776
Q3KQU3_pS125	MAP7D1	Q3KQU3	21.2835	20.8877	19.4223	20.776
Q3YEC7_pS425	RABL6	Q3YEC7	21.7276	19.3231	18.0237	20.4967
Q3YEC7_pS427	RABL6	Q3YEC7	21.7276	19.3231	18.8209	20.4967
Q3YEC7_pS596	RABL6	Q3YEC7	26.0466	25.8498	24.8906	25.303
Q3YEC7_pS470	RABL6	Q3YEC7	18.3191	18.6115	19.3689	21.2814
Q3YEC7_pS471	RABL6	Q3YEC7	18.6892	18.6351	19.096	21.2814
Q4G0J3_pS337	LARP7	Q4G0J3	23.7423	24.2124	25.7814	24.5787
Q4G0J3_pS298	LARP7	Q4G0J3	19.0311	18.5549	20.3683	20.5415
Q4G0J3_pS299	LARP7	Q4G0J3	19.0311	18.5549	20.3683	20.5415
Q4G0J3_pS300	LARP7	Q4G0J3	21.4522	18.5549	20.3683	23.0855
Q4G0J3_pS258	LARP7	Q4G0J3	23.1406	23.3655	23.7375	23.0768
Q4G0J3_pS261	LARP7	Q4G0J3	22.1744	22.1558	23.3627	23.0502
Q4KWH8_pS1307	PLCH1	Q4KWH8	21.4003	21.7939	20.1044	22.5842
Q4LE39_pS790	ARID4B	Q4LE39	21.5572	21.6679	22.2458	22.5787
Q4VX76_pS231	SYTL3	Q4VX76	19.6517	19.6868	21.7162	21.4094
Q53EL6_pS71	PDCD4	Q53EL6	20.4717	21.6377	19.0425	21.2976
Q53EL6_pS76	PDCD4	Q53EL6	23.1614	23.1488	22.4901	21.7662
Q53EL6_pS78	PDCD4	Q53EL6	19.5383	19.508	20.7966	19.6134
Q53EL6_pS67	PDCD4	Q53EL6	19.3948	21.8383	19.4575	19.6626
Q53EL6_pS68	PDCD4	Q53EL6	21.8567	20.9395	18.7945	23.2925
Q53EL6_pS94	PDCD4	Q53EL6	24.19	24.7497	25.373	24.3889
Q53GS9_pS82	USP39	Q53GS9	21.0143	20.3848	21.5757	22.0298
Q53SF7_pS344	COBLL1	Q53SF7	22.4932	23.3563	23.7235	22.1257
Q53SF7_pS355	COBLL1	Q53SF7	22.4932	19.3622	18.8569	18.6519
Q53SF7_pS356	COBLL1	Q53SF7	18.5549	22.7897	22.1113	21.8609
Q53SF7_pS911	COBLL1	Q53SF7	19.2333	19.6576	21.5672	19.8157
Q53SF7_pS256	COBLL1	Q53SF7	23.1106	24.2585	24.3143	21.9962
Q53TN4_pS260	CYBRD1	Q53TN4	20.7392	20.8594	19.6457	18.1587
Q53TN4_pS284	CYBRD1	Q53TN4	18.5416	20.6457	18.537	21.9631
Q56P03_pS109	EAPP	Q56P03	20.9311	21.6475	18.5044	21.5721
Q56P03_pS111	EAPP	Q56P03	20.9311	21.6475	19.9696	21.5721
Q5C9Z4_pS280	NOM1	Q5C9Z4	21.9883	20.8556	22.3945	17.9603
Q5F1R6_pS370	DNAJC21	Q5F1R6	22.1832	22.4593	22.6059	18.3942
Q5HYI7_pS311	MTX3	Q5HYI7	20.8082	21.6879	19.9364	18.3998
Q5JSH3_pS3	WDR44	Q5JSH3	18.7288	23.4029	18.2042	18.9273
Q5JSH3_pS5	WDR44	Q5JSH3	18.7296	23.4029	17.4122	20.1416
Q5JSH3_pS27	WDR44	Q5JSH3	24.1877	18.8613	18.3287	18.1861
Q5JSH3_pS403	WDR44	Q5JSH3	23.7003	23.4394	24.9156	24.2428
Q5JSH3_pS50	WDR44	Q5JSH3	20.2351	20.2151	21.5443	21.1196
Q5JSP0_pS128	FGD3	Q5JSP0	21.3719	20.6986	22.4141	19.9541
Q5JTD0_pS300	TJAP1	Q5JTD0	19.461	19.3913	21.2863	20.2351
Q5JTD0_pS545	TJAP1	Q5JTD0	23.2925	23.1172	24.5197	24.0826
Q5JTV8_pS154	TOR1AIP1	Q5JTV8	21.641	22.1925	19.2444	20.3249
Q5JTV8_pS156	TOR1AIP1	Q5JTV8	24.8337	25.0215	25.527	25.2965
Q5JTV8_pS157	TOR1AIP1	Q5JTV8	24.8337	25.0215	25.527	25.2965
Q5JTV8_pS215	TOR1AIP1	Q5JTV8	24.5624	25.0436	24.6152	24.6663
Q5QJE6_pS82	DNTTIP2	Q5QJE6	20.3803	21.7996	20.198	18.7615
Q5QJE6_pS88	DNTTIP2	Q5QJE6	20.3803	18.3942	20.0712	19.0477
Q5SQI0_pS315	ATAT1	Q5SQI0	21.3756	21.0725	21.4431	17.5826
Q5SSJ5_pS441	HP1BP3	Q5SSJ5	22.93	21.3207	19.6071	19.4129
Q5SSJ5_pS442	HP1BP3	Q5SSJ5	22.93	21.3207	18.7654	19.6178
Q5SSJ5_pS446	HP1BP3	Q5SSJ5	22.93	21.3207	18.9896	18.584
Q5T0N5_pS295	FNBP1L	Q5T0N5	22.2324	22.0565	23.6277	23.1202
Q5T1M5_pS956	FKBP15	Q5T1M5	23.7833	23.6187	23.8535	23.611
Q5T1M5_pS1162	FKBP15	Q5T1M5	22.7373	22.8559	22.17	22.2249
Q5T1M5_pS1164	FKBP15	Q5T1M5	22.7373	22.8559	22.17	22.2249
Q5T200_pS316	ZC3H13	Q5T200	21.1247	21.1269	18.1449	20.1265
Q5T200_pS318	ZC3H13	Q5T200	21.7056	21.8205	19.6279	21.2843
Q5T200_pS325	ZC3H13	Q5T200	21.7056	21.8205	19.6279	21.2843
Q5T200_pS370	ZC3H13	Q5T200	21.8361	21.8477	20.014	20.6773
Q5T200_pS372	ZC3H13	Q5T200	21.8361	21.8477	18.75	20.6773
Q5T200_pS380	ZC3H13	Q5T200	18.2028	20.4045	18.7605	19.205
Q5T200_pS381	ZC3H13	Q5T200	21.8361	21.8477	20.4807	20.6773
Q5T200_pS1014	ZC3H13	Q5T200	18.4697	18.1783	19.7789	21.7575
Q5T200_pS1017	ZC3H13	Q5T200	18.6135	18.2859	18.5079	21.7575
Q5T200_pS265	ZC3H13	Q5T200	20.9198	19.0359	20.1809	21.1933
Q5T5P2_pS1030	KIAA1217	Q5T5P2	18.6545	18.4976	20.1416	22.3833
Q5T8D3_pS193	ACBD5	Q5T8D3	20.0844	20.9473	22.1149	18.2333
Q5T8D3_pS194	ACBD5	Q5T8D3	20.0844	20.9473	22.1149	18.3317
Q5T8D3_pS196	ACBD5	Q5T8D3	20.0844	20.9473	22.1149	18.0058
Q5T8D3_pS200	ACBD5	Q5T8D3	23.5636	23.7806	23.4696	23.7116
Q5TH69_pS1061	ARFGEF3	Q5TH69	20.4564	20.8236	20.9535	20.9746
Q5TH69_pS1066	ARFGEF3	Q5TH69	20.4564	20.8236	20.9535	20.9746
Q5TH69_pS2061	ARFGEF3	Q5TH69	21.1194	21.4589	21.0966	21.318
Q5UIP0_pS1579	RIF1	Q5UIP0	21.4789	21.1559	23.1586	23.3582
Q5VT06_pS1805	CEP350	Q5VT06	16.8886	20.0501	20.8543	19.6317
Q5VT06_pS1807	CEP350	Q5VT06	16.8886	20.0501	20.8543	19.6317
Q5VT52_pS593	RPRD2	Q5VT52	21.8269	21.7162	23.0682	22.4929
Q5VTL8_pS527	PRPF38B	Q5VTL8	20.6441	22.7218	22.4738	21.4569
Q5VTL8_pS529	PRPF38B	Q5VTL8	20.6441	22.7218	22.4738	21.4569
Q5VUA4_pS79	ZNF318	Q5VUA4	19.6346	19.9595	18.6922	20.011
Q5VUA4_pS81	ZNF318	Q5VUA4	19.6346	19.9595	18.6816	20.011
Q5VUA4_pS2243	ZNF318	Q5VUA4	22.4901	18.0157	20.2299	22.736
Q5VUA4_pS1037	ZNF318	Q5VUA4	16.3364	18.3801	19.3646	17.4003
Q5VUA4_pS1043	ZNF318	Q5VUA4	16.3364	18.3801	19.3646	17.4003
Q5VV41_pS174	ARHGEF16	Q5VV41	21.3806	20.7754	21.8504	20.9694
Q5VV41_pS227	ARHGEF16	Q5VV41	24.4125	19.355	24.0523	22.8947
Q5VV41_pS230	ARHGEF16	Q5VV41	25.3612	25.1609	26.1968	25.1449
Q5VV41_pS240	ARHGEF16	Q5VV41	21.0017	21.4917	21.4494	20.7979
Q5VZ89_pS1277	DENND4C	Q5VZ89	22.5766	19.7201	24.6998	24.7237
Q5VZ89_pS1278	DENND4C	Q5VZ89	24.4724	24.6503	22.9979	26.0544
Q5VZ89_pS1293	DENND4C	Q5VZ89	23.6277	23.9636	24.7521	25.3809
Q5VZ89_pS1296	DENND4C	Q5VZ89	17.9455	23.9636	24.7521	25.3809
Q5VZ89_pS1297	DENND4C	Q5VZ89	23.895	22.2661	23.3758	18.6486
Q5VZ89_pS1252	DENND4C	Q5VZ89	18.3829	18.8014	20.9565	19.4725
Q5VZK9_pS1094	CARMIL1	Q5VZK9	21.2146	20.9769	21.4639	20.4882
Q5VZK9_pS1360	CARMIL1	Q5VZK9	22.5729	22.8334	24.4954	23.2865
Q5VZK9_pS1288	CARMIL1	Q5VZK9	20.9244	20.3327	19.422	19.924
Q5VZK9_pS1291	CARMIL1	Q5VZK9	21.6636	21.2566	21.2675	20.7862
Q5VZL5_pS1542	ZMYM4	Q5VZL5	20.9469	22.3297	23.1248	22.7192
Q5VZL5_pS1547	ZMYM4	Q5VZL5	20.9469	22.3297	23.1248	22.7192
Q5VZL5_pS122	ZMYM4	Q5VZL5	23.2556	23.1663	23.8376	24.1157
Q5ZPR3_pS525	CD276	Q5ZPR3	18.1685	19.0477	21.089	20.4019
Q9Y4E1_pS333|333	WASHC2C	Q9Y4E1	21.1516	20.752	21.6563	21.3045
Q641Q2_pS333|333	WASHC2A	Q641Q2	21.1516	20.752	21.6563	21.3045
Q9Y4E1_pS284|284	WASHC2C	Q9Y4E1	20.3927	20.1783	19.4813	18.7338
Q641Q2_pS284|284	WASHC2A	Q641Q2	20.3927	20.1783	19.4813	18.7338
Q9Y4E1_pS288|288	WASHC2C	Q9Y4E1	20.3927	20.1783	19.4813	18.7338
Q641Q2_pS288|288	WASHC2A	Q641Q2	20.3927	20.1783	19.4813	18.7338
Q66K14_pS411	TBC1D9B	Q66K14	18.6057	21.6621	18.3191	23.8922
Q66K14_pS435	TBC1D9B	Q66K14	21.9311	21.6621	19.4492	23.8922
Q66K74_pS759	MAP1S	Q66K74	21.4609	21.4094	22.9135	21.637
Q66K74_pS472	MAP1S	Q66K74	20.4608	18.6771	22.1636	21.7218
Q66K74_pS475	MAP1S	Q66K74	20.4608	18.6196	22.1636	21.7218
Q66K74_pS640	MAP1S	Q66K74	19.6161	19.9652	19.1349	21.2952
Q66PJ3_pS332	ARL6IP4	Q66PJ3	21.5136	21.2042	23.4753	21.928
Q68E01_pS537	INTS3	Q68E01	21.755	17.9075	22.0565	22.24
Q68EM7_pS625	ARHGAP17	Q68EM7	21.9112	22.22	21.0625	21.3722
Q68EM7_pS676	ARHGAP17	Q68EM7	20.8766	21.284	22.5612	21.3756
Q6BDS2_pS1103	UHRF1BP1	Q6BDS2	21.2204	21.52	22.297	20.4472
Q6BDS2_pS1106	UHRF1BP1	Q6BDS2	21.2204	21.52	22.297	20.4472
Q6GQQ9_pS464	OTUD7B	Q6GQQ9	21.1434	20.9254	22.2939	18.7011
Q6GQQ9_pS467	OTUD7B	Q6GQQ9	21.1434	20.9254	22.2939	19.0921
Q6IBW4_pS284	NCAPH2	Q6IBW4	19.5927	19.2357	20.9353	20.5092
Q6IQ22_pS21	RAB12	Q6IQ22	22.5842	22.655	22.1359	22.582
Q6IQ23_pS903	PLEKHA7	Q6IQ23	22.3675	19.3957	20.6357	22.6462
Q6IQ23_pS907	PLEKHA7	Q6IQ23	22.3675	22.5225	19.3821	22.6462
Q6IQ49_pS278	SDE2	Q6IQ49	20.3005	20.2141	21.8416	21.1194
Q6KC79_pS2672	NIPBL	Q6KC79	20.8852	20.321	22.0373	18.9542
Q6NV74_pS321	KIAA1211L	Q6NV74	18.439	22.9948	23.3393	19.6926
Q6NV74_pS333	KIAA1211L	Q6NV74	19.0239	22.9948	23.3393	17.9136
Q6NV74_pS334	KIAA1211L	Q6NV74	18.2547	22.9948	23.3393	18.8808
Q6P158_pS127	DHX57	Q6P158	18.7322	18.0316	19.6431	18.5241
Q6P1M3_pS961	LLGL2	Q6P1M3	20.2596	21.1549	21.9123	20.6091
Q6P1M3_pS965	LLGL2	Q6P1M3	22.2705	22.4498	21.9123	21.8911
Q6P1N0_pS208	CC2D1A	Q6P1N0	20.8282	20.7585	20.3898	19.7906
Q6P1N0_pS455	CC2D1A	Q6P1N0	19.0996	18.5919	19.9623	18.8562
Q6P2E9_pS875	EDC4	Q6P2E9	19.7916	20.6111	21.3543	20.6521
Q6P2E9_pS879	EDC4	Q6P2E9	25.0401	25.0878	26.4147	24.6626
Q6P597_pS466	KLC3	Q6P597	21.9586	22.2574	23.396	22.9873
Q6P597_pS167	KLC3	Q6P597	20.7675	17.4362	21.7483	18.2993
Q6P597_pS173	KLC3	Q6P597	18.537	20.9218	17.4362	23.4684
Q6P597_pS497	KLC3	Q6P597	21.3862	21.1351	23.2685	23.0454
Q6P6C2_pS64	ALKBH5	Q6P6C2	22.0841	22.2825	22.7808	22.4495
Q6P6C2_pS69	ALKBH5	Q6P6C2	22.0841	22.2825	22.7808	22.4495
Q6P996_pS718	PDXDC1	Q6P996	19.8774	19.8967	18.6382	20.0716
Q6P996_pS721	PDXDC1	Q6P996	19.8774	19.8967	19.0874	20.0716
Q6P996_pS722	PDXDC1	Q6P996	19.8774	19.8967	20.0015	20.0716
Q6P9A1_pS583	ZNF530	Q6P9A1	19.7661	19.3641	20.5328	20.026
Q6PD62_pS970	CTR9	Q6PD62	19.5395	19.6178	20.5423	20.0288
Q6PKG0_pS75	LARP1	Q6PKG0	23.4076	23.0317	19.913	18.8482
Q6PKG0_pS90	LARP1	Q6PKG0	24.0875	23.7286	22.5784	21.7442
Q6PKG0_pS627	LARP1	Q6PKG0	18.9649	21.2797	20.2403	22.421
Q6PKG0_pS631	LARP1	Q6PKG0	18.9036	21.2797	20.1353	22.421
Q6QNY0_pS65	BLOC1S3	Q6QNY0	21.8406	22.2332	21.2027	21.0899
Q6R327_pS1177	RICTOR	Q6R327	19.6586	19.4911	18.7193	19.3217
Q6UUV7_pS329	CRTC3	Q6UUV7	20.2515	19.9037	20.9725	20.844
Q6UXY1_pS478	BAIAP2L2	Q6UXY1	18.3998	18.8233	18.5051	19.9284
Q6VY07_pS495	PACS1	Q6VY07	21.0263	21.0813	19.9602	18.6599
Q6WKZ4_pS184	RAB11FIP1	Q6WKZ4	19.8119	20.5966	20.8981	21.1914
Q6WKZ4_pS190	RAB11FIP1	Q6WKZ4	18.8345	19.4876	17.607	20.1677
Q6WKZ4_pS202	RAB11FIP1	Q6WKZ4	22.0424	22.2881	22.9857	23.0525
Q6WKZ4_pS338	RAB11FIP1	Q6WKZ4	19.2886	20.4265	19.7201	18.9649
Q6WKZ4_pS339	RAB11FIP1	Q6WKZ4	20.1396	20.8	21.956	22.2574
Q6WKZ4_pS343	RAB11FIP1	Q6WKZ4	18.2993	19.4176	20.4611	19.475
Q6WKZ4_pS345	RAB11FIP1	Q6WKZ4	20.7266	21.3806	21.956	22.5052
Q6ZNC4_pS225	ZNF704	Q6ZNC4	22.6329	21.099	18.5509	23.3641
Q6ZNC4_pS228	ZNF704	Q6ZNC4	22.6329	21.099	18.8083	23.3641
Q6ZRP7_pS578	QSOX2	Q6ZRP7	20.3282	19.6707	21.23	21.4326
Q6ZRV2_pS881	FAM83H	Q6ZRV2	20.2395	19.603	21.3922	21.3531
Q6ZRV2_pS513	FAM83H	Q6ZRV2	19.7943	19.9014	21.0405	21.1483
Q6ZRV2_pS514	FAM83H	Q6ZRV2	19.7943	19.9014	21.0405	21.1483
Q6ZRV2_pS516	FAM83H	Q6ZRV2	19.8489	20.016	20.3296	21.0236
Q6ZRV2_pS892	FAM83H	Q6ZRV2	22.5128	23.0126	22.3683	22.9468
Q6ZRV2_pS903	FAM83H	Q6ZRV2	18.9273	22.5842	19.1964	22.3975
Q6ZRV2_pS1003	FAM83H	Q6ZRV2	19.7557	19.6297	22.2075	22.706
Q6ZRV2_pS647	FAM83H	Q6ZRV2	20.2299	20.2769	20.8686	20.9054
Q6ZSS7_pS733	MFSD6	Q6ZSS7	21.5919	21.9848	22.5376	22.097
Q6ZTN6_pS465	ANKRD13D	Q6ZTN6	18.3912	21.9078	22.0856	18.6135
Q70E73_pS5	RAPH1	Q70E73	22.8771	23.6133	24.684	24.2961
Q70E73_pS17	RAPH1	Q70E73	22.8771	23.6133	24.684	24.2961
Q76FK4_pS890	NOL8	Q76FK4	21.5214	21.4618	20.2351	21.2545
Q7KZ85_pS7	SUPT6H	Q7KZ85	17.4362	17.7136	20.6313	20.0566
Q7KZ85_pS12	SUPT6H	Q7KZ85	18.5154	19.1486	20.2717	20.0566
Q7KZI7_pS486	MARK2	Q7KZI7	21.0818	19.5853	21.0367	20.816
Q7L2J0_pS60	MEPCE	Q7L2J0	21.2545	21.4156	21.8938	21.7628
Q7L2J0_pS69	MEPCE	Q7L2J0	21.2545	21.4156	21.8938	21.7628
Q7L2J0_pS216	MEPCE	Q7L2J0	22.8189	23.1121	23.8452	18.1325
Q7L2J0_pS217	MEPCE	Q7L2J0	22.8513	23.2219	19.2229	23.7286
Q7L4I2_pS17	RSRC2	Q7L4I2	18.2209	18.466	19.8795	18.466
Q7L4I2_pS32	RSRC2	Q7L4I2	19.8965	19.001	20.6581	19.7809
Q7L7V1_pS269	DHX32	Q7L7V1	18.806	17.9991	23.3563	21.694
Q7RTP6_pS977	MICAL3	Q7RTP6	19.314	19.2384	18.6663	18.9323
Q7RTX9_pS233	SLC16A14	Q7RTX9	18.5985	20.2318	20.4231	19.6975
Q7RTX9_pS236	SLC16A14	Q7RTX9	20.191	20.2318	18.1127	18.3098
Q7Z2W4_pS275	ZC3HAV1	Q7Z2W4	19.9166	20.3056	19.6355	19.8088
Q7Z2W4_pS387	ZC3HAV1	Q7Z2W4	20.1099	19.9727	18.7011	19.8115
Q7Z3K3_pS1364	POGZ	Q7Z3K3	19.8189	22.0437	23.6593	19.2566
Q7Z3K3_pS1367	POGZ	Q7Z3K3	20.7284	18.4243	19.6868	18.7218
Q7Z406_pS1969	MYH14	Q7Z406	26.8628	26.1008	27.1028	27.1028
Q7Z406_pS1980	MYH14	Q7Z406	20.0345	18.8209	21.1827	24.7705
Q7Z406_pS1983	MYH14	Q7Z406	24.2726	25.0569	18.2458	25.7217
Q7Z406_pS1989	MYH14	Q7Z406	24.0826	24.9857	23.7908	25.096
Q7Z434_pS152	MAVS	Q7Z434	21.9324	18.806	20.6793	21.0143
Q7Z434_pS157	MAVS	Q7Z434	22.0373	21.8468	21.8468	21.34
Q7Z434_pS165	MAVS	Q7Z434	22.0373	21.8468	21.8468	21.34
Q7Z460_pS1088	CLASP1	Q7Z460	18.9896	17.9123	19.5412	22.4788
Q7Z460_pS1091	CLASP1	Q7Z460	22.5322	22.9142	23.0735	17.6938
Q7Z460_pS646	CLASP1	Q7Z460	18.9991	18.1396	20.6484	20.4931
Q7Z4V5_pS664	HDGFL2	Q7Z4V5	22.0171	21.4467	22.5211	22.7235
Q7Z4V5_pS633	HDGFL2	Q7Z4V5	19.2702	18.7634	17.8416	20.3677
Q7Z4V5_pS634	HDGFL2	Q7Z4V5	19.2702	18.7634	18.1991	20.3677
Q7Z4V5_pS652	HDGFL2	Q7Z4V5	20.1773	19.4272	21.2062	21.5019
Q7Z4V5_pS366	HDGFL2	Q7Z4V5	24.9296	24.3612	23.0199	23.0682
Q7Z4V5_pS369	HDGFL2	Q7Z4V5	24.9296	24.3612	23.0199	23.0682
Q7Z4V5_pS370	HDGFL2	Q7Z4V5	24.9296	24.3612	23.0199	23.0682
Q7Z5K2_pS221	WAPL	Q7Z5K2	22.9218	22.8907	22.2666	22.5484
Q7Z5K2_pS226	WAPL	Q7Z5K2	22.9218	22.8907	22.2666	22.5484
Q7Z5K2_pS77	WAPL	Q7Z5K2	21.4733	21.0658	20.4502	22.3503
Q7Z5L9_pS457	IRF2BP2	Q7Z5L9	18.466	19.2637	20.7584	20.5015
Q7Z5L9_pS240	IRF2BP2	Q7Z5L9	19.2137	19.1039	20.3867	19.1964
Q7Z7L8_pS425	C11orf96	Q7Z7L8	19.4285	18.2333	21.5354	21.5283
Q7Z7L8_pS431	C11orf96	Q7Z7L8	18.4882	18.2458	21.5354	21.5283
Q86SF2_pS103	GALNT7	Q86SF2	19.7776	21.4229	21.386	19.6773
Q86U42_pS95	PABPN1	Q86U42	19.1163	17.8596	25.1358	25.0046
Q86U86_pS10	PBRM1	Q86U86	22.0143	22.4481	23.0402	22.5971
Q86U86_pS14	PBRM1	Q86U86	20.9432	21.0688	21.6803	21.4146
Q86UE4_pS426	MTDH	Q86UE4	21.1282	20.5693	22.6009	21.6636
Q86UP2_pS75	KTN1	Q86UP2	21.843	21.1088	22.1043	21.5078
Q86UW7_pS56	CADPS2	Q86UW7	19.7049	19.561	19.5111	18.6663
Q86UW7_pS58	CADPS2	Q86UW7	21.7876	21.7703	24.2396	22.11
Q86UW7_pS62	CADPS2	Q86UW7	20.7793	18.5101	18.2028	20.8387
Q86UW7_pS65	CADPS2	Q86UW7	21.7876	21.7703	24.2396	22.11
Q86VM9_pS67	ZC3H18	Q86VM9	24.2127	24.2664	22.9736	22.8547
Q86VM9_pS74	ZC3H18	Q86VM9	23.9981	24.1722	22.9736	22.6009
Q86VM9_pS78	ZC3H18	Q86VM9	21.7443	22.6986	22.2795	18.0676
Q86VM9_pS83	ZC3H18	Q86VM9	21.7443	22.6986	22.2795	18.3598
Q86VM9_pS842	ZC3H18	Q86VM9	18.5333	18.1946	18.8808	19.5041
Q86VQ1_pS105	GLCCI1	Q86VQ1	18.1206	20.3699	18.0316	19.3922
Q86VQ1_pS107	GLCCI1	Q86VQ1	20.2706	20.3699	21.8317	21.5666
Q86VQ1_pS108	GLCCI1	Q86VQ1	20.2706	18.7109	21.8317	21.5666
Q86VQ6_pS4	TXNRD3	Q86VQ6	20.2426	20.138	22.2778	21.2042
Q86VQ6_pS8	TXNRD3	Q86VQ6	19.2365	19.3598	21.0066	19.9399
Q86VR2_pS258	RETREG3	Q86VR2	22.9572	22.6621	21.7617	22.2999
Q86VR2_pS260	RETREG3	Q86VR2	22.9572	22.6621	21.7617	22.2999
Q86VR2_pS274	RETREG3	Q86VR2	21.1989	19.2137	20.2481	19.6604
Q86WB0_pS53	ZC3HC1	Q86WB0	19.0662	18.0083	22.7076	18.9488
Q86WB0_pS56	ZC3HC1	Q86WB0	18.183	20.549	18.6771	21.6412
Q86WB0_pS58	ZC3HC1	Q86WB0	18.767	20.549	19.3265	21.6412
Q86WB0_pS62	ZC3HC1	Q86WB0	21.9364	22.8406	18.1783	23.434
Q86WB0_pS335	ZC3HC1	Q86WB0	23.0103	18.2111	22.5276	23.2107
Q86WB0_pS344	ZC3HC1	Q86WB0	23.6498	23.6997	23.7003	23.7987
Q86X27_pS296	RALGPS2	Q86X27	18.0058	18.1358	19.8119	22.4837
Q86X27_pS308	RALGPS2	Q86X27	18.7011	18.1358	18.7848	22.4837
Q86X29_pS493	LSR	Q86X29	23.0682	23.2788	24.3676	23.1727
Q86X29_pS512	LSR	Q86X29	18.8985	23.7436	19.8714	24.1564
Q86X29_pS530	LSR	Q86X29	23.0454	23.094	22.9797	23.4108
Q86XN8_pS506	MEX3D	Q86XN8	21.4084	21.4949	21.2095	21.6693
Q86XN8_pS514	MEX3D	Q86XN8	18.8482	20.4855	19.4285	20.7147
Q86XP3_pS185	DDX42	Q86XP3	23.1545	22.8971	24.5882	24.0568
Q86YP4_pS100	GATAD2A	Q86YP4	24.486	24.4972	24.6748	25.0665
Q86YP4_pS107	GATAD2A	Q86YP4	24.3676	24.3989	24.5808	24.9503
Q86YP4_pS113	GATAD2A	Q86YP4	21.544	21.8567	20.5401	18.1314
Q86YP4_pS114	GATAD2A	Q86YP4	24.486	24.4972	24.6748	25.0665
Q8IU60_pS246	DCP2	Q8IU60	20.6765	21.1711	20.0417	18.5763
Q8IU60_pS247	DCP2	Q8IU60	20.6765	21.1711	18.8985	18.7587
Q8IU60_pS249	DCP2	Q8IU60	20.6765	21.1711	19.9162	18.5101
Q8IU81_pS453	IRF2BP1	Q8IU81	21.3498	20.3628	22.2324	21.9112
Q8IU81_pS436	IRF2BP1	Q8IU81	20.5029	20.3961	22.193	21.2199
Q8IV63_pS78	VRK3	Q8IV63	18.584	22.0484	19.7108	19.4975
Q8IV63_pS82	VRK3	Q8IV63	24.0189	22.0484	23.8557	23.2561
Q8IV63_pS83	VRK3	Q8IV63	24.0189	22.0484	23.8557	23.2561
Q8IVF2_pS3825	AHNAK2	Q8IVF2	17.507	22.8838	18.673	18.1529
Q8IVF2_pS1253	AHNAK2	Q8IVF2	17.2674	16.3269	21.7662	20.6136
Q8IVL1_pS1190	NAV2	Q8IVL1	18.972	17.8906	18.241	19.7131
Q8IVP5_pS13	FUNDC1	Q8IVP5	21.831	22.3448	20.7064	19.3704
Q8IVV2_pS162	LOXHD1	Q8IVV2	18.9873	17.5425	17.8185	23.6498
Q8IWA0_pS779	WDR75	Q8IWA0	24.2961	24.3165	20.5702	24.6382
Q8IWA0_pS782	WDR75	Q8IWA0	24.2961	24.3165	20.5702	24.6382
Q8IWE2_pS196	FAM114A1	Q8IWE2	23.4793	23.5339	22.8059	19.8343
Q8IWE2_pS200	FAM114A1	Q8IWE2	23.4793	23.5339	22.8059	18.8323
Q8IWW6_pS213	ARHGAP12	Q8IWW6	22.2075	21.726	19.4674	22.3523
Q8IWW6_pS215	ARHGAP12	Q8IWW6	23.0126	22.5631	22.622	23.385
Q8IWX8_pS815	CHERP	Q8IWX8	22.2965	22.3869	19.6975	20.1167
Q8IWX8_pS817	CHERP	Q8IWX8	22.2965	22.3869	18.9226	20.1167
Q8IWX8_pS813	CHERP	Q8IWX8	22.8134	21.8337	18.4721	16.7557
Q8IX03_pS899	WWC1	Q8IX03	21.2063	21.34	21.9228	20.3394
Q8IXJ6_pS25	SIRT2	Q8IXJ6	22.9003	18.4869	20.055	18.6161
Q8IXJ6_pS27	SIRT2	Q8IXJ6	22.9003	18.3141	19.1181	18.9295
Q8IXT5_pS250	RBM12B	Q8IXT5	24.0426	23.6728	23.9068	24.5174
Q8IXT5_pS254	RBM12B	Q8IXT5	24.0426	23.6728	23.9068	24.5174
Q8IY81_pS333	FTSJ3	Q8IY81	19.2566	18.3251	20.6049	17.8471
Q8IY81_pS335	FTSJ3	Q8IY81	19.2566	18.6292	20.6049	19.208
Q8IY81_pS336	FTSJ3	Q8IY81	19.2566	19.245	20.6049	18.9756
Q8IYB3_pS694	SRRM1	Q8IYB3	19.9781	19.71	19.4905	19.6986
Q8IYB3_pS696	SRRM1	Q8IYB3	21.8561	20.7652	21.0344	21.016
Q8IYB3_pS402	SRRM1	Q8IYB3	24.1768	23.5616	22.0483	23.1382
Q8IYB3_pS874	SRRM1	Q8IYB3	26.1772	26.1968	26.1772	26.4147
Q8IYB3_pS769	SRRM1	Q8IYB3	22.0638	21.7581	18.8274	21.3448
Q8IYB3_pS773	SRRM1	Q8IYB3	22.0638	21.7581	19.1884	21.3448
Q8IYB3_pS775	SRRM1	Q8IYB3	22.9979	22.7141	19.4334	22.1791
Q8IYB3_pS781	SRRM1	Q8IYB3	22.0638	21.7581	18.5287	21.3448
Q8IYB3_pS463	SRRM1	Q8IYB3	25.373	24.7826	23.0454	24.1877
Q8IYB3_pS465	SRRM1	Q8IYB3	25.3318	24.6864	22.9114	24.0904
Q8IYB3_pS713	SRRM1	Q8IYB3	25.2656	24.0889	21.0517	22.6213
Q8IYB3_pS715	SRRM1	Q8IYB3	25.2656	24.0889	21.0517	22.6213
Q8IYB3_pS717	SRRM1	Q8IYB3	24.6404	18.34	20.3803	19.8664
Q8IYB3_pS560	SRRM1	Q8IYB3	21.6094	22.4363	20.4095	21.2797
Q8IYB3_pS562	SRRM1	Q8IYB3	21.6094	22.4363	20.4095	21.2797
Q8IYB3_pS260	SRRM1	Q8IYB3	21.9745	21.3137	21.7351	21.8707
Q8IYB7_pS875	DIS3L2	Q8IYB7	22.4495	22.1715	23.0797	22.9688
Q8IZ21_pS118	PHACTR4	Q8IZ21	21.5141	21.016	18.662	18.9184
Q8IZL8_pS481	PELP1	Q8IZL8	19.9096	20.2188	22.0746	21.0818
Q8IZP0_pS183	ABI1	Q8IZP0	20.5015	20.448	18.6057	21.9435
Q8N122_pS859	RPTOR	Q8N122	20.9641	21.4019	21.4179	21.5557
Q8N122_pS863	RPTOR	Q8N122	20.9641	21.4019	21.4179	21.5557
Q8N128_pS70	FAM177A1	Q8N128	19.6882	20.4656	21.373	18.3896
Q8N163_pS671	CCAR2	Q8N163	21.7831	21.6278	24.0575	21.1047
Q8N163_pS675	CCAR2	Q8N163	25.8159	25.9317	25.0401	25.1885
Q8N163_pS678	CCAR2	Q8N163	25.7942	25.9958	25.4524	25.1623
Q8N163_pS681	CCAR2	Q8N163	25.7942	25.9958	25.4524	25.1623
Q8N1G0_pS1057	ZNF687	Q8N1G0	18.3788	20.1825	21.1088	18.2859
Q8N1G4_pS518	LRRC47	Q8N1G4	19.7809	20.8328	22.4616	20.7536
Q8N1G4_pS520	LRRC47	Q8N1G4	19.7809	20.8328	22.4616	20.7536
Q8N201_pS1326	INTS1	Q8N201	20.4906	20.122	22.2354	21.524
Q8N201_pS1327	INTS1	Q8N201	20.4906	20.122	22.2354	21.524
Q8N302_pS7	AGGF1	Q8N302	21.6548	21.5791	20.7378	20.7419
Q8N302_pS11	AGGF1	Q8N302	21.6548	21.5791	20.7378	20.7419
Q8N3D4_pS285	EHBP1L1	Q8N3D4	20.5634	19.8741	22.2418	21.8564
Q8N3F8_pS621	MICALL1	Q8N3F8	20.7728	21.8561	21.88	19.1945
Q8N3F8_pS578	MICALL1	Q8N3F8	21.0368	20.55	20.9218	21.5806
Q8N3U4_pS1061	STAG2	Q8N3U4	19.904	19.4389	21.5123	21.1012
Q8N3U4_pS1064	STAG2	Q8N3U4	19.904	20.0417	21.5123	21.1012
Q8N4S9_pS110	MARVELD2	Q8N4S9	20.2389	17.8954	16.9744	18.9896
Q8N4S9_pS116	MARVELD2	Q8N4S9	18.7907	20.6045	21.1434	20.8322
Q8N4S9_pS120	MARVELD2	Q8N4S9	20.2389	20.6045	21.1434	20.8322
Q8N5F7_pS5	NKAP	Q8N5F7	19.245	19.0129	19.952	18.3251
Q8N5F7_pS7	NKAP	Q8N5F7	19.245	18.8102	19.679	18.3251
Q8N5F7_pS9	NKAP	Q8N5F7	19.245	18.2993	17.9968	18.3251
Q8N6N3_pS158	C1orf52	Q8N6N3	21.1579	19.5917	22.17	21.4962
Q8N9N8_pS155	EIF1AD	Q8N9N8	21.3426	20.4357	20.6279	19.8469
Q8N9N8_pS159	EIF1AD	Q8N9N8	21.3426	20.4357	20.6279	19.8469
Q8N9T8_pS171	KRI1	Q8N9T8	22.9545	22.163	23.385	22.8334
Q8N9T8_pS628	KRI1	Q8N9T8	21.3101	21.3444	21.4969	20.9097
Q8N9T8_pS639	KRI1	Q8N9T8	21.3101	21.3444	21.4969	20.9097
Q8N9T8_pS136	KRI1	Q8N9T8	20.016	20.268	22.0175	21.4896
Q8NBJ4_pS187	GOLM1	Q8NBJ4	18.2797	19.0921	21.221	18.7469
Q8NC44_pS281	RETREG2	Q8NC44	25.1437	24.3272	25.5969	25.99
Q8NC44_pS283	RETREG2	Q8NC44	25.1437	24.3272	25.5969	25.99
Q8NC44_pS385	RETREG2	Q8NC44	22.3417	22.001	23.0697	23.106
Q8NC56_pS134	LEMD2	Q8NC56	23.6723	19.2896	22.8319	22.2982
Q8NC56_pS138	LEMD2	Q8NC56	18.4085	23.1952	18.266	18.9573
Q8NC56_pS139	LEMD2	Q8NC56	23.6723	23.1952	22.8319	22.2982
Q8NC74_pS466	RBBP8NL	Q8NC74	22.6213	23.2081	23.5616	23.5339
Q8NC74_pS474	RBBP8NL	Q8NC74	22.6213	23.2081	23.5616	18.5849
Q8ND56_pS192	LSM14A	Q8ND56	23.0178	23.2963	24.9935	23.0027
Q8ND56_pS216	LSM14A	Q8ND56	24.127	24.6152	24.6927	24.0397
Q8ND56_pS178	LSM14A	Q8ND56	20.9871	21.7969	23.062	22.4936
Q8ND76_pS326	CCNY	Q8ND76	22.5177	22.2499	23.895	23.2788
Q8NDC0_pS2	MAPK1IP1L	Q8NDC0	22.1765	19.1204	20.6091	21.3498
Q8NDC0_pS15	MAPK1IP1L	Q8NDC0	23.2055	21.3998	21.3956	22.1925
Q8NDI1_pS428	EHBP1	Q8NDI1	20.5404	19.9551	21.0611	19.293
Q8NDI1_pS432	EHBP1	Q8NDI1	20.8814	20.9539	18.231	21.5702
Q8NDI1_pS436	EHBP1	Q8NDI1	21.4689	21.5475	18.5361	22.3158
Q8NE71_pS228	ABCF1	Q8NE71	24.3272	24.0689	24.3187	23.5435
Q8NE71_pS105	ABCF1	Q8NE71	25.6096	25.7768	23.6377	22.6824
Q8NE71_pS109	ABCF1	Q8NE71	27.224	27.1028	25.3202	24.8189
Q8NEG4_pS4	FAM83F	Q8NEG4	21.927	22.6059	22.8393	21.0649
Q8NEG4_pS479	FAM83F	Q8NEG4	18.2458	19.6827	20.8814	19.5395
Q8NEJ9_pS142	NGDN	Q8NEJ9	22.6462	22.4384	19.6485	22.2354
Q8NEJ9_pS143	NGDN	Q8NEJ9	22.6462	22.4384	20.448	22.2354
Q8NEY8_pS133	PPHLN1	Q8NEY8	21.0385	20.6163	21.9529	21.6555
Q8NFC6_pS2779	BOD1L1	Q8NFC6	21.0219	20.8934	21.2952	20.9957
Q8NFC6_pS2780	BOD1L1	Q8NFC6	21.0219	20.8934	21.2952	20.9957
Q8NHG8_pS119	ZNRF2	Q8NHG8	19.132	22.592	21.771	19.8523
Q8NHG8_pS21	ZNRF2	Q8NHG8	20.008	20.3754	20.9921	18.4929
Q8NHG8_pS135	ZNRF2	Q8NHG8	19.3652	19.9831	21.4146	21.8153
Q8NI35_pS1212	PATJ	Q8NI35	20.839	19.7348	22.4371	21.5972
Q8TAD8_pS52	SNIP1	Q8TAD8	22.3036	22.0253	20.9469	21.425
Q8TAD8_pS54	SNIP1	Q8TAD8	22.1538	21.7293	20.9469	20.9615
Q8TBB5_pS407	KLHDC4	Q8TBB5	22.2588	18.7837	18.8497	20.2596
Q8TBZ3_pS434	WDR20	Q8TBZ3	20.2524	19.2688	21.0746	21.0017
Q8TBZ3_pS491	WDR20	Q8TBZ3	19.924	19.7462	21.229	20.7485
Q8TCJ2_pS498	STT3B	Q8TCJ2	25.9317	26.1644	26.0466	26.0239
Q8TCJ2_pS499	STT3B	Q8TCJ2	25.6795	26.1644	26.0466	25.8023
Q8TD16_pS568	BICD2	Q8TD16	18.9166	21.008	21.8205	20.6827
Q8TDD1_pS782	DDX54	Q8TDD1	19.5423	19.1534	20.8023	19.5523
Q8TDM6_pS1666	DLG5	Q8TDM6	19.566	19.1598	21.2734	20.2426
Q8TDY2_pS647	RB1CC1	Q8TDY2	21.1742	17.0478	21.1712	17.0992
Q8TDY2_pS653	RB1CC1	Q8TDY2	21.5873	17.5584	18.9961	19.5451
Q8TE68_pS182	EPS8L1	Q8TE68	22.1157	22.5376	24.0084	23.0884
Q8TE99_pS383	PXYLP1	Q8TE99	25.8821	26.7094	25.6626	25.9182
Q8TE99_pS387	PXYLP1	Q8TE99	25.8821	26.7094	25.6626	25.9182
Q8TE99_pS392	PXYLP1	Q8TE99	25.8821	26.7094	25.6626	25.9182
Q8TEB9_pS314	RHBDD1	Q8TEB9	19.8972	19.7661	21.2396	20.7728
Q8TER5_pS262	ARHGEF40	Q8TER5	21.1759	20.4465	22.3063	21.3649
Q8TF01_pS290	PNISR	Q8TF01	21.1024	19.9696	21.0894	20.5617
Q8TF72_pS1221	SHROOM3	Q8TF72	19.5023	19.537	21.0057	20.3067
Q8WUA4_pS167	GTF3C2	Q8WUA4	20.6793	20.2451	22.419	21.9062
Q8WUF5_pS134	PPP1R13L	Q8WUF5	20.1235	19.7873	20.9113	22.2023
Q8WUZ0_pS114	BCL7C	Q8WUZ0	23.7987	23.8818	20.5593	24.3187
Q8WUZ0_pS122	BCL7C	Q8WUZ0	22.8571	22.747	22.1518	24.3187
Q8WUZ0_pS126	BCL7C	Q8WUZ0	24.1543	24.1584	17.8701	25.5717
Q8WVC0_pS630	LEO1	Q8WVC0	21.1668	20.2403	21.4131	20.2934
Q8WVC0_pS658	LEO1	Q8WVC0	21.6304	21.3756	22.931	22.7609
Q8WVM8_pS303	SCFD1	Q8WVM8	22.009	21.6377	22.706	22.001
Q8WWI1_pS1510	LMO7	Q8WWI1	20.6247	21.3719	20.8978	21.0311
Q8WWI1_pS1593	LMO7	Q8WWI1	19.001	20.7077	21.1614	19.8999
Q8WWI1_pS704	LMO7	Q8WWI1	19.1204	21.0425	21.1639	20.0177
Q8WWI1_pS1586	LMO7	Q8WWI1	19.4637	19.8189	20.6457	19.0084
Q8WWM7_pS594	ATXN2L	Q8WWM7	21.5019	21.4639	21.1742	20.9006
Q8WWM7_pS339	ATXN2L	Q8WWM7	19.4365	19.3465	20.7505	20.3223
Q8WWQ0_pS1281	PHIP	Q8WWQ0	23.6593	23.3589	23.0646	23.2751
Q8WWQ0_pS1283	PHIP	Q8WWQ0	23.6593	23.3589	23.0646	23.2751
Q8WX93_pS1101	PALLD	Q8WX93	20.4054	21.1483	19.7738	17.8151
Q8WX93_pS1104	PALLD	Q8WX93	20.4054	21.1483	19.3948	17.8151
Q8WXF7_pS22	ATL1	Q8WXF7	21.6596	19.8796	20.4458	20.2967
Q8WXF7_pS23	ATL1	Q8WXF7	21.6596	19.8796	20.4458	20.2967
Q8WXH0_pS4156	SYNE2	Q8WXH0	22.5531	21.6421	21.3719	21.6944
Q8WXH0_pS4157	SYNE2	Q8WXH0	20.9048	19.1772	20.3506	18.8785
Q8WXH0_pS4158	SYNE2	Q8WXH0	22.538	19.1772	21.4324	22.0097
Q8WXH0_pS4159	SYNE2	Q8WXH0	22.538	19.1772	21.4324	22.0097
Q8WZ73_pS226	RFFL	Q8WZ73	21.0899	20.7806	19.6178	21.3207
Q8WZ73_pS229	RFFL	Q8WZ73	21.0899	20.7806	20.5748	21.3207
Q92466_pS24	DDB2	Q92466	20.3726	20.5751	20.9762	21.6094
Q92466_pS26	DDB2	Q92466	20.3726	20.5751	20.9762	21.6094
Q92508_pS1619	PIEZO1	Q92508	20.0551	19.9781	21.4903	20.1905
Q92508_pS1621	PIEZO1	Q92508	20.0551	18.7322	21.4903	20.1905
Q92538_pS1779	GBF1	Q92538	17.035	19.3656	20.9397	20.034
Q92538_pS1784	GBF1	Q92538	17.035	19.3656	20.9397	20.034
Q92538_pS1298	GBF1	Q92538	24.2822	23.9097	25.9342	25.5311
Q92538_pS1318	GBF1	Q92538	20.8471	19.9043	18.6115	22.2188
Q92547_pS864	TOPBP1	Q92547	17.7239	19.0866	20.0949	18.5416
Q92574_pS644	TSC1	Q92574	21.2998	18.2162	21.2566	18.0203
Q92574_pS487	TSC1	Q92574	21.4977	18.5044	20.1677	18.6426
Q92574_pS511	TSC1	Q92574	20.7584	18.5136	20.8877	19.1572
Q92574_pS521	TSC1	Q92574	20.4294	18.8323	19.9276	18.9396
Q92574_pS524	TSC1	Q92574	20.4294	17.7486	18.9705	17.9282
Q92574_pS538	TSC1	Q92574	19.8266	19.0851	18.5549	19.7948
Q92574_pS539	TSC1	Q92574	19.8266	18.049	19.245	19.0129
Q92576_pS1614	PHF3	Q92576	20.5423	20.9829	21.941	21.2146
Q92597_pS364	NDRG1	Q92597	23.9922	23.8856	21.6098	24.4568
Q92597_pS2	NDRG1	Q92597	20.3563	20.1489	22.3777	22.8048
Q92597_pS362	NDRG1	Q92597	18.6486	18.6922	21.357	24.4526
Q92597_pS330	NDRG1	Q92597	24.0904	23.6323	22.6602	25.0035
Q92597_pS333	NDRG1	Q92597	23.0402	22.6472	21.6202	23.9097
Q92597_pS336	NDRG1	Q92597	22.1863	21.6516	21.6202	22.8669
Q92613_pS566	JADE3	Q92613	21.8383	20.8772	21.4094	22.17
Q92614_pS2020	MYO18A	Q92614	21.9572	21.8292	21.245	21.8132
Q92614_pS2041	MYO18A	Q92614	22.0771	22.0673	21.5845	21.4789
Q92614_pS2043	MYO18A	Q92614	22.0771	22.0673	21.5845	21.4789
Q92615_pS601	LARP4B	Q92615	21.7001	20.6852	22.08	22.3258
Q92733_pS157	PRCC	Q92733	26.2365	26.2365	26.3963	26.187
Q92733_pS159	PRCC	Q92733	26.2365	26.2365	26.3963	26.187
Q92733_pS267	PRCC	Q92733	23.2566	21.8091	24.8755	23.6077
Q92738_pS711	USP6NL	Q92738	21.5379	17.8345	19.9441	18.9226
Q92738_pS391	USP6NL	Q92738	20.0709	20.568	21.1128	20.9231
Q92738_pS396	USP6NL	Q92738	20.0709	20.568	21.1128	20.9231
Q92754_pS434	TFAP2C	Q92754	22.0498	21.3106	22.5669	21.4674
Q92766_pS1167	RREB1	Q92766	21.5424	21.6246	23.2612	22.3612
Q92766_pS1174	RREB1	Q92766	19.3421	19.5708	21.5543	20.8082
Q92766_pS1219	RREB1	Q92766	23.0152	23.5704	24.0689	22.246
Q92766_pS1225	RREB1	Q92766	22.592	23.0797	23.5428	18.8646
Q92785_pS142	DPF2	Q92785	19.3957	19.8489	22.5696	22.3036
Q92922_pS328	SMARCC1	Q92922	24.5174	24.2546	24.2124	25.2111
Q92922_pS330	SMARCC1	Q92922	24.5174	24.2546	24.2124	25.2111
Q92934_pS75	BAD	Q92934	21.33	20.996	19.9541	21.3081
Q92974_pS696	ARHGEF2	Q92974	23.5797	23.3726	19.9845	18.5136
Q92974_pS174	ARHGEF2	Q92974	21.7466	22.0902	22.0704	21.9094
Q92974_pS940	ARHGEF2	Q92974	22.8018	20.7139	22.747	21.008
Q92974_pS941	ARHGEF2	Q92974	21.6004	22.3001	23.2972	22.5817
Q92974_pS960	ARHGEF2	Q92974	21.6004	20.7139	21.0368	21.008
Q92974_pS932	ARHGEF2	Q92974	19.4652	19.4129	20.8641	20.4204
Q92994_pS553	BRF1	Q92994	19.3754	17.7362	18.0812	18.9795
Q92997_pS125	DVL3	Q92997	20.6951	20.2947	20.2318	17.8701
Q92997_pS137	DVL3	Q92997	20.6951	20.2947	19.8558	19.6596
Q969E4_pS65	TCEAL3	Q969E4	20.6484	20.9576	18.0157	23.6022
Q969E4_pS121|121|127	TCEAL3	Q969E4	22.0483	18.851	24.5624	23.6997
Q6IPX3_pS121|121|127	TCEAL6	Q6IPX3	22.0483	18.851	24.5624	23.6997
Q5H9L2_pS121|121|127	TCAL5	Q5H9L2	22.0483	18.851	24.5624	23.6997
Q969E4_pS125|125|131	TCEAL3	Q969E4	18.9226	18.851	22.8645	22.7808
Q6IPX3_pS125|125|131	TCEAL6	Q6IPX3	18.9226	18.851	22.8645	22.7808
Q5H9L2_pS125|125|131	TCAL5	Q5H9L2	18.9226	18.851	22.8645	22.7808
Q969R2_pS284	OSBP2	Q969R2	23.216	23.16	22.8991	22.5696
Q969R2_pS287	OSBP2	Q969R2	23.216	23.16	22.8991	22.5696
Q96AQ6_pS43	PBXIP1	Q96AQ6	18.5951	18.8785	18.0741	19.2498
Q96AT1_pS50	KIAA1143	Q96AT1	20.1591	20.9334	21.6421	21.2998
Q96AT1_pS146	KIAA1143	Q96AT1	21.6484	22.3408	23.8193	23.2985
Q96BY7_pS1579	ATG2B	Q96BY7	21.1643	19.7415	21.5921	20.6197
Q96BY7_pS1583	ATG2B	Q96BY7	21.1643	19.7415	21.5921	20.6197
Q96C34_pS71	RUNDC1	Q96C34	22.8418	22.3067	23.6027	21.8361
Q96C34_pS75	RUNDC1	Q96C34	22.8418	22.3067	23.6027	21.8361
Q96C92_pS243	ENTR1	Q96C92	22.2999	22.2418	22.7136	21.7893
Q96C92_pS247	ENTR1	Q96C92	22.2999	22.2418	22.7136	21.7893
Q96CP6_pS267	GRAMD1A	Q96CP6	19.8734	18.3287	18.5724	18.5027
Q96D71_pS162	REPS1	Q96D71	22.4087	22.4268	18.5189	24.3676
Q96D71_pS170	REPS1	Q96D71	23.0331	22.4268	22.0208	24.3676
Q96D71_pS174	REPS1	Q96D71	23.0331	22.4268	22.0208	24.3676
Q96EB6_pS14	SIRT1	Q96EB6	22.1459	22.0053	23.5954	22.5177
Q96EB6_pS26	SIRT1	Q96EB6	21.2675	21.1522	23.1545	22.0171
Q96EB6_pS27	SIRT1	Q96EB6	23.8895	23.685	19.6626	19.1039
Q96EN8_pS530	MOCOS	Q96EN8	18.344	19.2411	20.0288	19.3652
Q9NYZ1_pS6|6	TVP23B	Q9NYZ1	22.0697	23.5148	24.0619	23.0719
Q96ET8_pS6|6	TVP23C	Q96ET8	22.0697	23.5148	24.0619	23.0719
Q96EV2_pS205	RBM33	Q96EV2	20.2326	19.4334	22.4001	21.1117
Q96EY5_pS170	MVB12A	Q96EY5	23.0948	23.5797	23.9321	23.0597
Q96G23_pS341	CERS2	Q96G23	23.6864	24.0239	18.8686	21.1708
Q96G23_pS348	CERS2	Q96G23	23.6864	24.0239	19.5395	21.1708
Q96G23_pS349	CERS2	Q96G23	23.6864	24.0239	17.8954	21.1708
Q96G46_pS276	DUS3L	Q96G46	18.1017	21.9123	22.9959	21.7763
Q96GM8_pS5	TOE1	Q96GM8	22.5052	22.372	23.5797	22.3916
Q96HA1_pS395	POM121	Q96HA1	21.1469	18.3098	22.1823	17.8345
Q96HC4_pS309	PDLIM5	Q96HC4	21.2529	21.1886	22.0031	20.8979
Q96HC4_pS313	PDLIM5	Q96HC4	21.2529	21.1886	22.0031	20.8979
Q96HP0_pS878	DOCK6	Q96HP0	18.637	18.7011	17.9238	22.8982
Q96HP0_pS880	DOCK6	Q96HP0	22.9521	23.0456	20.1406	19.0305
Q96HP0_pS883	DOCK6	Q96HP0	17.5826	23.0456	17.9282	18.34
Q96HR8_pS315	NAF1	Q96HR8	20.8111	20.5265	21.5904	21.245
Q96I24_pS569	FUBP3	Q96I24	19.309	19.5843	23.2484	21.9677
Q96JG6_pS494	VPS50	Q96JG6	18.6476	22.0401	20.338	18.873
Q96JG6_pS498	VPS50	Q96JG6	21.7236	22.0401	20.338	21.4717
Q96JG6_pS559	VPS50	Q96JG6	21.6934	21.7443	18.8323	21.8072
Q96JG6_pS561	VPS50	Q96JG6	21.6934	21.7443	19.5975	21.8072
Q96JH7_pS1198	VCPIP1	Q96JH7	22.0312	22.08	19.9399	22.2754
Q96JM3_pS626	CHAMP1	Q96JM3	22.6086	18.4103	19.156	22.6126
Q96JM3_pS627	CHAMP1	Q96JM3	22.6086	22.3916	23.4347	23.0428
Q96JM3_pS632	CHAMP1	Q96JM3	20.0047	20.5511	23.4347	21.0808
Q96JM3_pS427	CHAMP1	Q96JM3	24.5858	24.8	24.3944	24.0875
Q96JM3_pS432	CHAMP1	Q96JM3	24.6909	24.849	24.5119	24.2124
Q96JM3_pS436	CHAMP1	Q96JM3	24.6909	24.849	24.5119	24.2124
Q96JM3_pS445	CHAMP1	Q96JM3	21.1218	21.1598	21.5214	20.8105
Q96JM3_pS452	CHAMP1	Q96JM3	21.1218	21.1598	21.5214	20.8105
Q96JM3_pS282	CHAMP1	Q96JM3	21.0073	20.8389	21.2538	20.6335
Q96JM3_pS284	CHAMP1	Q96JM3	21.0073	20.8389	21.2538	20.6335
Q96JM3_pS286	CHAMP1	Q96JM3	21.0073	20.8389	21.2538	20.6335
Q96JM3_pS297	CHAMP1	Q96JM3	21.0073	20.8389	21.2538	20.6335
Q96JM3_pS459	CHAMP1	Q96JM3	20.9118	21.7243	22.4932	21.3302
Q96JM3_pS471	CHAMP1	Q96JM3	20.9118	21.7243	22.4932	21.3302
Q96JM3_pS204	CHAMP1	Q96JM3	24.9523	25.2831	25.9616	25.6955
Q96JM3_pS214	CHAMP1	Q96JM3	24.9523	25.2831	25.9616	25.6955
Q96JP5_pS82	ZFP91	Q96JP5	19.4587	19.4319	20.6875	20.1793
Q96JY6_pS124	PDLIM2	Q96JY6	19.4738	19.6139	21.6894	20.6491
Q96JY6_pS129	PDLIM2	Q96JY6	19.4738	19.6139	21.6894	20.6491
Q96K21_pS354	ZFYVE19	Q96K21	22.5784	22.8393	24.127	23.2282
Q96KC8_pS479	DNAJC1	Q96KC8	23.6758	23.8922	23.732	23.7532
Q96KC8_pS480	DNAJC1	Q96KC8	23.6758	23.8922	23.732	23.7532
Q96KC8_pS430	DNAJC1	Q96KC8	20.7979	20.5265	21.8091	21.613
Q96KN1_pS299	LRATD2	Q96KN1	23.0199	24.459	24.7864	22.84
Q96KN1_pS300	LRATD2	Q96KN1	24.3673	23.0682	23.3655	18.344
Q96N64_pS81	PWWP2A	Q96N64	20.1555	19.8523	21.867	19.2333
Q96PC5_pS1198	MIA2	Q96PC5	21.3976	21.5283	19.5323	19.7776
Q96PC5_pS1202	MIA2	Q96PC5	21.3976	21.5283	20.0825	19.5843
Q96PC5_pS1204	MIA2	Q96PC5	21.3976	21.5283	19.9867	19.0025
Q96PK6_pS571	RBM14	Q96PK6	23.1586	18.873	20.3535	19.0625
Q96PN7_pS758	TRERF1	Q96PN7	20.0911	17.683	17.9808	19.7846
Q96QR8_pS6	PURB	Q96QR8	23.1291	23.7393	23.6864	23.524
Q96QR8_pS8	PURB	Q96QR8	23.1291	23.7393	23.6864	23.524
Q96QR8_pS298	PURB	Q96QR8	21.6151	21.6108	22.3275	22.6329
Q96QR8_pS304	PURB	Q96QR8	21.6151	21.6108	22.3275	22.6329
Q96RS0_pS405	TGS1	Q96RS0	18.7722	19.7789	20.016	18.5335
Q96RS0_pS412	TGS1	Q96RS0	18.4954	20.6592	18.3829	20.0785
Q96RU3_pS296	FNBP1	Q96RU3	24.7656	24.9334	25.096	24.6152
Q96RU3_pS299	FNBP1	Q96RU3	24.6753	24.8356	24.8803	24.4224
Q96S66_pS509	CLCC1	Q96S66	23.7706	18.9323	22.3249	19.1884
Q96S66_pS438	CLCC1	Q96S66	19.4248	19.1964	18.8902	19.4652
Q96S66_pS532	CLCC1	Q96S66	19.9487	17.706	21.0725	20.086
Q96S82_pS230	UBL7	Q96S82	19.1645	20.4524	20.6426	19.3754
Q96S99_pS227	PLEKHF1	Q96S99	21.7607	21.5543	21.9801	20.3992
Q96ST2_pS398	IWS1	Q96ST2	22.979	22.8111	22.4273	22.7454
Q96ST2_pS400	IWS1	Q96ST2	22.979	22.8111	22.4273	22.7454
Q96ST2_pS438	IWS1	Q96ST2	20.2882	20.3595	21.0653	21.0417
Q96ST2_pS440	IWS1	Q96ST2	20.2882	20.3595	21.0653	21.0417
Q96ST2_pS69	IWS1	Q96ST2	20.4462	21.0284	20.0791	18.3829
Q96ST2_pS80	IWS1	Q96ST2	20.4462	21.0284	19.0996	19.0058
Q96ST2_pS82	IWS1	Q96ST2	20.4462	21.0284	18.7238	19.107
Q96ST2_pS377	IWS1	Q96ST2	18.3653	18.7722	23.1406	19.0239
Q96ST3_pS832	SIN3A	Q96ST3	19.4674	19.2536	21.2063	21.1614
Q96ST3_pS1112	SIN3A	Q96ST3	19.6297	19.6337	20.7561	20.9531
Q96SW2_pS25	CRBN	Q96SW2	20.776	19.0773	18.626	21.8269
Q96T23_pS1277	RSF1	Q96T23	23.0428	22.6862	21.0201	22.2525
Q96T23_pS1282	RSF1	Q96T23	23.3428	23.0152	21.7318	21.9957
Q96T23_pS1345	RSF1	Q96T23	21.6118	21.0625	22.8991	22.7988
Q96T23_pS1310	RSF1	Q96T23	19.048	18.5944	19.9915	19.7091
Q96T23_pS622	RSF1	Q96T23	17.607	20.3521	21.7692	21.9374
Q96T23_pS629	RSF1	Q96T23	17.8519	20.3521	21.7692	21.9374
Q96T37_pS670	RBM15	Q96T37	24.0102	23.6791	23.5159	23.7393
Q96T37_pS674	RBM15	Q96T37	24.0102	23.6791	23.5159	23.7393
Q96T37_pS656	RBM15	Q96T37	18.5605	19.9738	18.9991	20.0898
Q96T37_pS659	RBM15	Q96T37	17.7486	19.5421	18.34	19.0285
Q96T37_pS257	RBM15	Q96T37	20.4513	21.3061	20.6846	20.6568
Q96T37_pS259	RBM15	Q96T37	20.4513	21.3061	20.6846	20.6568
Q96T58_pS1380	SPEN	Q96T58	21.4572	21.1196	20.2934	18.2042
Q96T58_pS1382	SPEN	Q96T58	21.4572	21.1196	20.2934	18.4834
Q96T58_pS1392	SPEN	Q96T58	21.4572	21.1196	20.2934	17.8906
Q96T58_pS2120	SPEN	Q96T58	22.6396	22.5292	21.6693	22.9258
Q96T58_pS2124	SPEN	Q96T58	19.0262	22.5292	18.8425	17.7362
Q96T58_pS2126	SPEN	Q96T58	22.6396	18.071	21.6693	22.9258
Q96T58_pS1268	SPEN	Q96T58	20.3056	19.4985	20.4592	20.7332
Q96T58_pS1278	SPEN	Q96T58	20.3056	19.4985	20.4592	20.7332
Q96T58_pS736	SPEN	Q96T58	21.4438	21.6346	20.3451	20.4656
Q96T58_pS740	SPEN	Q96T58	21.4438	21.6346	20.3451	20.4656
Q96T58_pS749	SPEN	Q96T58	21.1326	21.0649	18.0945	18.7907
Q96T60_pS114	PNKP	Q96T60	19.3641	19.0482	21.8707	22.0616
Q96T88_pS287	UHRF1	Q96T88	20.8387	20.1718	20.2188	20.3939
Q96TA1_pS691	NIBAN2	Q96TA1	22.4278	18.7605	20.1718	18.5154
Q96TA1_pS692	NIBAN2	Q96TA1	24.1985	19.119	23.9722	23.63
Q96TA1_pS696	NIBAN2	Q96TA1	24.1985	24.5151	23.9722	23.63
Q96TA1_pS641	NIBAN2	Q96TA1	22.8206	24.1914	17.683	22.4062
Q96TA1_pS646	NIBAN2	Q96TA1	22.8206	24.1914	18.1896	22.4062
Q96TC7_pS46	RMDN3	Q96TC7	23.2336	23.4916	24.8	24.4874
Q99460_pS305	PSMD1	Q99460	21.2808	18.4626	18.924	18.1734
Q99460_pS315	PSMD1	Q99460	21.2797	21.1036	23.1621	22.4101
Q99549_pS51	MPHOSPH8	Q99549	22.2593	21.595	19.6134	22.5631
Q99569_pS273	PKP4	Q99569	22.2148	22.3184	23.5121	22.7554
Q99569_pS281	PKP4	Q99569	22.2148	22.3184	23.5121	22.7554
Q99569_pS221	PKP4	Q99569	20.167	20.7973	21.1708	18.7262
Q99569_pS231	PKP4	Q99569	20.167	20.7973	21.1708	18.5314
Q99569_pS515	PKP4	Q99569	19.0345	22.5531	18.5314	21.8358
Q99700_pS861	ATXN2	Q99700	20.3451	18.387	19.355	18.4711
Q99700_pS865	ATXN2	Q99700	20.3451	18.9608	19.5917	18.6476
Q99700_pS758	ATXN2	Q99700	21.2629	20.8632	18.6599	19.6796
Q99700_pS772	ATXN2	Q99700	21.2629	20.8632	19.3922	19.6796
Q99733_pS7	NAP1L4	Q99733	20.5754	20.1167	20.6019	21.1088
Q99733_pS12	NAP1L4	Q99733	21.7162	21.357	21.4522	22.0638
Q99808_pS266	SLC29A1	Q99808	21.3313	18.6956	21.3654	20.1099
Q99808_pS269	SLC29A1	Q99808	21.3313	21.4896	21.3654	20.1099
Q99808_pS271	SLC29A1	Q99808	18.0009	21.4896	20.5495	19.6485
Q99808_pS273	SLC29A1	Q99808	18.4037	21.4896	20.3005	17.9348
Q99958_pS232	FOXC2	Q99958	20.6687	19.4623	21.3295	18.0157
Q99958_pS240	FOXC2	Q99958	20.6687	19.4623	21.3295	19.7258
Q99959_pS132	PKP2	Q99959	18.761	18.6481	20.8136	20.9552
Q99959_pS135	PKP2	Q99959	18.761	18.6481	20.8136	20.9552
Q99959_pS151	PKP2	Q99959	20.138	19.9933	22.7009	22.6909
Q99959_pS154	PKP2	Q99959	18.2694	17.7922	22.7009	19.8023
Q99959_pS155	PKP2	Q99959	22.8475	22.713	24.0948	24.7826
Q99961_pS288	SH3GL1	Q99961	19.355	19.2716	20.4204	19.9602
Q9BQ39_pS41	DDX50	Q9BQ39	19.9546	19.7886	20.2672	17.6456
Q9BQ39_pS45	DDX50	Q9BQ39	19.9546	19.7886	18.0083	19.6827
Q9BQ52_pS208	ELAC2	Q9BQ52	22.1274	22.3537	19.2137	22.533
Q9BQ52_pS212	ELAC2	Q9BQ52	22.1274	22.3537	17.6456	19.4674
Q9BQE4_pS140	SELENOS	Q9BQE4	20.0778	19.5868	20.4465	19.9589
Q9BQF6_pS443	SENP7	Q9BQF6	19.928	20.0635	21.4072	20.7032
Q9BQF6_pS444	SENP7	Q9BQF6	19.928	20.0635	21.4072	20.7032
Q9BQG0_pS11	MYBBP1A	Q9BQG0	18.4205	17.461	21.7702	19.0407
Q9BQG0_pS1163	MYBBP1A	Q9BQG0	19.9602	19.4479	18.9036	20.1662
Q9BQG0_pS1267	MYBBP1A	Q9BQG0	20.4306	19.8807	20.6773	20.4247
Q9BQI0_pS134	AIF1L	Q9BQI0	19.8043	18.9396	20.8624	20.2836
Q9BRD0_pS163	BUD13	Q9BRD0	20.4861	19.7846	19.9985	20.4608
Q9BRD0_pS197	BUD13	Q9BRD0	21.3478	21.4534	20.1743	21.2295
Q9BRD0_pS201	BUD13	Q9BRD0	21.3478	21.4534	20.3592	21.2295
Q9BRD0_pS126	BUD13	Q9BRD0	19.6691	20.0976	18.8345	18.4148
Q9BRD0_pS184	BUD13	Q9BRD0	17.7635	19.4683	19.9043	17.9968
Q9BRD0_pS185	BUD13	Q9BRD0	17.7635	19.4683	19.9403	17.9968
Q9BRD0_pS222	BUD13	Q9BRD0	18.8092	18.674	18.9396	19.744
Q9BRD0_pS226	BUD13	Q9BRD0	18.8092	18.674	20.7485	19.744
Q9BRJ6_pS175	C7orf50	Q9BRJ6	21.691	21.2847	22.8018	21.9456
Q9BRL6_pS153	SRSF8	Q9BRL6	20.2778	20.5887	18.2209	19.4326
Q9BRL6_pS158	SRSF8	Q9BRL6	20.2778	20.5887	19.8754	19.4326
Q9BRL6_pS161	SRSF8	Q9BRL6	20.7374	18.7218	18.387	18.8452
Q9BRR8_pS6	GPATCH1	Q9BRR8	22.055	22.9736	19.6529	18.1206
Q9BRR8_pS8	GPATCH1	Q9BRR8	22.055	22.9736	19.6529	18.4055
Q9BRS2_pS21	RIOK1	Q9BRS2	18.5051	22.6814	21.5716	21.1643
Q9BRS2_pS22	RIOK1	Q9BRS2	22.2166	23.3671	23.1488	21.1643
Q9BS91_pS416	SLC35A5	Q9BS91	18.1863	20.8105	21.8389	20.7585
Q9BS91_pS419	SLC35A5	Q9BS91	18.8513	20.8105	21.8389	20.7585
Q9BST9_pS520	RTKN	Q9BST9	20.7392	20.4239	21.0309	20.2306
Q9BST9_pS529	RTKN	Q9BST9	20.7392	20.4239	21.0309	20.2306
Q9BTA9_pS511	WAC	Q9BTA9	21.0284	21.3038	22.262	22.0771
Q9BTC0_pS805	DIDO1	Q9BTC0	22.9258	23.1641	24.4579	23.8855
Q9BTC0_pS809	DIDO1	Q9BTC0	22.9258	23.1641	24.4579	23.8855
Q9BTC0_pS811	DIDO1	Q9BTC0	18.1529	23.1641	20.008	17.9408
Q9BTC0_pS152	DIDO1	Q9BTC0	20.6852	18.3536	20.3737	19.019
Q9BTC0_pS154	DIDO1	Q9BTC0	20.6852	18.3536	19.7049	19.355
Q9BTK6_pS237	PAGR1	Q9BTK6	21.3796	19.4835	19.3377	22.01
Q9BTU6_pS44	PI4K2A	Q9BTU6	20.1275	19.5041	20.0707	19.9551
Q9BTU6_pS47	PI4K2A	Q9BTU6	21.7018	21.691	22.3877	20.8877
Q9BTU6_pS51	PI4K2A	Q9BTU6	21.4935	21.4789	22.3877	20.4265
Q9BU76_pS217	MMTAG2	Q9BU76	22.7914	21.9467	21.5961	18.5361
Q9BU76_pS220	MMTAG2	Q9BU76	22.7914	21.9467	21.5961	21.2362
Q9BUA3_pS148	SPINDOC	Q9BUA3	18.071	21.9872	20.1205	18.8938
Q9BUA3_pS152	SPINDOC	Q9BUA3	18.241	21.9872	18.0009	19.6268
Q9BUA3_pS248	SPINDOC	Q9BUA3	20.6592	21.1128	19.2522	21.7056
Q9BUA3_pS251	SPINDOC	Q9BUA3	20.6592	21.1128	18.9065	21.7056
Q9BUH6_pS148	PAXX	Q9BUH6	23.5826	23.2865	22.5669	22.2951
Q9BUH6_pS152	PAXX	Q9BUH6	23.2207	22.92	22.2211	22.0207
Q9BUR4_pS85	WRAP53	Q9BUR4	23.4228	20.5208	18.6022	24.162
Q9BUR4_pS90	WRAP53	Q9BUR4	23.4228	20.5208	18.4131	24.162
Q9BV36_pS155	MLPH	Q9BV36	23.7286	24.7545	19.0504	22.2672
Q9BV36_pS159	MLPH	Q9BV36	24.7114	25.466	18.6892	23.389
Q9BV36_pS162	MLPH	Q9BV36	24.7114	25.6069	19.9107	23.389
Q9BV36_pS314	MLPH	Q9BV36	25.4214	24.3916	25.8227	23.8162
Q9BV36_pS463	MLPH	Q9BV36	23.0476	23.6277	24.8317	18.0251
Q9BV36_pS481	MLPH	Q9BV36	18.8959	21.4379	20.5883	17.9455
Q9BV36_pS484	MLPH	Q9BV36	20.0296	22.6734	23.1018	20.4163
Q9BVG4_pS197	PBDC1	Q9BVG4	19.8361	18.6225	21.1497	20.8547
Q9BVJ6_pS29	UTP14A	Q9BVJ6	18.5101	19.8642	20.1591	18.9873
Q9BVJ6_pS31	UTP14A	Q9BVJ6	18.4165	19.8642	19.1039	19.0866
Q9BVV8_pS117	FAM174C	Q9BVV8	25.5916	25.7116	25.274	24.7901
Q9BVV8_pS120	FAM174C	Q9BVV8	25.6041	25.7447	25.2923	24.842
Q9BW19_pS6	KIFC1	Q9BW19	20.6521	19.8714	20.9982	20.722
Q9BW71_pS159	HIRIP3	Q9BW71	22.3253	22.1274	21.1554	19.7966
Q9BW71_pS160	HIRIP3	Q9BW71	22.3253	22.1274	21.1554	19.5547
Q9BW71_pS196	HIRIP3	Q9BW71	19.3332	20.0218	20.0852	20.3289
Q9BW71_pS199	HIRIP3	Q9BW71	19.3332	20.0218	20.0852	20.3289
Q9BW71_pS223	HIRIP3	Q9BW71	21.5283	21.9666	21.3598	21.5911
Q9BW71_pS227	HIRIP3	Q9BW71	21.5283	21.9666	21.3598	21.5911
Q9BWU0_pS312	SLC4A1AP	Q9BWU0	20.7819	20.191	21.6822	20.7819
Q9BX95_pS112	SGPP1	Q9BX95	19.8343	19.422	20.713	19.9933
Q9BXS9_pS752	SLC26A6	Q9BXS9	19.6782	19.7134	20.9254	19.8724
Q9BXS9_pS755	SLC26A6	Q9BXS9	19.6782	19.7134	20.9254	19.8724
Q9BXY0_pS197	MAK16	Q9BXY0	20.9831	22.1507	21.9959	22.8111
Q9BXY0_pS199	MAK16	Q9BXY0	18.5724	22.5385	22.0167	19.314
Q9BXY0_pS200	MAK16	Q9BXY0	20.9831	22.1507	21.9959	22.8111
Q9BY44_pS506	EIF2A	Q9BY44	20.0177	20.4094	21.3441	22.193
Q9BY89_pS1701	KIAA1671	Q9BY89	19.9186	20.2868	22.6681	20.0844
Q9BY89_pS1757	KIAA1671	Q9BY89	20.2146	20.6335	19.454	20.0006
Q9BY89_pS1760	KIAA1671	Q9BY89	20.2146	20.6335	20.207	20.0006
Q9BZQ8_pS592	NIBAN1	Q9BZQ8	19.6016	21.6571	20.3282	18.6292
Q9BZQ8_pS596	NIBAN1	Q9BZQ8	19.6016	21.6571	19.9663	19.7228
Q9C0B5_pS380	ZDHHC5	Q9C0B5	20.9399	20.4579	21.7981	21.0284
Q9C0C2_pS672	TNKS1BP1	Q9C0C2	21.7806	21.4659	23.5964	21.9356
Q9C0C2_pS872	TNKS1BP1	Q9C0C2	20.4646	20.5558	21.6759	21.6304
Q9C0C2_pS899	TNKS1BP1	Q9C0C2	18.4817	16.4912	22.8761	18.6892
Q9C0C2_pS429	TNKS1BP1	Q9C0C2	19.113	19.5323	23.091	22.8652
Q9C0C2_pS435	TNKS1BP1	Q9C0C2	21.2748	21.2531	20.7407	20.7266
Q9C0C2_pS353	TNKS1BP1	Q9C0C2	20.9907	21.5921	22.1923	21.1795
Q9C0C2_pS368	TNKS1BP1	Q9C0C2	20.9907	21.5921	22.1923	21.1795
Q9C0C2_pS494	TNKS1BP1	Q9C0C2	26.6758	26.0239	27.2591	26.4964
Q9C0C2_pS498	TNKS1BP1	Q9C0C2	26.6758	25.9182	27.0408	26.3415
Q9C0C2_pS1666	TNKS1BP1	Q9C0C2	20.6163	20.1106	20.8618	21.1231
Q9C0C2_pS1073	TNKS1BP1	Q9C0C2	19.7018	19.4492	21.4689	20.1308
Q9C0C2_pS1138	TNKS1BP1	Q9C0C2	19.2384	19.2357	19.9551	19.7557
Q9C0C2_pS601	TNKS1BP1	Q9C0C2	22.1365	21.8511	23.2841	22.7854
Q9C0E2_pS521	XPO4	Q9C0E2	20.0759	20.5584	21.7201	21.3384
Q9C0E8_pS177	LNPK	Q9C0E8	20.6313	20.6221	21.0761	20.4409
Q9C0H2_pS522	TTYH3	Q9C0H2	19.8023	19.1474	20.9893	20.3882
Q9C0H5_pS604	ARHGAP39	Q9C0H5	20.3321	19.9973	22.1224	21.0066
Q9GZR7_pS82	DDX24	Q9GZR7	23.4916	21.9947	22.6024	21.6516
Q9GZR7_pS93	DDX24	Q9GZR7	23.3981	19.5232	21.4717	21.0251
Q9GZT3_pS102	SLIRP	Q9GZT3	19.6071	19.9997	22.1175	20.4331
Q9H0B6_pS609	KLC2	Q9H0B6	20.7327	18.1991	19.0724	17.607
Q9H0B6_pS610	KLC2	Q9H0B6	18.1648	20.9113	22.4416	21.867
Q9H0D6_pS470	XRN2	Q9H0D6	18.3493	21.641	19.8619	19.2291
Q9H0D6_pS448	XRN2	Q9H0D6	17.8701	20.8802	22.2823	22.1157
Q9H0E3_pS855	SAP130	Q9H0E3	23.7907	24.2716	19.0482	24.4615
Q9H0L4_pS563	CSTF2T	Q9H0L4	19.1678	20.3882	19.0522	18.8274
Q9H0X4_pS21	FAM234A	Q9H0X4	19.0129	20.4019	21.526	20.5511
Q9H173_pS147	SIL1	Q9H173	19.913	20.0805	21.6516	18.0316
Q9H1B7_pS547	IRF2BPL	Q9H1B7	20.2836	18.9273	21.4565	21.2762
Q9H1C4_pS547	UNC93B1	Q9H1C4	25.303	25.5186	26.0128	26.6507
Q9H1C4_pS550	UNC93B1	Q9H1C4	25.303	25.5186	26.0128	26.6507
Q9H1E3_pS73	NUCKS1	Q9H1E3	18.7193	23.1269	21.303	21.4069
Q9H1E3_pS75	NUCKS1	Q9H1E3	23.7806	27.6036	26.5713	26.4599
Q9H1E3_pS79	NUCKS1	Q9H1E3	23.9443	27.7064	26.6634	26.5192
Q9H1E3_pS214	NUCKS1	Q9H1E3	23.3393	22.9585	22.9419	22.3885
Q9H1E3_pS204	NUCKS1	Q9H1E3	23.0884	22.7438	22.5662	21.7999
Q9H1E3_pS113	NUCKS1	Q9H1E3	21.3291	20.0844	23.1931	22.0483
Q9H1E3_pS14	NUCKS1	Q9H1E3	18.4976	18.433	24.9544	21.4911
Q9H1E3_pS19	NUCKS1	Q9H1E3	27.5202	26.8628	27.2926	27.1622
Q9H1E3_pS30	NUCKS1	Q9H1E3	21.5631	21.7996	19.7876	19.4079
Q9H2K8_pS324	TAOK3	Q9H2K8	20.526	20.844	23.106	22.7983
Q9H307_pS381	PNN	Q9H307	18.3141	17.6456	20.2386	23.1136
Q9H3N1_pS247	TMX1	Q9H3N1	24.3622	22.9688	23.8763	23.4577
Q9H4A3_pS2027	WNK1	Q9H4A3	20.1436	20.3699	21.1304	20.2322
Q9H4A3_pS2029	WNK1	Q9H4A3	20.1436	18.5462	21.1304	20.2322
Q9H4A3_pS2032	WNK1	Q9H4A3	17.9136	20.3699	19.132	19.8833
Q9H4G0_pS578	EPB41L1	Q9H4G0	21.7692	21.8361	20.05	19.5954
Q9H4G0_pS437	EPB41L1	Q9H4G0	18.428	20.1411	20.8201	20.1817
Q9H4G0_pS441	EPB41L1	Q9H4G0	18.8867	20.1411	20.8201	20.1817
Q9H4G0_pS639	EPB41L1	Q9H4G0	21.5354	22.2795	19.8274	19.6042
Q9H4G0_pS648	EPB41L1	Q9H4G0	21.4011	22.2795	18.0597	19.6042
Q9H4G0_pS650	EPB41L1	Q9H4G0	21.5354	21.8774	19.2688	18.4219
Q9H4L7_pS211	SMARCAD1	Q9H4L7	22.4679	23.3231	18.6292	21.175
Q9H4L7_pS212	SMARCAD1	Q9H4L7	23.305	23.3231	22.6534	21.175
Q9H4L7_pS213	SMARCAD1	Q9H4L7	22.4679	22.3687	18.6225	22.9552
Q9H4L7_pS214	SMARCAD1	Q9H4L7	23.305	22.3687	22.6534	22.9552
Q9H4L7_pS124	SMARCAD1	Q9H4L7	18.1449	22.0307	22.0086	22.0789
Q9H4L7_pS127	SMARCAD1	Q9H4L7	18.4711	22.0307	22.0086	22.0789
Q9H501_pS657	ESF1	Q9H501	24.2328	23.5435	25.3629	25.1412
Q9H501_pS663	ESF1	Q9H501	24.2328	23.5435	25.3629	25.1412
Q9H6F5_pS58	CCDC86	Q9H6F5	22.685	22.6017	21.1922	20.5497
Q9H6F5_pS66	CCDC86	Q9H6F5	23.333	22.6017	21.1922	20.5497
Q9H6F5_pS69	CCDC86	Q9H6F5	23.333	23.0983	22.0673	21.269
Q9H6F5_pS47	CCDC86	Q9H6F5	18.7053	23.2764	23.6751	22.0111
Q9H6F5_pS80	CCDC86	Q9H6F5	22.3551	22.5276	18.0421	20.7917
Q9H6F5_pS91	CCDC86	Q9H6F5	24.9935	24.9156	25.173	24.1815
Q9H6F5_pS102	CCDC86	Q9H6F5	23.469	23.5928	22.9892	21.7143
Q9H6F5_pS110	CCDC86	Q9H6F5	21.4813	18.2358	20.4265	18.6196
Q9H6F5_pS113	CCDC86	Q9H6F5	23.469	17.4911	22.9892	21.7143
Q9H6K5_pS110	PRR36	Q9H6K5	19.1945	19.0662	20.5092	21.089
Q9H6S3_pS463	EPS8L2	Q9H6S3	23.4347	18.4787	18.7356	18.9036
Q9H6S3_pS479	EPS8L2	Q9H6S3	18.1861	23.9922	22.5729	18.916
Q9H6S3_pS480	EPS8L2	Q9H6S3	23.4347	18.8985	19.3957	24.5533
Q9H6T3_pS114	RPAP3	Q9H6T3	22.407	17.8701	20.9957	18.9775
Q9H6T3_pS116	RPAP3	Q9H6T3	20.9725	23.2489	18.8513	21.4306
Q9H6T3_pS119	RPAP3	Q9H6T3	22.9468	23.7617	22.1087	22.2632
Q9H6T3_pS121	RPAP3	Q9H6T3	22.407	23.2489	20.9957	21.4306
Q9H6Z4_pS539	RANBP3	Q9H6Z4	18.7417	23.3758	20.2395	18.2736
Q9H6Z4_pS100	RANBP3	Q9H6Z4	21.8511	21.6657	18.4219	20.9048
Q9H6Z4_pS101	RANBP3	Q9H6Z4	23.9118	23.835	23.3501	23.9028
Q9H6Z4_pS108	RANBP3	Q9H6Z4	23.9118	23.835	23.3501	23.9028
Q9H7N4_pS738	SCAF1	Q9H7N4	21.4378	18.231	17.7953	18.4401
Q9H7N4_pS498	SCAF1	Q9H7N4	22.4376	21.7365	19.5523	19.75
Q9H7N4_pS500	SCAF1	Q9H7N4	22.4376	21.7365	19.6729	19.8274
Q9H7Z6_pS37	KAT8	Q9H7Z6	23.1154	23.2191	20.026	24.4174
Q9H7Z6_pS42	KAT8	Q9H7Z6	23.1154	23.2191	19.1598	24.4174
Q9H814_pS14	PHAX	Q9H814	23.3276	23.0003	23.2309	23.1952
Q9H814_pS16	PHAX	Q9H814	23.3276	23.0003	23.2309	23.1952
Q9H814_pS18	PHAX	Q9H814	17.7922	17.9282	18.9649	23.1952
Q9H8G2_pS203	CAAP1	Q9H8G2	22.1149	22.4975	23.7706	23.0381
Q9H8G2_pS89	CAAP1	Q9H8G2	18.9608	21.3495	20.3848	18.5951
Q9H8Y8_pS451	GORASP2	Q9H8Y8	24.016	25.0401	23.0103	23.2685
Q9HA82_pS342	CERS4	Q9HA82	27.2555	27.1729	27.1836	24.9678
Q9HA82_pS347	CERS4	Q9HA82	27.2555	27.1729	27.1622	24.9648
Q9HA82_pS349	CERS4	Q9HA82	24.8925	23.7225	25.9025	19.6431
Q9HA82_pS350	CERS4	Q9HA82	27.1622	25.3202	21.557	24.4954
Q9HAF1_pS118	MEAF6	Q9HAF1	22.1641	22.4759	20.8366	21.0368
Q9HAF1_pS122	MEAF6	Q9HAF1	22.1641	22.4759	20.8366	21.0368
Q9HAF1_pS125	MEAF6	Q9HAF1	22.1641	22.4759	20.8366	21.0368
Q9HAW4_pS1147	CLSPN	Q9HAW4	22.1143	21.435	19.1264	21.2012
Q9HB58_pS256	SP110	Q9HB58	19.204	17.9238	19.7169	22.4981
Q9HBL0_pS899	TNS1	Q9HBL0	18.3287	18.0901	22.6187	21.9161
Q9HBL0_pS907	TNS1	Q9HBL0	18.9756	18.4849	23.1663	22.9621
Q9HBL0_pS1381	TNS1	Q9HBL0	19.8402	19.2107	24.0456	23.4041
Q9HC35_pS144	EML4	Q9HC35	20.5791	20.6393	21.5323	22.3869
Q9HC35_pS978	EML4	Q9HC35	19.0025	18.344	19.9738	20.9473
Q9HCD5_pS378	NCOA5	Q9HCD5	20.3148	20.407	21.877	20.3521
Q9HCD5_pS381	NCOA5	Q9HCD5	20.3148	20.407	21.877	20.3521
Q9HCG8_pS28	CWC22	Q9HCG8	21.1068	17.9904	22.032	18.3181
Q9HCG8_pS39	CWC22	Q9HCG8	21.1068	18.1094	22.032	18.9705
Q9HCK8_pS2046	CHD8	Q9HCK8	18.9065	18.9108	18.7147	18.4787
Q9HD20_pS899	ATP13A1	Q9HD20	21.8443	21.5972	22.4355	21.5394
Q9HDC5_pS475	JPH1	Q9HDC5	22.4401	23.3971	23.442	21.0306
Q9HDC5_pS478	JPH1	Q9HDC5	19.8083	21.3737	22.0777	18.6499
Q9HDC5_pS479	JPH1	Q9HDC5	22.4401	23.3971	23.442	19.5752
Q9HDC5_pS465	JPH1	Q9HDC5	19.8664	20.4204	21.4397	20.6951
Q9HDC5_pS469	JPH1	Q9HDC5	19.595	20.2232	20.9139	20.5183
Q9NPB6_pS278	PARD6A	Q9NPB6	20.8618	20.6414	21.1401	20.8618
Q9NPI6_pS523	DCP1A	Q9NPI6	19.7481	20.167	18.1648	20.5551
Q9NPI6_pS525	DCP1A	Q9NPI6	19.7481	20.167	19.3305	20.5551
Q9NPQ8_pS436	RIC8A	Q9NPQ8	25.3178	25.24	25.0215	26.319
Q9NQ55_pS359	PPAN	Q9NQ55	23.6323	23.3627	24.1604	23.0644
Q9NQC3_pS7	RTN4	Q9NQC3	24.0689	24.2079	23.3209	25.2206
Q9NQC3_pS15	RTN4	Q9NQC3	27.2926	26.587	26.6881	28.1619
Q9NQP4_pS125	PFDN4	Q9NQP4	19.6827	20.242	22.5766	21.2675
Q9NQS7_pS148	INCENP	Q9NQS7	20.2622	20.6136	19.0329	20.6859
Q9NQS7_pS197	INCENP	Q9NQS7	22.7201	18.2694	21.7444	18.8209
Q9NQS7_pS214	INCENP	Q9NQS7	22.7201	18.6892	21.7444	19.2886
Q9NQS7_pS218	INCENP	Q9NQS7	22.7201	18.3829	21.7444	18.3527
Q9NQT8_pS1381	KIF13B	Q9NQT8	21.1852	20.8471	21.5379	21.4977
Q9NQZ2_pS365	UTP3	Q9NQZ2	22.868	23.2839	18.3703	22.5426
Q9NQZ2_pS368	UTP3	Q9NQZ2	22.868	23.2839	19.4432	22.5426
Q9NR19_pS267	ACSS2	Q9NR19	21.7662	21.1929	20.9787	20.3044
Q9NR30_pS71	DDX21	Q9NR30	19.952	20.5909	20.0721	20.068
Q9NR30_pS89	DDX21	Q9NR30	23.4108	22.5436	21.5575	21.6246
Q9NR30_pS164	DDX21	Q9NR30	22.2989	18.0114	21.3137	21.2566
Q9NR30_pS168	DDX21	Q9NR30	22.5631	22.9468	19.322	20.8492
Q9NR30_pS171	DDX21	Q9NR30	22.5631	22.9468	20.4296	20.8492
Q9NR30_pS173	DDX21	Q9NR30	22.5631	22.9468	18.2547	20.8492
Q9NR30_pS121	DDX21	Q9NR30	24.2202	23.0712	23.3116	22.7949
Q9NRF8_pS568	CTPS2	Q9NRF8	23.1457	24.1413	22.1875	22.9695
Q9NRF8_pS571	CTPS2	Q9NRF8	23.5428	24.558	24.375	23.4447
Q9NRF8_pS574	CTPS2	Q9NRF8	22.2649	23.4447	22.1875	21.88
Q9NRG0_pS124	CHRAC1	Q9NRG0	18.1783	22.1765	23.1136	18.1685
Q9NS69_pS15	TOMM22	Q9NS69	23.094	22.6957	23.1642	22.4759
Q9NSC5_pS159	HOMER3	Q9NSC5	17.9603	19.8157	21.3448	21.1626
Q9NSU2_pS261	TREX1	Q9NSU2	17.2883	19.1349	21.3106	19.8807
Q9NTI5_pS1358	PDS5B	Q9NTI5	23.5166	23.1803	24.4526	24.4055
Q9NTI5_pS1369	PDS5B	Q9NTI5	17.7136	21.6414	20.7277	21.5379
Q9NTI5_pS1283	PDS5B	Q9NTI5	20.1948	20.4502	21.1024	21.821
Q9NTJ3_pS22	SMC4	Q9NTJ3	23.389	23.385	20.258	24.2079
Q9NTJ3_pS27	SMC4	Q9NTJ3	23.7508	23.6498	17.8906	20.1948
Q9NTJ3_pS28	SMC4	Q9NTJ3	22.3489	22.1744	19.6144	22.4593
Q9NTJ3_pS41	SMC4	Q9NTJ3	21.0542	20.3282	21.4917	21.9555
Q9NU19_pS116	TBC1D22B	Q9NU19	19.2121	19.6016	21.5873	20.8538
Q9NVD7_pS4	PARVA	Q9NVD7	21.88	21.9959	19.5023	22.1887
Q9NVD7_pS8	PARVA	Q9NVD7	21.88	21.9959	22.3408	22.7629
Q9NVD7_pS10	PARVA	Q9NVD7	22.3945	17.9968	17.0478	18.4037
Q9NVD7_pS14	PARVA	Q9NVD7	21.8707	21.7342	21.7251	20.2578
Q9NVD7_pS19	PARVA	Q9NVD7	22.3945	21.8817	23.0948	22.8209
Q9NVR2_pS231	INTS10	Q9NVR2	21.4165	20.7255	20.7819	18.0945
Q9NW75_pS115	GPATCH2	Q9NW75	19.4486	19.1266	20.3067	19.4377
Q9NW75_pS117	GPATCH2	Q9NW75	19.4486	19.1266	19.2566	19.4377
Q9NW97_pS115	TMEM51	Q9NW97	22.3523	22.4981	23.5826	18.2547
Q9NWH9_pS1002	SLTM	Q9NWH9	20.6357	20.3992	21.5263	20.9155
Q9NWH9_pS289	SLTM	Q9NWH9	19.3067	19.7761	21.5053	20.5841
Q9NWH9_pS551	SLTM	Q9NWH9	23.1039	22.8771	21.9774	22.7505
Q9NWH9_pS553	SLTM	Q9NWH9	23.1039	22.8771	22.5842	23.2147
Q9NWS9_pS137	ZNF446	Q9NWS9	22.3184	22.7068	24.0397	23.0331
Q9NWS9_pS146	ZNF446	Q9NWS9	22.3184	22.7068	18.5951	23.0331
Q9NWV8_pS8	BABAM1	Q9NWV8	22.6824	22.3417	19.7966	23.0199
Q9NXG2_pS86	THUMPD1	Q9NXG2	21.9608	22.2994	23.6728	22.9596
Q9NXG2_pS88	THUMPD1	Q9NXG2	21.9608	22.2994	23.6728	22.9596
Q9NXR1_pS282	NDE1	Q9NXR1	20.5601	19.4652	20.4666	17.3489
Q9NY27_pS159	PPP4R2	Q9NY27	21.7201	20.9982	22.0691	21.544
Q9NY61_pS316	AATF	Q9NY61	22.7076	23.1346	22.7949	21.8504
Q9NY61_pS320	AATF	Q9NY61	22.7076	23.1346	22.7949	21.8504
Q9NY61_pS321	AATF	Q9NY61	22.7076	23.1346	22.7949	21.8504
Q9NYB0_pS203	TERF2IP	Q9NYB0	20.5925	20.3368	22.0536	19.7937
Q9NYF8_pS397	BCLAF1	Q9NYF8	24.2519	24.1543	25.0799	25.8538
Q9NYF8_pS658	BCLAF1	Q9NYF8	20.8	20.6556	22.0654	22.262
Q9NYF8_pS496	BCLAF1	Q9NYF8	17.4911	18.9141	20.6765	20.7966
Q9NYF8_pS531	BCLAF1	Q9NYF8	21.0425	18.7262	21.3384	21.9565
Q9NYL2_pS637	MAP3K20	Q9NYL2	20.3535	20.0721	21.7583	20.6724
Q9NYL2_pS633	MAP3K20	Q9NYL2	20.7875	21.0434	20.6814	20.5156
Q9NYV4_pS1082	CDK12	Q9NYV4	18.3328	18.7296	21.7236	18.8425
Q9NYV4_pS1083	CDK12	Q9NYV4	19.8111	19.3704	19.2896	20.321
Q9NZ63_pS15	C9orf78	Q9NZ63	21.2406	20.6783	21.63	21.5454
Q9NZ63_pS17	C9orf78	Q9NZ63	21.2406	20.6783	21.63	21.5454
Q9NZ63_pS24	C9orf78	Q9NZ63	18.7848	20.5092	21.0559	19.6457
Q9NZJ0_pS485	DTL	Q9NZJ0	19.7981	20.0292	20.2496	20.0041
Q9NZJ0_pS490	DTL	Q9NZJ0	19.7981	20.0292	18.734	20.0041
Q9NZT1_pS45	CALML5	Q9NZT1	18.2042	18.9036	20.478	18.8686
Q9NZT2_pS315	OGFR	Q9NZT2	20.6262	20.2836	21.4626	22.0271
Q9NZT2_pS378	OGFR	Q9NZT2	20.8492	20.014	21.8473	22.321
Q9P0P8_pS106	MTRES1	Q9P0P8	23.2223	23.2649	24.2267	24.8779
Q9P0P8_pS110	MTRES1	Q9P0P8	22.4268	22.8669	23.7133	24.3282
Q9P0P8_pS116	MTRES1	Q9P0P8	23.2223	23.2649	24.2267	24.8779
Q9P0V3_pS279	SH3BP4	Q9P0V3	18.5559	19.107	21.9541	20.6262
Q9P107_pS914	GMIP	Q9P107	20.723	20.4717	20.7431	20.6633
Q9P107_pS919	GMIP	Q9P107	21.8177	21.7497	21.7876	21.4599
Q9P107_pS923	GMIP	Q9P107	21.8177	21.7497	21.7876	21.4599
Q9P107_pS437	GMIP	Q9P107	21.3101	21.3001	22.2854	21.7497
Q9P107_pS441	GMIP	Q9P107	21.3101	21.3001	22.2854	21.7497
Q9P1Y5_pS334	CAMSAP3	Q9P1Y5	21.6339	20.4293	21.0818	20.207
Q9P1Y5_pS341	CAMSAP3	Q9P1Y5	22.7786	22.5818	22.1124	21.3956
Q9P1Y5_pS347	CAMSAP3	Q9P1Y5	20.8565	20.9178	24.6515	24.3944
Q9P1Y5_pS350	CAMSAP3	Q9P1Y5	18.7185	22.5818	19.2716	18.7238
Q9P1Y5_pS351	CAMSAP3	Q9P1Y5	23.2107	21.23	25.0436	24.6927
Q9P1Y5_pS431	CAMSAP3	Q9P1Y5	20.6041	21.4674	22.889	21.7466
Q9P1Y5_pS434	CAMSAP3	Q9P1Y5	21.6297	22.5901	23.0458	22.0312
Q9P1Y6_pS1360	PHRF1	Q9P1Y6	20.4794	20.9415	19.2218	21.9857
Q9P1Y6_pS1371	PHRF1	Q9P1Y6	20.4794	20.9415	20.4548	21.9857
Q9P1Y6_pS915	PHRF1	Q9P1Y6	21.3448	20.9668	22.6451	22.7615
Q9P206_pS858	KIAA1522	Q9P206	21.0618	23.331	22.9533	21.3801
Q9P206_pS862	KIAA1522	Q9P206	21.0618	23.331	22.9533	21.3801
Q9P206_pS669	KIAA1522	Q9P206	24.1938	24.5066	25.8598	24.6878
Q9P206_pS673	KIAA1522	Q9P206	24.1938	24.5066	25.8598	24.6878
Q9P206_pS342	KIAA1522	Q9P206	19.2637	18.9795	21.1799	19.8619
Q9P206_pS545	KIAA1522	Q9P206	20.3671	20.1308	21.8817	20.6052
Q9P219_pS1583	CCDC88C	Q9P219	22.4141	19.2121	21.1365	20.8787
Q9P219_pS1584	CCDC88C	Q9P219	18.8902	20.7171	19.3214	19.6729
Q9P219_pS1591	CCDC88C	Q9P219	22.4141	20.7171	21.1365	20.8787
Q9P219_pS1601	CCDC88C	Q9P219	20.8499	19.3359	21.0385	20.0417
Q9P246_pS523	STIM2	Q9P246	20.3683	19.4453	19.924	19.3067
Q9P258_pS46	RCC2	Q9P258	21.867	21.9586	21.3796	21.8468
Q9P258_pS50	RCC2	Q9P258	21.867	21.9586	21.3796	21.8468
Q9P258_pS51	RCC2	Q9P258	21.867	21.9586	21.3796	21.8468
Q9P2E9_pS615	RRBP1	Q9P2E9	21.9185	20.8766	21.8153	20.7053
Q9P2E9_pS1276	RRBP1	Q9P2E9	24.4303	24.6909	24.8388	23.9952
Q9P2E9_pS1277	RRBP1	Q9P2E9	24.4303	24.6909	24.8388	23.9952
Q9P2I0_pS419	CPSF2	Q9P2I0	22.5671	22.0167	20.5178	21.1559
Q9P2I0_pS420	CPSF2	Q9P2I0	22.5671	22.0167	20.5178	21.1559
Q9P2I0_pS423	CPSF2	Q9P2I0	22.5671	22.0167	20.5178	21.1559
Q9P2K3_pS156	RCOR3	Q9P2K3	22.8258	22.622	23.8628	22.4975
Q9P2K3_pS171	RCOR3	Q9P2K3	22.2881	22.17	23.1641	21.9478
Q9P2K3_pS372	RCOR3	Q9P2K3	20.5495	20.9893	22.5128	21.0966
Q9P2K3_pS375	RCOR3	Q9P2K3	20.5495	20.9893	22.5128	21.0966
Q9P2K5_pS17	MYEF2	Q9P2K5	24.2079	24.2822	25.99	24.9081
Q9P2M7_pS131	CGN	Q9P2M7	23.5596	24.1661	24.6077	24.0523
Q9P2M7_pS134	CGN	Q9P2M7	22.5095	23.2147	23.6429	23.3116
Q9P2M7_pS149	CGN	Q9P2M7	21.0122	20.4548	21.7041	21.3291
Q9P2R6_pS1106	RERE	Q9P2R6	22.6658	22.9783	19.6943	22.9844
Q9P2R6_pS1113	RERE	Q9P2R6	22.6658	22.9783	20.242	22.9844
Q9P2R6_pS1115	RERE	Q9P2R6	22.6658	22.9783	18.0782	22.9844
Q9P2R6_pS656	RERE	Q9P2R6	18.2111	19.2566	21.541	20.8686
Q9P2R6_pS594	RERE	Q9P2R6	21.3922	21.1914	22.0771	21.9883
Q9P2R6_pS600	RERE	Q9P2R6	18.1314	19.0996	18.3209	21.9883
Q9P2R6_pS53	RERE	Q9P2R6	19.2828	19.7926	20.5506	20.0936
Q9P2R6_pS56	RERE	Q9P2R6	19.2828	19.7926	20.5506	20.0936
Q9P2Y4_pS698	ZNF219	Q9P2Y4	21.3595	22.6187	22.7629	22.4884
Q9UBB9_pS98	TFIP11	Q9UBB9	21.1877	21.0143	22.533	21.7607
Q9UBB9_pS210	TFIP11	Q9UBB9	21.9062	21.8765	18.8938	22.5766
Q9UBM7_pS14	DHCR7	Q9UBM7	21.9655	21.6944	22.5971	21.3896
Q9UD71_pS200	PPP1R1B	Q9UD71	22.8838	18.4882	23.3449	22.2965
Q9UD71_pS102	PPP1R1B	Q9UD71	25.1358	27.2591	25.3887	25.0155
Q9UD71_pS42	PPP1R1B	Q9UD71	18.9323	18.5658	23.1202	19.2384
Q9UD71_pS45	PPP1R1B	Q9UD71	25.2087	24.8317	23.2886	23.5636
Q9UD71_pS46	PPP1R1B	Q9UD71	25.2342	24.6998	23.4241	23.3981
Q9UD71_pS52	PPP1R1B	Q9UD71	23.3209	22.6414	21.5465	21.3005
Q9UDY2_pS978	TJP2	Q9UDY2	25.2459	25.8295	25.9182	25.3646
Q9UDY2_pS979	TJP2	Q9UDY2	19.1264	17.5988	23.5349	19.1678
Q9UDY2_pS986	TJP2	Q9UDY2	25.4366	25.9342	26.1008	25.6096
Q9UDY2_pS266	TJP2	Q9UDY2	19.7312	19.4432	21.3096	20.478
Q9UDY2_pS244	TJP2	Q9UDY2	23.3894	22.9844	22.8475	22.9521
Q9UDY2_pS1159	TJP2	Q9UDY2	21.1196	21.8947	21.9185	22.1518
Q9UDY2_pS424	TJP2	Q9UDY2	22.0346	22.0186	19.4637	18.5051
Q9UDY2_pS430	TJP2	Q9UDY2	22.4023	22.3612	18.5154	18.3141
Q9UDY2_pS431	TJP2	Q9UDY2	21.7542	21.526	20.1793	18.537
Q9UDY2_pS432	TJP2	Q9UDY2	22.0346	18.4697	20.1825	19.1264
Q9UDY2_pS1067	TJP2	Q9UDY2	22.747	22.5662	20.2524	22.8871
Q9UDY2_pS170	TJP2	Q9UDY2	23.2489	23.173	23.2812	23.0115
Q9UDY2_pS174	TJP2	Q9UDY2	23.2489	23.173	23.2812	23.0115
Q9UDY2_pS966	TJP2	Q9UDY2	19.9623	19.8833	20.4646	20.5485
Q9UEY8_pS677	ADD3	Q9UEY8	22.0841	22.2152	21.9655	22.129
Q9UEY8_pS681	ADD3	Q9UEY8	22.423	22.6086	22.9468	23.1106
Q9UFC0_pS251	LRWD1	Q9UFC0	21.0736	20.7212	22.6964	21.7949
Q9UFC0_pS259	LRWD1	Q9UFC0	21.0736	20.7212	22.6964	21.7949
Q9UFC0_pS212	LRWD1	Q9UFC0	19.5323	19.3922	20.8802	19.5774
Q9UGJ0_pS65	PRKAG2	Q9UGJ0	19.882	19.8266	18.535	17.7635
Q9UGJ0_pS71	PRKAG2	Q9UGJ0	19.882	19.8266	19.6479	19.3242
Q9UGU0_pS558	TCF20	Q9UGU0	17.8416	18.7166	20.5551	19.1534
Q9UGU0_pS559	TCF20	Q9UGU0	19.4334	18.7166	20.5551	19.7312
Q9UGU0_pS1322	TCF20	Q9UGU0	19.4575	19.1426	20.8932	20.7392
Q9UGU0_pS574	TCF20	Q9UGU0	22.5426	22.2766	23.7869	23.4228
Q9UGU0_pS583	TCF20	Q9UGU0	22.5426	22.2766	23.7869	23.4228
Q9UH99_pS110	SUN2	Q9UH99	20.7189	18.6499	19.2365	19.4248
Q9UH99_pS112	SUN2	Q9UH99	20.7189	18.6599	18.6426	19.4248
Q9UH99_pS113	SUN2	Q9UH99	20.7189	18.8168	18.344	19.4248
Q9UH99_pS116	SUN2	Q9UH99	20.7189	18.6426	19.4248	19.4248
Q9UH99_pS38	SUN2	Q9UH99	21.435	21.3465	21.3322	19.132
Q9UHB6_pS686	LIMA1	Q9UHB6	22.9873	20.7862	23.8131	24.5086
Q9UHB6_pS692	LIMA1	Q9UHB6	22.6608	23.706	22.9052	23.5877
Q9UHB6_pS698	LIMA1	Q9UHB6	22.6608	23.706	22.9052	23.5877
Q9UHB6_pS362	LIMA1	Q9UHB6	19.5232	19.4285	18.2993	20.8366
Q9UHB7_pS1043	AFF4	Q9UHB7	21.1559	20.8178	22.8475	22.1175
Q9UHD8_pS85	SEPTIN9	Q9UHD8	20.8594	21.0311	22.2023	20.7382
Q9UHD8_pS30	SEPTIN9	Q9UHD8	23.2738	23.2738	24.2519	23.3596
Q9UHR4_pS261	BAIAP2L1	Q9UHR4	23.1346	23.1457	22.4718	23.8535
Q9UHY1_pS2	NRBP1	Q9UHY1	22.6187	22.7983	23.5442	22.5211
Q9UID3_pS10	VPS51	Q9UID3	18.6161	20.7703	18.1206	17.7214
Q9UID3_pS18	VPS51	Q9UID3	20.9395	18.2028	21.3304	21.2788
Q9UIG0_pS158	BAZ1B	Q9UIG0	21.4025	21.6144	20.1662	18.2694
Q9UIG0_pS160	BAZ1B	Q9UIG0	21.4025	21.6144	18.6645	18.3367
Q9UIG0_pS161	BAZ1B	Q9UIG0	21.4025	21.6144	17.7362	18.5462
Q9UIG0_pS1468	BAZ1B	Q9UIG0	24.0609	23.5534	24.7374	24.9544
Q9UIG0_pS705	BAZ1B	Q9UIG0	22.7698	23.0918	19.7018	23.7133
Q9UIG0_pS708	BAZ1B	Q9UIG0	22.7698	23.0918	19.3465	18.3703
Q9UJ70_pS76	NAGK	Q9UJ70	21.6354	21.6978	24.6663	23.4598
Q9UJA5_pS298	TRMT6	Q9UJA5	21.511	18.4355	23.1313	19.7137
Q9UJU6_pS269	DBNL	Q9UJU6	23.9016	24.4436	24.5955	23.6377
Q9UJU6_pS272	DBNL	Q9UJU6	18.4517	21.1401	21.2748	20.4807
Q9UJU6_pS274	DBNL	Q9UJU6	18.6351	18.7768	22.754	18.4849
Q9UJU6_pS275	DBNL	Q9UJU6	23.7556	23.6077	17.8798	22.9774
Q9UJV9_pS21	DDX41	Q9UJV9	22.8649	23.1215	23.5041	22.4012
Q9UJV9_pS23	DDX41	Q9UJV9	22.8649	23.1215	23.5041	22.4012
Q9UJV9_pS66	DDX41	Q9UJV9	20.2089	21.4438	19.7776	20.2454
Q9UJV9_pS68	DDX41	Q9UJV9	20.2089	21.4438	20.1167	20.2454
Q9UK76_pS87	JPT1	Q9UK76	21.6978	21.4131	21.7379	21.8443
Q9UKA4_pS422	AKAP11	Q9UKA4	20.0218	20.3183	19.7412	20.4086
Q9UKA4_pS433	AKAP11	Q9UKA4	20.0218	20.3183	18.5849	20.4086
Q9UKE5_pS764	TNIK	Q9UKE5	19.1439	18.797	18.0901	21.4926
Q9UKE5_pS769	TNIK	Q9UKE5	19.1439	18.797	18.9273	21.4926
Q9UKL0_pS260	RCOR1	Q9UKL0	22.8475	23.2566	24.1584	23.4016
Q9UKM9_pS288	RALY	Q9UKM9	27.1836	28.1619	28.6934	27.224
Q9UKM9_pS295	RALY	Q9UKM9	26.1008	27.0408	26.907	26.8314
Q9UKN8_pS611	GTF3C4	Q9UKN8	22.9608	22.8645	25.0569	24.1661
Q9UKS6_pS354	PACSIN3	Q9UKS6	21.3207	21.0588	19.7557	20.7064
Q9UKT9_pS378	IKZF3	Q9UKT9	18.8562	18.9103	20.8082	20.0759
Q9UKV3_pS240	ACIN1	Q9UKV3	22.7854	22.6338	23.4588	23.6429
Q9UKV3_pS243	ACIN1	Q9UKV3	22.5605	22.4547	23.4588	23.0597
Q9UKV3_pS410	ACIN1	Q9UKV3	22.7808	19.4581	23.9171	23.723
Q9UKV3_pS838	ACIN1	Q9UKV3	19.4876	19.3377	21.7124	20.6049
Q9UKV3_pS710	ACIN1	Q9UKV3	18.986	19.113	22.5385	22.0186
Q9UKV3_pS384	ACIN1	Q9UKV3	20.5227	19.7304	18.439	18.6645
Q9UKV3_pS386	ACIN1	Q9UKV3	22.0067	18.3209	19.537	22.5665
Q9UKV3_pS388	ACIN1	Q9UKV3	22.0067	22.1043	22.5631	22.5665
Q9UKV3_pS208	ACIN1	Q9UKV3	19.0724	19.0504	21.6944	19.9973
Q9UKV3_pS216	ACIN1	Q9UKV3	23.3758	23.1841	24.7237	24.1413
Q9ULD4_pS17	BRPF3	Q9ULD4	20.5314	20.0936	21.3075	20.7284
Q9ULD4_pS22	BRPF3	Q9ULD4	20.5314	20.0936	21.3075	20.7284
Q9ULH0_pS1521	KIDINS220	Q9ULH0	19.8558	19.679	22.4068	21.7703
Q9ULH0_pS1526	KIDINS220	Q9ULH0	19.8558	19.679	22.4068	21.7703
Q9ULH1_pS717	ASAP1	Q9ULH1	19.8918	20.0712	22.4867	21.8119
Q9ULJ3_pS434	ZBTB21	Q9ULJ3	18.7228	18.9867	21.6346	21.4118
Q9ULJ3_pS435	ZBTB21	Q9ULJ3	18.7228	18.9867	21.6346	21.4118
[truncated: 3,235 more rows]

## Sheet: AZD_TiO2_diff_analysis
Phosphosites	Gene	Name	Uniprot_ID	Control_Average	Treatment_Average	Foldchage (T/C)	Foldchange (C/T)	t.test
H1-5_pT9	H1-5	Histone H1.5 (Histone H1a) (Histone H1b) (Histone H1s-3)	P16401	5.13409e+07	312613	0.00608897	164.231	0.0097066
PRPF38A_pS209|209	PRPF38A	Pre-mRNA-splicing factor 38A	Q4FK66	2.39783e+07	211715	0.00882942	113.258	0.0731848
MARCKSL1_pT174	MARCKSL1	MARCKS-related protein (MARCKS-like protein 1) (Macrophage myristoylated alanine-rich C kinase substrate) (Mac-MARCKS) (MacMARCKS)	P49006	3.7478e+07	347672	0.00927671	107.797	0.499482
GSK3A_pS21|21	GSK3A	Glycogen synthase kinase-3 alpha (GSK-3 alpha) (EC 2.7.11.26) (Serine/threonine-protein kinase GSK3A) (EC 2.7.11.1)	Q2NL51	2.22115e+07	209715	0.00944174	105.913	0.00438651
SRRM2_pS1832|1876	SRRM2	Serine/arginine repetitive matrix protein 2	Q8BTI8	2.0873e+07	279068	0.0133698	74.7955	0.347673
UBAP2L_pS467|487	UBAP2L	Ubiquitin-associated protein 2-like (Protein NICE-4)	Q14157	2.9351e+07	403425	0.0137449	72.7545	0.0251513
SRRM2_pT1836|1880	SRRM2	Serine/arginine repetitive matrix protein 2 (300 kDa nuclear matrix antigen) (Serine/arginine-rich splicing factor-related nuclear matrix protein of 300 kDa) (SR-related nuclear matrix protein of 300 kDa) (Ser/Arg-related nuclear matrix protein of 300 kDa) (Splicing coactivator subunit SRm300) (Tax-responsive enhancer element-binding protein 803) (TaxREB803)	Q9UQ35	2.65849e+07	367085	0.013808	72.4218	0.319195
RPRD1B_pS166|166	RPRD1B	Regulation of nuclear pre-mRNA domain-containing protein 1B (Cell cycle-related and expression-elevated protein in tumor)	Q9CSU0	1.30962e+07	197812	0.0151045	66.2054	0.501109
SMIM13_pS60	SMIM13	Small integral membrane protein 13	P0DJ93	3.84889e+07	595321	0.0154673	64.6523	0.0802116
NFIB_pS284	NFIB	Nuclear factor 1 B-type (NF1-B) (Nuclear factor 1/B) (CCAAT-box-binding transcription factor) (CTF) (Nuclear factor I/B) (NF-I/B) (NFI-B) (TGGCA-binding protein)	O00712	3.47839e+07	575478	0.0165444	60.4434	0.120621
ESYT2_pS758|682	ESYT2	Extended synaptotagmin-2 (E-Syt2) (Chr2Syt)	A0FGR8	1.04718e+07	175368	0.0167466	59.7135	0.248862
SMIM13_pS58	SMIM13	Small integral membrane protein 13	P0DJ93	3.84889e+07	662952	0.0172245	58.0568	0.080112
SRRM2_pS1834|1878	SRRM2	Serine/arginine repetitive matrix protein 2	Q8BTI8	2.65849e+07	484539	0.0182261	54.8665	0.320436
TACC2_pT2314	TACC2	Transforming acidic coiled-coil-containing protein 2 (Anti-Zuai-1) (AZU-1)	O95359	2.43004e+07	470847	0.0193761	51.61	0.0602018
TRA2A_pT88|86	TRA2A	Transformer-2 protein homolog alpha (TRA-2 alpha) (TRA2-alpha) (Transformer-2 protein homolog A)	Q13595	1.02544e+07	214366	0.0209048	47.8359	0.178223
PCNP_pS119|119	PCNP	PEST proteolytic signal-containing nuclear protein (PCNP) (PEST-containing nuclear protein)	Q8WW12	2.26652e+07	477383	0.0210624	47.478	0.266261
FARP1_pT901|898	FARP1	FERM, ARHGEF and pleckstrin domain-containing protein 1 (FERM, RhoGEF and pleckstrin domain-containing protein 1)	F8VPU2	1.23911e+07	263480	0.0212637	47.0285	0.267698
SON_pS2013|2031	SON	Protein SON (Negative regulatory element-binding protein) (NRE-binding protein)	Q9QX47	8.09093e+06	174514	0.0215692	46.3625	0.432191
TRA2A_pS86|84	TRA2A	Transformer-2 protein homolog alpha (TRA-2 alpha) (TRA2-alpha) (Transformer-2 protein homolog A)	Q13595	1.02544e+07	243454	0.0237414	42.1204	0.178879
SRRM2_pS1972|2020	SRRM2	Serine/arginine repetitive matrix protein 2	Q8BTI8	2.24285e+07	534736	0.0238419	41.943	0.255902
ZNF185_pT154	ZNF185	Zinc finger protein 185 (LIM domain protein ZNF185) (P1-A)	O15231	1.04309e+07	257491	0.0246855	40.5097	0.488378
DKC1_pS455	DKC1	H/ACA ribonucleoprotein complex subunit DKC1 (EC 5.4.99.-) (CBF5 homolog) (Dyskerin) (Nopp140-associated protein of 57 kDa) (Nucleolar protein NAP57) (Nucleolar protein family A member 4) (snoRNP protein DKC1)	O60832	5.61347e+07	1.38638e+06	0.0246973	40.4902	0.402021
SRRM2_pT2021|2069	SRRM2	Serine/arginine repetitive matrix protein 2 (300 kDa nuclear matrix antigen) (Serine/arginine-rich splicing factor-related nuclear matrix protein of 300 kDa) (SR-related nuclear matrix protein of 300 kDa) (Ser/Arg-related nuclear matrix protein of 300 kDa) (Splicing coactivator subunit SRm300) (Tax-responsive enhancer element-binding protein 803) (TaxREB803)	Q9UQ35	1.176e+07	290485	0.0247011	40.484	0.343123
HDAC1_pS421	HDAC1	Histone deacetylase 1 (HD1) (EC 3.5.1.98)	Q13547	1.9012e+07	476736	0.0250755	39.8795	0.500001
TJP1_pY132	TJP1	Tight junction protein ZO-1 (Tight junction protein 1) (Zona occludens protein 1) (Zonula occludens protein 1)	Q07157	3.26665e+07	826822	0.025311	39.5085	0.12068
RBM14_pT572	RBM14	RNA-binding protein 14 (Paraspeckle protein 2) (PSP2) (RNA-binding motif protein 14) (RRM-containing coactivator activator/modulator) (Synaptotagmin-interacting protein) (SYT-interacting protein)	Q96PK6	1.61864e+07	416516	0.0257325	38.8614	0.0547378
NDRG2_pS353	NDRG2	Protein NDRG2 (N-myc downstream-regulated gene 2 protein) (Protein Syld709613)	Q9UN36	7.26375e+07	1.97157e+06	0.0271426	36.8424	0.410843
SRRM2_pS1984|2032	SRRM2	Serine/arginine repetitive matrix protein 2	Q8BTI8	3.54294e+07	980301	0.0276692	36.1413	0.275666
SRRM2_pT1986|2034	SRRM2	Serine/arginine repetitive matrix protein 2	Q8BTI8	3.54294e+07	980301	0.0276692	36.1413	0.275666
EIF4EBP1_pT37	EIF4EBP1	Eukaryotic translation initiation factor 4E-binding protein 1 (4E-BP1) (eIF4E-binding protein 1) (Phosphorylated heat- and acid-stable protein regulated by insulin 1) (PHAS-I)	Q13541	3.32039e+07	922394	0.0277797	35.9975	0.505069
SRRM2_pT1974|2022	SRRM2	Serine/arginine repetitive matrix protein 2	Q8BTI8	2.24285e+07	631757	0.0281676	35.5017	0.257022
WDR44_pS27	WDR44	WD repeat-containing protein 44 (Rabphilin-11)	Q5JSH3	9.79255e+06	313740	0.0320386	31.2123	0.494496
SMIM13_pS50	SMIM13	Small integral membrane protein 13	P0DJ93	1.55971e+07	513637	0.0329315	30.366	0.507973
SRRM2_pS2023|2071	SRRM2	Serine/arginine repetitive matrix protein 2 (300 kDa nuclear matrix antigen) (Serine/arginine-rich splicing factor-related nuclear matrix protein of 300 kDa) (SR-related nuclear matrix protein of 300 kDa) (Ser/Arg-related nuclear matrix protein of 300 kDa) (Splicing coactivator subunit SRm300) (Tax-responsive enhancer element-binding protein 803) (TaxREB803)	Q9UQ35	1.176e+07	390147	0.0331757	30.1425	0.345536
FARP1_pS902|899	FARP1	FERM, ARHGEF and pleckstrin domain-containing protein 1 (FERM, RhoGEF and pleckstrin domain-containing protein 1)	F8VPU2	1.23911e+07	411585	0.0332163	30.1057	0.270627
SRRM2_pS1996|2044	SRRM2	Serine/arginine repetitive matrix protein 2	Q8BTI8	4.77947e+07	1.59577e+06	0.0333879	29.9509	0.305438
SRRM2_pS1998|2046	SRRM2	Serine/arginine repetitive matrix protein 2	Q8BTI8	4.77947e+07	1.59577e+06	0.0333879	29.9509	0.305438
WDR44_pS471|473	WDR44	WD repeat-containing protein 44 (Rabphilin-11)	Q5JSH3	6.62673e+06	221961	0.0334948	29.8554	0.0771445
SRSF10_pS131|131	SRSF10	Serine/arginine-rich splicing factor 10 (FUS-interacting serine-arginine-rich protein 1) (Neural-salient serine/arginine-rich protein) (Neural-specific SR protein) (Splicing factor, arginine/serine-rich 13A) (TLS-associated protein with Ser-Arg repeats) (TASR) (TLS-associated protein with SR repeats) (TLS-associated serine-arginine protein) (TLS-associated SR protein)	Q9R0U0	8.85275e+07	3.01631e+06	0.034072	29.3496	0.150296
CTPS2_pY567	CTPS2	CTP synthase 2 (EC 6.3.4.2) (CTP synthetase 2) (UTP--ammonia ligase 2)	Q9NRF8	9.28985e+06	316675	0.0340883	29.3356	0.494785
TRA2A_pS84|82	TRA2A	Transformer-2 protein homolog alpha (TRA-2 alpha) (TRA2-alpha) (Transformer-2 protein homolog A)	Q13595	1.02544e+07	350533	0.0341837	29.2537	0.180692
SF3A3_pS365|365	SF3A3	Splicing factor 3A subunit 3 (SF3a60) (Spliceosome-associated protein 61) (SAP 61)	Q12874	3.08282e+07	1.07665e+06	0.0349241	28.6335	0.226576
MBP_pS40	MBP	Myelin basic protein (MBP) (Myelin A1 protein) (Myelin membrane encephalitogenic protein)	P02686	1.7127e+07	598641	0.0349532	28.6097	0.324033
FARP1_pS899|896	FARP1	FERM, ARHGEF and pleckstrin domain-containing protein 1 (Chondrocyte-derived ezrin-like protein) (FERM, RhoGEF and pleckstrin domain-containing protein 1) (Pleckstrin homology domain-containing family C member 2) (PH domain-containing family C member 2)	Q9Y4F1	8.43516e+06	295966	0.0350871	28.5005	0.112436
LMNA_pT394|394	LMNA	Prelamin-A/C [Cleaved into: Lamin-A/C]	P48678	1.40658e+07	494991	0.035191	28.4164	0.503923
SRSF10_pS129|129	SRSF10	Serine/arginine-rich splicing factor 10 (40 kDa SR-repressor protein) (SRrp40) (FUS-interacting serine-arginine-rich protein 1) (Splicing factor SRp38) (Splicing factor, arginine/serine-rich 13A) (TLS-associated protein with Ser-Arg repeats) (TASR) (TLS-associated protein with SR repeats) (TLS-associated serine-arginine protein) (TLS-associated SR protein)	O75494	8.34044e+06	295036	0.0353742	28.2692	0.283747
SRSF10_pS133|133	SRSF10	Serine/arginine-rich splicing factor 10 (FUS-interacting serine-arginine-rich protein 1) (Neural-salient serine/arginine-rich protein) (Neural-specific SR protein) (Splicing factor, arginine/serine-rich 13A) (TLS-associated protein with Ser-Arg repeats) (TASR) (TLS-associated protein with SR repeats) (TLS-associated serine-arginine protein) (TLS-associated SR protein)	Q9R0U0	9.16719e+07	3.25722e+06	0.0355312	28.1443	0.142362
SRRM2_pS854	SRRM2	Serine/arginine repetitive matrix protein 2 (300 kDa nuclear matrix antigen) (Serine/arginine-rich splicing factor-related nuclear matrix protein of 300 kDa) (SR-related nuclear matrix protein of 300 kDa) (Ser/Arg-related nuclear matrix protein of 300 kDa) (Splicing coactivator subunit SRm300) (Tax-responsive enhancer element-binding protein 803) (TaxREB803)	Q9UQ35	2.3227e+07	831145	0.0357836	27.9458	0.0974603
SRSF7_pS171	SRSF7	Serine/arginine-rich splicing factor 7 (Splicing factor 9G8) (Splicing factor, arginine/serine-rich 7)	Q16629	1.0408e+07	373707	0.0359057	27.8507	0.286189
FARP1_pS897|894	FARP1	FERM, ARHGEF and pleckstrin domain-containing protein 1 (Chondrocyte-derived ezrin-like protein) (FERM, RhoGEF and pleckstrin domain-containing protein 1) (Pleckstrin homology domain-containing family C member 2) (PH domain-containing family C member 2)	Q9Y4F1	8.43516e+06	307296	0.0364304	27.4496	0.108614
SF3A3_pS367|367	SF3A3	Splicing factor 3A subunit 3 (SF3a60) (Spliceosome-associated protein 61) (SAP 61)	Q12874	3.08282e+07	1.12419e+06	0.0364663	27.4226	0.227097
TRA2B_pS85|85	TRA2B	Transformer-2 protein homolog beta (TRA-2 beta) (TRA2-beta) (Silica-induced gene 41 protein) (SIG-41) (Splicing factor, arginine/serine-rich 10) (Transformer-2 protein homolog B)	P62996	6.14391e+06	227530	0.0370335	27.0026	0.261565
SCRIB_pS1566	SCRIB	Protein scribble homolog (Scribble) (hScrib) (Protein LAP4)	Q14160	7.93752e+06	297536	0.0374847	26.6776	0.0210262
EEF1B2_pS95	EEF1B2	Elongation factor 1-beta (EF-1-beta)	P24534	2.69383e+07	1.01617e+06	0.0377222	26.5096	0.506136
SMARCA4_pS1541|1575	SMARCA4	Transcription activator BRG1 (EC 3.6.4.-) (ATP-dependent helicase SMARCA4) (BRG1-associated factor 190A) (BAF190A) (Mitotic growth and transcription activator) (Protein BRG-1) (Protein brahma homolog 1) (SNF2-beta) (SWI/SNF-related matrix-associated actin-dependent regulator of chromatin subfamily A member 4)	P51532	6.78971e+06	256907	0.0378378	26.4286	0.478561
ZC3H4_pS1104	ZC3H4	Zinc finger CCCH domain-containing protein 4	Q9UPT8	2.44711e+07	937943	0.0383285	26.0902	0.0271578
SF3A3_pS369|369	SF3A3	Splicing factor 3A subunit 3 (SF3a60) (Spliceosome-associated protein 61) (SAP 61)	Q12874	3.08282e+07	1.19532e+06	0.0387737	25.7907	0.227861
PLEC_pT4628|4635	PLEC	Plectin (PCN) (PLTN) (Hemidesmosomal protein 1) (HD1) (Plectin-1)	Q15149	7.60319e+06	296992	0.0390615	25.6006	0.499493
TRA2B_pS87|87	TRA2B	Transformer-2 protein homolog beta (TRA-2 beta) (TRA2-beta) (Silica-induced gene 41 protein) (SIG-41) (Splicing factor, arginine/serine-rich 10) (Transformer-2 protein homolog B)	P62996	6.14391e+06	253561	0.0412703	24.2305	0.262146
SMARCA4_pS1536|1570	SMARCA4	Transcription activator BRG1 (EC 3.6.4.-) (ATP-dependent helicase SMARCA4) (BRG1-associated factor 190A) (BAF190A) (Mitotic growth and transcription activator) (Protein BRG-1) (Protein brahma homolog 1) (SNF2-beta) (SWI/SNF-related matrix-associated actin-dependent regulator of chromatin subfamily A member 4)	P51532	6.68282e+06	283960	0.0424911	23.5343	0.490669
CHERP_pS813	CHERP	Calcium homeostasis endoplasmic reticulum protein (ERPROT 213-21) (SR-related CTD-associated factor 6)	Q8IWX8	5.55432e+06	237141	0.0426948	23.422	0.208133
ANK3_pS923|922	ANK3	Ankyrin-3 (ANK-3) (Ankyrin-G)	Q12955	9.52864e+06	410065	0.0430349	23.2369	0.0387295
FAM122B_pT121|121	FAM122B	Protein FAM122B	Q6NZE7	3.51564e+06	155249	0.0441595	22.6452	0.47363
SON_pS2029|2047	SON	Protein SON (Bax antagonist selected in saccharomyces 1) (BASS1) (Negative regulatory element-binding protein) (NRE-binding protein) (Protein DBP-5) (SON3)	P18583	2.86851e+06	129548	0.0451623	22.1423	0.359014
BCR_pS463|465	BCR	Breakpoint cluster region protein (EC 2.7.11.1) (Renal carcinoma antigen NY-REN-26)	P11274	7.15652e+06	329266	0.0460093	21.7347	0.115715
SMARCA4_pS1552|1586	SMARCA4	Transcription activator BRG1 (EC 3.6.4.-) (ATP-dependent helicase SMARCA4) (BRG1-associated factor 190A) (BAF190A) (Mitotic growth and transcription activator) (Protein BRG-1) (Protein brahma homolog 1) (SNF2-beta) (SWI/SNF-related matrix-associated actin-dependent regulator of chromatin subfamily A member 4)	P51532	6.59575e+06	311661	0.0472518	21.1632	0.500859
SIRT1_pS27	SIRT1	NAD-dependent protein deacetylase sirtuin-1 (hSIRT1) (EC 2.3.1.286) (NAD-dependent protein deacylase sirtuin-1) (EC 2.3.1.-) (Regulatory protein SIR2 homolog 1) (SIR2-like protein 1) (hSIR2) [Cleaved into: SirtT1 75 kDa fragment (75SirT1)]	Q96EB6	1.4513e+07	696683	0.0480042	20.8315	0.0439454
LMNA_pS628|629	LMNA	Prelamin-A/C [Cleaved into: Lamin-A/C]	P48678	3.57791e+06	173279	0.0484302	20.6483	0.0968252
SRRM2_pS2019|2067	SRRM2	Serine/arginine repetitive matrix protein 2	Q8BTI8	1.176e+07	570715	0.0485302	20.6057	0.350071
KDM2A_pS869	KDM2A	Lysine-specific demethylase 2A (EC 1.14.11.27) (CXXC-type zinc finger protein 8) (F-box and leucine-rich repeat protein 11) (F-box protein FBL7) (F-box protein Lilina) (F-box/LRR-repeat protein 11) (JmjC domain-containing histone demethylation protein 1A) ([Histone-H3]-lysine-36 demethylase 1A)	Q9Y2K7	1.01996e+07	505977	0.0496075	20.1583	0.00383402
ACACA_pS25|25	ACACA	Acetyl-CoA carboxylase 1 (ACC1) (EC 6.4.1.2) (Acetyl-Coenzyme A carboxylase alpha) (ACC-alpha)	Q13085	1.25306e+07	624351	0.0498259	20.0699	0.0943479
SRSF7_pS167	SRSF7	Serine/arginine-rich splicing factor 7 (Splicing factor 9G8) (Splicing factor, arginine/serine-rich 7)	Q16629	1.0408e+07	525073	0.0504488	19.8221	0.289991
HDAC1_pS423	HDAC1	Histone deacetylase 1 (HD1) (EC 3.5.1.98)	Q13547	1.89587e+07	962658	0.0507766	19.6941	0.510329
SOX10_pS40|40	SOX10	Transcription factor SOX-10 (Protein SOX-21) (Transcription factor SOX-M)	Q04888	7.61422e+06	388217	0.0509858	19.6133	0.50119
SMC4_pS27	SMC4	Structural maintenance of chromosomes protein 4 (SMC protein 4) (SMC-4) (Chromosome-associated polypeptide C) (hCAP-C) (XCAP-C homolog)	Q9NTJ3	1.36385e+07	721604	0.0529093	18.9003	0.0027241
SON_pS2009|2027	SON	Protein SON (Bax antagonist selected in saccharomyces 1) (BASS1) (Negative regulatory element-binding protein) (NRE-binding protein) (Protein DBP-5) (SON3)	P18583	8.09093e+06	431003	0.0532699	18.7723	0.442434
SON_pS2011|2029	SON	Protein SON (Negative regulatory element-binding protein) (NRE-binding protein)	Q9QX47	8.09093e+06	451991	0.0558639	17.9006	0.443174
LMNA_pS18|18	LMNA	Prelamin-A/C [Cleaved into: Lamin-A/C]	P48678	6.4706e+06	363878	0.0562356	17.7823	0.508001
GTF2F1_pS224	GTF2F1	General transcription factor IIF subunit 1 (General transcription factor IIF 74 kDa subunit) (Transcription initiation factor IIF subunit alpha) (TFIIF-alpha) (Transcription initiation factor RAP74)	P35269	7.10084e+06	400849	0.056451	17.7145	0.00991949
TACC2_pS2317	TACC2	Transforming acidic coiled-coil-containing protein 2 (Anti-Zuai-1) (AZU-1)	O95359	1.32871e+07	754238	0.0567645	17.6166	0.0299565
ZC3H4_pS1108	ZC3H4	Zinc finger CCCH domain-containing protein 4	Q9UPT8	7.9732e+06	453582	0.0568884	17.5783	0.00552905
SFSWAP_pS282	SFSWAP	Splicing factor, suppressor of white-apricot homolog (Splicing factor, arginine/serine-rich 8) (Suppressor of white apricot protein homolog)	Q12872	5.40546e+06	310533	0.057448	17.4071	0.481392
LRATD2_pT288	LRATD2	Protein LRATD2 (Breast cancer membrane protein 101) (LRAT domain-containing 2) (Protein FAM84B) (Protein NSE2)	Q96KN1	1.22661e+07	712391	0.0580781	17.2182	0.20226
ARHGEF2_pS696	ARHGEF2	Rho guanine nucleotide exchange factor 2 (Guanine nucleotide exchange factor H1) (GEF-H1) (Microtubule-regulated Rho-GEF) (Proliferating cell nucleolar antigen p40)	Q92974	1.16986e+07	705791	0.060331	16.5752	0.0264515
SRRM2_pS1994|2042	SRRM2	Serine/arginine repetitive matrix protein 2	Q8BTI8	5.17625e+06	321423	0.0620957	16.1042	0.278857
SCRIB_pT826|812	SCRIB	Protein scribble homolog (Scribble) (Protein LAP4)	Q80U72	4.33129e+06	269710	0.0622702	16.059	0.145963
BAZ1B_pS708	BAZ1B	Tyrosine-protein kinase BAZ1B (EC 2.7.10.2) (Bromodomain adjacent to zinc finger domain protein 1B) (Williams syndrome transcription factor) (Williams-Beuren syndrome chromosomal region 10 protein) (Williams-Beuren syndrome chromosomal region 9 protein) (hWALp2)	Q9UIG0	8.0456e+06	502726	0.0624846	16.004	0.0671747
TRA2B_pS83|83	TRA2B	Transformer-2 protein homolog beta (TRA-2 beta) (TRA2-beta) (hTRA2-beta) (Splicing factor, arginine/serine-rich 10) (Transformer-2 protein homolog B)	P62995	6.14391e+06	386020	0.0628298	15.916	0.267714
SRRM2_pS1982|2030	SRRM2	Serine/arginine repetitive matrix protein 2	Q8BTI8	6.891e+06	439121	0.0637238	15.6927	0.294336
TJP2_pS430	TJP2	Tight junction protein ZO-2 (Tight junction protein 2) (Zona occludens protein 2) (Zonula occludens protein 2)	Q9UDY2	5.46552e+06	350308	0.0640941	15.6021	0.00476984
NUCKS1_pT202	NUCKS1	Nuclear ubiquitous casein and cyclin-dependent kinase substrate 1 (P1)	Q9H1E3	6.80762e+06	439894	0.0646179	15.4756	0.0948648
KAT7_pT130|132	KAT7	Histone acetyltransferase KAT7 (EC 2.3.1.48) (Histone acetyltransferase binding to ORC1) (Lysine acetyltransferase 7) (MOZ, YBF2/SAS3, SAS2 and TIP60 protein 2) (MYST-2)	O95251	3.90781e+06	254127	0.0650305	15.3774	0.465852
DOCK6_pS883	DOCK6	Dedicator of cytokinesis protein 6	Q96HP0	4.42711e+06	290612	0.0656438	15.2337	0.507167
ARHGEF11_pS255	ARHGEF11	Rho guanine nucleotide exchange factor 11 (PDZ-RhoGEF)	O15085	5.86635e+06	389850	0.0664552	15.0477	0.499558
NES_pS1409	NES	Nestin	P48681	1.76151e+07	1.18474e+06	0.0672571	14.8683	0.0087488
SEC61B_pT5|5	SEC61B	Protein transport protein Sec61 subunit beta	Q9CQS8	3.4041e+06	231526	0.0680138	14.7029	0.498311
SRRM2_pS950	SRRM2	Serine/arginine repetitive matrix protein 2 (300 kDa nuclear matrix antigen) (Serine/arginine-rich splicing factor-related nuclear matrix protein of 300 kDa) (SR-related nuclear matrix protein of 300 kDa) (Ser/Arg-related nuclear matrix protein of 300 kDa) (Splicing coactivator subunit SRm300) (Tax-responsive enhancer element-binding protein 803) (TaxREB803)	Q9UQ35	5.7165e+06	393036	0.0687547	14.5445	0.242558
WDR44_pS3	WDR44	WD repeat-containing protein 44 (Rabphilin-11)	Q5JSH3	5.76259e+06	400266	0.0694594	14.3969	0.497928
NES_pS465	NES	Nestin	P48681	4.19587e+07	2.92035e+06	0.0696005	14.3677	0.317269
SNW1_pS234|234	SNW1	SNW domain-containing protein 1 (Nuclear protein SkiP) (Nuclear receptor coactivator NCoA-62) (Ski-interacting protein)	Q13573	5.36933e+06	379945	0.0707622	14.1318	0.515438
SRRM1_pS389|391	SRRM1	Serine/arginine repetitive matrix protein 1 (Plenty-of-prolines 101)	Q52KI8	1.24193e+07	890144	0.071674	13.9521	0.163618
SRRM2_pS1403	SRRM2	Serine/arginine repetitive matrix protein 2 (300 kDa nuclear matrix antigen) (Serine/arginine-rich splicing factor-related nuclear matrix protein of 300 kDa) (SR-related nuclear matrix protein of 300 kDa) (Ser/Arg-related nuclear matrix protein of 300 kDa) (Splicing coactivator subunit SRm300) (Tax-responsive enhancer element-binding protein 803) (TaxREB803)	Q9UQ35	1.02884e+07	743004	0.0722179	13.847	0.409807
MAP7D1_pT118	MAP7D1	MAP7 domain-containing protein 1 (Arginine/proline-rich coiled-coil domain-containing protein 1) (Proline/arginine-rich coiled-coil domain-containing protein 1)	Q3KQU3	3.28325e+06	240488	0.0732467	13.6525	0.048473
LARP1_pS75	LARP1	La-related protein 1 (La ribonucleoprotein domain family member 1)	Q6PKG0	9.8512e+06	729580	0.07406	13.5026	0.0783349
NDRG2_pS328	NDRG2	Protein NDRG2 (N-myc downstream-regulated gene 2 protein) (Protein Syld709613)	Q9UN36	2.04713e+08	1.53558e+07	0.0750114	13.3313	0.434199
ZSWIM8_pT1154|1152	ZSWIM8	Zinc finger SWIM domain-containing protein 8	A7E2V4	2.72254e+06	205095	0.0753322	13.2745	0.500251
DSP_pT173	DSP	Desmoplakin (DP) (250/210 kDa paraneoplastic pemphigus antigen)	P15924	8.80163e+06	664200	0.0754633	13.2515	0.323756
SRPRA_pS298	SRPRA	Signal recognition particle receptor subunit alpha (SR-alpha) (Docking protein alpha) (DP-alpha)	P08240	5.01758e+06	381826	0.0760977	13.141	0.166877
HDGF_pT200	HDGF	Hepatoma-derived growth factor (HDGF) (High mobility group protein 1-like 2) (HMG-1L2)	P51858	2.63408e+06	202528	0.0768877	13.006	0.492544
SON_pS2031|2049	SON	Protein SON (Bax antagonist selected in saccharomyces 1) (BASS1) (Negative regulatory element-binding protein) (NRE-binding protein) (Protein DBP-5) (SON3)	P18583	2.86851e+06	222304	0.0774982	12.9035	0.368285
NES_pT456	NES	Nestin	P48681	5.66279e+07	4.4105e+06	0.0778856	12.8393	0.303682
SRRM2_pS1810|1854	SRRM2	Serine/arginine repetitive matrix protein 2	Q8BTI8	3.05779e+06	239835	0.0784341	12.7495	0.315602
NES_pS1418	NES	Nestin	P48681	3.13724e+07	2.46428e+06	0.0785491	12.7309	0.0374089
EPS8L2_pS463	EPS8L2	Epidermal growth factor receptor kinase substrate 8-like protein 2 (EPS8-like protein 2) (Epidermal growth factor receptor pathway substrate 8-related protein 2) (EPS8-related protein 2)	Q9H6S3	5.85187e+06	463447	0.0791963	12.6269	0.505743
GTF2F1_pS218	GTF2F1	General transcription factor IIF subunit 1 (General transcription factor IIF 74 kDa subunit) (Transcription initiation factor IIF subunit alpha) (TFIIF-alpha) (Transcription initiation factor RAP74)	P35269	7.10084e+06	563446	0.0793493	12.6025	0.000393379
SRSF7_pS165	SRSF7	Serine/arginine-rich splicing factor 7 (Splicing factor 9G8) (Splicing factor, arginine/serine-rich 7)	Q16629	1.0408e+07	830144	0.07976	12.5376	0.298133
DPYSL3_pS518	DPYSL3	Dihydropyrimidinase-related protein 3 (DRP-3) (Collapsin response mediator protein 4) (CRMP-4) (Unc-33-like phosphoprotein 1) (ULIP-1)	Q14195	4.06633e+06	325691	0.0800946	12.4852	0.00664613
BCL7C_pT111	BCL7C	B-cell CLL/lymphoma 7 protein family member C	Q8WUZ0	8.01649e+06	645898	0.0805712	12.4114	0.0676822
SRRM2_pS507|510	SRRM2	Serine/arginine repetitive matrix protein 2	Q8BTI8	2.95972e+06	243578	0.0822975	12.151	0.483192
LEMD2_pS138	LEMD2	LEM domain-containing protein 2 (hLEM2)	Q8NC56	4.97603e+06	412115	0.0828201	12.0744	0.504399
WDR44_pS472|474	WDR44	WD repeat-containing protein 44 (Rabphilin-11)	Q6NVE8	6.62673e+06	551374	0.0832045	12.0186	0.0815277
PARVA_pS10	PARVA	Alpha-parvin (Actopaxin) (CH-ILKBP) (Calponin-like integrin-linked kinase-binding protein) (Matrix-remodeling-associated protein 2)	Q9NVD7	2.88754e+06	241137	0.0835095	11.9747	0.497362
DTD1_pS197|197	DTD1	D-aminoacyl-tRNA deacylase 1 (DTD) (EC 3.1.1.96) (DNA-unwinding element-binding protein B) (DUE-B) (Gly-tRNA(Ala) deacylase)	Q9DD18	3.17042e+06	264838	0.0835341	11.9712	0.015188
CDK12_pS334|333	CDK12	Cyclin-dependent kinase 12 (EC 2.7.11.22) (EC 2.7.11.23) (Cdc2-related kinase, arginine/serine-rich) (CrkRS) (Cell division cycle 2-related protein kinase 7) (CDC2-related protein kinase 7) (Cell division protein kinase 12)	Q14AX6	2.99198e+06	250005	0.0835585	11.9677	0.302608
CDK13_pS437|438	CDK13	Cyclin-dependent kinase 13 (EC 2.7.11.22) (EC 2.7.11.23) (CDC2-related protein kinase 5) (Cell division cycle 2-like protein kinase 5) (Cell division protein kinase 13)	Q69ZA1	4.06181e+06	340279	0.083775	11.9367	0.0831576
TOX4_pS178	TOX4	TOX high mobility group box family member 4 (Epidermal Langerhans cell protein LCP1)	O94842	4.18451e+06	350563	0.0837764	11.9365	0.136205
GTF2F1_pS221	GTF2F1	General transcription factor IIF subunit 1 (General transcription factor IIF 74 kDa subunit) (Transcription initiation factor IIF subunit alpha) (TFIIF-alpha) (Transcription initiation factor RAP74)	P35269	7.10084e+06	595149	0.0838139	11.9312	0.0129912
SRRM2_pS503|506	SRRM2	Serine/arginine repetitive matrix protein 2	Q8BTI8	2.92807e+06	246198	0.0840819	11.8932	0.491117
NDRG2_pT348	NDRG2	Protein NDRG2 (N-myc downstream-regulated gene 2 protein) (Protein Syld709613)	Q9UN36	7.60656e+08	6.46762e+07	0.0850268	11.761	0.277939
RANBP1_pS14	RANBP1	Ran-specific GTPase-activating protein (Ran-binding protein 1) (RanBP1)	P43487	1.96712e+07	1.67407e+06	0.0851024	11.7505	0.523886
CERS2_pS349	CERS2	Ceramide synthase 2 (CerS2) (EC 2.3.1.-) (LAG1 longevity assurance homolog 2) (SP260) (Sphingosine N-acyltransferase CERS2) (EC 2.3.1.24) (Tumor metastasis-suppressor gene 1 protein)	Q96G23	1.52783e+07	1.30223e+06	0.0852342	11.7324	0.0350479
OXR1_pS201|201	OXR1	Oxidation resistance protein 1 (Protein C7)	Q4KMM3	1.33303e+07	1.14543e+06	0.0859267	11.6378	0.0421796
OXR1_pS204|204	OXR1	Oxidation resistance protein 1 (Protein C7)	Q4KMM3	1.33303e+07	1.14543e+06	0.0859267	11.6378	0.0421796
HP1BP3_pS446	HP1BP3	Heterochromatin protein 1-binding protein 3 (Protein HP1-BP74)	Q5SSJ5	5.30523e+06	456733	0.0860911	11.6156	0.321933
ZC3H11A_pT744|763|762	ZC3H11A	Zinc finger CCCH domain-containing protein 11A	Q6NZF1	3.41863e+06	295101	0.0863214	11.5846	0.493031
PRPF4B_pS431|431	PRPF4B	Serine/threonine-protein kinase PRP4 homolog (EC 2.7.11.1) (PRP4 pre-mRNA-processing factor 4 homolog) (Pre-mRNA protein kinase)	Q61136	3.11217e+06	269830	0.0867015	11.5338	0.24713
SRRM1_pS717	SRRM1	Serine/arginine repetitive matrix protein 1 (SR-related nuclear matrix protein of 160 kDa) (SRm160) (Ser/Arg-related nuclear matrix protein)	Q8IYB3	1.32418e+07	1.16035e+06	0.0876275	11.4119	0.521075
PTGES3_pS148	PTGES3	Prostaglandin E synthase 3 (EC 5.3.99.3) (Cytosolic prostaglandin E2 synthase) (cPGES) (Hsp90 co-chaperone) (Progesterone receptor complex p23) (Telomerase-binding protein p23)	Q15185	1.16896e+07	1.02924e+06	0.0880473	11.3575	0.0535617
GPATCH1_pS6	GPATCH1	G patch domain-containing protein 1 (Evolutionarily conserved G-patch domain-containing protein)	Q9BRR8	6.29699e+06	554667	0.0880845	11.3527	0.201687
TOP2B_pS1340	TOP2B	DNA topoisomerase 2-beta (EC 5.6.2.2) (DNA topoisomerase II, beta isozyme)	Q02880	9.41684e+06	832281	0.0883822	11.3145	0.411584
COBL_pS269	COBL	Protein cordon-bleu	O75128	1.1486e+07	1.01953e+06	0.0887624	11.266	0.0896829
CLIP1_pS193	CLIP1	CAP-Gly domain-containing linker protein 1 (Cytoplasmic linker protein 1) (Cytoplasmic linker protein 170 alpha-2) (CLIP-170) (Reed-Sternberg intermediate filament-associated protein) (Restin)	P30622	8.92963e+06	794321	0.0889535	11.2418	0.168368
AHNAK2_pS3825	AHNAK2	Protein AHNAK2	Q8IVF2	3.96299e+06	354707	0.0895048	11.1726	0.514491
DSP_pS176	DSP	Desmoplakin (DP) (250/210 kDa paraneoplastic pemphigus antigen)	P15924	8.13926e+06	729954	0.0896831	11.1504	0.0197787
RANBP1_pT13	RANBP1	Ran-specific GTPase-activating protein (Ran-binding protein 1) (RanBP1)	P43487	1.96723e+07	1.76911e+06	0.089929	11.1199	0.265059
ZC3H11A_pS743|762|761	ZC3H11A	Zinc finger CCCH domain-containing protein 11A	Q6NZF1	3.4111e+06	307144	0.0900425	11.1059	0.480552
SRRM2_pS857	SRRM2	Serine/arginine repetitive matrix protein 2 (300 kDa nuclear matrix antigen) (Serine/arginine-rich splicing factor-related nuclear matrix protein of 300 kDa) (SR-related nuclear matrix protein of 300 kDa) (Ser/Arg-related nuclear matrix protein of 300 kDa) (Splicing coactivator subunit SRm300) (Tax-responsive enhancer element-binding protein 803) (TaxREB803)	Q9UQ35	2.75873e+07	2.51018e+06	0.0909905	10.9902	0.473994
SMIM13_pT62	SMIM13	Small integral membrane protein 13	P0DJ93	5.05584e+06	462284	0.0914356	10.9367	0.252612
DGCR8_pS271|271	DGCR8	Microprocessor complex subunit DGCR8 (DiGeorge syndrome critical region 8)	Q8WYQ5	5.17202e+06	473317	0.0915149	10.9272	0.510156
SRRM2_pS954	SRRM2	Serine/arginine repetitive matrix protein 2 (300 kDa nuclear matrix antigen) (Serine/arginine-rich splicing factor-related nuclear matrix protein of 300 kDa) (SR-related nuclear matrix protein of 300 kDa) (Ser/Arg-related nuclear matrix protein of 300 kDa) (Splicing coactivator subunit SRm300) (Tax-responsive enhancer element-binding protein 803) (TaxREB803)	Q9UQ35	5.9445e+06	544958	0.0916744	10.9082	0.208999
CERS2_pS341	CERS2	Ceramide synthase 2 (CerS2) (EC 2.3.1.-) (LAG1 longevity assurance homolog 2) (SP260) (Sphingosine N-acyltransferase CERS2) (EC 2.3.1.24) (Tumor metastasis-suppressor gene 1 protein)	Q96G23	1.52783e+07	1.41965e+06	0.0929198	10.762	0.0398844
GPATCH1_pS8	GPATCH1	G patch domain-containing protein 1 (Evolutionarily conserved G-patch domain-containing protein)	Q9BRR8	6.29699e+06	585782	0.0930258	10.7497	0.203942
ELAC2_pS212	ELAC2	Zinc phosphodiesterase ELAC protein 2 (EC 3.1.26.11) (ElaC homolog protein 2) (Heredity prostate cancer protein 2) (Ribonuclease Z 2) (RNase Z 2) (tRNA 3 endonuclease 2) (tRNase Z 2)	Q9BQ52	4.97054e+06	464971	0.0935454	10.69	0.0162789
PDS5B_pS1162|1162	PDS5B	Sister chromatid cohesion protein PDS5 homolog B (Androgen-induced proliferation inhibitor) (Androgen-induced prostate proliferative shutoff-associated protein AS3)	Q9NTI5	3.63235e+06	340211	0.0936613	10.6768	0.112164
SLC12A2_pS123	SLC12A2	Solute carrier family 12 member 2 (Basolateral Na-K-Cl symporter) (Bumetanide-sensitive sodium-(potassium)-chloride cotransporter 2)	P55011	4.77067e+06	448777	0.0940699	10.6304	0.136859
CDK12_pS332|331	CDK12	Cyclin-dependent kinase 12 (EC 2.7.11.22) (EC 2.7.11.23) (Cdc2-related kinase, arginine/serine-rich) (CrkRS) (Cell division cycle 2-related protein kinase 7) (CDC2-related protein kinase 7) (Cell division protein kinase 12)	Q14AX6	2.99198e+06	281948	0.0942348	10.6118	0.30011
SRRM2_pS952	SRRM2	Serine/arginine repetitive matrix protein 2 (300 kDa nuclear matrix antigen) (Serine/arginine-rich splicing factor-related nuclear matrix protein of 300 kDa) (SR-related nuclear matrix protein of 300 kDa) (Ser/Arg-related nuclear matrix protein of 300 kDa) (Splicing coactivator subunit SRm300) (Tax-responsive enhancer element-binding protein 803) (TaxREB803)	Q9UQ35	5.9445e+06	560872	0.0943514	10.5987	0.210331
SRRM2_pS505|508	SRRM2	Serine/arginine repetitive matrix protein 2	Q8BTI8	3.00247e+06	285609	0.0951246	10.5125	0.477465
PRPF4B_pS427|427	PRPF4B	Serine/threonine-protein kinase PRP4 homolog (EC 2.7.11.1) (PRP4 pre-mRNA-processing factor 4 homolog) (Pre-mRNA protein kinase)	Q61136	3.11217e+06	299479	0.0962286	10.3919	0.250563
CTNND1_pT304|304	CTNND1	Catenin delta-1 (Cadherin-associated Src substrate) (CAS) (p120 catenin) (p120(ctn)) (p120(cas))	O60716	4.50647e+06	434735	0.0964691	10.366	0.439815
TOP2B_pS1336	TOP2B	DNA topoisomerase 2-beta (EC 5.6.2.2) (DNA topoisomerase II, beta isozyme)	Q02880	9.41684e+06	915338	0.0972022	10.2878	0.414927
NCL_pS42	NCL	Nucleolin (Protein C23)	P19338	1.96428e+07	1.92047e+06	0.0977696	10.2281	0.0182981
SRRM2_pS1542	SRRM2	Serine/arginine repetitive matrix protein 2 (300 kDa nuclear matrix antigen) (Serine/arginine-rich splicing factor-related nuclear matrix protein of 300 kDa) (SR-related nuclear matrix protein of 300 kDa) (Ser/Arg-related nuclear matrix protein of 300 kDa) (Splicing coactivator subunit SRm300) (Tax-responsive enhancer element-binding protein 803) (TaxREB803)	Q9UQ35	2.99053e+06	294991	0.0986415	10.1377	6.04748e-05
ABRAXAS2_pS372	ABRAXAS2	BRISC complex subunit Abraxas 2 (Abraxas brother protein 1) (Protein FAM175B)	Q15018	3.95047e+06	396624	0.100399	9.96024	0.490607
BAZ1B_pS161	BAZ1B	Tyrosine-protein kinase BAZ1B (EC 2.7.10.2) (Bromodomain adjacent to zinc finger domain protein 1B) (Williams syndrome transcription factor) (Williams-Beuren syndrome chromosomal region 10 protein) (Williams-Beuren syndrome chromosomal region 9 protein) (hWALp2)	Q9UIG0	2.99127e+06	300566	0.100481	9.95212	0.0303883
DOCK6_pS880	DOCK6	Dedicator of cytokinesis protein 6	Q96HP0	8.38627e+06	845711	0.100845	9.91624	0.0032167
STXBP5_pS781|782	STXBP5	Syntaxin-binding protein 5 (Lethal(2) giant larvae protein homolog 3) (Tomosyn-1)	Q5T5C0	3.47327e+06	350486	0.100909	9.90988	0.00124165
SRRM1_pS797|756	SRRM1	Serine/arginine repetitive matrix protein 1 (SR-related nuclear matrix protein of 160 kDa) (SRm160) (Ser/Arg-related nuclear matrix protein)	Q8IYB3	2.46437e+06	249135	0.101095	9.89172	0.264869
TOP2B_pS1342	TOP2B	DNA topoisomerase 2-beta (EC 5.6.2.2) (DNA topoisomerase II, beta isozyme)	Q02880	9.41684e+06	955825	0.101502	9.85205	0.416549
SRPRA_pS297	SRPRA	Signal recognition particle receptor subunit alpha (SR-alpha) (Docking protein alpha) (DP-alpha)	P08240	5.01758e+06	509504	0.101544	9.84797	0.159794
KLF3_pS100|101	KLF3	Krueppel-like factor 3 (Basic krueppel-like factor) (CACCC-box-binding protein BKLF) (TEF-2)	Q60980	2.1969e+06	223691	0.101821	9.82115	0.507749
CERS2_pS348	CERS2	Ceramide synthase 2 (CerS2) (EC 2.3.1.-) (LAG1 longevity assurance homolog 2) (SP260) (Sphingosine N-acyltransferase CERS2) (EC 2.3.1.24) (Tumor metastasis-suppressor gene 1 protein)	Q96G23	1.52783e+07	1.56135e+06	0.102194	9.78527	0.0472258
SRRM2_pS300	SRRM2	Serine/arginine repetitive matrix protein 2 (300 kDa nuclear matrix antigen) (Serine/arginine-rich splicing factor-related nuclear matrix protein of 300 kDa) (SR-related nuclear matrix protein of 300 kDa) (Ser/Arg-related nuclear matrix protein of 300 kDa) (Splicing coactivator subunit SRm300) (Tax-responsive enhancer element-binding protein 803) (TaxREB803)	Q9UQ35	3.77e+06	393985	0.104505	9.56891	0.488263
SPEN_pS2124	SPEN	Msx2-interacting protein (SMART/HDAC1-associated repressor protein) (SPEN homolog)	Q96T58	3.29345e+06	344206	0.104512	9.56825	0.478606
PPP1R13L_pS187|187	PPP1R13L	RelA-associated inhibitor (Inhibitor of ASPP protein) (Protein iASPP) (NFkB-interacting protein 1) (PPP1R13B-like protein)	Q5I1X5	1.8958e+06	198316	0.104608	9.55947	0.0220785
PLEKHA7_pT902	PLEKHA7	Pleckstrin homology domain-containing family A member 7 (PH domain-containing family A member 7)	Q6IQ23	3.11783e+06	326452	0.104705	9.55066	0.512895
NFIB_pS332	NFIB	Nuclear factor 1 B-type (NF1-B) (Nuclear factor 1/B) (CCAAT-box-binding transcription factor) (CTF) (Nuclear factor I/B) (NF-I/B) (NFI-B) (TGGCA-binding protein)	O00712	4.61578e+06	484406	0.104946	9.52874	0.49396
SRRM2_pS1970|2018	SRRM2	Serine/arginine repetitive matrix protein 2	Q8BTI8	1.85325e+06	194496	0.104949	9.52848	0.451279
TP53BP1_pS552	TP53BP1	TP53-binding protein 1 (53BP1) (p53-binding protein 1) (p53BP1)	Q12888	5.95344e+06	650252	0.109223	9.15559	0.00578879
BNIP3L_pS63|64	BNIP3L	BCL2/adenovirus E1B 19 kDa protein-interacting protein 3-like (NIP3-like protein X) (NIP3L)	Q9Z2F7	2.63647e+06	291339	0.110503	9.04949	0.501479
PSIP1_pT115	PSIP1	PC4 and SFRS1-interacting protein (CLL-associated antigen KW-7) (Dense fine speckles 70 kDa protein) (DFS 70) (Lens epithelium-derived growth factor) (Transcriptional coactivator p75/p52)	O75475	3.25455e+06	359665	0.110511	9.04884	0.0339859
OSBPL8_pS810|810	OSBPL8	Oxysterol-binding protein-related protein 8 (ORP-8) (OSBP-related protein 8)	B9EJ86	2.64578e+06	293030	0.110754	9.02903	0.477444
SRRM2_pT1071	SRRM2	Serine/arginine repetitive matrix protein 2 (300 kDa nuclear matrix antigen) (Serine/arginine-rich splicing factor-related nuclear matrix protein of 300 kDa) (SR-related nuclear matrix protein of 300 kDa) (Ser/Arg-related nuclear matrix protein of 300 kDa) (Splicing coactivator subunit SRm300) (Tax-responsive enhancer element-binding protein 803) (TaxREB803)	Q9UQ35	4.6722e+06	520980	0.111506	8.96811	0.494095
DGCR8_pS275|275	DGCR8	Microprocessor complex subunit DGCR8 (DiGeorge syndrome critical region 8)	Q8WYQ5	5.30811e+06	595556	0.112197	8.91286	0.499277
BZW1_pS411|411	BZW1	Basic leucine zipper and W2 domain-containing protein 1	Q9CQC6	5.02861e+06	566257	0.112607	8.88043	0.294333
DPYSL2_pS517|517	DPYSL2	Dihydropyrimidinase-related protein 2 (DRP-2) (Collapsin response mediator protein 2) (CRMP-2) (N2A3) (Unc-33-like phosphoprotein 2) (ULIP-2)	Q16555	2.37066e+06	269216	0.113562	8.80579	0.488797
RETREG3_pT310|310	RETREG3	Reticulophagy regulator 3	Q9CQV4	1.34564e+06	153086	0.113764	8.79011	0.437493
WDR44_pS470|472	WDR44	WD repeat-containing protein 44 (Rabphilin-11)	Q5JSH3	2.83774e+06	324787	0.114453	8.73723	0.231406
BNIP3L_pS61|62	BNIP3L	BCL2/adenovirus E1B 19 kDa protein-interacting protein 3-like (Adenovirus E1B19K-binding protein B5) (BCL2/adenovirus E1B 19 kDa protein-interacting protein 3A) (NIP3-like protein X) (NIP3L)	O60238	2.70328e+06	312035	0.115428	8.66338	0.485984
WDR44_pS5	WDR44	WD repeat-containing protein 44 (Rabphilin-11)	Q5JSH3	5.7627e+06	665565	0.115495	8.65836	0.513309
CALD1_pS723	CALD1	Caldesmon (CDM)	Q05682	3.60922e+06	418585	0.115977	8.62243	0.499681
POLR2A_pT1912|1912	POLR2A	DNA-directed RNA polymerase II subunit RPB1 (RNA polymerase II subunit B1) (EC 2.7.7.6) (DNA-directed RNA polymerase II subunit A) (DNA-directed RNA polymerase III largest subunit) (RNA-directed RNA polymerase II subunit RPB1) (EC 2.7.7.48)	P24928	1.64041e+06	190299	0.116007	8.62016	0.470895
EXOC1_pS499|499	EXOC1	Exocyst complex component 1 (Exocyst complex component Sec3)	Q9NV70	4.15491e+06	482866	0.116216	8.6047	0.52104
SRRM1_pS793|752	SRRM1	Serine/arginine repetitive matrix protein 1 (Plenty-of-prolines 101)	Q52KI8	2.46437e+06	286860	0.116403	8.59085	0.269886
ABRAXAS2_pY377	ABRAXAS2	BRISC complex subunit Abraxas 2 (Abraxas brother protein 1) (Protein FAM175B)	Q15018	3.815e+06	446320	0.116991	8.54768	0.519899
HMGA1_pS36|36	HMGA1	High mobility group protein HMG-I/HMG-Y (HMG-I(Y)) (High mobility group AT-hook protein 1) (High mobility group protein A1)	P17095	8.07759e+06	946988	0.117236	8.52977	0.0484756
ZSWIM8_pS1157|1155	ZSWIM8	Zinc finger SWIM domain-containing protein 8	A7E2V4	2.4902e+06	292442	0.117437	8.5152	0.510479
HP1BP3_pS442	HP1BP3	Heterochromatin protein 1-binding protein 3 (Protein HP1-BP74)	Q5SSJ5	5.30523e+06	625071	0.117822	8.4874	0.330659
SRSF6_pS297	SRSF6	Serine/arginine-rich splicing factor 6 (Pre-mRNA-splicing factor SRP55) (Splicing factor, arginine/serine-rich 6)	Q13247	2.42596e+06	286530	0.11811	8.46669	0.130023
CDK13_pS395|396	CDK13	Cyclin-dependent kinase 13 (EC 2.7.11.22) (EC 2.7.11.23) (CDC2-related protein kinase 5) (Cell division cycle 2-like protein kinase 5) (Cell division protein kinase 13)	Q69ZA1	2.01789e+06	242960	0.120403	8.30543	0.284764
ZC3H4_pS1110	ZC3H4	Zinc finger CCCH domain-containing protein 4	Q9UPT8	8.3503e+06	1.00874e+06	0.120803	8.27796	0.508584
BZW1_pS413|413	BZW1	Basic leucine zipper and W2 domain-containing protein 1 (Protein Orf)	Q7L1Q6	5.02861e+06	609466	0.1212	8.25085	0.29821
TBC1D4_pS754	TBC1D4	TBC1 domain family member 4 (Akt substrate of 160 kDa) (AS160)	O60343	3.20582e+06	389732	0.12157	8.22569	0.234107
PTGES3_pS151	PTGES3	Prostaglandin E synthase 3 (EC 5.3.99.3) (Cytosolic prostaglandin E2 synthase) (cPGES) (Hsp90 co-chaperone) (Progesterone receptor complex p23) (Telomerase-binding protein p23)	Q15185	1.16896e+07	1.42969e+06	0.122304	8.17636	0.0829346
CENPF_pS3083	CENPF	Centromere protein F (CENP-F) (AH antigen) (Kinetochore protein CENPF) (Mitosin)	P49454	3.03637e+06	371569	0.122373	8.17177	0.140103
NA_pT649|674|674	NA	Segment polarity protein dishevelled homolog DVL-1 (Dishevelled-1) (DSH homolog 1)	O14640	3.78256e+06	464467	0.122792	8.14387	0.0502722
CTNND1_pS862|862	CTNND1	Catenin delta-1 (Cadherin-associated Src substrate) (CAS) (p120 catenin) (p120(ctn)) (p120(cas))	O60716	2.69966e+06	331879	0.122934	8.13448	0.450346
ZC3HC1_pT333	ZC3HC1	Nuclear-interacting partner of ALK (Nuclear-interacting partner of anaplastic lymphoma kinase) (hNIPA) (Zinc finger C3HC-type protein 1)	Q86WB0	4.89215e+06	606299	0.123933	8.06888	0.520956
RANBP1_pT15	RANBP1	Ran-specific GTPase-activating protein (Ran-binding protein 1) (RanBP1)	P43487	1.40738e+07	1.74933e+06	0.124296	8.04528	0.533519
BAZ1B_pS160	BAZ1B	Tyrosine-protein kinase BAZ1B (EC 2.7.10.2) (Bromodomain adjacent to zinc finger domain protein 1B) (Williams syndrome transcription factor) (Williams-Beuren syndrome chromosomal region 10 protein) (Williams-Beuren syndrome chromosomal region 9 protein) (hWALp2)	Q9UIG0	2.99127e+06	373278	0.124789	8.01351	0.0458617
DSP_pY172	DSP	Desmoplakin (DP) (250/210 kDa paraneoplastic pemphigus antigen)	P15924	1.05138e+07	1.31522e+06	0.125095	7.99393	0.170227
C2CD5_pS662|662	C2CD5	C2 domain-containing protein 5 (C2 domain-containing phosphoprotein of 138 kDa)	Q86YS7	2.92014e+06	365625	0.125208	7.98673	0.0418147
PRPF40A_pS883	PRPF40A	Pre-mRNA-processing factor 40 homolog A (Fas ligand-associated factor 1) (Formin-binding protein 11) (Formin-binding protein 3) (Huntingtin yeast partner A) (Huntingtin-interacting protein 10) (HIP-10) (Huntingtin-interacting protein A) (Renal carcinoma antigen NY-REN-6)	O75400	3.15355e+06	395494	0.125413	7.97368	0.484489
SRSF7_pS163	SRSF7	Serine/arginine-rich splicing factor 7 (Splicing factor 9G8) (Splicing factor, arginine/serine-rich 7)	Q16629	6.1999e+06	782548	0.126219	7.92272	0.294495
HMGA1_pT53|53	HMGA1	High mobility group protein HMG-I/HMG-Y (HMG-I(Y)) (High mobility group AT-hook protein 1) (High mobility group protein A1) (High mobility group protein R)	P17096	8.07759e+06	1.02178e+06	0.126496	7.90538	0.0403138
ANK3_pS920|919	ANK3	Ankyrin-3 (ANK-3) (Ankyrin-G)	G5E8K5	3.14011e+06	397371	0.126547	7.9022	0.0278691
BCLAF1_pY283|284	BCLAF1	Bcl-2-associated transcription factor 1 (Btf) (BCLAF1 and THRAP3 family member 1)	Q9NYF8	6.05025e+06	767729	0.126892	7.88071	0.273026
TJP2_pS424	TJP2	Tight junction protein ZO-2 (Tight junction protein 2) (Zona occludens protein 2) (Zonula occludens protein 2)	Q9UDY2	4.27228e+06	547532	0.128159	7.8028	0.0272696
CCDC6_pS320|327	CCDC6	Coiled-coil domain-containing protein 6	D3YZP9	2.15634e+06	276726	0.128331	7.79233	0.508002
CERS2_pT346	CERS2	Ceramide synthase 2 (CerS2) (EC 2.3.1.-) (LAG1 longevity assurance homolog 2) (SP260) (Sphingosine N-acyltransferase CERS2) (EC 2.3.1.24) (Tumor metastasis-suppressor gene 1 protein)	Q96G23	1.52783e+07	1.9731e+06	0.129144	7.74328	0.0731356
CXCR4_pS348|355	CXCR4	C-X-C chemokine receptor type 4 (CXC-R4) (CXCR-4) (FB22) (Fusin) (HM89) (LCR1) (Leukocyte-derived seven transmembrane domain receptor) (LESTR) (Lipopolysaccharide-associated protein 3) (LAP-3) (LPS-associated protein 3) (NPYRL) (Stromal cell-derived factor 1 receptor) (SDF-1 receptor) (CD antigen CD184)	P61073	1.59364e+06	206866	0.129807	7.70375	0.0313585
DSP_pS165	DSP	Desmoplakin (DP) (250/210 kDa paraneoplastic pemphigus antigen)	P15924	2.69309e+06	352305	0.130818	7.6442	0.473661
SIRT2_pS27	SIRT2	NAD-dependent protein deacetylase sirtuin-2 (EC 2.3.1.286) (Regulatory protein SIR2 homolog 2) (SIR2-like protein 2)	Q8IXJ6	4.07712e+06	534160	0.131014	7.63277	0.518163
GNL1_pT48|48	GNL1	Guanine nucleotide-binding protein-like 1 (GTP-binding protein MMR1)	P36916	1.44321e+07	1.89234e+06	0.13112	7.62659	0.00767025
DVL1_pS654|679|679	DVL1	Segment polarity protein dishevelled homolog DVL-1 (Dishevelled-1) (DSH homolog 1)	P51141	3.78256e+06	498800	0.131868	7.58332	0.0441746
MLPH_pS155	MLPH	Melanophilin (Exophilin-3) (Slp homolog lacking C2 domains a) (SlaC2-a) (Synaptotagmin-like protein 2a)	Q9BV36	2.11025e+07	2.7953e+06	0.132463	7.54929	0.215086
ZC3H11B_pS743|762|761	ZC3H11B	Zinc finger CCCH domain-containing protein 11B	A0A1B0GTU1	3.30952e+06	444380	0.134273	7.44749	0.517008
PRPF4B_pS437|437	PRPF4B	Serine/threonine-protein kinase PRP4 homolog (EC 2.7.11.1) (PRP4 kinase) (PRP4 pre-mRNA-processing factor 4 homolog)	Q13523	3.11217e+06	418114	0.134348	7.44334	0.26114
ZC11A_pT744|763|762	ZC11A	Zinc finger CCCH domain-containing protein 11A	O75152	3.34162e+06	449453	0.134502	7.43485	0.525029
EPB41L1_pT580	EPB41L1	Band 4.1-like protein 1 (Neuronal protein 4.1) (4.1N)	Q9H4G0	3.65909e+06	492176	0.134508	7.43451	0.00323325
DIDO1_pS811	DIDO1	Death-inducer obliterator 1 (DIO-1) (hDido1) (Death-associated transcription factor 1) (DATF-1)	Q9BTC0	4.84521e+06	653008	0.134774	7.41983	0.525642
COBLL1_pS355	COBLL1	Cordon-bleu protein-like 1	Q53SF7	3.28891e+06	443324	0.134794	7.41875	0.473115
CDS1_pT41|41	CDS1	Phosphatidate cytidylyltransferase 1 (EC 2.7.7.41) (CDP-DAG synthase 1) (CDP-DG synthase 1) (CDP-diacylglycerol synthase 1) (CDS 1) (CDP-diglyceride pyrophosphorylase 1) (CDP-diglyceride synthase 1) (CTP:phosphatidate cytidylyltransferase 1)	Q92903	5.84462e+06	789668	0.13511	7.40137	0.33452
PIP5K1B_pS445|445	PIP5K1B	Phosphatidylinositol 4-phosphate 5-kinase type-1 beta (PIP5K1-beta) (PtdIns(4)P-5-kinase 1 beta) (EC 2.7.1.68) (Phosphatidylinositol 4-phosphate 5-kinase type I beta) (PIP5KIbeta) (Protein STM-7) (Type I phosphatidylinositol 4-phosphate 5-kinase beta)	O14986	2.33047e+06	315502	0.135381	7.38655	0.415914
TJP2_pS913|895	TJP2	Tight junction protein ZO-2 (Tight junction protein 2) (Zona occludens protein 2) (Zonula occludens protein 2)	Q9Z0U1	6.33589e+06	858286	0.135464	7.38202	0.0409529
EPB41L1_pS648	EPB41L1	Band 4.1-like protein 1 (Neuronal protein 4.1) (4.1N)	Q9H4G0	3.93011e+06	535114	0.136157	7.34444	0.195703
RANBP3_pS539	RANBP3	Ran-binding protein 3 (RanBP3)	Q9H6Z4	5.66145e+06	777426	0.137319	7.28229	0.520663
GAK_pS829	GAK	Cyclin-G-associated kinase (EC 2.7.11.1)	O14976	5.49999e+06	757225	0.137678	7.26335	0.5264
OSBPL8_pS807|807	OSBPL8	Oxysterol-binding protein-related protein 8 (ORP-8) (OSBP-related protein 8)	B9EJ86	2.64578e+06	365318	0.138076	7.24238	0.487733
DVL1P1_pS654|679|679	DVL1P1	Putative segment polarity protein dishevelled homolog DVL1P1 (DSH homolog 1-like) (Segment polarity protein dishevelled homolog DVL-1-like) (Dishevelled-1-like)	P54792	3.78256e+06	524696	0.138715	7.20905	0.0394842
CERS4_pS350	CERS4	Ceramide synthase 4 (CerS4) (EC 2.3.1.-) (LAG1 longevity assurance homolog 4) (Sphingosine N-acyltransferase CERS4) (EC 2.3.1.24)	Q9HA82	9.60382e+07	1.33681e+07	0.139196	7.18412	0.362409
REPS1_pT544|543	REPS1	RalBP1-associated Eps domain-containing protein 1 (RalBP1-interacting protein 1)	Q96D71	1.2716e+06	177955	0.139946	7.14563	0.408956
MFAP1B_pS52|52|52	MFAP1B	Microfibrillar-associated protein 1B (Spliceosome B complex protein MFAP1B)	C0HKD9	2.2269e+07	3.12166e+06	0.14018	7.13371	0.128432
MFAP1A_pS52|52|52	MFAP1A	Microfibrillar-associated protein 1A (Spliceosome B complex protein MFAP1A)	C0HKD8	2.2269e+07	3.12166e+06	0.14018	7.13371	0.128432
MFAP1_pS52|52|52	MFAP1	Microfibrillar-associated protein 1 (Spliceosome B complex protein MFAP1)	P55081	2.2269e+07	3.12166e+06	0.14018	7.13371	0.128432
MFAP1B_pS53|53|53	MFAP1B	Microfibrillar-associated protein 1B (Spliceosome B complex protein MFAP1B)	C0HKD9	2.2269e+07	3.12166e+06	0.14018	7.13371	0.128432
MFAP1A_pS53|53|53	MFAP1A	Microfibrillar-associated protein 1A (Spliceosome B complex protein MFAP1A)	C0HKD8	2.2269e+07	3.12166e+06	0.14018	7.13371	0.128432
MFAP1_pS53|53|53	MFAP1	Microfibrillar-associated protein 1 (Spliceosome B complex protein MFAP1)	P55081	2.2269e+07	3.12166e+06	0.14018	7.13371	0.128432
CDK13_pS439|440	CDK13	Cyclin-dependent kinase 13 (EC 2.7.11.22) (EC 2.7.11.23) (CDC2-related protein kinase 5) (Cell division cycle 2-like protein kinase 5) (Cell division protein kinase 13)	Q69ZA1	4.06181e+06	569778	0.140277	7.12876	0.121869
PROM2_pS815|816	PROM2	Prominin-2 (PROM-2) (Prominin-like protein 2) (mPROML2)	Q3UUY6	1.69598e+06	238413	0.140575	7.11363	0.500534
HP1BP3_pS441	HP1BP3	Heterochromatin protein 1-binding protein 3 (Protein HP1-BP74)	Q5SSJ5	5.30523e+06	748296	0.141049	7.08975	0.338995
CCDC6_pS318|325	CCDC6	Coiled-coil domain-containing protein 6 (Papillary thyroid carcinoma-encoded protein) (Protein H4)	Q16204	2.13099e+06	300618	0.14107	7.0887	0.520963
ANKRD17_pS2041|2045	ANKRD17	Ankyrin repeat domain-containing protein 17 (Gene trap ankyrin repeat protein) (Serologically defined breast cancer antigen NY-BR-16)	O75179	2.05817e+06	290448	0.141119	7.08621	0.497559
NES_pS471	NES	Nestin	P48681	1.38745e+08	1.96408e+07	0.141561	7.06411	0.342724
REPS1_pS558|557	REPS1	RalBP1-associated Eps domain-containing protein 1 (RalBP1-interacting protein 1)	Q96D71	5.94536e+06	843333	0.141847	7.04984	0.41084
DVL1_pT649|674|674	DVL1	Segment polarity protein dishevelled homolog DVL-1 (Dishevelled-1) (DSH homolog 1)	P51141	3.78256e+06	537602	0.142126	7.03599	0.0371168
BZW2_pS414	BZW2	Basic leucine zipper and W2 domain-containing protein 2	Q9Y6E2	4.12982e+06	588654	0.142538	7.0157	0.507985
EPB41L1_pS650	EPB41L1	Band 4.1-like protein 1 (Neuronal protein 4.1) (4.1N)	Q9H4G0	3.44611e+06	491432	0.142605	7.01239	0.0620884
ANK3_pS919|918	ANK3	Ankyrin-3 (ANK-3) (Ankyrin-G)	Q12955	3.14011e+06	448884	0.142952	6.99537	0.0162231
BNIP3L_pS62|63	BNIP3L	BCL2/adenovirus E1B 19 kDa protein-interacting protein 3-like (NIP3-like protein X) (NIP3L)	Q9Z2F7	2.78698e+06	398685	0.143052	6.99045	0.523896
AATF_pT310	AATF	Protein AATF (Apoptosis-antagonizing transcription factor) (Rb-binding protein Che-1)	Q9NY61	2.11106e+06	302155	0.143129	6.98669	0.474503
BNIP3L_pS64|65	BNIP3L	BCL2/adenovirus E1B 19 kDa protein-interacting protein 3-like (Adenovirus E1B19K-binding protein B5) (BCL2/adenovirus E1B 19 kDa protein-interacting protein 3A) (NIP3-like protein X) (NIP3L)	O60238	2.90701e+06	418367	0.143917	6.94846	0.495464
TOP2B_pS1344	TOP2B	DNA topoisomerase 2-beta (EC 5.6.2.2) (DNA topoisomerase II, beta isozyme)	Q02880	9.41684e+06	1.36949e+06	0.14543	6.87617	0.432868
ERBB2_pS1051	ERBB2	Receptor tyrosine-protein kinase erbB-2 (EC 2.7.10.1) (Metastatic lymph node gene 19 protein) (MLN 19) (Proto-oncogene Neu) (Proto-oncogene c-ErbB-2) (Tyrosine kinase-type cell surface receptor HER2) (p185erbB2) (CD antigen CD340)	P04626	1.68769e+06	246292	0.145935	6.85238	0.120626
SRRM2_pS1729	SRRM2	Serine/arginine repetitive matrix protein 2 (300 kDa nuclear matrix antigen) (Serine/arginine-rich splicing factor-related nuclear matrix protein of 300 kDa) (SR-related nuclear matrix protein of 300 kDa) (Ser/Arg-related nuclear matrix protein of 300 kDa) (Splicing coactivator subunit SRm300) (Tax-responsive enhancer element-binding protein 803) (TaxREB803)	Q9UQ35	2.35614e+06	345914	0.146814	6.81136	0.484589
MLPH_pT165	MLPH	Melanophilin (Exophilin-3) (Slp homolog lacking C2 domains a) (SlaC2-a) (Synaptotagmin-like protein 2a)	Q9BV36	3.92862e+07	5.80045e+06	0.147646	6.77296	0.176174
SRRM1_pS713	SRRM1	Serine/arginine repetitive matrix protein 1 (SR-related nuclear matrix protein of 160 kDa) (SRm160) (Ser/Arg-related nuclear matrix protein)	Q8IYB3	2.90899e+07	4.31279e+06	0.148257	6.74503	0.262011
SRRM1_pS715	SRRM1	Serine/arginine repetitive matrix protein 1 (SR-related nuclear matrix protein of 160 kDa) (SRm160) (Ser/Arg-related nuclear matrix protein)	Q8IYB3	2.90899e+07	4.31279e+06	0.148257	6.74503	0.262011
MDC1_pS299	MDC1	Mediator of DNA damage checkpoint protein 1 (Nuclear factor with BRCT domains 1)	Q14676	3.06383e+07	4.59451e+06	0.14996	6.66846	0.0675537
PTK2_pS910|910	PTK2	Focal adhesion kinase 1 (FADK 1) (EC 2.7.10.2) (Focal adhesion kinase-related nonkinase) (FRNK) (Protein-tyrosine kinase 2) (p125FAK) (pp125FAK)	P34152	2.27689e+06	341467	0.149971	6.66797	0.0660187
TUBA1C_pS48|48|48|48|48|48|48|48|48|48	TUBA1C	Tubulin alpha-1C chain (Alpha-tubulin 6) (Tubulin alpha-6 chain) [Cleaved into: Detyrosinated tubulin alpha-1C chain]	Q9BQE3	1.49147e+06	223717	0.149997	6.66678	0.206025
CDK12_pS333|332	CDK12	Cyclin-dependent kinase 12 (EC 2.7.11.22) (EC 2.7.11.23) (Cdc2-related kinase, arginine/serine-rich) (CrkRS) (Cell division cycle 2-related protein kinase 7) (CDC2-related protein kinase 7) (Cell division protein kinase 12)	Q14AX6	2.37091e+06	356177	0.150228	6.65655	0.028902
NA_pS654|679|679	NA	Segment polarity protein dishevelled homolog DVL-1 (Dishevelled-1) (DSH homolog 1)	O14640	3.78256e+06	570841	0.150914	6.6263	0.0309261
BZW2_pS412	BZW2	Basic leucine zipper and W2 domain-containing protein 2	Q9Y6E2	4.05509e+06	616415	0.15201	6.57851	0.523403
MLPH_pS162	MLPH	Melanophilin (Exophilin-3) (Slp homolog lacking C2 domains a) (SlaC2-a) (Synaptotagmin-like protein 2a)	Q9BV36	3.92862e+07	5.98512e+06	0.152347	6.56398	0.179122
PIP5K1B_pS448|448	PIP5K1B	Phosphatidylinositol 4-phosphate 5-kinase type-1 beta (PIP5K1-beta) (PtdIns(4)P-5-kinase 1 beta) (EC 2.7.1.68) (Phosphatidylinositol 4-phosphate 5-kinase type I alpha) (PIP5KIalpha) (Phosphatidylinositol 4-phosphate 5-kinase type I beta) (PIP5KIbeta)	P70181	2.33047e+06	355857	0.152698	6.54889	0.421148
SRRM1_pS789|748	SRRM1	Serine/arginine repetitive matrix protein 1 (SR-related nuclear matrix protein of 160 kDa) (SRm160) (Ser/Arg-related nuclear matrix protein)	Q8IYB3	2.46437e+06	376884	0.152933	6.53881	0.275981
MACF1_pS5592	MACF1	Microtubule-actin cross-linking factor 1, isoforms 1/2/3/5 (620 kDa actin-binding protein) (ABP620) (Actin cross-linking family protein 7) (Macrophin-1) (Trabeculin-alpha)	Q9UPN3	5.26956e+06	807169	0.153176	6.52844	0.0478993
CHERP_pS817	CHERP	Calcium homeostasis endoplasmic reticulum protein (ERPROT 213-21) (SR-related CTD-associated factor 6)	Q8IWX8	5.31785e+06	816896	0.153614	6.50983	0.0168612
SRRM2_pT1812|1856	SRRM2	Serine/arginine repetitive matrix protein 2 (300 kDa nuclear matrix antigen) (Serine/arginine-rich splicing factor-related nuclear matrix protein of 300 kDa) (SR-related nuclear matrix protein of 300 kDa) (Ser/Arg-related nuclear matrix protein of 300 kDa) (Splicing coactivator subunit SRm300) (Tax-responsive enhancer element-binding protein 803) (TaxREB803)	Q9UQ35	1.42453e+06	219053	0.153772	6.50312	0.316311
DVL1P1_pT649|674|674	DVL1P1	Putative segment polarity protein dishevelled homolog DVL1P1 (DSH homolog 1-like) (Segment polarity protein dishevelled homolog DVL-1-like) (Dishevelled-1-like)	P54792	3.78256e+06	582692	0.154047	6.49153	0.0286857
DDX21_pS173	DDX21	Nucleolar RNA helicase 2 (EC 3.6.4.13) (DEAD box protein 21) (Gu-alpha) (Nucleolar RNA helicase Gu) (Nucleolar RNA helicase II) (RH II/Gu)	Q9NR30	7.14091e+06	1.10086e+06	0.154163	6.48664	0.0415619
CDK13_pS397|398	CDK13	Cyclin-dependent kinase 13 (EC 2.7.11.22) (EC 2.7.11.23) (CDC2-related protein kinase 5) (Cell division cycle 2-like protein kinase 5) (Cell division protein kinase 13)	Q69ZA1	2.01789e+06	311118	0.15418	6.48591	0.29047
MLPH_pS159	MLPH	Melanophilin (Exophilin-3) (Slp homolog lacking C2 domains a) (SlaC2-a) (Synaptotagmin-like protein 2a)	Q9BV36	3.69099e+07	5.70363e+06	0.154529	6.47129	0.1339
CCDC6_pS316|323	CCDC6	Coiled-coil domain-containing protein 6	D3YZP9	2.18818e+06	338263	0.154586	6.46888	0.50818
EPS15L1_pS244|244	EPS15L1	Epidermal growth factor receptor substrate 15-like 1 (Epidermal growth factor receptor pathway substrate 15-related sequence) (Eps15-rs) (Eps15-related protein) (Eps15R)	Q60902	1.68979e+06	262142	0.155133	6.44607	0.463606
EIF5B_pY134	EIF5B	Eukaryotic translation initiation factor 5B (eIF-5B) (EC 3.6.5.3) (Translation initiation factor IF-2)	O60841	9.7475e+07	1.51283e+07	0.155202	6.4432	0.256992
PRPF38A_pS193|193	PRPF38A	Pre-mRNA-splicing factor 38A	Q8NAV1	8.08899e+07	1.25602e+07	0.155275	6.44019	0.0387813
PRPF38A_pS194|194	PRPF38A	Pre-mRNA-splicing factor 38A	Q8NAV1	8.08899e+07	1.25602e+07	0.155275	6.44019	0.0387813
NES_pS311	NES	Nestin	P48681	3.19794e+06	503077	0.157313	6.35676	0.38004
CAMSAP3_pS350	CAMSAP3	Calmodulin-regulated spectrin-associated protein 3 (Protein Nezha)	Q9P1Y5	3.3546e+06	532925	0.158864	6.2947	0.511141
YAP1_pS105|90	YAP1	Transcriptional coactivator YAP1 (Yes-associated protein 1) (Protein yorkie homolog) (Yes-associated protein YAP65 homolog)	P46938	2.07924e+06	331114	0.159247	6.27954	0.513677
EIF4EBP1_pT70	EIF4EBP1	Eukaryotic translation initiation factor 4E-binding protein 1 (4E-BP1) (eIF4E-binding protein 1) (Phosphorylated heat- and acid-stable protein regulated by insulin 1) (PHAS-I)	Q13541	2.58259e+07	4.11577e+06	0.159366	6.27486	0.0383042
NES_pS1496	NES	Nestin	P48681	1.39214e+07	2.22287e+06	0.159672	6.26282	0.0416991
FGD5_pS455|699	FGD5	FYVE, RhoGEF and PH domain-containing protein 5	Q80UZ0	3.68911e+06	590397	0.160038	6.24852	0.0259051
TJP2_pS916|898	TJP2	Tight junction protein ZO-2 (Tight junction protein 2) (Zona occludens protein 2) (Zonula occludens protein 2)	Q9Z0U1	1.21421e+06	194616	0.160282	6.239	0.000463202
ZC3H4_pS1114	ZC3H4	Zinc finger CCCH domain-containing protein 4	Q9UPT8	1.54669e+07	2.48125e+06	0.160423	6.23353	0.319957
ABRAXAS2_pS368	ABRAXAS2	BRISC complex subunit Abraxas 2 (Abraxas brother protein 1) (Protein FAM175B)	Q15018	3.88143e+06	626125	0.161313	6.19914	0.524409
SEC61B_pS14|14	SEC61B	Protein transport protein Sec61 subunit beta	Q9CQS8	1.22611e+07	1.99789e+06	0.162946	6.13702	0.0700392
NDRG2_pS352	NDRG2	Protein NDRG2 (N-myc downstream-regulated gene 2 protein) (Protein Syld709613)	Q9UN36	4.99996e+08	8.15518e+07	0.163105	6.13102	0.356875
SPEN_pS749	SPEN	Msx2-interacting protein (SMART/HDAC1-associated repressor protein) (SPEN homolog)	Q96T58	2.24627e+06	366697	0.163247	6.12569	0.00658546
SRPRA_pS296	SRPRA	Signal recognition particle receptor subunit alpha (SR-alpha) (Docking protein alpha) (DP-alpha)	P08240	5.01758e+06	820047	0.163435	6.11865	0.169617
CDK13_pS340|341	CDK13	Cyclin-dependent kinase 13 (EC 2.7.11.22) (EC 2.7.11.23) (CDC2-related protein kinase 5) (Cell division cycle 2-like protein kinase 5) (Cell division protein kinase 13) (hCDK13) (Cholinesterase-related cell division controller)	Q14004	2.27229e+06	372740	0.164037	6.09619	0.0279088
NCOR2_pT546|550	NCOR2	Nuclear receptor corepressor 2 (N-CoR2) (CTG repeat protein 26) (SMAP270) (Silencing mediator of retinoic acid and thyroid hormone receptor) (SMRT) (T3 receptor-associating factor) (TRAC) (Thyroid-, retinoic-acid-receptor-associated corepressor)	Q9Y618	1.45655e+06	240499	0.165115	6.05638	0.470769
NES_pS1498	NES	Nestin	P48681	1.39214e+07	2.30718e+06	0.165728	6.03398	0.0378788
PCF11_pS489	PCF11	Pre-mRNA cleavage complex 2 protein Pcf11 (Pre-mRNA cleavage complex II protein Pcf11)	O94913	2.27153e+06	378099	0.166451	6.00776	0.3772
SLC12A2_pS126	SLC12A2	Solute carrier family 12 member 2 (Basolateral Na-K-Cl symporter) (Bumetanide-sensitive sodium-(potassium)-chloride cotransporter 2)	P55011	4.77067e+06	795162	0.166677	5.99962	0.119698
CXCR4_pT342|349	CXCR4	C-X-C chemokine receptor type 4 (CXC-R4) (CXCR-4) (FB22) (Fusin) (HM89) (LCR1) (Leukocyte-derived seven transmembrane domain receptor) (LESTR) (Lipopolysaccharide-associated protein 3) (LAP-3) (LPS-associated protein 3) (NPYRL) (Stromal cell-derived factor 1 receptor) (SDF-1 receptor) (CD antigen CD184)	P61073	1.18483e+06	199337	0.168241	5.94385	0.184625
SMARCAD1_pS211	SMARCAD1	SWI/SNF-related matrix-associated actin-dependent regulator of chromatin subfamily A containing DEAD/H box 1 (EC 3.6.4.12) (ATP-dependent helicase 1) (hHEL1)	Q9H4L7	8.14766e+06	1.38656e+06	0.170179	5.87616	0.175085
AFF4_pS706|701	AFF4	AF4/FMR2 family member 4	Q9ESC8	1.35033e+06	229987	0.170319	5.87134	0.148107
OSBPL8_pS808|808	OSBPL8	Oxysterol-binding protein-related protein 8 (ORP-8) (OSBP-related protein 8)	Q9BZF1	2.64578e+06	453885	0.171551	5.82918	0.500428
SRRM2_pS2102	SRRM2	Serine/arginine repetitive matrix protein 2 (300 kDa nuclear matrix antigen) (Serine/arginine-rich splicing factor-related nuclear matrix protein of 300 kDa) (SR-related nuclear matrix protein of 300 kDa) (Ser/Arg-related nuclear matrix protein of 300 kDa) (Splicing coactivator subunit SRm300) (Tax-responsive enhancer element-binding protein 803) (TaxREB803)	Q9UQ35	2.55741e+07	4.39854e+06	0.171992	5.81422	0.159043
CDK13_pS342|343	CDK13	Cyclin-dependent kinase 13 (EC 2.7.11.22) (EC 2.7.11.23) (CDC2-related protein kinase 5) (Cell division cycle 2-like protein kinase 5) (Cell division protein kinase 13)	Q69ZA1	2.27229e+06	390828	0.171997	5.81404	0.0300497
SRSF6_pS303	SRSF6	Serine/arginine-rich splicing factor 6 (Pre-mRNA-splicing factor SRP55) (Splicing factor, arginine/serine-rich 6)	Q13247	4.64988e+06	804759	0.173071	5.77797	0.052522
NUCKS1_pT179|179	NUCKS1	Nuclear ubiquitous casein and cyclin-dependent kinase substrate 1 (JC7)	Q80XU3	1.38768e+07	2.40263e+06	0.173141	5.77566	0.244582
NUCKS_pT179|179	NUCKS	Nuclear ubiquitous casein and cyclin-dependent kinase substrate 1 (P1)	Q9H1E3	1.38768e+07	2.40263e+06	0.173141	5.77566	0.244582
PRPF4B_pS366|366	PRPF4B	Serine/threonine-protein kinase PRP4 homolog (EC 2.7.11.1) (PRP4 kinase) (PRP4 pre-mRNA-processing factor 4 homolog)	Q13523	9.20656e+06	1.60027e+06	0.173818	5.75314	0.32878
PRPF4B_pS368|368	PRPF4B	Serine/threonine-protein kinase PRP4 homolog (EC 2.7.11.1) (PRP4 kinase) (PRP4 pre-mRNA-processing factor 4 homolog)	Q13523	9.20656e+06	1.60027e+06	0.173818	5.75314	0.32878
MED1_pS1479	MED1	Mediator of RNA polymerase II transcription subunit 1 (Activator-recruited cofactor 205 kDa component) (ARC205) (Mediator complex subunit 1) (Peroxisome proliferator-activated receptor-binding protein) (PBP) (PPAR-binding protein) (Thyroid hormone receptor-associated protein complex 220 kDa component) (Trap220) (Thyroid receptor-interacting protein 2) (TR-interacting protein 2) (TRIP-2) (Vitamin …	Q15648	7.79568e+06	1.36103e+06	0.174587	5.72779	0.110027
SRRM1_pS624|605	SRRM1	Serine/arginine repetitive matrix protein 1 (Plenty-of-prolines 101)	Q52KI8	1.22285e+07	2.13608e+06	0.17468	5.72475	0.26532
SRRM1_pS626|607	SRRM1	Serine/arginine repetitive matrix protein 1 (Plenty-of-prolines 101)	Q52KI8	1.22285e+07	2.13608e+06	0.17468	5.72475	0.26532
ITGB4_pS1517	ITGB4	Integrin beta-4 (GP150) (CD antigen CD104)	P16144	1.3555e+06	238107	0.17566	5.69283	0.423004
TBA3E_pS48|48|48|48|48|48|48|48|48|48	TBA3E	Tubulin alpha-3E chain (Alpha-tubulin 3E) [Cleaved into: Detyrosinated tubulin alpha-3E chain]	Q6PEY2	1.49147e+06	264250	0.177174	5.64417	0.212577
PHACTR4_pS118	PHACTR4	Phosphatase and actin regulator 4	Q8IZ21	2.55773e+06	455113	0.177936	5.62	0.127965
DDX21_pS168	DDX21	Nucleolar RNA helicase 2 (EC 3.6.4.13) (DEAD box protein 21) (Gu-alpha) (Nucleolar RNA helicase Gu) (Nucleolar RNA helicase II) (RH II/Gu)	Q9NR30	7.14091e+06	1.27219e+06	0.178155	5.61309	0.0474566
NES_pT315	NES	Nestin	P48681	3.19794e+06	570941	0.178534	5.60118	0.384849
SCRIB_pS1220|1206	SCRIB	Protein scribble homolog (Scribble) (Protein LAP4)	Q80U72	1.28835e+06	230778	0.179127	5.58263	0.225915
SCAF1_pS498	SCAF1	Splicing factor, arginine/serine-rich 19 (SR-related C-terminal domain-associated factor 1) (SR-related and CTD-associated factor 1) (SR-related-CTD-associated factor) (SCAF) (Serine arginine-rich pre-mRNA splicing factor SR-A1) (SR-A1)	Q9H7N4	4.58746e+06	825268	0.179897	5.55875	0.17921
ZC3H18_pS532|528	ZC3H18	Zinc finger CCCH domain-containing protein 18 (Nuclear protein NHN1)	Q0P678	3.05942e+06	552000	0.180426	5.54243	0.0826194
FGD5_pS459|703	FGD5	FYVE, RhoGEF and PH domain-containing protein 5	Q80UZ0	5.09639e+06	922408	0.180992	5.52509	0.0856099
SIRT2_pS25	SIRT2	NAD-dependent protein deacetylase sirtuin-2 (EC 2.3.1.286) (Regulatory protein SIR2 homolog 2) (SIR2-like protein 2)	Q8IXJ6	4.09786e+06	745542	0.181935	5.49648	0.533279
ABCF1_pS105	ABCF1	ATP-binding cassette sub-family F member 1 (ATP-binding cassette 50) (TNF-alpha-stimulated ABC protein)	Q8NE71	5.4344e+07	9.89117e+06	0.18201	5.49419	0.00990763
CCDC86_pS80	CCDC86	Coiled-coil domain-containing protein 86 (Cytokine-induced protein with coiled-coil domain)	Q9H6F5	5.7055e+06	1.04254e+06	0.182726	5.47268	0.0667392
CDK13_pS349|350	CDK13	Cyclin-dependent kinase 13 (EC 2.7.11.22) (EC 2.7.11.23) (CDC2-related protein kinase 5) (Cell division cycle 2-like protein kinase 5) (Cell division protein kinase 13) (hCDK13) (Cholinesterase-related cell division controller)	Q14004	2.27229e+06	415412	0.182816	5.46997	0.0352773
MED1_pS1482	MED1	Mediator of RNA polymerase II transcription subunit 1 (Activator-recruited cofactor 205 kDa component) (ARC205) (Mediator complex subunit 1) (Peroxisome proliferator-activated receptor-binding protein) (PBP) (PPAR-binding protein) (Thyroid hormone receptor-associated protein complex 220 kDa component) (Trap220) (Thyroid receptor-interacting protein 2) (TR-interacting protein 2) (TRIP-2) (Vitamin …	Q15648	7.79568e+06	1.43455e+06	0.184019	5.43423	0.116288
SRRM2_pS2100	SRRM2	Serine/arginine repetitive matrix protein 2 (300 kDa nuclear matrix antigen) (Serine/arginine-rich splicing factor-related nuclear matrix protein of 300 kDa) (SR-related nuclear matrix protein of 300 kDa) (Ser/Arg-related nuclear matrix protein of 300 kDa) (Splicing coactivator subunit SRm300) (Tax-responsive enhancer element-binding protein 803) (TaxREB803)	Q9UQ35	3.37873e+07	6.23347e+06	0.184491	5.42031	0.114694
SCAF1_pS738	SCAF1	Splicing factor, arginine/serine-rich 19 (SR-related C-terminal domain-associated factor 1) (SR-related and CTD-associated factor 1) (SR-related-CTD-associated factor) (SCAF) (Serine arginine-rich pre-mRNA splicing factor SR-A1) (SR-A1)	Q9H7N4	1.57419e+06	291563	0.185215	5.39912	0.495702
TRA2A_pS14|14	TRA2A	Transformer-2 protein homolog alpha (TRA-2 alpha) (TRA2-alpha) (Transformer-2 protein homolog A)	Q6PFR5	1.79859e+06	334234	0.185831	5.38123	0.497677
SRRM2_pT2104	SRRM2	Serine/arginine repetitive matrix protein 2 (300 kDa nuclear matrix antigen) (Serine/arginine-rich splicing factor-related nuclear matrix protein of 300 kDa) (SR-related nuclear matrix protein of 300 kDa) (Ser/Arg-related nuclear matrix protein of 300 kDa) (Splicing coactivator subunit SRm300) (Tax-responsive enhancer element-binding protein 803) (TaxREB803)	Q9UQ35	3.37873e+07	6.30115e+06	0.186495	5.36208	0.115835
CHERP_pS815	CHERP	Calcium homeostasis endoplasmic reticulum protein (ERPROT 213-21) (SR-related CTD-associated factor 6)	Q8IWX8	5.31785e+06	993580	0.186839	5.35221	0.00284696
CDK13_pS400|401	CDK13	Cyclin-dependent kinase 13 (EC 2.7.11.22) (EC 2.7.11.23) (CDC2-related protein kinase 5) (Cell division cycle 2-like protein kinase 5) (Cell division protein kinase 13)	Q69ZA1	2.01789e+06	379456	0.188046	5.31784	0.306074
RBM6_pS362	RBM6	RNA-binding protein 6 (Lung cancer antigen NY-LU-12) (Protein G16) (RNA-binding motif protein 6) (RNA-binding protein DEF-3)	P78332	4.38144e+06	823986	0.188063	5.31737	0.54544
BNIP3_pS56|127	BNIP3	BCL2/adenovirus E1B 19 kDa protein-interacting protein 3	O55003	781360	148179	0.189643	5.27307	0.423215
SRRM2_pS1727	SRRM2	Serine/arginine repetitive matrix protein 2 (300 kDa nuclear matrix antigen) (Serine/arginine-rich splicing factor-related nuclear matrix protein of 300 kDa) (SR-related nuclear matrix protein of 300 kDa) (Ser/Arg-related nuclear matrix protein of 300 kDa) (Splicing coactivator subunit SRm300) (Tax-responsive enhancer element-binding protein 803) (TaxREB803)	Q9UQ35	2.37016e+06	450610	0.190118	5.25988	0.497574
PRRC2C_pS1215|1242	PRRC2C	Protein PRRC2C (BAT2 domain-containing protein 1) (HBV X-transactivated gene 2 protein) (HBV XAg-transactivated protein 2) (HLA-B-associated transcript 2-like 2) (Proline-rich and coiled-coil-containing protein 2C)	Q9Y520	2.11052e+07	4.01597e+06	0.190283	5.25533	0.0903256
LASP1_pT104|104	LASP1	LIM and SH3 domain protein 1 (LASP-1) (Metastatic lymph node gene 50 protein) (MLN 50)	Q14847	2.11727e+06	403019	0.190349	5.25351	0.097808
PPP1R2_pS127|127	PPP1R2	Protein phosphatase inhibitor 2 (IPP-2)	P41236	1.53651e+06	293122	0.190772	5.24186	0.46093
WRNIP1_pT85|85	WRNIP1	ATPase WRNIP1 (EC 3.6.1.3) (Werner helicase-interacting protein 1)	Q91XU0	1.72999e+06	330131	0.190828	5.24032	0.41598
RBM14_pS571	RBM14	RNA-binding protein 14 (Paraspeckle protein 2) (PSP2) (RNA-binding motif protein 14) (RRM-containing coactivator activator/modulator) (Synaptotagmin-interacting protein) (SYT-interacting protein)	Q96PK6	4.92188e+06	943603	0.191716	5.21606	0.534376
GTF2F1_pS217	GTF2F1	General transcription factor IIF subunit 1 (General transcription factor IIF 74 kDa subunit) (Transcription initiation factor IIF subunit alpha) (TFIIF-alpha) (Transcription initiation factor RAP74)	P35269	7.10084e+06	1.36195e+06	0.191802	5.21371	0.0099076
DSP_pS166	DSP	Desmoplakin (DP) (250/210 kDa paraneoplastic pemphigus antigen)	P15924	6.57515e+06	1.26295e+06	0.192079	5.20618	0.199069
SCAF1_pS500	SCAF1	Splicing factor, arginine/serine-rich 19 (SR-related C-terminal domain-associated factor 1) (SR-related and CTD-associated factor 1) (SR-related-CTD-associated factor) (SCAF) (Serine arginine-rich pre-mRNA splicing factor SR-A1) (SR-A1)	Q9H7N4	4.58746e+06	883108	0.192505	5.19467	0.182118
CAP1_pS309|310	CAP1	Adenylyl cyclase-associated protein 1 (CAP 1)	P40124	1.59307e+08	3.07946e+07	0.193303	5.17323	0.0433324
SRRM2_pS1731	SRRM2	Serine/arginine repetitive matrix protein 2 (300 kDa nuclear matrix antigen) (Serine/arginine-rich splicing factor-related nuclear matrix protein of 300 kDa) (SR-related nuclear matrix protein of 300 kDa) (Ser/Arg-related nuclear matrix protein of 300 kDa) (Splicing coactivator subunit SRm300) (Tax-responsive enhancer element-binding protein 803) (TaxREB803)	Q9UQ35	2.38126e+06	461003	0.193596	5.16539	0.492871
KPNA2_pS62|62	KPNA2	Importin subunit alpha-1 (Importin alpha P1) (Karyopherin subunit alpha-2) (Pendulin) (Pore targeting complex 58 kDa subunit) (PTAC58) (RAG cohort protein 1) (SRP1-alpha)	P52293	9.87313e+06	1.91399e+06	0.193858	5.15841	0.0664919
SRRM2_pS533|536	SRRM2	Serine/arginine repetitive matrix protein 2	Q8BTI8	1.96533e+06	381436	0.194083	5.15244	0.507621
SEC61B_pS13|13	SEC61B	Protein transport protein Sec61 subunit beta	Q9CQS8	9.9861e+06	1.96946e+06	0.19722	5.07048	0.0640943
ABCF1_pT108	ABCF1	ATP-binding cassette sub-family F member 1 (ATP-binding cassette 50) (TNF-alpha-stimulated ABC protein)	Q8NE71	1.04278e+08	2.06216e+07	0.197756	5.05673	0.0315003
RNF4_pS95	RNF4	E3 ubiquitin-protein ligase RNF4 (EC 2.3.2.27) (RING finger protein 4) (RING-type E3 ubiquitin transferase RNF4) (Small nuclear ring finger protein) (Protein SNURF)	P78317	1.79176e+06	354713	0.197969	5.05129	0.0912879
MRE11_pS558	MRE11	Double-strand break repair protein MRE11 (EC 3.1.-.-) (Double-strand break repair protein MRE11A) (Meiotic recombination 11 homolog 1) (MRE11 homolog 1) (Meiotic recombination 11 homolog A) (MRE11 homolog A)	P49959	2.47226e+06	491130	0.198656	5.03382	0.516596
PPP1R13L_pS183|183	PPP1R13L	RelA-associated inhibitor (Inhibitor of ASPP protein) (Protein iASPP) (NFkB-interacting protein 1) (PPP1R13B-like protein)	Q5I1X5	1.8958e+06	378837	0.19983	5.00426	0.0193248
DSTN_pS3|3	DSTN	Destrin (Actin-depolymerizing factor) (ADF) (Sid 23)	Q9R0P5	9.0428e+06	1.81753e+06	0.200991	4.97534	0.172602
DBN1_pS339	DBN1	Drebrin (Developmentally-regulated brain protein)	Q16643	1.83158e+06	368703	0.201304	4.96762	0.00897936
GYS1_pS653	GYS1	Glycogen [starch] synthase, muscle (EC 2.4.1.11)	P13807	2.24447e+06	452284	0.201511	4.96252	0.502791
NES_pS459	NES	Nestin	P48681	3.18169e+07	6.4304e+06	0.202106	4.9479	0.463696
HMGA1_pT39|39	HMGA1	High mobility group protein HMG-I/HMG-Y (HMG-I(Y)) (High mobility group AT-hook protein 1) (High mobility group protein A1) (High mobility group protein R)	P17096	1.68467e+06	342928	0.203558	4.9126	0.480957
TP53BP1_pS1219	TP53BP1	TP53-binding protein 1 (53BP1) (p53-binding protein 1) (p53BP1)	Q12888	6.4899e+06	1.32449e+06	0.204084	4.89994	0.125075
NDRG2_pS344	NDRG2	Protein NDRG2 (N-myc downstream-regulated gene 2 protein) (Protein Syld709613)	Q9UN36	6.71447e+07	1.37813e+07	0.205248	4.87217	0.118161
SRSF6_pS299	SRSF6	Serine/arginine-rich splicing factor 6 (Pre-mRNA-splicing factor SRP55) (Splicing factor, arginine/serine-rich 6)	Q13247	2.42596e+06	498081	0.205313	4.87061	0.0941481
NFIC_pT293	NFIC	Nuclear factor 1 C-type (NF1-C) (Nuclear factor 1/C) (CCAAT-box-binding transcription factor) (CTF) (Nuclear factor I/C) (NF-I/C) (NFI-C) (TGGCA-binding protein)	P08651	1.9947e+06	410218	0.205654	4.86253	0.452787
NUCKS1_pS181|181	NUCKS1	Nuclear ubiquitous casein and cyclin-dependent kinase substrate 1 (JC7)	Q80XU3	1.65837e+07	3.44142e+06	0.207518	4.81886	0.232817
NUCKS_pS181|181	NUCKS	Nuclear ubiquitous casein and cyclin-dependent kinase substrate 1 (P1)	Q9H1E3	1.65837e+07	3.44142e+06	0.207518	4.81886	0.232817
HNRNPA1_pS4|4	HNRNPA1	Heterogeneous nuclear ribonucleoprotein A1 (hnRNP A1) (HDP-1) (Helix-destabilizing protein) (Single-strand-binding protein) (Topoisomerase-inhibitor suppressed) (hnRNP core protein A1) [Cleaved into: Heterogeneous nuclear ribonucleoprotein A1, N-terminally processed]	P49312	7.56563e+06	1.57554e+06	0.20825	4.80191	0.525512
PRRC2A_pS1110	PRRC2A	Protein PRRC2A (HLA-B-associated transcript 2) (Large proline-rich protein BAT2) (Proline-rich and coiled-coil-containing protein 2A) (Protein G2)	P48634	2.71227e+06	569243	0.209877	4.76469	0.0170165
PRRC2C_pS1221|1248	PRRC2C	Protein PRRC2C (BAT2 domain-containing protein 1) (HBV X-transactivated gene 2 protein) (HBV XAg-transactivated protein 2) (HLA-B-associated transcript 2-like 2) (Proline-rich and coiled-coil-containing protein 2C)	Q9Y520	2.61336e+07	5.52006e+06	0.211225	4.73429	0.138443
PAK1_pT230|230	PAK1	Serine/threonine-protein kinase PAK 1 (EC 2.7.11.1) (Alpha-PAK) (CDC42/RAC effector kinase PAK-A) (p21-activated kinase 1) (PAK-1) (p65-PAK)	O88643	8.26271e+06	1.74728e+06	0.211466	4.7289	0.100992
PRRC2C_pS1219|1246	PRRC2C	Protein PRRC2C (BAT2 domain-containing protein 1) (HLA-B-associated transcript 2-like 2) (Proline-rich and coiled-coil-containing protein 2C)	Q3TLH4	2.61336e+07	5.53327e+06	0.211731	4.72298	0.138074
EPB41L1_pS639	EPB41L1	Band 4.1-like protein 1 (Neuronal protein 4.1) (4.1N)	Q9H4G0	4.0652e+06	863668	0.212454	4.70691	0.196092
MED19_pS226|226	MED19	Mediator of RNA polymerase II transcription subunit 19 (Lung cancer metastasis-related protein 1) (Mediator complex subunit 19)	A0JLT2	1.25864e+06	268203	0.213089	4.69287	0.0595751
SRRM1_pS635|616	SRRM1	Serine/arginine repetitive matrix protein 1 (SR-related nuclear matrix protein of 160 kDa) (SRm160) (Ser/Arg-related nuclear matrix protein)	Q8IYB3	1.54909e+06	331213	0.213811	4.67702	0.210161
ZC3H4_pT1106	ZC3H4	Zinc finger CCCH domain-containing protein 4	Q9UPT8	4.21594e+06	907208	0.215185	4.64716	0.532882
PCF11_pS494	PCF11	Pre-mRNA cleavage complex 2 protein Pcf11 (Pre-mRNA cleavage complex II protein Pcf11)	O94913	2.27153e+06	488930	0.215243	4.64592	0.392875
CDS1_pS35|35	CDS1	Phosphatidate cytidylyltransferase 1 (EC 2.7.7.41) (CDP-DAG synthase 1) (CDP-DG synthase 1) (CDP-diacylglycerol synthase 1) (CDS 1) (CDP-diglyceride pyrophosphorylase 1) (CDP-diglyceride synthase 1) (CTP:phosphatidate cytidylyltransferase 1)	Q92903	1.24851e+07	2.69493e+06	0.215851	4.63283	0.0633834
CDS1_pS37|37	CDS1	Phosphatidate cytidylyltransferase 1 (EC 2.7.7.41) (CDP-DAG synthase 1) (CDP-DG synthase 1) (CDP-diacylglycerol synthase 1) (CDS 1) (CDP-diglyceride pyrophosphorylase 1) (CDP-diglyceride synthase 1) (CTP:phosphatidate cytidylyltransferase 1)	Q92903	1.24851e+07	2.69493e+06	0.215851	4.63283	0.0633834
CDS1_pT36|36	CDS1	Phosphatidate cytidylyltransferase 1 (EC 2.7.7.41) (CDP-DAG synthase 1) (CDP-DG synthase 1) (CDP-diacylglycerol synthase 1) (CDS 1) (CDP-diglyceride pyrophosphorylase 1) (CDP-diglyceride synthase 1) (CTP:phosphatidate cytidylyltransferase 1)	Q92903	1.24851e+07	2.69493e+06	0.215851	4.63283	0.0633834
NIBAN2_pS641	NIBAN2	Protein Niban 2 (Meg-3) (Melanoma invasion by ERK) (MINERVA) (Niban-like protein 1) (Protein FAM129B)	Q96TA1	1.32822e+07	2.88442e+06	0.217164	4.60482	0.297862
EP300_pS1038	EP300	Histone acetyltransferase p300 (p300 HAT) (EC 2.3.1.48) (E1A-associated protein p300) (Histone butyryltransferase p300) (EC 2.3.1.-) (Histone crotonyltransferase p300) (EC 2.3.1.-) (Protein 2-hydroxyisobutyryltransferase p300) (EC 2.3.1.-) (Protein propionyltransferase p300) (EC 2.3.1.-)	Q09472	2.55828e+06	556195	0.217409	4.59962	0.547497
BNIP3_pT66|137	BNIP3	BCL2/adenovirus E1B 19 kDa protein-interacting protein 3	O55003	1.44389e+06	314052	0.217504	4.59762	0.0655992
NOP58_pS502	NOP58	Nucleolar protein 58 (Nucleolar protein 5)	Q9Y2X3	1.19509e+07	2.6223e+06	0.219422	4.55743	0.141536
SMAP_pS15|15	SMAP	Small acidic protein	O00193	1.47078e+06	324022	0.220306	4.53914	0.509164
NIBAN2_pS646	NIBAN2	Protein Niban 2 (Meg-3) (Melanoma invasion by ERK) (MINERVA) (Niban-like protein 1) (Protein FAM129B)	Q96TA1	1.32822e+07	2.92868e+06	0.220496	4.53523	0.299632
SRSF1_pS205|205	SRSF1	Serine/arginine-rich splicing factor 1 (ASF/SF2) (Pre-mRNA-splicing factor SRp30a) (Splicing factor, arginine/serine-rich 1)	Q6PDM2	3.20918e+06	708266	0.2207	4.53103	0.460629
CTTN_pS417	CTTN	Src substrate cortactin (Amplaxin) (Oncogene EMS1)	Q14247	3.1514e+07	6.96294e+06	0.220948	4.52595	0.120047
TP53BP1_pS1216	TP53BP1	TP53-binding protein 1 (53BP1) (p53-binding protein 1) (p53BP1)	Q12888	6.4899e+06	1.4343e+06	0.221005	4.52478	0.128406
KLHDC4_pT403	KLHDC4	Kelch domain-containing protein 4	Q8TBB5	2.51552e+06	558213	0.221908	4.50637	0.0594238
TRIM24_pS1019	TRIM24	Transcription intermediary factor 1-alpha (TIF1-alpha) (EC 2.3.2.27) (E3 ubiquitin-protein ligase TRIM24) (RING finger protein 82) (RING-type E3 ubiquitin transferase TIF1-alpha) (Tripartite motif-containing protein 24)	O15164	2.39553e+06	532183	0.222157	4.50132	0.527055
ZC3H11B_pT744|763|762	ZC3H11B	Zinc finger CCCH domain-containing protein 11B	A0A1B0GTU1	3.33357e+06	741415	0.222409	4.49622	0.56051
FARP1_pS433	FARP1	FERM, ARHGEF and pleckstrin domain-containing protein 1 (Chondrocyte-derived ezrin-like protein) (FERM, RhoGEF and pleckstrin domain-containing protein 1) (Pleckstrin homology domain-containing family C member 2) (PH domain-containing family C member 2)	Q9Y4F1	1.47608e+06	330092	0.223627	4.47173	0.191552
TMPO_pS180	TMPO	Lamina-associated polypeptide 2, isoforms beta/gamma (Thymopoietin, isoforms beta/gamma) (TP beta/gamma) (Thymopoietin-related peptide isoforms beta/gamma) (TPRP isoforms beta/gamma) [Cleaved into: Thymopoietin (TP) (Splenin); Thymopentin (TP5)]	P42167	2.48995e+07	5.56926e+06	0.223669	4.47089	0.106169
ENAH_pS738|506	ENAH	Protein enabled homolog	Q8N8S7	881122	197176	0.223778	4.46872	0.464776
TBC1D4_pS751	TBC1D4	TBC1 domain family member 4 (Akt substrate of 160 kDa) (AS160)	O60343	1.28146e+06	287543	0.224386	4.4566	0.539406
CHERP_pT819	CHERP	Calcium homeostasis endoplasmic reticulum protein (ERPROT 213-21) (SR-related CTD-associated factor 6)	Q8IWX8	5.31785e+06	1.1941e+06	0.224546	4.45343	0.0138741
NPM3_pS158	NPM3	Nucleoplasmin-3	O75607	1.4064e+06	317174	0.225522	4.43415	0.488018
SRRM2_pS2073|2121	SRRM2	Serine/arginine repetitive matrix protein 2	Q8BTI8	1.60839e+07	3.62825e+06	0.225583	4.43296	0.0223507
PTPN14_pS591|591	PTPN14	Tyrosine-protein phosphatase non-receptor type 14 (EC 3.1.3.48) (Protein-tyrosine phosphatase pez)	Q15678	1.67549e+06	379312	0.226388	4.4172	0.518198
MDC1_pS504	MDC1	Mediator of DNA damage checkpoint protein 1 (Nuclear factor with BRCT domains 1)	Q14676	8.64263e+06	1.96407e+06	0.227254	4.40037	0.138454
SCRIB_pS1223|1209	SCRIB	Protein scribble homolog (Scribble) (hScrib) (Protein LAP4)	Q14160	1.28835e+06	292834	0.227293	4.3996	0.224302
SRRM1_pS602|583	SRRM1	Serine/arginine repetitive matrix protein 1 (Plenty-of-prolines 101)	Q52KI8	4.24753e+06	968783	0.228082	4.3844	0.30627
SRRM1_pT600|581	SRRM1	Serine/arginine repetitive matrix protein 1 (Plenty-of-prolines 101)	Q52KI8	4.24753e+06	968783	0.228082	4.3844	0.30627
NOP58_pS514	NOP58	Nucleolar protein 58 (Nucleolar protein 5)	Q9Y2X3	1.19509e+07	2.72865e+06	0.228321	4.37981	0.136088
VPS51_pS10	VPS51	Vacuolar protein sorting-associated protein 51 homolog (Another new gene 2 protein) (Protein fat-free homolog)	Q9UID3	1.09514e+06	250553	0.228786	4.3709	0.437223
CFL1_pS3|3	CFL1	Cofilin-1 (18 kDa phosphoprotein) (p18) (Cofilin, non-muscle isoform)	P23528	1.45685e+08	3.33883e+07	0.229181	4.36336	0.0242432
EIF3B_pS119	EIF3B	Eukaryotic translation initiation factor 3 subunit B (eIF3b) (Eukaryotic translation initiation factor 3 subunit 9) (Prt1 homolog) (hPrt1) (eIF-3-eta) (eIF3 p110) (eIF3 p116)	P55884	3.45435e+06	793611	0.229743	4.3527	0.0610381
KRT18_pS399	KRT18	Keratin, type I cytoskeletal 18 (Cell proliferation-inducing gene 46 protein) (Cytokeratin-18) (CK-18) (Keratin-18) (K18)	P05783	2.87068e+06	660060	0.229931	4.34912	0.505978
HIST1H1E_pT18|18	HIST1H1E	Histone H1.4 (H1 VAR.2) (H1e)	P43274	1.56589e+07	3.60197e+06	0.230027	4.34731	0.292964
H1-4_pT18|18	H1-4	Histone H1.4 (Histone H1b) (Histone H1s-4)	P10412	1.56589e+07	3.60197e+06	0.230027	4.34731	0.292964
SLC16A14_pT234	SLC16A14	Monocarboxylate transporter 14 (MCT 14) (Solute carrier family 16 member 14)	Q7RTX9	1.21416e+06	279415	0.230131	4.34534	0.0705539
MAP7D1_pS113	MAP7D1	MAP7 domain-containing protein 1 (Arginine/proline-rich coiled-coil domain-containing protein 1) (Proline/arginine-rich coiled-coil domain-containing protein 1)	Q3KQU3	5.77062e+06	1.33131e+06	0.230705	4.33454	0.0565797
SRRM1_pT633|614	SRRM1	Serine/arginine repetitive matrix protein 1 (Plenty-of-prolines 101)	Q52KI8	1.54909e+06	357457	0.230753	4.33364	0.218391
SRRM1_pS795|754	SRRM1	Serine/arginine repetitive matrix protein 1 (SR-related nuclear matrix protein of 160 kDa) (SRm160) (Ser/Arg-related nuclear matrix protein)	Q8IYB3	2.46437e+06	568770	0.230797	4.33281	0.272822
DCP2_pS247	DCP2	m7GpppN-mRNA hydrolase (EC 3.6.1.62) (Nucleoside diphosphate-linked moiety X motif 20) (Nudix motif 20) (mRNA-decapping enzyme 2) (hDpc)	Q8IU60	2.01859e+06	466091	0.2309	4.33089	0.13698
GIGYF2_pS26|26	GIGYF2	GRB10-interacting GYF protein 2 (PERQ amino acid-rich with GYF domain-containing protein 2) (Trinucleotide repeat-containing gene 15 protein)	Q6Y7W6	4.88414e+06	1.12892e+06	0.23114	4.32639	0.07325
GIGYF2_pS30|30	GIGYF2	GRB10-interacting GYF protein 2 (PERQ amino acid-rich with GYF domain-containing protein 2) (Trinucleotide repeat-containing gene 15 protein)	Q6Y7W6	4.88414e+06	1.12892e+06	0.23114	4.32639	0.07325
DDX21_pS171	DDX21	Nucleolar RNA helicase 2 (EC 3.6.4.13) (DEAD box protein 21) (Gu-alpha) (Nucleolar RNA helicase Gu) (Nucleolar RNA helicase II) (RH II/Gu)	Q9NR30	7.14091e+06	1.65062e+06	0.231149	4.32621	0.0921389
MDC1_pT404	MDC1	Mediator of DNA damage checkpoint protein 1 (Nuclear factor with BRCT domains 1)	Q14676	1.65835e+06	384910	0.232104	4.30842	0.350482
CCDC86_pS66	CCDC86	Coiled-coil domain-containing protein 86 (Cytokine-induced protein with coiled-coil domain)	Q9H6F5	8.46573e+06	1.96544e+06	0.232164	4.3073	0.187121
ZDHHC5_pS299|299	ZDHHC5	Palmitoyltransferase ZDHHC5 (EC 2.3.1.225) (Zinc finger DHHC domain-containing protein 5) (DHHC-5) (Zinc finger protein 375)	Q9C0B5	1.37012e+07	3.18201e+06	0.232243	4.30583	0.140071
ZC11A_pS743|762|761	ZC11A	Zinc finger CCCH domain-containing protein 11A	O75152	3.30256e+06	769415	0.232976	4.2923	0.555774
ZDHHC5_pS296|296	ZDHHC5	Palmitoyltransferase ZDHHC5 (EC 2.3.1.225) (Zinc finger DHHC domain-containing protein 5) (DHHC-5) (Zinc finger protein 375)	Q9C0B5	1.37012e+07	3.19606e+06	0.233268	4.28691	0.140188
PRPF4B_pS292	PRPF4B	Serine/threonine-protein kinase PRP4 homolog (EC 2.7.11.1) (PRP4 kinase) (PRP4 pre-mRNA-processing factor 4 homolog)	Q13523	1.41161e+07	3.29594e+06	0.233488	4.28288	0.357776
PRPF4B_pS294	PRPF4B	Serine/threonine-protein kinase PRP4 homolog (EC 2.7.11.1) (PRP4 kinase) (PRP4 pre-mRNA-processing factor 4 homolog)	Q13523	1.41161e+07	3.29594e+06	0.233488	4.28288	0.357776
OSBP_pS386	OSBP	Oxysterol-binding protein 1	P22059	1.87741e+06	439520	0.23411	4.2715	0.509282
SRRM2_pT384	SRRM2	Serine/arginine repetitive matrix protein 2 (300 kDa nuclear matrix antigen) (Serine/arginine-rich splicing factor-related nuclear matrix protein of 300 kDa) (SR-related nuclear matrix protein of 300 kDa) (Ser/Arg-related nuclear matrix protein of 300 kDa) (Splicing coactivator subunit SRm300) (Tax-responsive enhancer element-binding protein 803) (TaxREB803)	Q9UQ35	2.5794e+06	606343	0.235071	4.25403	0.537647
STAG1_pS1065|1065	STAG1	Cohesin subunit SA-1 (SCC3 homolog 1) (Stromal antigen 1)	Q8WVM7	2.33666e+06	549638	0.235224	4.25126	0.044394
NES_pS768	NES	Nestin	P48681	4.0788e+07	9.61139e+06	0.235643	4.24371	0.253197
CALD1_pT730	CALD1	Caldesmon (CDM)	Q05682	5.90175e+06	1.39951e+06	0.237136	4.217	0.0854505
NUCKS1_pS30	NUCKS1	Nuclear ubiquitous casein and cyclin-dependent kinase substrate 1 (P1)	Q9H1E3	3.37444e+06	800317	0.23717	4.21638	0.0425688
ABCF1_pS109	ABCF1	ATP-binding cassette sub-family F member 1 (ATP-binding cassette 50) (TNF-alpha-stimulated ABC protein)	Q8NE71	1.50443e+08	3.57437e+07	0.23759	4.20893	0.00587079
BNIP3_pS60|131	BNIP3	BCL2/adenovirus E1B 19 kDa protein-interacting protein 3	O55003	899795	213821	0.237633	4.20816	0.506688
PATL1_pS179|179	PATL1	Protein PAT1 homolog 1 (PAT1-like protein 1) (Protein PAT1 homolog b) (Pat1b) (hPat1b)	Q86TB9	9.37151e+06	2.23192e+06	0.23816	4.19885	0.114326
TJP2_pS431	TJP2	Tight junction protein ZO-2 (Tight junction protein 2) (Zona occludens protein 2) (Zonula occludens protein 2)	Q9UDY2	3.27851e+06	783856	0.239089	4.18255	0.0484901
TOR1AIP1_pS154	TOR1AIP1	Torsin-1A-interacting protein 1 (Lamin-associated protein 1B) (LAP1B)	Q5JTV8	4.03166e+06	967238	0.23991	4.16822	0.1119
SPINDOC_pS152	SPINDOC	Spindlin interactor and repressor of chromatin-binding protein (SPIN1-docking protein) (SPIN-DOC)	Q9BUA3	2.23351e+06	535950	0.239959	4.16738	0.538244
CPD_pT1371|1374	CPD	Carboxypeptidase D (EC 3.4.17.22) (Metallocarboxypeptidase D) (gp180)	O89001	1.99226e+06	481157	0.241513	4.14056	0.542588
SRRM2_pS295	SRRM2	Serine/arginine repetitive matrix protein 2 (300 kDa nuclear matrix antigen) (Serine/arginine-rich splicing factor-related nuclear matrix protein of 300 kDa) (SR-related nuclear matrix protein of 300 kDa) (Ser/Arg-related nuclear matrix protein of 300 kDa) (Splicing coactivator subunit SRm300) (Tax-responsive enhancer element-binding protein 803) (TaxREB803)	Q9UQ35	2.39541e+07	5.7858e+06	0.241537	4.14015	0.0985404
NIBAN1_pT590	NIBAN1	Protein Niban 1 (Cell growth-inhibiting gene 39 protein) (Protein FAM129A)	Q9BZQ8	2.05126e+06	496330	0.241964	4.13285	0.432426
HNRNPA2B1_pS259|259	HNRNPA2B1	Heterogeneous nuclear ribonucleoproteins A2/B1 (hnRNP A2/B1)	P22626	2.9106e+07	7.05146e+06	0.242268	4.12766	0.17843
UBR5_pS2483	UBR5	E3 ubiquitin-protein ligase UBR5 (EC 2.3.2.26) (E3 ubiquitin-protein ligase, HECT domain-containing 1) (HECT-type E3 ubiquitin transferase UBR5) (Hyperplastic discs protein homolog) (hHYD) (Progestin-induced protein)	O95071	2.82614e+06	693496	0.245387	4.0752	0.308957
DYNC1LI1_pT515	DYNC1LI1	Cytoplasmic dynein 1 light intermediate chain 1 (LIC1) (Dynein light chain A) (DLC-A) (Dynein light intermediate chain 1, cytosolic)	Q9Y6G9	8.3226e+06	2.04906e+06	0.246204	4.06167	0.168173
UBR5_pS2486	UBR5	E3 ubiquitin-protein ligase UBR5 (EC 2.3.2.26) (E3 ubiquitin-protein ligase, HECT domain-containing 1) (HECT-type E3 ubiquitin transferase UBR5) (Hyperplastic discs protein homolog) (hHYD) (Progestin-induced protein)	O95071	2.82614e+06	699693	0.247579	4.03911	0.310259
MARCKSL1_pS22|22	MARCKSL1	MARCKS-related protein (MARCKS-like protein 1) (Macrophage myristoylated alanine-rich C kinase substrate) (Mac-MARCKS) (MacMARCKS)	P49006	1.02286e+07	2.5339e+06	0.247727	4.0367	0.0180832
PALLD_pS1104	PALLD	Palladin (SIH002) (Sarcoma antigen NY-SAR-77)	Q8WX93	1.85648e+06	459964	0.247762	4.03614	0.159862
PTPN14_pS578|578	PTPN14	Tyrosine-protein phosphatase non-receptor type 14 (EC 3.1.3.48) (Protein-tyrosine phosphatase pez)	Q15678	1.36263e+06	339283	0.248991	4.0162	0.117276
BAZ1B_pS158	BAZ1B	Tyrosine-protein kinase BAZ1B (EC 2.7.10.2) (Bromodomain adjacent to zinc finger domain protein 1B) (Williams syndrome transcription factor) (Williams-Beuren syndrome chromosomal region 10 protein) (Williams-Beuren syndrome chromosomal region 9 protein) (hWALp2)	Q9UIG0	2.99127e+06	746273	0.249484	4.00828	0.0736933
DVL3_pT133	DVL3	Segment polarity protein dishevelled homolog DVL-3 (Dishevelled-3) (DSH homolog 3)	Q92997	1.49193e+06	372979	0.249999	4.00002	0.112377
SLC16A14_pS236	SLC16A14	Monocarboxylate transporter 14 (MCT 14) (Solute carrier family 16 member 14)	Q7RTX9	1.21416e+06	304193	0.250539	3.9914	0.00106104
CARHSP1_pS41	CARHSP1	Calcium-regulated heat-stable protein 1 (Calcium-regulated heat-stable protein of 24 kDa) (CRHSP-24)	Q9Y2V2	2.04354e+07	5.12868e+06	0.25097	3.98454	0.182742
NCK2_pS90|90	NCK2	Cytoplasmic protein NCK2 (Growth factor receptor-bound protein 4) (NCK adaptor protein 2) (Nck-2) (SH2/SH3 adaptor protein NCK-beta)	O43639	5.79907e+06	1.457e+06	0.251247	3.98015	0.148584
EIF4EBP1_pS65	EIF4EBP1	Eukaryotic translation initiation factor 4E-binding protein 1 (4E-BP1) (eIF4E-binding protein 1) (Phosphorylated heat- and acid-stable protein regulated by insulin 1) (PHAS-I)	Q13541	3.02301e+06	759597	0.251271	3.97976	0.138891
ZNF185_pS452	ZNF185	Zinc finger protein 185 (LIM domain protein ZNF185) (P1-A)	O15231	3.51783e+06	890736	0.253206	3.94935	0.549347
KRT18_pS15	KRT18	Keratin, type I cytoskeletal 18 (Cell proliferation-inducing gene 46 protein) (Cytokeratin-18) (CK-18) (Keratin-18) (K18)	P05783	3.23186e+06	819921	0.2537	3.94167	0.29278
NPM3_pS151	NPM3	Nucleoplasmin-3	O75607	1.53629e+06	390755	0.254349	3.9316	0.428579
BCLAF1_pS299|300	BCLAF1	Bcl-2-associated transcription factor 1 (Btf)	Q8K019	1.41715e+06	360466	0.254359	3.93145	0.461751
UTP18_pS205	UTP18	U3 small nucleolar RNA-associated protein 18 homolog (WD repeat-containing protein 50)	Q9Y5J1	7.61713e+06	1.94423e+06	0.255245	3.91781	0.460946
NIBAN2_pS691	NIBAN2	Protein Niban 2 (Meg-3) (Melanoma invasion by ERK) (MINERVA) (Niban-like protein 1) (Protein FAM129B)	Q96TA1	3.04318e+06	777937	0.255633	3.91186	0.541974
SOGA1_pS1320	SOGA1	Protein SOGA1 (SOGA family member 1) (Suppressor of glucose by autophagy) (Suppressor of glucose, autophagy-associated protein 1) [Cleaved into: N-terminal form; C-terminal 80 kDa form (80-kDa SOGA fragment)]	O94964	2.16932e+06	555225	0.255944	3.90711	0.13317
EPB41L1_pS578	EPB41L1	Band 4.1-like protein 1 (Neuronal protein 4.1) (4.1N)	Q9H4G0	3.65909e+06	938847	0.25658	3.89743	0.00925772
FNBP1L_pT496|496	FNBP1L	Formin-binding protein 1-like (Transducer of Cdc42-dependent actin assembly protein 1) (Toca-1)	Q8K012	2.28565e+06	588478	0.257467	3.884	0.214328
NEDD4L_pS483|512	NEDD4L	E3 ubiquitin-protein ligase NEDD4-like (EC 2.3.2.26) (HECT-type E3 ubiquitin transferase NED4L) (NEDD4.2) (Nedd4-2)	Q96PU5	1.44336e+07	3.72968e+06	0.258403	3.86993	0.225306
REPS1_pT539|538	REPS1	RalBP1-associated Eps domain-containing protein 1 (RalBP1-interacting protein 1)	Q96D71	6.42763e+06	1.66245e+06	0.258641	3.86636	0.224681
MTX3_pS311	MTX3	Metaxin-3	Q5HYI7	2.60715e+06	674592	0.258747	3.86477	0.205151
NEDD4L_pS487|516	NEDD4L	E3 ubiquitin-protein ligase NEDD4-like (EC 2.3.2.26) (HECT-type E3 ubiquitin transferase NED4L) (NEDD4.2) (Nedd4-2)	Q96PU5	2.35312e+07	6.12064e+06	0.260107	3.84457	0.251612
ARAF_pS257|255	ARAF	Serine/threonine-protein kinase A-Raf (EC 2.7.11.1) (Proto-oncogene A-Raf) (Proto-oncogene A-Raf-1) (Proto-oncogene Pks)	P10398	3.00946e+06	782801	0.260113	3.84448	0.0959529
TBC1D4_pT752	TBC1D4	TBC1 domain family member 4 (Akt substrate of 160 kDa) (AS160)	O60343	1.28146e+06	333540	0.26028	3.84201	0.554104
ITPRID2_pT275	ITPRID2	Protein ITPRID2 (Cleavage signal-1 protein) (CS-1) (ITPR-interacting domain-containing protein 2) (Ki-ras-induced actin-interacting protein) (Sperm-specific antigen 2)	P28290	8.87968e+06	2.31179e+06	0.260347	3.84103	0.230947
ZC3H13_pS345|346	ZC3H13	Zinc finger CCCH domain-containing protein 13	E9Q784	1.14488e+06	298341	0.260588	3.83748	0.283759
FAM83H_pS5|5	FAM83H	Protein FAM83H	Q6ZRV2	4.33533e+06	1.13005e+06	0.26066	3.83641	0.0707167
FAM83H_pS7|7	FAM83H	Protein FAM83H	Q6ZRV2	4.33533e+06	1.13005e+06	0.26066	3.83641	0.0707167
FAM83H_pS8|8	FAM83H	Protein FAM83H	Q6ZRV2	4.33533e+06	1.13005e+06	0.26066	3.83641	0.0707167
FAM83H_pS9|9	FAM83H	Protein FAM83H	Q6ZRV2	4.33533e+06	1.13005e+06	0.26066	3.83641	0.0707167
DKC1_pS451	DKC1	H/ACA ribonucleoprotein complex subunit DKC1 (EC 5.4.99.-) (CBF5 homolog) (Dyskerin) (Nopp140-associated protein of 57 kDa) (Nucleolar protein NAP57) (Nucleolar protein family A member 4) (snoRNP protein DKC1)	O60832	9.9946e+07	2.60847e+07	0.260988	3.8316	0.00750169
DKC1_pS453	DKC1	H/ACA ribonucleoprotein complex subunit DKC1 (EC 5.4.99.-) (CBF5 homolog) (Dyskerin) (Nopp140-associated protein of 57 kDa) (Nucleolar protein NAP57) (Nucleolar protein family A member 4) (snoRNP protein DKC1)	O60832	9.9946e+07	2.60847e+07	0.260988	3.8316	0.00750169
SOX10_pS24|24	SOX10	Transcription factor SOX-10 (Protein SOX-21) (Transcription factor SOX-M)	Q04888	1.61183e+07	4.2184e+06	0.261715	3.82095	0.177008
NES_pS680	NES	Nestin	P48681	8.17007e+06	2.14131e+06	0.262091	3.81546	0.240926
ESYT2_pS699	ESYT2	Extended synaptotagmin-2 (E-Syt2) (Chr2Syt)	A0FGR8	1.40087e+06	367736	0.262505	3.80945	0.45554
SF3B2_pT311	SF3B2	Splicing factor 3B subunit 2 (Pre-mRNA-splicing factor SF3b 145 kDa subunit) (SF3b145) (Spliceosome-associated protein 145) (SAP 145)	Q13435	1.34747e+06	354471	0.263065	3.80134	0.51922
FUNDC1_pS13	FUNDC1	FUN14 domain-containing protein 1	Q8IVP5	4.52872e+06	1.19437e+06	0.263733	3.79172	0.0902614
TBC1D4_pS757	TBC1D4	TBC1 domain family member 4 (Akt substrate of 160 kDa) (AS160)	O60343	1.28146e+06	338087	0.263828	3.79034	0.555707
GATAD2A_pS113	GATAD2A	Transcriptional repressor p66-alpha (Hp66alpha) (GATA zinc finger domain-containing protein 2A)	Q86YP4	3.42768e+06	905905	0.264291	3.78371	0.0966441
CENPF_pS3079	CENPF	Centromere protein F (CENP-F) (AH antigen) (Kinetochore protein CENPF) (Mitosin)	P49454	3.03637e+06	807717	0.266014	3.75921	0.123653
TP53BP1_pT1214	TP53BP1	TP53-binding protein 1 (53BP1) (p53-binding protein 1) (p53BP1)	Q12888	6.4899e+06	1.72798e+06	0.266256	3.75578	0.149108
DYNC1LI1_pT513	DYNC1LI1	Cytoplasmic dynein 1 light intermediate chain 1 (LIC1) (Dynein light chain A) (DLC-A) (Dynein light intermediate chain 1, cytosolic)	Q9Y6G9	8.3226e+06	2.22528e+06	0.267378	3.74002	0.175384
SRRM1_pS387|389	SRRM1	Serine/arginine repetitive matrix protein 1 (Plenty-of-prolines 101)	Q52KI8	2.46123e+07	6.59706e+06	0.268039	3.7308	0.148256
SRRM1_pS391|393	SRRM1	Serine/arginine repetitive matrix protein 1 (Plenty-of-prolines 101)	Q52KI8	2.46123e+07	6.59706e+06	0.268039	3.7308	0.148256
NEDD4L_pS479|508	NEDD4L	E3 ubiquitin-protein ligase NEDD4-like (EC 2.3.2.26) (HECT-type E3 ubiquitin transferase NED4L) (NEDD4.2) (Nedd4-2)	Q96PU5	2.35312e+07	6.33023e+06	0.269014	3.71728	0.257448
MIA2_pS1204	MIA2	Melanoma inhibitory activity protein 2 (CTAGE family member 5 ER export factor) (Meningioma-expressed antigen 6/11)	Q96PC5	2.89364e+06	782085	0.270278	3.6999	0.0382458
SRRM2_pS2075|2123	SRRM2	Serine/arginine repetitive matrix protein 2	Q8BTI8	1.90216e+07	5.16422e+06	0.271492	3.68334	0.0550061
UBR5_pS2484	UBR5	E3 ubiquitin-protein ligase UBR5 (EC 2.3.2.26) (E3 ubiquitin-protein ligase, HECT domain-containing 1) (HECT-type E3 ubiquitin transferase UBR5) (Hyperplastic discs protein homolog) (hHYD) (Progestin-induced protein)	O95071	2.82614e+06	768494	0.271924	3.6775	0.324599
NES_pS475	NES	Nestin	P48681	1.13162e+07	3.0798e+06	0.272158	3.67433	0.565506
PSMD1_pS305	PSMD1	26S proteasome non-ATPase regulatory subunit 1 (26S proteasome regulatory subunit RPN2) (26S proteasome regulatory subunit S1) (26S proteasome subunit p112)	Q99460	1.45446e+06	396513	0.272619	3.66812	0.509629
VGLL4_pS276	VGLL4	Transcription cofactor vestigial-like protein 4 (Vgl-4)	Q14135	1.6471e+06	449254	0.272755	3.6663	0.491945
ARFGEF2_pS1511	ARFGEF2	Brefeldin A-inhibited guanine nucleotide-exchange protein 2 (Brefeldin A-inhibited GEP 2) (ADP-ribosylation factor guanine nucleotide-exchange factor 2)	Q9Y6D5	1.51258e+06	412944	0.273006	3.66292	0.385009
NEDD4L_pS475|504	NEDD4L	E3 ubiquitin-protein ligase NEDD4-like (EC 2.3.2.26) (HECT-type E3 ubiquitin transferase NED4L) (NEDD4.2) (Nedd4-2)	Q96PU5	1.69962e+07	4.64317e+06	0.273189	3.66047	0.247513
FIP1L1_pT481|494	FIP1L1	Pre-mRNA 3'-end-processing factor FIP1 (FIP1-like 1 protein)	Q9D824	1.52787e+06	417535	0.273279	3.65927	0.49155
SRRM2_pS531|534	SRRM2	Serine/arginine repetitive matrix protein 2	Q8BTI8	1.94372e+06	532664	0.274043	3.64906	0.548349
RPAP3_pS116	RPAP3	RNA polymerase II-associated protein 3	Q9H6T3	6.01284e+06	1.64979e+06	0.274377	3.64462	0.460617
CAP1_pS307|308	CAP1	Adenylyl cyclase-associated protein 1 (CAP 1)	P40124	1.71411e+08	4.71731e+07	0.275205	3.63366	0.0259495
SEC16A_pS1347	SEC16A	Protein transport protein Sec16A (SEC16 homolog A) (p250)	O15027	1.01927e+06	282115	0.27678	3.61298	0.48002
CAP1_pT306|307	CAP1	Adenylyl cyclase-associated protein 1 (CAP 1)	Q01518	1.2432e+07	3.46865e+06	0.279011	3.58409	0.593395
H1-5_pT4	H1-5	Histone H1.5 (Histone H1a) (Histone H1b) (Histone H1s-3)	P16401	1.44126e+06	402896	0.279545	3.57725	0.418889
IWS1_pS82	IWS1	Protein IWS1 homolog (IWS1-like protein)	Q96ST2	1.78371e+06	498795	0.279639	3.57603	0.161638
RPS6KA1_pT359	RPS6KA1	Ribosomal protein S6 kinase alpha-1 (S6K-alpha-1) (EC 2.7.11.1) (90 kDa ribosomal protein S6 kinase 1) (p90-RSK 1) (p90RSK1) (p90S6K) (MAP kinase-activated protein kinase 1a) (MAPK-activated protein kinase 1a) (MAPKAP kinase 1a) (MAPKAPK-1a) (Ribosomal S6 kinase 1) (RSK-1)	Q15418	752315	210726	0.280104	3.57011	0.388757
ITGB4_pS1498	ITGB4	Integrin beta-4 (GP150) (CD antigen CD104)	P16144	1.7958e+07	5.03229e+06	0.280226	3.56855	0.27007
RAI14_pS293|293	RAI14	Ankycorbin (Ankyrin repeat and coiled-coil structure-containing protein) (Novel retinal pigment epithelial cell protein) (Retinoic acid-induced protein 14) (p125)	Q9EP71	2.32824e+06	653319	0.280606	3.56371	0.0534026
RAI14_pT297|297	RAI14	Ankycorbin (Ankyrin repeat and coiled-coil structure-containing protein) (Novel retinal pigment epithelial cell protein) (Retinoic acid-induced protein 14) (p125)	Q9EP71	2.32824e+06	653319	0.280606	3.56371	0.0534026
ZC3H13_pS372	ZC3H13	Zinc finger CCCH domain-containing protein 13	Q5T200	3.75894e+06	1.05886e+06	0.281692	3.54998	0.143056
PRPF4B_pS142|143	PRPF4B	Serine/threonine-protein kinase PRP4 homolog (EC 2.7.11.1) (PRP4 pre-mRNA-processing factor 4 homolog) (Pre-mRNA protein kinase)	Q61136	3.93145e+07	1.10901e+07	0.282088	3.545	0.233171
PAXBP1_pS191	PAXBP1	PAX3- and PAX7-binding protein 1 (GC-rich sequence DNA-binding factor 1)	Q9Y5B6	1.81711e+06	514882	0.283353	3.52917	0.548588
ATXN2_pS758	ATXN2	Ataxin-2 (Spinocerebellar ataxia type 2 protein) (Trinucleotide repeat-containing gene 13 protein)	Q99700	2.21189e+06	626950	0.283446	3.52801	0.061544
CHD4_pS310|303	CHD4	Chromodomain-helicase-DNA-binding protein 4 (CHD-4) (EC 3.6.4.12) (ATP-dependent helicase CHD4) (Mi-2 autoantigen 218 kDa protein) (Mi2-beta)	Q14839	2.26392e+06	642269	0.283698	3.52487	0.55856
ZC3H13_pT317	ZC3H13	Zinc finger CCCH domain-containing protein 13	Q5T200	2.28826e+06	650259	0.284171	3.519	0.186622
CDK13_pS325	CDK13	Cyclin-dependent kinase 13 (EC 2.7.11.22) (EC 2.7.11.23) (CDC2-related protein kinase 5) (Cell division cycle 2-like protein kinase 5) (Cell division protein kinase 13) (hCDK13) (Cholinesterase-related cell division controller)	Q14004	1.41024e+06	401454	0.284672	3.51282	0.0437752
MIA2_pS1198	MIA2	Melanoma inhibitory activity protein 2 (CTAGE family member 5 ER export factor) (Meningioma-expressed antigen 6/11)	Q96PC5	2.89364e+06	828489	0.286314	3.49267	0.0135607
OTUD4_pS1023|1016	OTUD4	OTU domain-containing protein 4 (EC 3.4.19.12) (HIV-1-induced protein HIN-1)	Q01804	1.18937e+07	3.40843e+06	0.286575	3.48949	0.161315
OTUD4_pS1024|1017	OTUD4	OTU domain-containing protein 4 (EC 3.4.19.12) (HIV-1-induced protein HIN-1)	Q01804	1.18937e+07	3.40843e+06	0.286575	3.48949	0.161315
ERBB2_pS1050	ERBB2	Receptor tyrosine-protein kinase erbB-2 (EC 2.7.10.1) (Metastatic lymph node gene 19 protein) (MLN 19) (Proto-oncogene Neu) (Proto-oncogene c-ErbB-2) (Tyrosine kinase-type cell surface receptor HER2) (p185erbB2) (CD antigen CD340)	P04626	1.68769e+06	484421	0.287032	3.48393	0.0883812
CHD4_pS309|302	CHD4	Chromodomain-helicase-DNA-binding protein 4 (CHD-4) (EC 3.6.4.12)	Q6PDQ2	2.22017e+06	637576	0.287174	3.48221	0.573384
MDC1_pS402	MDC1	Mediator of DNA damage checkpoint protein 1 (Nuclear factor with BRCT domains 1)	Q14676	1.65835e+06	477588	0.287989	3.47235	0.370521
BCLAF1_pS296|297	BCLAF1	Bcl-2-associated transcription factor 1 (Btf) (BCLAF1 and THRAP3 family member 1)	Q9NYF8	2.36261e+06	681503	0.288453	3.46677	0.152314
TOX4_pT176	TOX4	TOX high mobility group box family member 4 (Epidermal Langerhans cell protein LCP1)	O94842	4.18451e+06	1.20723e+06	0.2885	3.46621	0.119646
GFPT1_pS259|261	GFPT1	Glutamine--fructose-6-phosphate aminotransferase [isomerizing] 1 (EC 2.6.1.16) (D-fructose-6-phosphate amidotransferase 1) (Glutamine:fructose-6-phosphate amidotransferase 1) (GFAT 1) (GFAT1) (Hexosephosphate aminotransferase 1)	P47856	6.36138e+06	1.83831e+06	0.28898	3.46044	0.21301
TANC1_pS60|63	TANC1	Protein TANC1 (Tetratricopeptide repeat, ankyrin repeat and coiled-coil domain-containing protein 1)	Q0VGY8	2.50813e+06	724942	0.289036	3.45977	0.0557542
TANC1_pS64|67	TANC1	Protein TANC1 (Tetratricopeptide repeat, ankyrin repeat and coiled-coil domain-containing protein 1)	Q0VGY8	2.50813e+06	724942	0.289036	3.45977	0.0557542
EIF5B_pS113	EIF5B	Eukaryotic translation initiation factor 5B (eIF-5B) (EC 3.6.5.3) (Translation initiation factor IF-2)	O60841	2.29742e+07	6.64629e+06	0.289293	3.4567	0.215724
SRSF1_pS201|201	SRSF1	Serine/arginine-rich splicing factor 1 (ASF/SF2) (Pre-mRNA-splicing factor SRp30a) (Splicing factor, arginine/serine-rich 1)	Q6PDM2	4.18799e+07	1.21693e+07	0.290575	3.44145	0.0787575
SRSF1_pS199|199	SRSF1	Serine/arginine-rich splicing factor 1 (ASF/SF2) (Pre-mRNA-splicing factor SRp30a) (Splicing factor, arginine/serine-rich 1)	Q6PDM2	4.36594e+07	1.27647e+07	0.292371	3.42032	0.102625
CHD4_pS308|301	CHD4	Chromodomain-helicase-DNA-binding protein 4 (CHD-4) (EC 3.6.4.12) (ATP-dependent helicase CHD4) (Mi-2 autoantigen 218 kDa protein) (Mi2-beta)	Q14839	2.19618e+06	642496	0.292552	3.4182	0.583005
MACF1_pS7330	MACF1	Microtubule-actin cross-linking factor 1, isoforms 1/2/3/5 (620 kDa actin-binding protein) (ABP620) (Actin cross-linking family protein 7) (Macrophin-1) (Trabeculin-alpha)	Q9UPN3	5.48225e+06	1.61518e+06	0.294619	3.39421	0.316593
MDC1_pS495	MDC1	Mediator of DNA damage checkpoint protein 1 (Nuclear factor with BRCT domains 1)	Q14676	1.84621e+07	5.44769e+06	0.295074	3.38898	0.336374
MDC1_pS498	MDC1	Mediator of DNA damage checkpoint protein 1 (Nuclear factor with BRCT domains 1)	Q14676	1.84621e+07	5.44769e+06	0.295074	3.38898	0.336374
HUWE1_pS2365|2365	HUWE1	E3 ubiquitin-protein ligase HUWE1 (EC 2.3.2.26) (E3Histone) (HECT, UBA and WWE domain-containing protein 1) (HECT-type E3 ubiquitin transferase HUWE1) (Upstream regulatory element-binding protein 1) (URE-B1) (URE-binding protein 1)	Q7TMY8	1.71692e+06	507152	0.295384	3.38542	0.174875
ITPRID2_pS270	ITPRID2	Protein ITPRID2 (Cleavage signal-1 protein) (CS-1) (ITPR-interacting domain-containing protein 2) (Ki-ras-induced actin-interacting protein) (Sperm-specific antigen 2)	P28290	8.87968e+06	2.62655e+06	0.295793	3.38074	0.24373
SRRM2_pS1099	SRRM2	Serine/arginine repetitive matrix protein 2 (300 kDa nuclear matrix antigen) (Serine/arginine-rich splicing factor-related nuclear matrix protein of 300 kDa) (SR-related nuclear matrix protein of 300 kDa) (Ser/Arg-related nuclear matrix protein of 300 kDa) (Splicing coactivator subunit SRm300) (Tax-responsive enhancer element-binding protein 803) (TaxREB803)	Q9UQ35	2.65379e+06	785366	0.295941	3.37905	0.137845
SPEN_pS1392	SPEN	Msx2-interacting protein (SMART/HDAC1-associated repressor protein) (SPEN homolog)	Q96T58	2.57878e+06	764052	0.296284	3.37514	0.12322
MIA2_pT1200	MIA2	Melanoma inhibitory activity protein 2 (CTAGE family member 5 ER export factor) (Meningioma-expressed antigen 6/11)	Q96PC5	2.89364e+06	857798	0.296443	3.37333	0.135537
AFF4_pS703|698	AFF4	AF4/FMR2 family member 4 (ALL1-fused gene from chromosome 5q31 protein) (Protein AF-5q31) (Major CDK9 elongation factor-associated protein)	Q9UHB7	1.35033e+06	401572	0.297387	3.36262	0.164354
CHD4_pS319|312	CHD4	Chromodomain-helicase-DNA-binding protein 4 (CHD-4) (EC 3.6.4.12) (ATP-dependent helicase CHD4) (Mi-2 autoantigen 218 kDa protein) (Mi2-beta)	Q14839	2.26548e+06	676029	0.298404	3.35116	0.564976
SRRM2_pS994	SRRM2	Serine/arginine repetitive matrix protein 2 (300 kDa nuclear matrix antigen) (Serine/arginine-rich splicing factor-related nuclear matrix protein of 300 kDa) (SR-related nuclear matrix protein of 300 kDa) (Ser/Arg-related nuclear matrix protein of 300 kDa) (Splicing coactivator subunit SRm300) (Tax-responsive enhancer element-binding protein 803) (TaxREB803)	Q9UQ35	7.88697e+06	2.35445e+06	0.298524	3.34981	0.599567
SRRM2_pT983	SRRM2	Serine/arginine repetitive matrix protein 2 (300 kDa nuclear matrix antigen) (Serine/arginine-rich splicing factor-related nuclear matrix protein of 300 kDa) (SR-related nuclear matrix protein of 300 kDa) (Ser/Arg-related nuclear matrix protein of 300 kDa) (Splicing coactivator subunit SRm300) (Tax-responsive enhancer element-binding protein 803) (TaxREB803)	Q9UQ35	7.88697e+06	2.35445e+06	0.298524	3.34981	0.599567
TRA2B_pS264|264|260|259	TRA2B	Transformer-2 protein homolog beta (TRA-2 beta) (TRA2-beta) (Silica-induced gene 41 protein) (SIG-41) (Splicing factor, arginine/serine-rich 10) (Transformer-2 protein homolog B)	P62996	2.07161e+08	6.18926e+07	0.298765	3.34711	0.206541
TRA2A_pS264|264|260|259	TRA2A	Transformer-2 protein homolog alpha (TRA-2 alpha) (TRA2-alpha) (Transformer-2 protein homolog A)	Q13595	2.07161e+08	6.18926e+07	0.298765	3.34711	0.206541
TRA2B_pS266|266|262|261	TRA2B	Transformer-2 protein homolog beta (TRA-2 beta) (TRA2-beta) (Silica-induced gene 41 protein) (SIG-41) (Splicing factor, arginine/serine-rich 10) (Transformer-2 protein homolog B)	P62996	2.07161e+08	6.18926e+07	0.298765	3.34711	0.206541
TRA2A_pS266|266|262|261	TRA2A	Transformer-2 protein homolog alpha (TRA-2 alpha) (TRA2-alpha) (Transformer-2 protein homolog A)	Q13595	2.07161e+08	6.18926e+07	0.298765	3.34711	0.206541
CCDC86_pS58	CCDC86	Coiled-coil domain-containing protein 86 (Cytokine-induced protein with coiled-coil domain)	Q9H6F5	6.55402e+06	1.96544e+06	0.299883	3.33464	0.0310593
CTNND1_pS300|300	CTNND1	Catenin delta-1 (Cadherin-associated Src substrate) (CAS) (p120 catenin) (p120(ctn)) (p120(cas))	O60716	5.65403e+06	1.70336e+06	0.301265	3.31933	0.478264
CHD4_pS325|318	CHD4	Chromodomain-helicase-DNA-binding protein 4 (CHD-4) (EC 3.6.4.12)	Q6PDQ2	2.33744e+06	704483	0.301391	3.31795	0.544511
LAD1_pS121	LAD1	Ladinin-1 (Lad-1) (Linear IgA disease antigen) (LADA)	O00515	1.05793e+07	3.19557e+06	0.302057	3.31063	0.0443302
LAD1_pS123	LAD1	Ladinin-1 (Lad-1) (Linear IgA disease antigen) (LADA)	O00515	1.05793e+07	3.19557e+06	0.302057	3.31063	0.0443302
PALLD_pS1101	PALLD	Palladin (SIH002) (Sarcoma antigen NY-SAR-77)	Q8WX93	1.85648e+06	563517	0.303541	3.29445	0.166551
PPP1R11_pS73	PPP1R11	E3 ubiquitin-protein ligase PPP1R11 (EC 2.3.2.27) (Hemochromatosis candidate gene V protein) (HCG V) (Protein phosphatase 1 regulatory subunit 11) (Protein phosphatase inhibitor 3)	O60927	1.70981e+06	520533	0.304439	3.28473	0.469241
SRRM2_pS357	SRRM2	Serine/arginine repetitive matrix protein 2 (300 kDa nuclear matrix antigen) (Serine/arginine-rich splicing factor-related nuclear matrix protein of 300 kDa) (SR-related nuclear matrix protein of 300 kDa) (Ser/Arg-related nuclear matrix protein of 300 kDa) (Splicing coactivator subunit SRm300) (Tax-responsive enhancer element-binding protein 803) (TaxREB803)	Q9UQ35	1.33684e+06	407027	0.304469	3.28441	0.363476
CYBRD1_pS260	CYBRD1	Cytochrome b reductase 1 (EC 1.-.-.-) (Duodenal cytochrome b) (Ferric-chelate reductase 3)	Q53TN4	1.82638e+06	556444	0.304671	3.28223	0.108976
IWS1_pS80	IWS1	Protein IWS1 homolog (IWS1-like protein)	Q96ST2	1.78371e+06	544090	0.305033	3.27833	0.176848
MDC1_pT378	MDC1	Mediator of DNA damage checkpoint protein 1 (Nuclear factor with BRCT domains 1)	Q14676	2.13888e+07	6.53577e+06	0.30557	3.27258	0.220218
ARHGAP1_pS47	ARHGAP1	Rho GTPase-activating protein 1 (CDC42 GTPase-activating protein) (GTPase-activating protein rhoGAP) (Rho-related small GTPase protein activator) (Rho-type GTPase-activating protein 1) (p50-RhoGAP)	Q07960	2.2917e+06	700815	0.305805	3.27006	0.160309
RPS6_pS242|242	RPS6	40S ribosomal protein S6 (Phosphoprotein NP33)	P62754	1.15988e+07	3.55016e+06	0.306081	3.26711	0.603193
RALGAPA1_pS796|797	RALGAPA1	Ral GTPase-activating protein subunit alpha-1 (GAP-related-interacting partner to E12) (GRIPE) (GTPase-activating RapGAP domain-like 1) (Tuberin-like protein 1) (p240)	Q6GYP7	1.08581e+06	332365	0.3061	3.26691	0.380363
SRRM2_pS1069	SRRM2	Serine/arginine repetitive matrix protein 2 (300 kDa nuclear matrix antigen) (Serine/arginine-rich splicing factor-related nuclear matrix protein of 300 kDa) (SR-related nuclear matrix protein of 300 kDa) (Ser/Arg-related nuclear matrix protein of 300 kDa) (Splicing coactivator subunit SRm300) (Tax-responsive enhancer element-binding protein 803) (TaxREB803)	Q9UQ35	8.30593e+06	2.54995e+06	0.307003	3.25729	0.032893
SRRM2_pS1072	SRRM2	Serine/arginine repetitive matrix protein 2 (300 kDa nuclear matrix antigen) (Serine/arginine-rich splicing factor-related nuclear matrix protein of 300 kDa) (SR-related nuclear matrix protein of 300 kDa) (Ser/Arg-related nuclear matrix protein of 300 kDa) (Splicing coactivator subunit SRm300) (Tax-responsive enhancer element-binding protein 803) (TaxREB803)	Q9UQ35	8.30593e+06	2.54995e+06	0.307003	3.25729	0.032893
SRRM2_pS1073	SRRM2	Serine/arginine repetitive matrix protein 2 (300 kDa nuclear matrix antigen) (Serine/arginine-rich splicing factor-related nuclear matrix protein of 300 kDa) (SR-related nuclear matrix protein of 300 kDa) (Ser/Arg-related nuclear matrix protein of 300 kDa) (Splicing coactivator subunit SRm300) (Tax-responsive enhancer element-binding protein 803) (TaxREB803)	Q9UQ35	8.30593e+06	2.54995e+06	0.307003	3.25729	0.032893
SRRM2_pT1063	SRRM2	Serine/arginine repetitive matrix protein 2 (300 kDa nuclear matrix antigen) (Serine/arginine-rich splicing factor-related nuclear matrix protein of 300 kDa) (SR-related nuclear matrix protein of 300 kDa) (Ser/Arg-related nuclear matrix protein of 300 kDa) (Splicing coactivator subunit SRm300) (Tax-responsive enhancer element-binding protein 803) (TaxREB803)	Q9UQ35	8.30593e+06	2.54995e+06	0.307003	3.25729	0.032893
BAG3_pS275	BAG3	BAG family molecular chaperone regulator 3 (BAG-3) (Bcl-2-associated athanogene 3) (Bcl-2-binding protein Bis) (Docking protein CAIR-1)	O95817	1.40383e+06	431118	0.307102	3.25625	0.512242
TBC1D4_pS750	TBC1D4	TBC1 domain family member 4 (Akt substrate of 160 kDa) (AS160)	O60343	908791	279173	0.307192	3.25529	0.260452
SPEN_pS1380	SPEN	Msx2-interacting protein (SMART/HDAC1-associated repressor protein) (SPEN homolog)	Q96T58	2.57878e+06	793545	0.307721	3.2497	0.113776
RBM25_pS678|683	RBM25	RNA-binding protein 25 (Arg/Glu/Asp-rich protein of 120 kDa) (RED120) (Protein S164) (RNA-binding motif protein 25) (RNA-binding region-containing protein 7)	P49756	841687	259041	0.307764	3.24924	0.338159
LARP1_pS90	LARP1	La-related protein 1 (La ribonucleoprotein domain family member 1)	Q6PKG0	1.58634e+07	4.88784e+06	0.30812	3.24548	0.0545692
SCAMP2_pS319	SCAMP2	Secretory carrier-associated membrane protein 2 (Secretory carrier membrane protein 2)	O15127	871805	270314	0.310063	3.22515	0.373443
CARHSP1_pS32	CARHSP1	Calcium-regulated heat-stable protein 1 (Calcium-regulated heat-stable protein of 24 kDa) (CRHSP-24)	Q9Y2V2	2.3658e+07	7.33757e+06	0.310152	3.22422	0.14825
PTPN14_pT579|579	PTPN14	Tyrosine-protein phosphatase non-receptor type 14 (EC 3.1.3.48) (Protein-tyrosine phosphatase PTP36)	Q62130	1.36263e+06	422891	0.310349	3.22218	0.166246
CAMSAP3_pT338	CAMSAP3	Calmodulin-regulated spectrin-associated protein 3 (Protein Nezha)	Q9P1Y5	2.50062e+06	781902	0.312683	3.19812	0.142834
DPYSL3_pT524	DPYSL3	Dihydropyrimidinase-related protein 3 (DRP-3) (Collapsin response mediator protein 4) (CRMP-4) (Unc-33-like phosphoprotein 1) (ULIP-1)	Q14195	890291	278491	0.312809	3.19684	0.367953
SOX13_pS309	SOX13	Transcription factor SOX-13 (Islet cell antigen 12) (SRY (Sex determining region Y)-box 13) (Type 1 diabetes autoantigen ICA12)	Q9UN79	852307	266905	0.313156	3.1933	0.465389
ZC3H13_pS316	ZC3H13	Zinc finger CCCH domain-containing protein 13	Q5T200	2.28826e+06	717261	0.313452	3.19028	0.169108
PUM2_pT175|174	PUM2	Pumilio homolog 2 (Pumilio-2)	Q8TB72	1.68753e+06	529261	0.31363	3.18847	0.0155495
HMGN3_pS78	HMGN3	High mobility group nucleosome-binding domain-containing protein 3 (Thyroid receptor-interacting protein 7) (TR-interacting protein 7) (TRIP-7)	Q15651	3.28591e+06	1.03152e+06	0.313923	3.18549	0.577695
MMTAG2_pS217	MMTAG2	Multiple myeloma tumor-associated protein 2 (hMMTAG2)	Q9BU76	5.65065e+06	1.77507e+06	0.314136	3.18334	0.21284
TXLNA_pS514	TXLNA	Alpha-taxilin	P40222	1.16221e+06	365960	0.314882	3.1758	0.553878
DBNL_pS275	DBNL	Drebrin-like protein (Cervical SH3P7) (Cervical mucin-associated protein) (Drebrin-F) (HPK1-interacting protein of 55 kDa) (HIP-55) (SH3 domain-containing protein 7)	Q9UJU6	1.34727e+07	4.2497e+06	0.315431	3.17026	0.253165
HIRIP3_pS160	HIRIP3	HIRA-interacting protein 3	Q9BW71	4.91836e+06	1.55286e+06	0.315727	3.1673	0.105492
KLHDC4_pS407	KLHDC4	Kelch domain-containing protein 4	Q8TBB5	2.73482e+06	863859	0.315874	3.16581	0.561373
ERCC6_pS430|430	ERCC6	DNA excision repair protein ERCC-6 (EC 3.6.4.-) (ATP-dependent helicase ERCC6) (Cockayne syndrome protein CSB)	Q03468	1.48839e+06	470379	0.316031	3.16424	0.507807
UHRF1BP1_pT1101	UHRF1BP1	UHRF1-binding protein 1 (ICBP90-binding protein 1) (Ubiquitin-like containing PHD and RING finger domains 1-binding protein 1)	Q6BDS2	1.6402e+06	518880	0.316351	3.16105	0.562518
RPAP3_pS121	RPAP3	RNA polymerase II-associated protein 3	Q9H6T3	7.76473e+06	2.4588e+06	0.316662	3.15794	0.243006
DDX46_pS296|296	DDX46	Probable ATP-dependent RNA helicase DDX46 (EC 3.6.4.13) (DEAD box protein 46)	Q569Z5	1.86714e+06	591717	0.316911	3.15546	0.51941
AGFG1_pS179|179	AGFG1	Arf-GAP domain and FG repeat-containing protein 1 (HIV-1 Rev-binding protein) (Nucleoporin-like protein RIP) (Rev-interacting protein) (Rev/Rex activation domain-binding protein)	P52594	1.44603e+06	458486	0.317066	3.15392	0.592648
ZDHHC5_pT454|454	ZDHHC5	Palmitoyltransferase ZDHHC5 (EC 2.3.1.225) (Zinc finger DHHC domain-containing protein 5) (DHHC-5) (Zinc finger protein 375)	Q9C0B5	4.12071e+06	1.30867e+06	0.317583	3.14878	0.230192
PRKAG2_pS65	PRKAG2	5'-AMP-activated protein kinase subunit gamma-2 (AMPK gamma2) (AMPK subunit gamma-2) (H91620p)	Q9UGJ0	948030	301173	0.317683	3.14779	0.0647939
SRRM2_pS957	SRRM2	Serine/arginine repetitive matrix protein 2 (300 kDa nuclear matrix antigen) (Serine/arginine-rich splicing factor-related nuclear matrix protein of 300 kDa) (SR-related nuclear matrix protein of 300 kDa) (Ser/Arg-related nuclear matrix protein of 300 kDa) (Splicing coactivator subunit SRm300) (Tax-responsive enhancer element-binding protein 803) (TaxREB803)	Q9UQ35	2.09349e+06	666640	0.318435	3.14035	0.47326
CXCR4_pS351|358	CXCR4	C-X-C chemokine receptor type 4 (CXC-R4) (CXCR-4) (FB22) (Fusin) (HM89) (LCR1) (Leukocyte-derived seven transmembrane domain receptor) (LESTR) (Lipopolysaccharide-associated protein 3) (LAP-3) (LPS-associated protein 3) (NPYRL) (Stromal cell-derived factor 1 receptor) (SDF-1 receptor) (CD antigen CD184)	P61073	1.02069e+06	325483	0.318886	3.13591	0.0738724
SF3B2_pS307	SF3B2	Splicing factor 3B subunit 2 (Pre-mRNA-splicing factor SF3b 145 kDa subunit) (SF3b145) (Spliceosome-associated protein 145) (SAP 145)	Q13435	3.60024e+07	1.14876e+07	0.319079	3.13402	0.180505
GYS1_pS657	GYS1	Glycogen [starch] synthase, muscle (EC 2.4.1.11)	P13807	2.22335e+06	709539	0.319131	3.13351	0.558273
CTTN_pS418	CTTN	Src substrate cortactin (Amplaxin) (Oncogene EMS1)	Q14247	1.78451e+07	5.69758e+06	0.319279	3.13205	0.135655
SPEN_pS1382	SPEN	Msx2-interacting protein (SMART/HDAC1-associated repressor protein) (SPEN homolog)	Q96T58	2.57878e+06	825793	0.320226	3.12279	0.103509
SCRIB_pS1306	SCRIB	Protein scribble homolog (Scribble) (hScrib) (Protein LAP4)	Q14160	7.27111e+06	2.33268e+06	0.320815	3.11706	0.195715
ITGB4_pS1501	ITGB4	Integrin beta-4 (GP150) (CD antigen CD104)	P16144	8.84612e+06	2.85492e+06	0.322732	3.09855	0.613959
VIM_pS55	VIM	Vimentin	P08670	2.81649e+06	909718	0.322997	3.09601	0.484327
ARFGEF2_pS1514	ARFGEF2	Brefeldin A-inhibited guanine nucleotide-exchange protein 2 (Brefeldin A-inhibited GEP 2) (ADP-ribosylation factor guanine nucleotide-exchange factor 2)	Q9Y6D5	1.51258e+06	488969	0.323268	3.0934	0.407274
HDGFL2_pS366	HDGFL2	Hepatoma-derived growth factor-related protein 2 (HDGF-related protein 2) (HRP-2) (Hepatoma-derived growth factor 2) (HDGF-2)	Q7Z4V5	2.67536e+07	8.64973e+06	0.323311	3.093	0.177915
HDGFL2_pS369	HDGFL2	Hepatoma-derived growth factor-related protein 2 (HDGF-related protein 2) (HRP-2) (Hepatoma-derived growth factor 2) (HDGF-2)	Q7Z4V5	2.67536e+07	8.64973e+06	0.323311	3.093	0.177915
HDGFL2_pS370	HDGFL2	Hepatoma-derived growth factor-related protein 2 (HDGF-related protein 2) (HRP-2) (Hepatoma-derived growth factor 2) (HDGF-2)	Q7Z4V5	2.67536e+07	8.64973e+06	0.323311	3.093	0.177915
ACIN1_pS384	ACIN1	Apoptotic chromatin condensation inducer in the nucleus (Acinus)	Q9UKV3	1.18814e+06	385441	0.324407	3.08255	0.237787
CTNND1_pS346|346	CTNND1	Catenin delta-1 (Cadherin-associated Src substrate) (CAS) (p120 catenin) (p120(ctn)) (p120(cas))	O60716	4.00111e+07	1.30234e+07	0.325494	3.07225	0.0396354
RANBP3_pS100	RANBP3	Ran-binding protein 3 (RanBP3)	Q9H6Z4	3.55499e+06	1.15722e+06	0.32552	3.07201	0.185528
IPO5_pS827|827	IPO5	Importin-5 (Imp5) (Importin subunit beta-3) (Karyopherin beta-3) (Ran-binding protein 5) (RanBP5)	O00410	2.19642e+06	715064	0.325558	3.07165	0.488588
DIDO1_pT151	DIDO1	Death-inducer obliterator 1 (DIO-1) (hDido1) (Death-associated transcription factor 1) (DATF-1)	Q9BTC0	1.0105e+06	329315	0.325894	3.06848	0.497007
CDC42EP1_pS192|207	CDC42EP1	Cdc42 effector protein 1 (Binder of Rho GTPases 5) (Serum protein MSE55)	Q00587	2.23152e+06	728588	0.326499	3.0628	0.462257
CDC42EP1_pS195|210	CDC42EP1	Cdc42 effector protein 1 (Binder of Rho GTPases 5) (Serum protein MSE55)	Q00587	2.23152e+06	728588	0.326499	3.0628	0.462257
BAG3_pS274	BAG3	BAG family molecular chaperone regulator 3 (BAG-3) (Bcl-2-associated athanogene 3) (Bcl-2-binding protein Bis) (Docking protein CAIR-1)	O95817	1.4287e+06	466497	0.326519	3.06261	0.50935
SRRM2_pS1414|1458	SRRM2	Serine/arginine repetitive matrix protein 2	Q8BTI8	3.70015e+06	1.20871e+06	0.326666	3.06124	0.0462449
SRRM2_pS1418|1462	SRRM2	Serine/arginine repetitive matrix protein 2	Q8BTI8	3.70015e+06	1.20871e+06	0.326666	3.06124	0.0462449
SRRM2_pT1409|1453	SRRM2	Serine/arginine repetitive matrix protein 2	Q8BTI8	3.70015e+06	1.20871e+06	0.326666	3.06124	0.0462449
ITGB4_pS1503	ITGB4	Integrin beta-4 (GP150) (CD antigen CD104)	P16144	580338	189628	0.326754	3.0604	0.286733
FAM114A1_pS200	FAM114A1	Protein NOXP20 (Nervous system overexpressed protein 20) (Protein FAM114A1)	Q8IWE2	1.19199e+07	3.89959e+06	0.327149	3.05671	0.25625
MIA2_pS1202	MIA2	Melanoma inhibitory activity protein 2 (CTAGE family member 5 ER export factor) (Meningioma-expressed antigen 6/11)	Q96PC5	2.89364e+06	948186	0.32768	3.05176	0.0129282
DNTTIP2_pS82	DNTTIP2	Deoxynucleotidyltransferase terminal-interacting protein 2 (Estrogen receptor-binding protein) (LPTS-interacting protein 2) (LPTS-RP2) (Terminal deoxynucleotidyltransferase-interacting factor 2) (TdIF2) (TdT-interacting factor 2)	Q5QJE6	2.50761e+06	823625	0.32845	3.0446	0.363518
PACS1_pS495	PACS1	Phosphofurin acidic cluster sorting protein 1 (PACS-1)	Q6VY07	2.17719e+06	717089	0.329364	3.03616	0.124735
ZDHHC5_pS455|455	ZDHHC5	Palmitoyltransferase ZDHHC5 (EC 2.3.1.225) (Zinc finger DHHC domain-containing protein 5) (DHHC-5) (Zinc finger protein 375)	Q9C0B5	4.16939e+06	1.37345e+06	0.329413	3.0357	0.216507
ZDHHC5_pS458|458	ZDHHC5	Palmitoyltransferase ZDHHC5 (EC 2.3.1.225) (Zinc finger DHHC domain-containing protein 5) (DHHC-5) (Zinc finger protein 375)	Q9C0B5	4.16939e+06	1.37345e+06	0.329413	3.0357	0.216507
TLE1_pS286	TLE1	Transducin-like enhancer protein 1 (E(Sp1) homolog) (Enhancer of split groucho-like protein 1) (ESG1)	Q04724	2.68556e+06	885583	0.329758	3.03253	0.0866667
PPP1R1B_pS45	PPP1R1B	Protein phosphatase 1 regulatory subunit 1B (DARPP-32) (Dopamine- and cAMP-regulated neuronal phosphoprotein)	Q9UD71	3.4318e+07	1.1322e+07	0.329915	3.03109	0.106389
HIRIP3_pS159	HIRIP3	HIRA-interacting protein 3	Q9BW71	4.91836e+06	1.62317e+06	0.330022	3.0301	0.0911599
GSE1_pS1101	GSE1	Genetic suppressor element 1	Q14687	3.62949e+06	1.1981e+06	0.330102	3.02937	0.101753
WRNIP1_pS91|91	WRNIP1	ATPase WRNIP1 (EC 3.6.1.3) (Werner helicase-interacting protein 1)	Q91XU0	7.0116e+06	2.31775e+06	0.330559	3.02518	0.0733696
WRNIP1_pS92|92	WRNIP1	ATPase WRNIP1 (EC 3.6.1.3) (Werner helicase-interacting protein 1)	Q91XU0	7.0116e+06	2.31775e+06	0.330559	3.02518	0.0733696
SOGA1_pS1303	SOGA1	Protein SOGA1 (SOGA family member 1) (Suppressor of glucose by autophagy) (Suppressor of glucose, autophagy-associated protein 1) [Cleaved into: N-terminal form; C-terminal 80 kDa form (80-kDa SOGA fragment)]	O94964	2.16932e+06	718458	0.33119	3.01941	0.10874
PPP1R1B_pS52	PPP1R1B	Protein phosphatase 1 regulatory subunit 1B (DARPP-32) (Dopamine- and cAMP-regulated neuronal phosphoprotein)	Q9UD71	8.51027e+06	2.82279e+06	0.331693	3.01484	0.207649
NES_pS476	NES	Nestin	P48681	1.27014e+07	4.21599e+06	0.331932	3.01267	0.616442
SCRIB_pS1226|1212	SCRIB	Protein scribble homolog (Scribble) (hScrib) (Protein LAP4)	Q14160	1.28835e+06	427844	0.332087	3.01126	0.232935
TEX2_pS270|269	TEX2	Testis-expressed protein 2	Q6ZPJ0	1.3084e+06	435120	0.332559	3.00698	0.421608
MLPH_pT458	MLPH	Melanophilin (Exophilin-3) (Slp homolog lacking C2 domains a) (SlaC2-a) (Synaptotagmin-like protein 2a)	Q9BV36	3.04401e+06	1.01349e+06	0.332947	3.00348	0.0791092
CARHSP1_pS30	CARHSP1	Calcium-regulated heat-stable protein 1 (Calcium-regulated heat-stable protein of 24 kDa) (CRHSP-24)	Q9Y2V2	2.39925e+07	8.00287e+06	0.333557	2.99799	0.14624
BCLAF1_pT256|257	BCLAF1	Bcl-2-associated transcription factor 1 (Btf)	Q8K019	479965	160199	0.333772	2.99606	0.136972
PPP1R1B_pS46	PPP1R1B	Protein phosphatase 1 regulatory subunit 1B (DARPP-32) (Dopamine- and cAMP-regulated neuronal phosphoprotein)	Q9UD71	3.33596e+07	1.11545e+07	0.334372	2.99068	0.170804
TOP2B_pS1461	TOP2B	DNA topoisomerase 2-beta (EC 5.6.2.2) (DNA topoisomerase II, beta isozyme)	Q02880	1.74225e+06	584489	0.335479	2.98081	0.561868
PRRC2C_pS878	PRRC2C	Protein PRRC2C (BAT2 domain-containing protein 1) (HBV X-transactivated gene 2 protein) (HBV XAg-transactivated protein 2) (HLA-B-associated transcript 2-like 2) (Proline-rich and coiled-coil-containing protein 2C)	Q9Y520	5.34384e+06	1.7929e+06	0.335508	2.98055	0.212089
STMN1_pS63|63	STMN1	Stathmin (Leukemia-associated gene protein) (Leukemia-associated phosphoprotein p18) (Metablastin) (Oncoprotein 18) (Op18) (Phosphoprotein p19) (pp19) (Prosolin) (Protein Pr22) (pp17)	P54227	826422	277537	0.335829	2.9777	0.0754
DCP2_pS249	DCP2	m7GpppN-mRNA hydrolase (EC 3.6.1.62) (Nucleoside diphosphate-linked moiety X motif 20) (Nudix motif 20) (mRNA-decapping enzyme 2) (hDpc)	Q8IU60	2.01859e+06	681353	0.33754	2.96262	0.102368
VRK3_pS78	VRK3	Inactive serine/threonine-protein kinase VRK3 (Serine/threonine-protein pseudokinase VRK3) (Vaccinia-related kinase 3)	Q8IV63	2.36516e+06	799136	0.337878	2.95965	0.57271
DYNC1LI2_pS194	DYNC1LI2	Cytoplasmic dynein 1 light intermediate chain 2 (Dynein light intermediate chain 2, cytosolic) (LIC-2) (LIC53/55)	O43237	9.99153e+06	3.3913e+06	0.339417	2.94623	0.0390523
SULT2B1_pS348	SULT2B1	Sulfotransferase 2B1 (EC 2.8.2.2) (Alcohol sulfotransferase) (Hydroxysteroid sulfotransferase 2) (Sulfotransferase family 2B member 1) (Sulfotransferase family cytosolic 2B member 1) (ST2B1)	O00204	1.62837e+06	553123	0.339679	2.94395	0.563876
HUWE1_pS2362|2362	HUWE1	E3 ubiquitin-protein ligase HUWE1 (EC 2.3.2.26) (ARF-binding protein 1) (ARF-BP1) (HECT, UBA and WWE domain-containing protein 1) (HECT-type E3 ubiquitin transferase HUWE1) (Homologous to E6AP carboxyl terminus homologous protein 9) (HectH9) (Large structure of UREB1) (LASU1) (Mcl-1 ubiquitin ligase E3) (Mule) (Upstream regulatory element-binding protein 1) (URE-B1) (URE-binding protein 1)	Q7Z6Z7	1.71692e+06	584578	0.34048	2.93703	0.145545
BAG3_pS385	BAG3	BAG family molecular chaperone regulator 3 (BAG-3) (Bcl-2-associated athanogene 3) (Bcl-2-binding protein Bis) (Docking protein CAIR-1)	O95817	3.21951e+06	1.09808e+06	0.34107	2.93195	0.186617
NFIB_pS294	NFIB	Nuclear factor 1 B-type (NF1-B) (Nuclear factor 1/B) (CCAAT-box-binding transcription factor) (CTF) (Nuclear factor I/B) (NF-I/B) (NFI-B) (TGGCA-binding protein)	O00712	2.45128e+06	838370	0.342013	2.92387	0.593883
AGGF1_pT16	AGGF1	Angiogenic factor with G patch and FHA domains 1 (Angiogenic factor VG5Q) (hVG5Q) (G patch domain-containing protein 7) (Vasculogenesis gene on 5q protein)	Q8N302	2.03719e+06	697892	0.342575	2.91907	0.171338
PRRC2C_pT1267	PRRC2C	Protein PRRC2C (BAT2 domain-containing protein 1) (HBV X-transactivated gene 2 protein) (HBV XAg-transactivated protein 2) (HLA-B-associated transcript 2-like 2) (Proline-rich and coiled-coil-containing protein 2C)	Q9Y520	2.58439e+06	887064	0.343239	2.91342	0.167709
DDX46_pS295|295	DDX46	Probable ATP-dependent RNA helicase DDX46 (EC 3.6.4.13) (DEAD box protein 46) (PRP5 homolog)	Q7L014	1.73907e+06	597009	0.343293	2.91296	0.583649
PRRC2C_pT1265	PRRC2C	Protein PRRC2C (BAT2 domain-containing protein 1) (HBV X-transactivated gene 2 protein) (HBV XAg-transactivated protein 2) (HLA-B-associated transcript 2-like 2) (Proline-rich and coiled-coil-containing protein 2C)	Q9Y520	2.58439e+06	889743	0.344276	2.90465	0.167023
H1-5_pS18	H1-5	Histone H1.5 (Histone H1a) (Histone H1b) (Histone H1s-3)	P16401	1.4367e+08	4.95437e+07	0.344845	2.89985	0.358225
ATXN2_pS772	ATXN2	Ataxin-2 (Spinocerebellar ataxia type 2 protein) (Trinucleotide repeat-containing gene 13 protein)	Q99700	2.21189e+06	763907	0.345365	2.89549	0.115223
FAM114A1_pS196	FAM114A1	Protein NOXP20 (Nervous system overexpressed protein 20) (Protein FAM114A1)	Q8IWE2	1.19199e+07	4.13362e+06	0.346783	2.88365	0.246736
ITGB4_pS1494	ITGB4	Integrin beta-4 (GP150) (CD antigen CD104)	P16144	3.16991e+07	1.10042e+07	0.347144	2.88065	0.2006
MPHOSPH10_pS163	MPHOSPH10	U3 small nucleolar ribonucleoprotein protein MPP10 (M phase phosphoprotein 10)	O00566	3.15486e+06	1.09831e+06	0.348134	2.87246	0.212935
MPHOSPH10_pS167	MPHOSPH10	U3 small nucleolar ribonucleoprotein protein MPP10 (M phase phosphoprotein 10)	O00566	3.15486e+06	1.09831e+06	0.348134	2.87246	0.212935
MPHOSPH10_pS171	MPHOSPH10	U3 small nucleolar ribonucleoprotein protein MPP10 (M phase phosphoprotein 10)	O00566	3.15486e+06	1.09831e+06	0.348134	2.87246	0.212935
PDCD4_pS67	PDCD4	Programmed cell death protein 4 (Neoplastic transformation inhibitor protein) (Nuclear antigen H731-like) (Protein 197/15a)	Q53EL6	2.21947e+06	774914	0.349143	2.86415	0.518192
SRRM2_pS1813|1857	SRRM2	Serine/arginine repetitive matrix protein 2	Q8BTI8	1.42453e+06	497717	0.349391	2.86212	0.378834
RBM10_pY732|732	RBM10	RNA-binding protein 10 (RNA-binding motif protein 10)	Q99KG3	8.04984e+06	2.8134e+06	0.349498	2.86125	0.217638
SCRIB_pS1309	SCRIB	Protein scribble homolog (Scribble) (hScrib) (Protein LAP4)	Q14160	7.27111e+06	2.54251e+06	0.349673	2.85981	0.179826
BUD13_pT123	BUD13	BUD13 homolog	Q9BRD0	977825	342102	0.34986	2.85828	0.141168
LIN54_pS314|314	LIN54	Protein lin-54 homolog (CXC domain-containing protein 1)	Q6MZP7	1.37768e+06	482034	0.349887	2.85806	0.0444378
HDAC2_pS422|422	HDAC2	Histone deacetylase 2 (HD2) (EC 3.5.1.98)	Q92769	3.17403e+07	1.11112e+07	0.350066	2.8566	0.120077
HDAC2_pS424|424	HDAC2	Histone deacetylase 2 (HD2) (EC 3.5.1.98)	Q92769	3.17403e+07	1.11112e+07	0.350066	2.8566	0.120077
TEX2_pS266|265	TEX2	Testis-expressed protein 2 (Transmembrane protein 96)	Q8IWB9	1.22302e+06	428176	0.350096	2.85636	0.488596
WRNIP1_pS75|75	WRNIP1	ATPase WRNIP1 (EC 3.6.1.3) (Werner helicase-interacting protein 1)	Q96S55	4.70477e+06	1.6507e+06	0.350858	2.85016	0.260984
CDK13_pS315	CDK13	Cyclin-dependent kinase 13 (EC 2.7.11.22) (EC 2.7.11.23) (CDC2-related protein kinase 5) (Cell division cycle 2-like protein kinase 5) (Cell division protein kinase 13) (hCDK13) (Cholinesterase-related cell division controller)	Q14004	1.41024e+06	495613	0.351439	2.84544	0.239541
FARP1_pS892|889	FARP1	FERM, ARHGEF and pleckstrin domain-containing protein 1 (FERM, RhoGEF and pleckstrin domain-containing protein 1)	F8VPU2	1.21743e+07	4.27895e+06	0.351472	2.84517	0.262727
CAAP1_pT90	CAAP1	Caspase activity and apoptosis inhibitor 1 (Conserved anti-apoptotic protein) (CAAP)	Q9H8G2	1.47989e+06	521261	0.352229	2.83906	0.567808
ZC3H18_pS534|530	ZC3H18	Zinc finger CCCH domain-containing protein 18 (Nuclear protein NHN1)	Q86VM9	7.06584e+06	2.49641e+06	0.353307	2.8304	0.109265
NUP214_pS433	NUP214	Nuclear pore complex protein Nup214 (214 kDa nucleoporin) (Nucleoporin Nup214) (Protein CAN)	P35658	3.56672e+06	1.26028e+06	0.353345	2.8301	0.0745717
CLN3_pS12	CLN3	Battenin (Batten disease protein) (Protein CLN3)	Q13286	8.26083e+06	2.92358e+06	0.353908	2.82559	0.144462
CLN3_pS14	CLN3	Battenin (Batten disease protein) (Protein CLN3)	Q13286	8.26083e+06	2.92358e+06	0.353908	2.82559	0.144462
CCDC86_pS69	CCDC86	Coiled-coil domain-containing protein 86 (Cytokine-induced protein with coiled-coil domain)	Q9H6F5	9.77346e+06	3.46088e+06	0.35411	2.82398	0.0376375
SRRM1_pT572	SRRM1	Serine/arginine repetitive matrix protein 1 (SR-related nuclear matrix protein of 160 kDa) (SRm160) (Ser/Arg-related nuclear matrix protein)	Q8IYB3	1.50563e+06	534574	0.355051	2.81649	0.351034
SRSF8_pS153	SRSF8	Serine/arginine-rich splicing factor 8 (Pre-mRNA-splicing factor SRP46) (Splicing factor SRp46) (Splicing factor, arginine/serine-rich 2B)	Q9BRL6	1.42408e+06	506576	0.355721	2.81119	0.075464
SRRM1_pS775	SRRM1	Serine/arginine repetitive matrix protein 1 (SR-related nuclear matrix protein of 160 kDa) (SRm160) (Ser/Arg-related nuclear matrix protein)	Q8IYB3	7.62861e+06	2.72832e+06	0.357643	2.79609	0.219181
HMGA1_pS99|99	HMGA1	High mobility group protein HMG-I/HMG-Y (HMG-I(Y)) (High mobility group AT-hook protein 1) (High mobility group protein A1) (High mobility group protein R)	P17096	2.18436e+08	7.8507e+07	0.359406	2.78237	0.0889078
GORASP2_pS451	GORASP2	Golgi reassembly-stacking protein 2 (GRS2) (Golgi phosphoprotein 6) (GOLPH6) (Golgi reassembly-stacking protein of 55 kDa) (GRASP55) (p59)	Q9H8Y8	2.57318e+07	9.27671e+06	0.360515	2.77381	0.309505
MLPH_pY454	MLPH	Melanophilin (Exophilin-3) (Slp homolog lacking C2 domains a) (SlaC2-a) (Synaptotagmin-like protein 2a)	Q9BV36	3.04401e+06	1.0981e+06	0.360739	2.77208	0.0647112
UTP3_pS365	UTP3	Something about silencing protein 10 (Charged amino acid-rich leucine zipper 1) (CRL1) (Disrupter of silencing SAS10) (UTP3 homolog)	Q9NQZ2	8.93398e+06	3.22416e+06	0.360887	2.77095	0.26545
PIP5K1B_pS447|447	PIP5K1B	Phosphatidylinositol 4-phosphate 5-kinase type-1 beta (PIP5K1-beta) (PtdIns(4)P-5-kinase 1 beta) (EC 2.7.1.68) (Phosphatidylinositol 4-phosphate 5-kinase type I beta) (PIP5KIbeta) (Protein STM-7) (Type I phosphatidylinositol 4-phosphate 5-kinase beta)	O14986	627717	226893	0.361457	2.76658	0.445526
PAK4_pS99	PAK4	Serine/threonine-protein kinase PAK 4 (EC 2.7.11.1) (p21-activated kinase 4) (PAK-4)	O96013	3.83934e+06	1.3885e+06	0.361651	2.76509	0.296269
SCRIB_pS1541	SCRIB	Protein scribble homolog (Scribble) (hScrib) (Protein LAP4)	Q14160	7.26855e+06	2.63329e+06	0.362285	2.76026	0.254196
SRRM2_pS1732	SRRM2	Serine/arginine repetitive matrix protein 2 (300 kDa nuclear matrix antigen) (Serine/arginine-rich splicing factor-related nuclear matrix protein of 300 kDa) (SR-related nuclear matrix protein of 300 kDa) (Ser/Arg-related nuclear matrix protein of 300 kDa) (Splicing coactivator subunit SRm300) (Tax-responsive enhancer element-binding protein 803) (TaxREB803)	Q9UQ35	2.30445e+06	835340	0.36249	2.7587	0.592134
ZC3H13_pS370	ZC3H13	Zinc finger CCCH domain-containing protein 13	Q5T200	3.75894e+06	1.36781e+06	0.363882	2.74815	0.0811957
DCP2_pS246	DCP2	m7GpppN-mRNA hydrolase (EC 3.6.1.62) (Nucleoside diphosphate-linked moiety X motif 20) (Nudix motif 20) (mRNA-decapping enzyme 2) (hDpc)	Q8IU60	2.01859e+06	735075	0.364153	2.7461	0.118321
RRP1B_pS731	RRP1B	Ribosomal RNA processing protein 1 homolog B (RRP1-like protein B)	Q14684	1.44612e+06	528407	0.365397	2.73675	0.499498
LRATD2_pS300	LRATD2	Protein LRATD2 (Breast cancer membrane protein 101) (LRAT domain-containing 2) (Protein FAM84B) (Protein NSE2)	Q96KN1	1.52179e+07	5.56985e+06	0.366008	2.73218	0.368576
DDX21_pS89	DDX21	Nucleolar RNA helicase 2 (EC 3.6.4.13) (DEAD box protein 21) (Gu-alpha) (Nucleolar RNA helicase Gu) (Nucleolar RNA helicase II) (RH II/Gu)	Q9NR30	8.63293e+06	3.15987e+06	0.366025	2.73206	0.274405
PRR12_pS1372|1381	PRR12	Proline-rich protein 12	Q9ULL5	7.64929e+06	2.80014e+06	0.366065	2.73176	0.295591
CPSF2_pS419	CPSF2	Cleavage and polyadenylation specificity factor subunit 2 (Cleavage and polyadenylation specificity factor 100 kDa subunit) (CPSF 100 kDa subunit)	Q9P2I0	5.22856e+06	1.91889e+06	0.367001	2.72479	0.14487
CPSF2_pS420	CPSF2	Cleavage and polyadenylation specificity factor subunit 2 (Cleavage and polyadenylation specificity factor 100 kDa subunit) (CPSF 100 kDa subunit)	Q9P2I0	5.22856e+06	1.91889e+06	0.367001	2.72479	0.14487
CPSF2_pS423	CPSF2	Cleavage and polyadenylation specificity factor subunit 2 (Cleavage and polyadenylation specificity factor 100 kDa subunit) (CPSF 100 kDa subunit)	Q9P2I0	5.22856e+06	1.91889e+06	0.367001	2.72479	0.14487
SPINDOC_pS148	SPINDOC	Spindlin interactor and repressor of chromatin-binding protein (SPIN1-docking protein) (SPIN-DOC)	Q9BUA3	2.21629e+06	813510	0.367059	2.72436	0.600551
KLC2_pS609	KLC2	Kinesin light chain 2 (KLC 2)	Q9H0B6	1.02172e+06	375453	0.367471	2.7213	0.530971
PRRC2A_pS1386	PRRC2A	Protein PRRC2A (HLA-B-associated transcript 2) (Large proline-rich protein BAT2) (Proline-rich and coiled-coil-containing protein 2A) (Protein G2)	P48634	791159	291804	0.368831	2.71127	0.0607257
UPF1_pS1105|1110	UPF1	Regulator of nonsense transcripts 1 (EC 3.6.4.-) (ATP-dependent helicase RENT1) (Nonsense mRNA reducing factor 1) (NORF1) (Up-frameshift suppressor 1 homolog) (hUpf1)	Q92900	3.70536e+06	1.36924e+06	0.36953	2.70614	0.28416
CPD_pT1365|1368	CPD	Carboxypeptidase D (EC 3.4.17.22) (Metallocarboxypeptidase D) (gp180)	O89001	2.11697e+07	7.82636e+06	0.369696	2.70493	0.0648793
CPD_pT1367|1370	CPD	Carboxypeptidase D (EC 3.4.17.22) (Metallocarboxypeptidase D) (gp180)	O89001	2.11697e+07	7.82636e+06	0.369696	2.70493	0.0648793
ST13_pS75	ST13	Hsc70-interacting protein (Hip) (Aging-associated protein 2) (Progesterone receptor-associated p48 protein) (Protein FAM10A1) (Putative tumor suppressor ST13) (Renal carcinoma antigen NY-REN-33) (Suppression of tumorigenicity 13 protein)	P50502	1.85977e+06	688087	0.369985	2.70281	0.519616
PRR12_pS1373|1382	PRR12	Proline-rich protein 12	Q9ULL5	7.64929e+06	2.83099e+06	0.370099	2.70198	0.293782
CCDC9_pS80	CCDC9	Coiled-coil domain-containing protein 9	Q9Y3X0	817955	304037	0.371704	2.69031	0.287758
SRRM1_pS465	SRRM1	Serine/arginine repetitive matrix protein 1 (SR-related nuclear matrix protein of 160 kDa) (SRm160) (Ser/Arg-related nuclear matrix protein)	Q8IYB3	3.46156e+07	1.28752e+07	0.37195	2.68854	0.15932
SCAF1_pY732	SCAF1	Splicing factor, arginine/serine-rich 19 (SR-related C-terminal domain-associated factor 1) (SR-related and CTD-associated factor 1) (SR-related-CTD-associated factor) (SCAF) (Serine arginine-rich pre-mRNA splicing factor SR-A1) (SR-A1)	Q9H7N4	1.5763e+06	586600	0.372138	2.68718	0.576678
ITGB4_pT1514	ITGB4	Integrin beta-4 (GP150) (CD antigen CD104)	P16144	1.23231e+06	458822	0.372325	2.68582	0.580231
RANBP10_pS369|369	RANBP10	Ran-binding protein 10 (RanBP10)	Q6VN19	2.91811e+06	1.08694e+06	0.372482	2.68469	0.207316
SRSF8_pS161	SRSF8	Serine/arginine-rich splicing factor 8 (Pre-mRNA-splicing factor SRP46) (Splicing factor SRp46) (Splicing factor, arginine/serine-rich 2B)	Q9BRL6	1.09025e+06	406872	0.373191	2.6796	0.486875
SF3B2_pS309	SF3B2	Splicing factor 3B subunit 2 (Pre-mRNA-splicing factor SF3b 145 kDa subunit) (SF3b145) (Spliceosome-associated protein 145) (SAP 145)	Q13435	3.47133e+07	1.29748e+07	0.37377	2.67544	0.149718
ZC3H13_pS347|348	ZC3H13	Zinc finger CCCH domain-containing protein 13	Q5T200	1.14488e+06	428348	0.374143	2.67277	0.303443
PCBP1_pS264|264	PCBP1	Poly(rC)-binding protein 1 (Alpha-CP1) (Heterogeneous nuclear ribonucleoprotein E1) (hnRNP E1) (Nucleic acid-binding protein SUB2.3)	Q15365	8.04861e+06	3.01524e+06	0.374629	2.66931	0.0734451
BAG3_pS377	BAG3	BAG family molecular chaperone regulator 3 (BAG-3) (Bcl-2-associated athanogene 3) (Bcl-2-binding protein Bis) (Docking protein CAIR-1)	O95817	3.21951e+06	1.20649e+06	0.374745	2.66848	0.160711
USP10_pS576	USP10	Ubiquitin carboxyl-terminal hydrolase 10 (EC 3.4.19.12) (Deubiquitinating enzyme 10) (Ubiquitin thioesterase 10) (Ubiquitin-specific-processing protease 10)	Q14694	6.72606e+06	2.52861e+06	0.375943	2.65998	0.0564232
MLPH_pT457	MLPH	Melanophilin (Exophilin-3) (Slp homolog lacking C2 domains a) (SlaC2-a) (Synaptotagmin-like protein 2a)	Q9BV36	3.04401e+06	1.14792e+06	0.377106	2.65178	0.0611443
CCDC86_pT65	CCDC86	Coiled-coil domain-containing protein 86 (Cytokine-induced protein with coiled-coil domain)	Q9H6F5	4.63415e+06	1.74803e+06	0.377207	2.65106	0.626271
SRRM2_pS1401	SRRM2	Serine/arginine repetitive matrix protein 2 (300 kDa nuclear matrix antigen) (Serine/arginine-rich splicing factor-related nuclear matrix protein of 300 kDa) (SR-related nuclear matrix protein of 300 kDa) (Ser/Arg-related nuclear matrix protein of 300 kDa) (Splicing coactivator subunit SRm300) (Tax-responsive enhancer element-binding protein 803) (TaxREB803)	Q9UQ35	3.69212e+06	1.39497e+06	0.377824	2.64673	0.047635
SRRM2_pS1404	SRRM2	Serine/arginine repetitive matrix protein 2 (300 kDa nuclear matrix antigen) (Serine/arginine-rich splicing factor-related nuclear matrix protein of 300 kDa) (SR-related nuclear matrix protein of 300 kDa) (Ser/Arg-related nuclear matrix protein of 300 kDa) (Splicing coactivator subunit SRm300) (Tax-responsive enhancer element-binding protein 803) (TaxREB803)	Q9UQ35	3.69212e+06	1.39497e+06	0.377824	2.64673	0.047635
TJP2_pS432	TJP2	Tight junction protein ZO-2 (Tight junction protein 2) (Zona occludens protein 2) (Zonula occludens protein 2)	Q9UDY2	2.32949e+06	881134	0.378251	2.64375	0.594864
TPD52L2_pS12	TPD52L2	Tumor protein D54 (hD54) (Tumor protein D52-like 2)	O43399	1.51392e+06	574229	0.379299	2.63644	0.581657
KAT7_pS99|101	KAT7	Histone acetyltransferase KAT7 (EC 2.3.1.48) (Histone acetyltransferase binding to ORC1) (Lysine acetyltransferase 7) (MOZ, YBF2/SAS3, SAS2 and TIP60 protein 2) (MYST-2)	Q5SVQ0	708266	268733	0.379423	2.63558	0.472156
MDC1_pT301	MDC1	Mediator of DNA damage checkpoint protein 1 (Nuclear factor with BRCT domains 1)	Q14676	3.06383e+07	1.16349e+07	0.379751	2.6333	0.124525
GNL1_pT50|50	GNL1	Guanine nucleotide-binding protein-like 1 (GTP-binding protein MMR1)	P36916	1.44321e+07	5.48506e+06	0.38006	2.63116	0.180801
ARFGEF3_pS2097|2090	ARFGEF3	Brefeldin A-inhibited guanine nucleotide-exchange protein 3 (ARFGEF family member 3)	Q5TH69	1.79839e+06	684261	0.380484	2.62823	0.0306934
ARFGEF3_pS2100|2093	ARFGEF3	Brefeldin A-inhibited guanine nucleotide-exchange protein 3 (ARFGEF family member 3)	Q5TH69	1.79839e+06	684261	0.380484	2.62823	0.0306934
TRA2B_pS270|270|266|265	TRA2B	Transformer-2 protein homolog beta (TRA-2 beta) (TRA2-beta) (Silica-induced gene 41 protein) (SIG-41) (Splicing factor, arginine/serine-rich 10) (Transformer-2 protein homolog B)	P62996	1.35223e+08	5.15227e+07	0.38102	2.62453	0.279464
TRA2A_pS270|270|266|265	TRA2A	Transformer-2 protein homolog alpha (TRA-2 alpha) (TRA2-alpha) (Transformer-2 protein homolog A)	Q13595	1.35223e+08	5.15227e+07	0.38102	2.62453	0.279464
UTP3_pS368	UTP3	Something about silencing protein 10 (Charged amino acid-rich leucine zipper 1) (CRL1) (Disrupter of silencing SAS10) (UTP3 homolog)	Q9NQZ2	8.93398e+06	3.41114e+06	0.381817	2.61906	0.253555
MEAF6_pS118	MEAF6	Chromatin modification-related protein MEAF6 (MYST/Esa1-associated factor 6) (Esa1-associated factor 6 homolog) (Protein EAF6 homolog) (hEAF6) (Sarcoma antigen NY-SAR-91)	Q9HAF1	5.26652e+06	2.01197e+06	0.38203	2.6176	0.0941587
MEAF6_pS122	MEAF6	Chromatin modification-related protein MEAF6 (MYST/Esa1-associated factor 6) (Esa1-associated factor 6 homolog) (Protein EAF6 homolog) (hEAF6) (Sarcoma antigen NY-SAR-91)	Q9HAF1	5.26652e+06	2.01197e+06	0.38203	2.6176	0.0941587
MEAF6_pS125	MEAF6	Chromatin modification-related protein MEAF6 (MYST/Esa1-associated factor 6) (Esa1-associated factor 6 homolog) (Protein EAF6 homolog) (hEAF6) (Sarcoma antigen NY-SAR-91)	Q9HAF1	5.26652e+06	2.01197e+06	0.38203	2.6176	0.0941587
MEAF6_pT120	MEAF6	Chromatin modification-related protein MEAF6 (MYST/Esa1-associated factor 6) (Esa1-associated factor 6 homolog) (Protein EAF6 homolog) (hEAF6) (Sarcoma antigen NY-SAR-91)	Q9HAF1	5.26652e+06	2.01197e+06	0.38203	2.6176	0.0941587
MEAF6_pT124	MEAF6	Chromatin modification-related protein MEAF6 (MYST/Esa1-associated factor 6) (Esa1-associated factor 6 homolog) (Protein EAF6 homolog) (hEAF6) (Sarcoma antigen NY-SAR-91)	Q9HAF1	5.26652e+06	2.01197e+06	0.38203	2.6176	0.0941587
VPS50_pS494	VPS50	Syndetin (Coiled-coil domain-containing protein 132) (EARP/GARPII complex subunit VPS50)	Q96JG6	2.3616e+06	902739	0.382258	2.61604	0.589534
MARK2_pS619|616	MARK2	Serine/threonine-protein kinase MARK2 (EC 2.7.11.1) (EC 2.7.11.26) (ELKL motif kinase 1) (EMK-1) (MAP/microtubule affinity-regulating kinase 2) (PAR1 homolog) (PAR1 homolog b) (Par-1b) (Par1b)	Q7KZI7	6.21789e+06	2.37824e+06	0.382483	2.6145	0.0309287
PAK4_pS104	PAK4	Serine/threonine-protein kinase PAK 4 (EC 2.7.11.1) (p21-activated kinase 4) (PAK-4)	O96013	3.83934e+06	1.46976e+06	0.382815	2.61223	0.287531
PRRC2A_pS764	PRRC2A	Protein PRRC2A (HLA-B-associated transcript 2) (Large proline-rich protein BAT2) (Proline-rich and coiled-coil-containing protein 2A) (Protein G2)	P48634	4.91138e+06	1.88031e+06	0.382848	2.612	0.226076
SRRM1_pS781	SRRM1	Serine/arginine repetitive matrix protein 1 (SR-related nuclear matrix protein of 160 kDa) (SRm160) (Ser/Arg-related nuclear matrix protein)	Q8IYB3	3.96534e+06	1.52072e+06	0.383503	2.60754	0.251116
CTTN_pT411	CTTN	Src substrate cortactin (Amplaxin) (Oncogene EMS1)	Q14247	2.80153e+07	1.0746e+07	0.383575	2.60705	0.248356
SRRM1_pS463	SRRM1	Serine/arginine repetitive matrix protein 1 (SR-related nuclear matrix protein of 160 kDa) (SRm160) (Ser/Arg-related nuclear matrix protein)	Q8IYB3	3.61585e+07	1.38827e+07	0.383941	2.60457	0.143929
DISP2_pS1252	DISP2	Protein dispatched homolog 2	A7MBM2	3.41336e+06	1.31067e+06	0.383982	2.60429	0.16423
RB1CC1_pS653	RB1CC1	RB1-inducible coiled-coil protein 1 (FAK family kinase-interacting protein of 200 kDa) (FIP200)	Q8TDY2	1.67195e+06	643931	0.385137	2.59648	0.613044
ST13_pS79	ST13	Hsc70-interacting protein (Hip) (Aging-associated protein 2) (Progesterone receptor-associated p48 protein) (Protein FAM10A1) (Putative tumor suppressor ST13) (Renal carcinoma antigen NY-REN-33) (Suppression of tumorigenicity 13 protein)	P50502	1.74981e+06	675379	0.385974	2.59085	0.574883
KIAA1522_pT531|529	KIAA1522	Uncharacterized protein KIAA1522	Q9P206	6.73324e+06	2.61882e+06	0.38894	2.57109	0.0280567
SRRM2_pS297	SRRM2	Serine/arginine repetitive matrix protein 2 (300 kDa nuclear matrix antigen) (Serine/arginine-rich splicing factor-related nuclear matrix protein of 300 kDa) (SR-related nuclear matrix protein of 300 kDa) (Ser/Arg-related nuclear matrix protein of 300 kDa) (Splicing coactivator subunit SRm300) (Tax-responsive enhancer element-binding protein 803) (TaxREB803)	Q9UQ35	5.89279e+07	2.29205e+07	0.388958	2.57097	0.0614187
ST13_pS76	ST13	Hsc70-interacting protein (Hip) (Aging-associated protein 2) (Progesterone receptor-associated p48 protein) (Protein FAM10A1) (Putative tumor suppressor ST13) (Renal carcinoma antigen NY-REN-33) (Suppression of tumorigenicity 13 protein)	P50502	1.86822e+06	733490	0.392613	2.54703	0.529706
UNG_pS63	UNG	Uracil-DNA glycosylase (UDG) (EC 3.2.2.27)	P13051	2.41814e+06	951896	0.393649	2.54034	0.5767
SRRM2_pT359	SRRM2	Serine/arginine repetitive matrix protein 2 (300 kDa nuclear matrix antigen) (Serine/arginine-rich splicing factor-related nuclear matrix protein of 300 kDa) (SR-related nuclear matrix protein of 300 kDa) (Ser/Arg-related nuclear matrix protein of 300 kDa) (Splicing coactivator subunit SRm300) (Tax-responsive enhancer element-binding protein 803) (TaxREB803)	Q9UQ35	1.16895e+06	460363	0.393824	2.5392	0.536921
PPP1R1B_pS102	PPP1R1B	Protein phosphatase 1 regulatory subunit 1B (DARPP-32) (Dopamine- and cAMP-regulated neuronal phosphoprotein)	Q9UD71	9.87467e+07	3.8924e+07	0.39418	2.53691	0.51014
SRRM1_pS769	SRRM1	Serine/arginine repetitive matrix protein 1 (SR-related nuclear matrix protein of 160 kDa) (SRm160) (Ser/Arg-related nuclear matrix protein)	Q8IYB3	3.96534e+06	1.56422e+06	0.394472	2.53504	0.24414
CLCC1_pS509	CLCC1	Chloride channel CLIC-like protein 1 (Mid-1-related chloride channel protein 1)	Q96S66	7.40556e+06	2.92557e+06	0.395051	2.53132	0.633109
EPS8L2_pS479	EPS8L2	Epidermal growth factor receptor kinase substrate 8-like protein 2 (EPS8-like protein 2) (Epidermal growth factor receptor pathway substrate 8-related protein 2) (EPS8-related protein 2)	Q9H6S3	8.49247e+06	3.36696e+06	0.396464	2.5223	0.6442
KAT7_pT97|99	KAT7	Histone acetyltransferase KAT7 (EC 2.3.1.48) (Histone acetyltransferase binding to ORC1) (Lysine acetyltransferase 7) (MOZ, YBF2/SAS3, SAS2 and TIP60 protein 2) (MYST-2)	Q5SVQ0	665451	264795	0.397918	2.51308	0.531159
LMNB1_pS391|392|383|405	LMNB1	Lamin-B1	P20700	6.25916e+07	2.49717e+07	0.398963	2.5065	0.23072
LMNB2_pS391|392|383|405	LMNB2	Lamin-B2	P21619	6.25916e+07	2.49717e+07	0.398963	2.5065	0.23072
CTNND1_pS288|288	CTNND1	Catenin delta-1 (Cadherin-associated Src substrate) (CAS) (p120 catenin) (p120(ctn)) (p120(cas))	O60716	1.98101e+07	7.90676e+06	0.399128	2.50546	0.431596
ZC3H18_pS67	ZC3H18	Zinc finger CCCH domain-containing protein 18 (Nuclear protein NHN1)	Q86VM9	1.98115e+07	7.91085e+06	0.399306	2.50434	0.00184051
NONO_pT450|452	NONO	Non-POU domain-containing octamer-binding protein (NonO protein) (54 kDa nuclear RNA- and DNA-binding protein) (55 kDa nuclear protein) (DNA-binding p52/p100 complex, 52 kDa subunit) (NMT55) (p54(nrb)) (p54nrb)	Q15233	2.92594e+06	1.16917e+06	0.399589	2.50257	0.0278519
RSF1_pS1282	RSF1	Remodeling and spacing factor 1 (Rsf-1) (HBV pX-associated protein 8) (Hepatitis B virus X-associated protein) (p325 subunit of RSF chromatin-remodeling complex)	Q96T23	9.5578e+06	3.83231e+06	0.400961	2.49401	0.0934659
RPS6_pS247|247	RPS6	40S ribosomal protein S6 (Phosphoprotein NP33)	P62754	4.42534e+06	1.77946e+06	0.402108	2.4869	0.166503
TSC1_pS505|502	TSC1	Hamartin (Tuberous sclerosis 1 protein)	Q92574	3.85962e+06	1.55476e+06	0.402828	2.48245	0.602583
SUZ12_pS546|548	SUZ12	Polycomb protein Suz12 (Suppressor of zeste 12 protein homolog)	Q80U70	3.66552e+06	1.48255e+06	0.404457	2.47245	0.331398
CLSPN_pS1147	CLSPN	Claspin (hClaspin)	Q9HAW4	3.68761e+06	1.49163e+06	0.404499	2.4722	0.222661
KAT7_pT104|106	KAT7	Histone acetyltransferase KAT7 (EC 2.3.1.48) (Histone acetyltransferase binding to ORC1) (Lysine acetyltransferase 7) (MOZ, YBF2/SAS3, SAS2 and TIP60 protein 2) (MYST-2)	O95251	748127	303047	0.405074	2.46868	0.427537
LMNB1_pS393|394|385|407	LMNB1	Lamin-B1	P20700	5.90053e+07	2.39196e+07	0.40538	2.46682	0.233286
LMNB2_pS393|394|385|407	LMNB2	Lamin-B2	P21619	5.90053e+07	2.39196e+07	0.40538	2.46682	0.233286
AKAP2_pS152	AKAP2	A-kinase anchor protein 2 (AKAP-2) (AKAP-KL) (Protein kinase A-anchoring protein 2) (PRKA2)	Q9Y2D5	4.50781e+06	1.8295e+06	0.405851	2.46396	0.182562
GORASP2_pT433	GORASP2	Golgi reassembly-stacking protein 2 (GRS2) (Golgi phosphoprotein 6) (GOLPH6) (Golgi reassembly-stacking protein of 55 kDa) (GRASP55) (p59)	Q9H8Y8	2.35137e+06	955222	0.40624	2.4616	0.45157
IWS1_pS69	IWS1	Protein IWS1 homolog (IWS1-like protein)	Q96ST2	1.78371e+06	724748	0.406315	2.46114	0.180499
EIF4B_pS406|406	EIF4B	Eukaryotic translation initiation factor 4B (eIF-4B)	Q8BGD9	2.69762e+06	1.09902e+06	0.407404	2.45457	0.248098
EIF4B_pS409|409	EIF4B	Eukaryotic translation initiation factor 4B (eIF-4B)	Q8BGD9	2.69762e+06	1.09902e+06	0.407404	2.45457	0.248098
EIF4EBP1_pT68	EIF4EBP1	Eukaryotic translation initiation factor 4E-binding protein 1 (4E-BP1) (eIF4E-binding protein 1) (Phosphorylated heat- and acid-stable protein regulated by insulin 1) (PHAS-I)	Q13541	1.16321e+06	474302	0.407753	2.45247	0.542551
SON_pS1780|1805	SON	Protein SON (Bax antagonist selected in saccharomyces 1) (BASS1) (Negative regulatory element-binding protein) (NRE-binding protein) (Protein DBP-5) (SON3)	P18583	3.77491e+06	1.54222e+06	0.408544	2.44772	0.135251
ZC3H18_pS74	ZC3H18	Zinc finger CCCH domain-containing protein 18 (Nuclear protein NHN1)	Q86VM9	1.78296e+07	7.29905e+06	0.409379	2.44272	0.0187453
KPNA6_pS6|6	KPNA6	Importin subunit alpha-7 (Karyopherin subunit alpha-6)	O60684	2.08436e+06	854876	0.410138	2.4382	0.206336
SRRM1_pS773	SRRM1	Serine/arginine repetitive matrix protein 1 (SR-related nuclear matrix protein of 160 kDa) (SRm160) (Ser/Arg-related nuclear matrix protein)	Q8IYB3	3.96534e+06	1.63036e+06	0.411151	2.43219	0.232795
RNF4_pS94	RNF4	E3 ubiquitin-protein ligase RNF4 (EC 2.3.2.27) (RING finger protein 4) (RING-type E3 ubiquitin transferase RNF4) (Small nuclear ring finger protein) (Protein SNURF)	P78317	1.79176e+06	737150	0.411412	2.43065	0.00783184
HNRNPA2B1_pS341|341	HNRNPA2B1	Heterogeneous nuclear ribonucleoproteins A2/B1 (hnRNP A2/B1)	O88569	2.41519e+06	995809	0.412311	2.42535	0.3299
FNBP1L_pS501|501	FNBP1L	Formin-binding protein 1-like (Transducer of Cdc42-dependent actin assembly protein 1) (Toca-1)	Q5T0N5	2.76003e+07	1.14101e+07	0.413404	2.41894	0.320828
RAD23B_pS160	RAD23B	UV excision repair protein RAD23 homolog B (HR23B) (hHR23B) (XP-C repair-complementing complex 58 kDa protein) (p58)	P54727	2.16498e+07	8.96706e+06	0.414187	2.41437	0.277614
THRAP3_pS248|248	THRAP3	Thyroid hormone receptor-associated protein 3 (Thyroid hormone receptor-associated protein complex 150 kDa component) (Trap150)	Q569Z6	1.58997e+07	6.58554e+06	0.414193	2.41433	0.0342049
THRAP3_pS253|253	THRAP3	Thyroid hormone receptor-associated protein 3 (Thyroid hormone receptor-associated protein complex 150 kDa component) (Trap150)	Q569Z6	1.58997e+07	6.58554e+06	0.414193	2.41433	0.0342049
PATL1_pS184|184	PATL1	Protein PAT1 homolog 1 (PAT1-like protein 1) (Protein PAT1 homolog b) (Pat1b) (hPat1b)	Q86TB9	1.06017e+07	4.40901e+06	0.415879	2.40455	0.0173876
TOX4_pS182	TOX4	TOX high mobility group box family member 4 (Epidermal Langerhans cell protein LCP1)	O94842	1.86796e+07	7.77374e+06	0.416161	2.40291	0.352273
OSBP_pT377	OSBP	Oxysterol-binding protein 1	P22059	6.55555e+06	2.73555e+06	0.417288	2.39643	0.336157
PRRC2A_pS1106	PRRC2A	Protein PRRC2A (HLA-B-associated transcript 2) (Large proline-rich protein BAT2) (Proline-rich and coiled-coil-containing protein 2A) (Protein G2)	P48634	7.67044e+06	3.20331e+06	0.417617	2.39454	0.0293496
PRRC2A_pT1108	PRRC2A	Protein PRRC2A (HLA-B-associated transcript 2) (Large proline-rich protein BAT2) (Proline-rich and coiled-coil-containing protein 2A) (Protein G2)	P48634	7.67044e+06	3.20331e+06	0.417617	2.39454	0.0293496
ZC3H13_pS381	ZC3H13	Zinc finger CCCH domain-containing protein 13	Q5T200	3.75894e+06	1.57004e+06	0.417682	2.39416	0.0280146
BUD13_pS126	BUD13	BUD13 homolog	Q9BRD0	977825	408460	0.417722	2.39393	0.120189
RPS6_pS244|244	RPS6	40S ribosomal protein S6 (Phosphoprotein NP33)	P62754	6.20607e+06	2.5948e+06	0.418106	2.39174	0.210775
CLIP1_pS204	CLIP1	CAP-Gly domain-containing linker protein 1 (Cytoplasmic linker protein 1) (Cytoplasmic linker protein 170 alpha-2) (CLIP-170) (Reed-Sternberg intermediate filament-associated protein) (Restin)	P30622	1.49397e+07	6.26439e+06	0.41931	2.38487	0.351529
NIBAN1_pS592	NIBAN1	Protein Niban 1 (Cell growth-inhibiting gene 39 protein) (Protein FAM129A)	Q9BZQ8	2.05126e+06	860960	0.419723	2.38252	0.510466
TMPO_pS67|67	TMPO	Lamina-associated polypeptide 2, isoform alpha (Thymopoietin isoform alpha) (TP alpha) (Thymopoietin-related peptide isoform alpha) (TPRP isoform alpha) [Cleaved into: Thymopoietin (TP) (Splenin); Thymopentin (TP5)]	P42166	8.85986e+07	3.72843e+07	0.420822	2.3763	0.0564254
NSFL1C_pS140|140	NSFL1C	NSFL1 cofactor p47 (p97 cofactor p47)	Q9CZ44	1.25926e+06	530229	0.421065	2.37493	0.114557
RABL6_pS425	RABL6	Rab-like protein 6 (GTP-binding protein Parf) (Partner of ARF) (Rab-like protein 1) (RBEL1)	Q3YEC7	2.06431e+06	872996	0.4229	2.36462	0.549551
AKT1_pS122|122	AKT1	RAC-alpha serine/threonine-protein kinase (EC 2.7.11.1) (AKT1 kinase) (Protein kinase B) (PKB) (Protein kinase B alpha) (PKB alpha) (Proto-oncogene c-Akt) (RAC-PK-alpha) (Thymoma viral proto-oncogene)	P31750	1.56889e+07	6.63518e+06	0.422923	2.3645	0.304039
DYNC1LI2_pS407	DYNC1LI2	Cytoplasmic dynein 1 light intermediate chain 2 (Dynein light intermediate chain 2, cytosolic) (LIC-2) (LIC53/55)	O43237	1.84813e+06	784080	0.424255	2.35707	0.240435
MCRIP1_pS21	MCRIP1	Mapk-regulated corepressor-interacting protein 1 (Granulin-2) (Protein FAM195B)	C9JLW8	2.08303e+06	883973	0.424369	2.35644	0.129761
MMTAG2_pT219	MMTAG2	Multiple myeloma tumor-associated protein 2 (hMMTAG2)	Q9BU76	1.72349e+06	731786	0.424595	2.35518	0.530199
DDX24_pS93	DDX24	ATP-dependent RNA helicase DDX24 (EC 3.6.4.13) (DEAD box protein 24)	Q9GZR7	5.90378e+06	2.5211e+06	0.427032	2.34175	0.629868
EIF5B_pS214	EIF5B	Eukaryotic translation initiation factor 5B (eIF-5B) (EC 3.6.5.3) (Translation initiation factor IF-2)	O60841	1.75882e+08	7.52767e+07	0.427994	2.33648	0.235318
RPAP3_pS119	RPAP3	RNA polymerase II-associated protein 3	Q9H6T3	1.1154e+07	4.77812e+06	0.428379	2.33438	0.283774
SMARCAD1_pS212	SMARCAD1	SWI/SNF-related matrix-associated actin-dependent regulator of chromatin subfamily A containing DEAD/H box 1 (EC 3.6.4.12) (ATP-dependent helicase 1) (hHEL1)	Q9H4L7	1.04291e+07	4.48227e+06	0.429786	2.32674	0.21721
NPY1R_pS362|363	NPY1R	Neuropeptide Y receptor type 1 (NPY1-R)	P25929	2.08928e+06	900437	0.430979	2.3203	0.347233
BCLAF1_pS258|259	BCLAF1	Bcl-2-associated transcription factor 1 (Btf)	Q8K019	2.94422e+06	1.26926e+06	0.431103	2.31963	0.609618
RPS6_pS235|235	RPS6	40S ribosomal protein S6 (Phosphoprotein NP33)	P62754	2.14139e+07	9.23451e+06	0.431239	2.3189	0.465125
LARP1_pT785|762	LARP1	La-related protein 1 (La ribonucleoprotein domain family member 1)	Q6PKG0	3.08003e+06	1.32839e+06	0.431292	2.31861	0.319465
HEATR5B_pS230|230	HEATR5B	HEAT repeat-containing protein 5B	Q8C547	3.01902e+06	1.30304e+06	0.43161	2.31691	0.317825
PRMT3_pS27	PRMT3	Protein arginine N-methyltransferase 3 (EC 2.1.1.-) (Heterogeneous nuclear ribonucleoprotein methyltransferase-like protein 3)	O60678	2.24494e+06	969023	0.431647	2.31671	0.619191
PTPN3_pS357	PTPN3	Tyrosine-protein phosphatase non-receptor type 3 (EC 3.1.3.48) (Protein-tyrosine phosphatase H1) (PTP-H1)	P26045	781171	337677	0.432271	2.31336	0.0302601
LMNB1_pS23	LMNB1	Lamin-B1	P20700	8.22e+06	3.5536e+06	0.432311	2.31315	0.374739
SRRM1_pS402	SRRM1	Serine/arginine repetitive matrix protein 1 (SR-related nuclear matrix protein of 160 kDa) (SRm160) (Ser/Arg-related nuclear matrix protein)	Q8IYB3	1.56729e+07	6.78443e+06	0.432876	2.31013	0.173048
SRRM1_pT406	SRRM1	Serine/arginine repetitive matrix protein 1 (SR-related nuclear matrix protein of 160 kDa) (SRm160) (Ser/Arg-related nuclear matrix protein)	Q8IYB3	1.56729e+07	6.78443e+06	0.432876	2.31013	0.173048
PARVA_pT3	PARVA	Alpha-parvin (Actopaxin) (CH-ILKBP) (Calponin-like integrin-linked kinase-binding protein) (Matrix-remodeling-associated protein 2)	Q9NVD7	2.44059e+06	1.05662e+06	0.432935	2.30981	0.506177
PROM2_pS818|819	PROM2	Prominin-2 (PROM-2) (Prominin-like protein 2) (hPROML2)	Q8N271	3.56133e+06	1.54279e+06	0.433206	2.30837	0.247436
PROM2_pT816|817	PROM2	Prominin-2 (PROM-2) (Prominin-like protein 2) (hPROML2)	Q8N271	3.56133e+06	1.54279e+06	0.433206	2.30837	0.247436
XRN2_pS470	XRN2	5'-3' exoribonuclease 2 (EC 3.1.13.-) (DHM1-like protein) (DHP protein)	Q9H0D6	1.8021e+06	783689	0.434876	2.29951	0.613444
ERCC6_pS429|429	ERCC6	DNA excision repair protein ERCC-6 (EC 3.6.4.-) (ATP-dependent helicase ERCC6) (Cockayne syndrome protein CSB)	Q03468	1.48307e+06	645959	0.435556	2.29592	0.570675
PPP1R11_pT75	PPP1R11	E3 ubiquitin-protein ligase PPP1R11 (EC 2.3.2.27) (Hemochromatosis candidate gene V protein) (HCG V) (Protein phosphatase 1 regulatory subunit 11) (Protein phosphatase inhibitor 3)	O60927	1.50651e+06	656819	0.435986	2.29365	0.627078
MARVELD2_pS110	MARVELD2	MARVEL domain-containing protein 2 (Tricellulin)	Q8N4S9	740598	324635	0.438341	2.28133	0.55243
CTNND1_pS861|861	CTNND1	Catenin delta-1 (Cadherin-associated Src substrate) (CAS) (p120 catenin) (p120(ctn)) (p120(cas))	O60716	2.75003e+06	1.20591e+06	0.438508	2.28046	0.364167
OR_pS220|29|220	OR	Protein ORANGE, chloroplastic (AtOR) (DnaJ-like cysteine-rich domain-containing protein OR)	Q9FKF4	863610	379080	0.438948	2.27817	0.351403
PLEC_pS4642|4649	PLEC	Plectin (PCN) (PLTN) (Hemidesmosomal protein 1) (HD1) (Plectin-1)	Q15149	3.42413e+06	1.50376e+06	0.439165	2.27705	0.369805
PLEC_pS4658|4665	PLEC	Plectin (PCN) (PLTN) (Hemidesmosomal protein 1) (HD1) (Plectin-1)	Q15149	3.42413e+06	1.50376e+06	0.439165	2.27705	0.369805
DPYSL3_pT514	DPYSL3	Dihydropyrimidinase-related protein 3 (DRP-3) (Collapsin response mediator protein 4) (CRMP-4) (Unc-33-like phosphoprotein 1) (ULIP-1)	Q14195	3.79519e+06	1.66744e+06	0.439356	2.27606	0.195465
ARHGEF16_pT226	ARHGEF16	Rho guanine nucleotide exchange factor 16 (Ephexin-4)	Q5VV41	9.15216e+06	4.02261e+06	0.439526	2.27518	0.402216
BOP1_pS126	BOP1	Ribosome biogenesis protein BOP1 (Block of proliferation 1 protein)	Q14137	3.01405e+06	1.326e+06	0.439941	2.27303	0.253721
FNBP1L_pS488|488	FNBP1L	Formin-binding protein 1-like (Transducer of Cdc42-dependent actin assembly protein 1) (Toca-1)	Q5T0N5	1.82809e+07	8.0615e+06	0.44098	2.26768	0.324111
SYNRG_pS935	SYNRG	Synergin gamma (AP1 subunit gamma-binding protein 1) (Gamma-synergin)	Q9UMZ2	5.4126e+06	2.38936e+06	0.441445	2.26529	0.392827
EPB41L1_pT550|550	EPB41L1	Band 4.1-like protein 1 (Neuronal protein 4.1) (4.1N)	Q9Z2H5	1.37148e+06	607037	0.442615	2.2593	0.291765
PRRC2C_pS1263	PRRC2C	Protein PRRC2C (BAT2 domain-containing protein 1) (HBV X-transactivated gene 2 protein) (HBV XAg-transactivated protein 2) (HLA-B-associated transcript 2-like 2) (Proline-rich and coiled-coil-containing protein 2C)	Q9Y520	2.58439e+06	1.14469e+06	0.442924	2.25772	0.0877118
DENR_pS73	DENR	Density-regulated protein (DRP) (Protein DRP1) (Smooth muscle cell-associated protein 3) (SMAP-3)	O43583	5.93805e+06	2.63067e+06	0.443019	2.25724	0.279428
SRRM1_pS560	SRRM1	Serine/arginine repetitive matrix protein 1 (SR-related nuclear matrix protein of 160 kDa) (SRm160) (Ser/Arg-related nuclear matrix protein)	Q8IYB3	4.43741e+06	1.9693e+06	0.443795	2.25329	0.261668
SRRM1_pS562	SRRM1	Serine/arginine repetitive matrix protein 1 (SR-related nuclear matrix protein of 160 kDa) (SRm160) (Ser/Arg-related nuclear matrix protein)	Q8IYB3	4.43741e+06	1.9693e+06	0.443795	2.25329	0.261668
BOP1_pS127	BOP1	Ribosome biogenesis protein BOP1 (Block of proliferation 1 protein)	Q14137	3.01405e+06	1.33991e+06	0.444555	2.24944	0.251108
SRRM2_pT318	SRRM2	Serine/arginine repetitive matrix protein 2 (300 kDa nuclear matrix antigen) (Serine/arginine-rich splicing factor-related nuclear matrix protein of 300 kDa) (SR-related nuclear matrix protein of 300 kDa) (Ser/Arg-related nuclear matrix protein of 300 kDa) (Splicing coactivator subunit SRm300) (Tax-responsive enhancer element-binding protein 803) (TaxREB803)	Q9UQ35	3.63733e+06	1.61732e+06	0.444645	2.24898	0.388677
RIC8A_pY435	RIC8A	Synembryn-A (Protein Ric-8A)	Q9NPQ8	2.37784e+07	1.05802e+07	0.44495	2.24744	0.424484
PLEC_pS4389	PLEC	Plectin (PCN) (PLTN) (Hemidesmosomal protein 1) (HD1) (Plectin-1)	Q15149	4.11642e+07	1.84667e+07	0.448611	2.2291	0.407324
SP100_pS407	SP100	Nuclear autoantigen Sp-100 (Nuclear dot-associated Sp100 protein) (Speckled 100 kDa)	P23497	1.4429e+06	647370	0.448659	2.22887	0.417407
CDS2_pS21	CDS2	Phosphatidate cytidylyltransferase 2 (EC 2.7.7.41) (CDP-DAG synthase 2) (CDP-DG synthase 2) (CDP-diacylglycerol synthase 2) (CDS 2) (CDP-diglyceride pyrophosphorylase 2) (CDP-diglyceride synthase 2) (CTP:phosphatidate cytidylyltransferase 2)	O95674	5.01305e+06	2.25263e+06	0.449353	2.22542	0.370916
RPAP3_pS114	RPAP3	RNA polymerase II-associated protein 3	Q9H6T3	2.90048e+06	1.30358e+06	0.449436	2.22501	0.655655
EIF5B_pS182	EIF5B	Eukaryotic translation initiation factor 5B (eIF-5B) (EC 3.6.5.3) (Translation initiation factor IF-2)	O60841	698564	314998	0.450922	2.21768	0.513952
DLGAP4_pS968|968	DLGAP4	Disks large-associated protein 4 (DAP-4) (PSD-95/SAP90-binding protein 4) (SAP90/PSD-95-associated protein 4) (SAPAP-4)	B1AZP2	2.19812e+06	991945	0.451269	2.21597	0.537121
SRRM2_pS351	SRRM2	Serine/arginine repetitive matrix protein 2 (300 kDa nuclear matrix antigen) (Serine/arginine-rich splicing factor-related nuclear matrix protein of 300 kDa) (SR-related nuclear matrix protein of 300 kDa) (Ser/Arg-related nuclear matrix protein of 300 kDa) (Splicing coactivator subunit SRm300) (Tax-responsive enhancer element-binding protein 803) (TaxREB803)	Q9UQ35	8.55436e+06	3.866e+06	0.451933	2.21272	0.236224
SRRM2_pS353	SRRM2	Serine/arginine repetitive matrix protein 2 (300 kDa nuclear matrix antigen) (Serine/arginine-rich splicing factor-related nuclear matrix protein of 300 kDa) (SR-related nuclear matrix protein of 300 kDa) (Ser/Arg-related nuclear matrix protein of 300 kDa) (Splicing coactivator subunit SRm300) (Tax-responsive enhancer element-binding protein 803) (TaxREB803)	Q9UQ35	8.55436e+06	3.866e+06	0.451933	2.21272	0.236224
LMNB1_pT20	LMNB1	Lamin-B1	P20700	8.22e+06	3.71816e+06	0.452331	2.21077	0.368809
THRAP3_pS403|406	THRAP3	Thyroid hormone receptor-associated protein 3 (Thyroid hormone receptor-associated protein complex 150 kDa component) (Trap150)	Q569Z6	3.48111e+06	1.57646e+06	0.452862	2.20818	0.195889
ITGB4_pS1518	ITGB4	Integrin beta-4 (GP150) (CD antigen CD104)	P16144	8.06191e+06	3.65977e+06	0.453958	2.20285	0.204297
SRRM1_pT574	SRRM1	Serine/arginine repetitive matrix protein 1 (SR-related nuclear matrix protein of 160 kDa) (SRm160) (Ser/Arg-related nuclear matrix protein)	Q8IYB3	1.50563e+06	683704	0.4541	2.20216	0.416613
KAT7_pS102|104	KAT7	Histone acetyltransferase KAT7 (EC 2.3.1.48) (Histone acetyltransferase binding to ORC1) (Lysine acetyltransferase 7) (MOZ, YBF2/SAS3, SAS2 and TIP60 protein 2) (MYST-2)	O95251	676680	307460	0.454366	2.20087	0.549959
SPEN_pS736	SPEN	Msx2-interacting protein (SMART/HDAC1-associated repressor protein) (SPEN homolog)	Q96T58	3.05424e+06	1.38996e+06	0.455092	2.19736	0.0590556
SPEN_pS740	SPEN	Msx2-interacting protein (SMART/HDAC1-associated repressor protein) (SPEN homolog)	Q96T58	3.05424e+06	1.38996e+06	0.455092	2.19736	0.0590556
MKI67_pT347	MKI67	Proliferation marker protein Ki-67 (Antigen identified by monoclonal antibody Ki-67) (Antigen KI-67) (Antigen Ki67)	P46013	1.95824e+06	891487	0.455249	2.1966	0.30613
SRRM2_pT866	SRRM2	Serine/arginine repetitive matrix protein 2 (300 kDa nuclear matrix antigen) (Serine/arginine-rich splicing factor-related nuclear matrix protein of 300 kDa) (SR-related nuclear matrix protein of 300 kDa) (Ser/Arg-related nuclear matrix protein of 300 kDa) (Splicing coactivator subunit SRm300) (Tax-responsive enhancer element-binding protein 803) (TaxREB803)	Q9UQ35	3.21914e+07	1.46567e+07	0.455298	2.19636	0.298976
WASHC2C_pS284|284	WASHC2C	WASH complex subunit 2C (Vaccinia virus penetration factor) (VPEF)	Q9Y4E1	1.28156e+06	583917	0.455631	2.19476	0.0748919
WASHC2A_pS284|284	WASHC2A	WASH complex subunit 2A	Q641Q2	1.28156e+06	583917	0.455631	2.19476	0.0748919
WASHC2C_pS288|288	WASHC2C	WASH complex subunit 2C (Vaccinia virus penetration factor) (VPEF)	Q9Y4E1	1.28156e+06	583917	0.455631	2.19476	0.0748919
WASHC2A_pS288|288	WASHC2A	WASH complex subunit 2A	Q641Q2	1.28156e+06	583917	0.455631	2.19476	0.0748919
GIT2_pS397	GIT2	ARF GTPase-activating protein GIT2 (ARF GAP GIT2) (Cool-interacting tyrosine-phosphorylated protein 2) (CAT-2) (CAT2) (G protein-coupled receptor kinase-interactor 2) (GRK-interacting protein 2)	Q14161	1.30754e+07	5.97301e+06	0.456814	2.18907	0.362676
SRPRA_pS286	SRPRA	Signal recognition particle receptor subunit alpha (SR-alpha) (Docking protein alpha) (DP-alpha)	P08240	1.97932e+06	904464	0.456957	2.18839	0.655722
TMPO_pS66|66	TMPO	Lamina-associated polypeptide 2, isoform alpha (Thymopoietin isoform alpha) (TP alpha) (Thymopoietin-related peptide isoform alpha) (TPRP isoform alpha) [Cleaved into: Thymopoietin (TP) (Splenin); Thymopentin (TP5)]	P42166	8.87051e+07	4.05668e+07	0.457322	2.18664	0.131083
PATL1_pS177|177	PATL1	Protein PAT1 homolog 1 (PAT1-like protein 1) (Protein PAT1 homolog b) (Pat1b) (hPat1b)	Q86TB9	4.24172e+06	1.94751e+06	0.459131	2.17803	0.280418
USP6NL_pS711	USP6NL	USP6 N-terminal-like protein (Related to the N-terminus of tre) (RN-tre)	Q92738	1.63925e+06	752811	0.459242	2.1775	0.641168
INTS10_pS231	INTS10	Integrator complex subunit 10 (Int10)	Q9NVR2	2.26645e+06	1.04139e+06	0.459479	2.17638	0.330958
CD44_pT720	CD44	CD44 antigen (CDw44) (Epican) (Extracellular matrix receptor III) (ECMR-III) (GP90 lymphocyte homing/adhesion receptor) (HUTCH-I) (Heparan sulfate proteoglycan) (Hermes antigen) (Hyaluronate receptor) (Phagocytic glycoprotein 1) (PGP-1) (Phagocytic glycoprotein I) (PGP-I) (CD antigen CD44)	P16070	1.65345e+06	760112	0.459712	2.17527	0.177814
NPM3_pS147	NPM3	Nucleoplasmin-3	O75607	1.41125e+06	649857	0.460482	2.17164	0.597061
NIBAN1_pS596	NIBAN1	Protein Niban 1 (Cell growth-inhibiting gene 39 protein) (Protein FAM129A)	Q9BZQ8	2.05126e+06	944832	0.460612	2.17103	0.539861
SRRM2_pS882|908	SRRM2	Serine/arginine repetitive matrix protein 2	Q8BTI8	2.24238e+06	1.03353e+06	0.460909	2.16963	0.589096
SRRM2_pS886|912	SRRM2	Serine/arginine repetitive matrix protein 2	Q8BTI8	2.24238e+06	1.03353e+06	0.460909	2.16963	0.589096
PEX19_pS147	PEX19	Peroxisomal biogenesis factor 19 (33 kDa housekeeping protein) (Peroxin-19) (Peroxisomal farnesylated protein)	P40855	3.7765e+06	1.74185e+06	0.461235	2.16809	0.397137
SRRM1_pS412|414	SRRM1	Serine/arginine repetitive matrix protein 1 (SR-related nuclear matrix protein of 160 kDa) (SRm160) (Ser/Arg-related nuclear matrix protein)	Q8IYB3	242020	111683	0.46146	2.16703	0.120734
SRRM2_pS1112	SRRM2	Serine/arginine repetitive matrix protein 2 (300 kDa nuclear matrix antigen) (Serine/arginine-rich splicing factor-related nuclear matrix protein of 300 kDa) (SR-related nuclear matrix protein of 300 kDa) (Ser/Arg-related nuclear matrix protein of 300 kDa) (Splicing coactivator subunit SRm300) (Tax-responsive enhancer element-binding protein 803) (TaxREB803)	Q9UQ35	1.80028e+07	8.31452e+06	0.461846	2.16522	0.105302
ITPRID2_pS273	ITPRID2	Protein ITPRID2 (Cleavage signal-1 protein) (CS-1) (ITPR-interacting domain-containing protein 2) (Ki-ras-induced actin-interacting protein) (Sperm-specific antigen 2)	P28290	6.05815e+06	2.79929e+06	0.462071	2.16417	0.675739
PPP1R11_pS74	PPP1R11	E3 ubiquitin-protein ligase PPP1R11 (EC 2.3.2.27) (Hemochromatosis candidate gene V protein) (HCG V) (Protein phosphatase 1 regulatory subunit 11) (Protein phosphatase inhibitor 3)	O60927	1.55526e+06	718931	0.462257	2.1633	0.620331
LIN54_pS310|310	LIN54	Protein lin-54 homolog (CXC domain-containing protein 1)	Q6MZP7	1.37768e+06	636924	0.462316	2.16302	0.109324
RSF1_pS1277	RSF1	Remodeling and spacing factor 1 (Rsf-1) (HBV pX-associated protein 8) (Hepatitis B virus X-associated protein) (p325 subunit of RSF chromatin-remodeling complex)	Q96T23	7.69502e+06	3.56157e+06	0.46284	2.16057	0.157169
DHX16_pS106	DHX16	Pre-mRNA-splicing factor ATP-dependent RNA helicase DHX16 (EC 3.6.4.13) (ATP-dependent RNA helicase #3) (DEAH-box protein 16)	O60231	2.04388e+07	9.49402e+06	0.46451	2.15281	0.437509
UNG_pT60	UNG	Uracil-DNA glycosylase (UDG) (EC 3.2.2.27)	P13051	4.13862e+06	1.92403e+06	0.464896	2.15102	0.369775
MARCKSL1_pS36	MARCKSL1	MARCKS-related protein (MARCKS-like protein 1) (Macrophage myristoylated alanine-rich C kinase substrate) (Mac-MARCKS) (MacMARCKS)	P49006	1.33491e+06	621350	0.465461	2.14841	0.487813
UBAP2L_pS605|625	UBAP2L	Ubiquitin-associated protein 2-like	Q80X50	9.19394e+06	4.28049e+06	0.465577	2.14787	0.411536
SRSF11_pT325	SRSF11	Serine/arginine-rich splicing factor 11 (Arginine-rich 54 kDa nuclear protein) (p54) (Splicing factor, arginine/serine-rich 11)	Q05519	360763	168120	0.466012	2.14587	0.292343
BCL11A_pS332|332	BCL11A	B-cell lymphoma/leukemia 11A (BCL-11A) (B-cell CLL/lymphoma 11A) (COUP-TF-interacting protein 1) (Ecotropic viral integration site 9 protein) (EVI-9)	Q9QYE3	7.00897e+06	3.26801e+06	0.466261	2.14472	0.419304
LARP7_pT257	LARP7	La-related protein 7 (La ribonucleoprotein domain family member 7) (P-TEFb-interaction protein for 7SK stability) (PIP7S)	Q4G0J3	1.24033e+06	578635	0.466519	2.14354	0.457976
AKT1S1_pT246|247	AKT1S1	Proline-rich AKT1 substrate 1 (40 kDa proline-rich AKT substrate)	Q96B36	6.54411e+06	3.05729e+06	0.467181	2.1405	0.00300705
ARVCF_pS332	ARVCF	Armadillo repeat protein deleted in velo-cardio-facial syndrome	O00192	1.1342e+07	5.30192e+06	0.467459	2.13923	0.498185
TSC1_pS524	TSC1	Hamartin (Tuberous sclerosis 1 protein)	Q92574	816179	381543	0.467474	2.13915	0.597259
CTPS2_pS568	CTPS2	CTP synthase 2 (EC 6.3.4.2) (CTP synthetase 2) (UTP--ammonia ligase 2)	Q9NRF8	1.38918e+07	6.4949e+06	0.467536	2.13887	0.333921
FARP1_pS418	FARP1	FERM, ARHGEF and pleckstrin domain-containing protein 1 (Chondrocyte-derived ezrin-like protein) (FERM, RhoGEF and pleckstrin domain-containing protein 1) (Pleckstrin homology domain-containing family C member 2) (PH domain-containing family C member 2)	Q9Y4F1	1.12324e+06	526178	0.468445	2.13472	0.551396
SLC29A1_pS273	SLC29A1	Equilibrative nucleoside transporter 1 (Equilibrative nitrobenzylmercaptopurine riboside-sensitive nucleoside transporter) (Equilibrative NBMPR-sensitive nucleoside transporter) (Nucleoside transporter, es-type) (Solute carrier family 29 member 1)	Q99808	1.64562e+06	770964	0.468493	2.1345	0.622852
SRRM2_pS1499	SRRM2	Serine/arginine repetitive matrix protein 2 (300 kDa nuclear matrix antigen) (Serine/arginine-rich splicing factor-related nuclear matrix protein of 300 kDa) (SR-related nuclear matrix protein of 300 kDa) (Ser/Arg-related nuclear matrix protein of 300 kDa) (Splicing coactivator subunit SRm300) (Tax-responsive enhancer element-binding protein 803) (TaxREB803)	Q9UQ35	508086	238678	0.469758	2.12876	0.314569
PRPF4B_pS87	PRPF4B	Serine/threonine-protein kinase PRP4 homolog (EC 2.7.11.1) (PRP4 kinase) (PRP4 pre-mRNA-processing factor 4 homolog)	Q13523	8.73135e+06	4.10431e+06	0.470066	2.12736	0.437323
NGDN_pS142	NGDN	Neuroguidin (Centromere accumulated nuclear protein 1) (CANu1) (EIF4E-binding protein)	Q8NEJ9	6.1238e+06	2.87971e+06	0.47025	2.12653	0.351212
PPP1R2B_pS127|127	PPP1R2B	Protein phosphatase inhibitor 2 family member B (PPP1R2 family member B) (Protein phosphatase 1, regulatory subunit 2 pseudogene 3) (Protein phosphatase inhibitor 2-like protein 3)	Q6NXS1	1.60058e+06	753082	0.470506	2.12537	0.563204
RABL6_pS427	RABL6	Rab-like protein 6 (GTP-binding protein Parf) (Partner of ARF) (Rab-like protein 1) (RBEL1)	Q3YEC7	2.06431e+06	971302	0.470522	2.1253	0.577198
IRS1_pS527	IRS1	Insulin receptor substrate 1 (IRS-1)	P35568	422842	199483	0.471768	2.11969	0.124084
DHX34_pS749	DHX34	Probable ATP-dependent RNA helicase DHX34 (EC 3.6.4.13) (DEAH box protein 34)	Q14147	1.08783e+07	5.13469e+06	0.47201	2.1186	0.443819
ZC3H13_pS318	ZC3H13	Zinc finger CCCH domain-containing protein 13	Q5T200	3.56183e+06	1.68212e+06	0.472262	2.11747	0.26969
ZC3H13_pS325	ZC3H13	Zinc finger CCCH domain-containing protein 13	Q5T200	3.56183e+06	1.68212e+06	0.472262	2.11747	0.26969
PHF6_pS145|145	PHF6	PHD finger protein 6	Q9D4J7	2.8531e+06	1.34951e+06	0.472997	2.11418	0.347366
DHX34_pS750	DHX34	Probable ATP-dependent RNA helicase DHX34 (EC 3.6.4.13) (DEAH box protein 34)	Q14147	1.08783e+07	5.14643e+06	0.473089	2.11377	0.443695
SUN2_pS113	SUN2	SUN domain-containing protein 2 (Protein unc-84 homolog B) (Rab5-interacting protein) (Rab5IP) (Sad1/unc-84 protein-like 2)	Q9UH99	1.09381e+06	518254	0.473806	2.11057	0.524893
RBM15B_pS261|265	RBM15B	Putative RNA-binding protein 15B (RNA-binding motif protein 15B)	Q6PHZ5	4.15856e+06	1.97092e+06	0.473942	2.10996	0.0434866
RBM15B_pS263|267	RBM15B	Putative RNA-binding protein 15B (RNA-binding motif protein 15B)	Q6PHZ5	4.15856e+06	1.97092e+06	0.473942	2.10996	0.0434866
AP3B1_pS276	AP3B1	AP-3 complex subunit beta-1 (Adaptor protein complex AP-3 subunit beta-1) (Adaptor-related protein complex 3 subunit beta-1) (Beta-3A-adaptin) (Clathrin assembly protein complex 3 beta-1 large chain)	O00203	3.91123e+06	1.85608e+06	0.474551	2.10726	0.358542
TSC1_pS487	TSC1	Hamartin (Tuberous sclerosis 1 protein)	Q92574	1.66645e+06	793551	0.476193	2.09999	0.621139
ERRFI1_pS251|251	ERRFI1	ERBB receptor feedback inhibitor 1 (Mitogen-inducible gene 6 protein homolog) (MIG-6)	Q99JZ7	1.55961e+06	743367	0.476635	2.09804	0.3959
ERRFI1_pS256|256	ERRFI1	ERBB receptor feedback inhibitor 1 (Mitogen-inducible gene 6 protein homolog) (MIG-6)	Q99JZ7	1.55961e+06	743367	0.476635	2.09804	0.3959
THRAP3_pS315	THRAP3	Thyroid hormone receptor-associated protein 3 (BCLAF1 and THRAP3 family member 2) (Thyroid hormone receptor-associated protein complex 150 kDa component) (Trap150)	Q9Y2W1	3.47244e+06	1.65761e+06	0.477362	2.09485	0.346651
CMTM4_pT208|208	CMTM4	CKLF-like MARVEL transmembrane domain-containing protein 4 (Chemokine-like factor superfamily member 4)	Q8CJ61	2.10655e+06	1.00697e+06	0.478017	2.09198	0.329449
EIF5B_pS135	EIF5B	Eukaryotic translation initiation factor 5B (eIF-5B) (EC 3.6.5.3) (Translation initiation factor IF-2)	O60841	3.35821e+06	1.6072e+06	0.478588	2.08948	0.263729
PRMT3_pS25	PRMT3	Protein arginine N-methyltransferase 3 (EC 2.1.1.-) (Heterogeneous nuclear ribonucleoprotein methyltransferase-like protein 3)	O60678	2.3548e+06	1.12949e+06	0.479654	2.08484	0.613218
EIF4EBP1_pT46	EIF4EBP1	Eukaryotic translation initiation factor 4E-binding protein 1 (4E-BP1) (eIF4E-binding protein 1) (Phosphorylated heat- and acid-stable protein regulated by insulin 1) (PHAS-I)	Q13541	3.26213e+06	1.5668e+06	0.4803	2.08203	0.330147
DHX16_pS103	DHX16	Pre-mRNA-splicing factor ATP-dependent RNA helicase DHX16 (EC 3.6.4.13) (ATP-dependent RNA helicase #3) (DEAH-box protein 16)	O60231	2.04388e+07	9.81868e+06	0.480394	2.08163	0.4352
ERCC5_pS384	ERCC5	DNA repair protein complementing XP-G cells (EC 3.1.-.-) (DNA excision repair protein ERCC-5) (Xeroderma pigmentosum group G-complementing protein)	P28715	1.39119e+06	671697	0.482822	2.07116	0.608828
TJP2_pY428	TJP2	Tight junction protein ZO-2 (Tight junction protein 2) (Zona occludens protein 2) (Zonula occludens protein 2)	Q9UDY2	1.20723e+06	583672	0.48348	2.06834	0.548292
PACS1_pT504	PACS1	Phosphofurin acidic cluster sorting protein 1 (PACS-1)	Q6VY07	2.17719e+06	1.05322e+06	0.483753	2.06717	0.0172464
TXLNA_pS515	TXLNA	Alpha-taxilin	P40222	3.14462e+06	1.52198e+06	0.483993	2.06615	0.351493
CCDC86_pS102	CCDC86	Coiled-coil domain-containing protein 86 (Cytokine-induced protein with coiled-coil domain)	Q9H6F5	1.21316e+07	5.88328e+06	0.484956	2.06204	0.225075
CXCR4_pS319	CXCR4	C-X-C chemokine receptor type 4 (CXC-R4) (CXCR-4) (FB22) (Fusin) (HM89) (LCR1) (Leukocyte-derived seven transmembrane domain receptor) (LESTR) (Lipopolysaccharide-associated protein 3) (LAP-3) (LPS-associated protein 3) (NPYRL) (Stromal cell-derived factor 1 receptor) (SDF-1 receptor) (CD antigen CD184)	P61073	850074	413239	0.486121	2.0571	0.362804
ARVCF_pS335	ARVCF	Armadillo repeat protein deleted in velo-cardio-facial syndrome	O00192	1.1342e+07	5.51783e+06	0.486495	2.05552	0.505967
NOP2_pS732	NOP2	Probable 28S rRNA (cytosine(4447)-C(5))-methyltransferase (EC 2.1.1.-) (Nucleolar protein 1) (Nucleolar protein 2 homolog) (Proliferating-cell nucleolar antigen p120) (Proliferation-associated nucleolar protein p120)	P46087	741873	361056	0.486682	2.05473	0.0652575
ANK3_pS914|913	ANK3	Ankyrin-3 (ANK-3) (Ankyrin-G)	G5E8K5	9.58088e+06	4.66476e+06	0.486882	2.05388	0.436922
CEP170B_pS986	CEP170B	Centrosomal protein of 170 kDa protein B (Centrosomal protein 170B) (Cep170B)	Q9Y4F5	1.80043e+06	877367	0.48731	2.05208	0.361405
SEC61B_pS17|17	SEC61B	Protein transport protein Sec61 subunit beta	Q9CQS8	1.31208e+08	6.40145e+07	0.487887	2.04965	0.453972
LAD1_pS356	LAD1	Ladinin-1 (Lad-1) (Linear IgA disease antigen) (LADA)	O00515	7.94191e+06	3.87917e+06	0.488442	2.04733	0.0590104
DEK_pS306|311	DEK	Protein DEK	Q7TNV0	1.58521e+06	774744	0.488731	2.04612	0.418548
PIP5K1B_pT441|441	PIP5K1B	Phosphatidylinositol 4-phosphate 5-kinase type-1 beta (PIP5K1-beta) (PtdIns(4)P-5-kinase 1 beta) (EC 2.7.1.68) (Phosphatidylinositol 4-phosphate 5-kinase type I alpha) (PIP5KIalpha) (Phosphatidylinositol 4-phosphate 5-kinase type I beta) (PIP5KIbeta)	P70181	627717	307040	0.489138	2.04441	0.515344
BAG3_pS173|179	BAG3	BAG family molecular chaperone regulator 3 (BAG-3) (Bcl-2-associated athanogene 3) (Bcl-2-binding protein Bis) (Docking protein CAIR-1)	O95817	4.30186e+06	2.10679e+06	0.489739	2.04191	0.0708061
SP100_pS410	SP100	Nuclear autoantigen Sp-100 (Nuclear dot-associated Sp100 protein) (Speckled 100 kDa)	P23497	1.4429e+06	707889	0.490601	2.03831	0.43329
RPS6_pS236|236	RPS6	40S ribosomal protein S6 (Phosphoprotein NP33)	P62754	5.81416e+07	2.858e+07	0.491559	2.03434	0.33062
DVL3_pS125	DVL3	Segment polarity protein dishevelled homolog DVL-3 (Dishevelled-3) (DSH homolog 3)	Q92997	1.49193e+06	735452	0.492955	2.02858	0.347345
GNL1_pS51|51	GNL1	Guanine nucleotide-binding protein-like 1 (GTP-binding protein MMR1)	P36916	1.574e+07	7.76464e+06	0.493306	2.02714	0.232742
ARVCF_pT284	ARVCF	Armadillo repeat protein deleted in velo-cardio-facial syndrome	O00192	7.7508e+06	3.83686e+06	0.495028	2.02009	0.688956
PAXX_pS148	PAXX	Protein PAXX (Paralog of XRCC4 and XLF) (XRCC4-like small protein)	Q9BUH6	1.1397e+07	5.67979e+06	0.49836	2.00658	0.0858819
PRRC2A_pT1083|1081	PRRC2A	Protein PRRC2A (HLA-B-associated transcript 2) (Large proline-rich protein BAT2) (Proline-rich and coiled-coil-containing protein 2A) (Protein G2)	P48634	2.60807e+06	1.30056e+06	0.498668	2.00534	0.65473
SNIP1_pS54	SNIP1	Smad nuclear-interacting protein 1 (FHA domain-containing protein SNIP1)	Q8TAD8	4.07147e+06	2.03163e+06	0.49899	2.00405	0.180529
MMTAG2_pS220	MMTAG2	Multiple myeloma tumor-associated protein 2 (hMMTAG2)	Q9BU76	5.65065e+06	2.82012e+06	0.499079	2.00369	0.318987
ARVCF_pY259	ARVCF	Armadillo repeat protein deleted in velo-cardio-facial syndrome	O00192	7.6816e+06	3.83686e+06	0.499487	2.00205	0.696121
SURF2_pT190	SURF2	Surfeit locus protein 2 (Surf-2)	Q15527	2.54322e+06	1.27285e+06	0.500489	1.99805	0.220476
SRRM2_pT1413	SRRM2	Serine/arginine repetitive matrix protein 2 (300 kDa nuclear matrix antigen) (Serine/arginine-rich splicing factor-related nuclear matrix protein of 300 kDa) (SR-related nuclear matrix protein of 300 kDa) (Ser/Arg-related nuclear matrix protein of 300 kDa) (Splicing coactivator subunit SRm300) (Tax-responsive enhancer element-binding protein 803) (TaxREB803)	Q9UQ35	1.78144e+07	8.91704e+06	0.500553	1.99779	0.0517742
PDS5B_pS1165|1165	PDS5B	Sister chromatid cohesion protein PDS5 homolog B (Androgen-induced proliferation inhibitor) (Androgen-induced prostate proliferative shutoff-associated protein AS3)	Q9NTI5	4.02466e+06	2.01549e+06	0.500785	1.99686	0.468619
COPA_pS173|173	COPA	Coatomer subunit alpha (Alpha-coat protein) (Alpha-COP) [Cleaved into: Xenin (Xenopsin-related peptide); Proxenin]	Q8CIE6	6.25056e+06	3.13471e+06	0.501508	1.99399	0.0434088
SCRIB_pS1547	SCRIB	Protein scribble homolog (Scribble) (hScrib) (Protein LAP4)	Q14160	5.24427e+06	2.63329e+06	0.502127	1.99153	0.642333
SCRIB_pT1549	SCRIB	Protein scribble homolog (Scribble) (hScrib) (Protein LAP4)	Q14160	5.24427e+06	2.63329e+06	0.502127	1.99153	0.642333
TOP1_pS10|10	TOP1	DNA topoisomerase 1 (EC 5.6.2.1) (DNA topoisomerase I)	P11387	3.86845e+06	1.94437e+06	0.502622	1.98957	0.289429
PRRC2A_pS761	PRRC2A	Protein PRRC2A (HLA-B-associated transcript 2) (Large proline-rich protein BAT2) (Proline-rich and coiled-coil-containing protein 2A) (Protein G2)	P48634	6.3568e+06	3.19567e+06	0.502717	1.98919	0.30914
LSR_pS643|588	LSR	Lipolysis-stimulated lipoprotein receptor	Q86X29	2.94618e+06	1.48667e+06	0.504609	1.98173	0.293419
LSR_pS646|591	LSR	Lipolysis-stimulated lipoprotein receptor	Q86X29	2.94618e+06	1.48667e+06	0.504609	1.98173	0.293419
SON_pS1782|1807	SON	Protein SON (Bax antagonist selected in saccharomyces 1) (BASS1) (Negative regulatory element-binding protein) (NRE-binding protein) (Protein DBP-5) (SON3)	P18583	2.95138e+06	1.49283e+06	0.505808	1.97703	0.303873
SON_pS1783|1808	SON	Protein SON (Bax antagonist selected in saccharomyces 1) (BASS1) (Negative regulatory element-binding protein) (NRE-binding protein) (Protein DBP-5) (SON3)	P18583	2.95138e+06	1.49283e+06	0.505808	1.97703	0.303873
PDCD4_pS76	PDCD4	Programmed cell death protein 4 (Neoplastic transformation inhibitor protein) (Nuclear antigen H731-like) (Protein 197/15a)	Q53EL6	9.34077e+06	4.72898e+06	0.506273	1.97522	0.156784
NOP56_pS570	NOP56	Nucleolar protein 56 (Nucleolar protein 5A)	O00567	3.21833e+06	1.62998e+06	0.506466	1.97447	0.271071
RTKN_pS220|29|220	RTKN	Rhotekin	Q8C6B2	863610	438257	0.507471	1.97056	0.403884
ARRB1_pT410	ARRB1	Beta-arrestin-1 (Arrestin beta-1) (Non-visual arrestin-2)	P49407	3.89754e+06	1.98685e+06	0.509772	1.96166	0.636103
ARHGAP1_pS51	ARHGAP1	Rho GTPase-activating protein 1 (CDC42 GTPase-activating protein) (GTPase-activating protein rhoGAP) (Rho-related small GTPase protein activator) (Rho-type GTPase-activating protein 1) (p50-RhoGAP)	Q07960	1.48015e+06	754735	0.509905	1.96115	0.658806
HNRNPA3_pS14|14	HNRNPA3	Heterogeneous nuclear ribonucleoprotein A3 (hnRNP A3)	P51991	3.72271e+06	1.89918e+06	0.51016	1.96017	0.161189
UBR4_pS362|362	UBR4	E3 ubiquitin-protein ligase UBR4 (EC 2.3.2.27) (N-recognin-4) (RING-type E3 ubiquitin transferase UBR4) (Zinc finger UBR1-type protein 1) (p600)	A2AN08	2.73736e+06	1.39981e+06	0.511372	1.95552	0.34254
SNIP1_pS52	SNIP1	Smad nuclear-interacting protein 1 (FHA domain-containing protein SNIP1)	Q8TAD8	4.72261e+06	2.41843e+06	0.512096	1.95276	0.0639433
CARMIL1_pS1288	CARMIL1	F-actin-uncapping protein LRRC16A (CARMIL homolog) (Capping protein regulator and myosin 1 linker protein 1) (Capping protein, Arp2/3 and myosin-I linker homolog 1) (Capping protein, Arp2/3 and myosin-I linker protein 1) (Leucine-rich repeat-containing protein 16A)	Q5VZK9	1.65533e+06	848599	0.512645	1.95067	0.213536
ADNP_pS98|98	ADNP	Activity-dependent neuroprotector homeobox protein (Activity-dependent neuroprotective protein)	Q9Z103	550539	282510	0.513152	1.94874	0.451666
NFIX_pS268	NFIX	Nuclear factor 1 X-type (NF1-X) (Nuclear factor 1/X) (CCAAT-box-binding transcription factor) (CTF) (Nuclear factor I/X) (NF-I/X) (NFI-X) (TGGCA-binding protein)	Q14938	2.58924e+06	1.32915e+06	0.513334	1.94805	0.0149153
GYS1_pS727	GYS1	Glycogen [starch] synthase, muscle (EC 2.4.1.11)	P13807	1.56175e+06	802493	0.513843	1.94612	0.624917
CSTF2T_pS563	CSTF2T	Cleavage stimulation factor subunit 2 tau variant (CF-1 64 kDa subunit tau variant) (Cleavage stimulation factor 64 kDa subunit tau variant) (CSTF 64 kDa subunit tau variant) (TauCstF-64)	Q9H0L4	980669	504387	0.51433	1.94428	0.436692
TRA2A_pS2|2	TRA2A	Transformer-2 protein homolog alpha (TRA-2 alpha) (TRA2-alpha) (Transformer-2 protein homolog A)	Q13595	5.85126e+06	3.01022e+06	0.514457	1.9438	0.21291
PRPF4B_pS144|145	PRPF4B	Serine/threonine-protein kinase PRP4 homolog (EC 2.7.11.1) (PRP4 kinase) (PRP4 pre-mRNA-processing factor 4 homolog)	Q13523	3.93145e+07	2.02706e+07	0.515601	1.93948	0.0517471
MFAP1B_pS116|116|116	MFAP1B	Microfibrillar-associated protein 1B (Spliceosome B complex protein MFAP1B)	C0HKD9	3.81568e+06	1.96926e+06	0.516096	1.93762	0.0981463
MFAP1A_pS116|116|116	MFAP1A	Microfibrillar-associated protein 1A (Spliceosome B complex protein MFAP1A)	C0HKD8	3.81568e+06	1.96926e+06	0.516096	1.93762	0.0981463
MFAP1_pS116|116|116	MFAP1	Microfibrillar-associated protein 1 (Spliceosome B complex protein MFAP1)	P55081	3.81568e+06	1.96926e+06	0.516096	1.93762	0.0981463
MFAP1B_pS118|118|118	MFAP1B	Microfibrillar-associated protein 1B (Spliceosome B complex protein MFAP1B)	C0HKD9	3.81568e+06	1.96926e+06	0.516096	1.93762	0.0981463
MFAP1A_pS118|118|118	MFAP1A	Microfibrillar-associated protein 1A (Spliceosome B complex protein MFAP1A)	C0HKD8	3.81568e+06	1.96926e+06	0.516096	1.93762	0.0981463
MFAP1_pS118|118|118	MFAP1	Microfibrillar-associated protein 1 (Spliceosome B complex protein MFAP1)	P55081	3.81568e+06	1.96926e+06	0.516096	1.93762	0.0981463
EML3_pS889|890	EML3	Echinoderm microtubule-associated protein-like 3 (EMAP-3)	Q32P44	547333	282479	0.516101	1.9376	0.359531
GYS1_pS731	GYS1	Glycogen [starch] synthase, muscle (EC 2.4.1.11)	P13807	1.48888e+06	768513	0.516168	1.93735	0.658011
PAXX_pS152	PAXX	Protein PAXX (Paralog of XRCC4 and XLF) (XRCC4-like small protein)	Q9BUH6	8.85589e+06	4.57196e+06	0.516262	1.937	0.105871
DNPH1_pS169	DNPH1	2'-deoxynucleoside 5'-phosphate N-hydrolase 1 (EC 3.2.2.-) (c-Myc-responsive protein RCL)	O43598	6.51308e+06	3.36376e+06	0.516462	1.93625	0.435454
ARHGAP32_pS706|706	ARHGAP32	Rho GTPase-activating protein 32 (Brain-specific Rho GTPase-activating protein) (GAB-associated Cdc42/Rac GTPase-activating protein) (GC-GAP) (GTPase regulator interacting with TrkA) (Rho-type GTPase-activating protein 32) (Rho/Cdc42/Rac GTPase-activating protein RICS) (RhoGAP involved in the beta-catenin-N-cadherin and NMDA receptor signaling) (p200RhoGAP) (p250GAP)	A7KAX9	1.05091e+06	545373	0.518954	1.92695	0.53849
SRRM2_pS435	SRRM2	Serine/arginine repetitive matrix protein 2 (300 kDa nuclear matrix antigen) (Serine/arginine-rich splicing factor-related nuclear matrix protein of 300 kDa) (SR-related nuclear matrix protein of 300 kDa) (Ser/Arg-related nuclear matrix protein of 300 kDa) (Splicing coactivator subunit SRm300) (Tax-responsive enhancer element-binding protein 803) (TaxREB803)	Q9UQ35	4.92832e+06	2.56021e+06	0.519489	1.92497	0.388193
ZC3H18_pS78	ZC3H18	Zinc finger CCCH domain-containing protein 18 (Nuclear protein NHN1)	Q86VM9	5.16009e+06	2.68282e+06	0.519917	1.92338	0.495177
NGDN_pS143	NGDN	Neuroguidin (Centromere accumulated nuclear protein 1) (CANu1) (EIF4E-binding protein)	Q8NEJ9	6.1238e+06	3.18398e+06	0.519936	1.92331	0.330185
SUN2_pS112	SUN2	SUN domain-containing protein 2 (Protein unc-84 homolog B) (Rab5-interacting protein) (Rab5IP) (Sad1/unc-84 protein-like 2)	Q9UH99	1.07001e+06	556517	0.520105	1.92269	0.574991
CTNND1_pS269|269	CTNND1	Catenin delta-1 (Cadherin-associated Src substrate) (CAS) (p120 catenin) (p120(ctn)) (p120(cas))	O60716	1.33181e+07	6.92878e+06	0.520252	1.92215	0.220545
CLIP1_pS200	CLIP1	CAP-Gly domain-containing linker protein 1 (Cytoplasmic linker protein 1) (Cytoplasmic linker protein 170 alpha-2) (CLIP-170) (Reed-Sternberg intermediate filament-associated protein) (Restin)	P30622	4.47707e+06	2.33033e+06	0.520504	1.92122	0.46796
SRRM2_pS1101	SRRM2	Serine/arginine repetitive matrix protein 2 (300 kDa nuclear matrix antigen) (Serine/arginine-rich splicing factor-related nuclear matrix protein of 300 kDa) (SR-related nuclear matrix protein of 300 kDa) (Ser/Arg-related nuclear matrix protein of 300 kDa) (Splicing coactivator subunit SRm300) (Tax-responsive enhancer element-binding protein 803) (TaxREB803)	Q9UQ35	4.89874e+06	2.55483e+06	0.521529	1.91744	0.0336506
SRRM2_pS1103	SRRM2	Serine/arginine repetitive matrix protein 2 (300 kDa nuclear matrix antigen) (Serine/arginine-rich splicing factor-related nuclear matrix protein of 300 kDa) (SR-related nuclear matrix protein of 300 kDa) (Ser/Arg-related nuclear matrix protein of 300 kDa) (Splicing coactivator subunit SRm300) (Tax-responsive enhancer element-binding protein 803) (TaxREB803)	Q9UQ35	4.89874e+06	2.55483e+06	0.521529	1.91744	0.0336506
KAT7_pS100|102	KAT7	Histone acetyltransferase KAT7 (EC 2.3.1.48) (Histone acetyltransferase binding to ORC1) (Lysine acetyltransferase 7) (MOZ, YBF2/SAS3, SAS2 and TIP60 protein 2) (MYST-2)	O95251	738226	385245	0.521852	1.91625	0.517619
LAD1_pS38	LAD1	Ladinin-1 (Lad-1) (Linear IgA disease antigen) (LADA)	O00515	1.59939e+06	835154	0.522169	1.91509	0.125437
FOXK1_pS445	FOXK1	Forkhead box protein K1 (Myocyte nuclear factor) (MNF)	P85037	2.68201e+07	1.40288e+07	0.523071	1.91179	0.3985
CALD1_pS724	CALD1	Caldesmon (CDM)	Q05682	2.6728e+06	1.39951e+06	0.523614	1.9098	0.681877
WDHD1_pS868	WDHD1	WD repeat and HMG-box DNA-binding protein 1 (Acidic nucleoplasmic DNA-binding protein 1) (And-1)	O75717	7.51203e+06	3.93631e+06	0.524	1.9084	0.386228
CTPS2_pS574	CTPS2	CTP synthase 2 (EC 6.3.4.2) (CTP synthetase 2) (UTP--ammonia ligase 2)	Q9NRF8	8.22827e+06	4.31803e+06	0.524779	1.90556	0.432535
ZC3H18_pS83	ZC3H18	Zinc finger CCCH domain-containing protein 18 (Nuclear protein NHN1)	Q86VM9	5.16009e+06	2.71365e+06	0.525892	1.90153	0.495976
NCOA5_pT11|11	NCOA5	Nuclear receptor coactivator 5 (NCoA-5) (Coactivator independent of AF-2) (CIA)	Q91W39	704344	370664	0.526254	1.90022	0.49149
DDX41_pS66	DDX41	Probable ATP-dependent RNA helicase DDX41 (EC 3.6.4.13) (DEAD box protein 41) (DEAD box protein abstrakt homolog)	Q9UJV9	2.03227e+06	1.0709e+06	0.526946	1.89773	0.444268
RNF113A_pS84	RNF113A	E3 ubiquitin-protein ligase RNF113A (EC 2.3.2.27) (Cwc24 homolog) (RING finger protein 113A) (Zinc finger protein 183)	O15541	8.86344e+06	4.67581e+06	0.52754	1.89559	0.389773
RNF113A_pS85	RNF113A	E3 ubiquitin-protein ligase RNF113A (EC 2.3.2.27) (Cwc24 homolog) (RING finger protein 113A) (Zinc finger protein 183)	O15541	8.86344e+06	4.67581e+06	0.52754	1.89559	0.389773
FOXK1_pT436	FOXK1	Forkhead box protein K1 (Myocyte nuclear factor) (MNF)	P85037	2.08692e+07	1.1022e+07	0.528147	1.89341	0.509025
BAG3_pS289	BAG3	BAG family molecular chaperone regulator 3 (BAG-3) (Bcl-2-associated athanogene 3) (Bcl-2-binding protein Bis) (Docking protein CAIR-1)	O95817	2.33964e+07	1.23996e+07	0.529978	1.88687	0.149346
INCENP_pS218	INCENP	Inner centromere protein	Q9NQS7	3.62547e+06	1.92405e+06	0.530703	1.88429	0.701568
FOXK1_pS441	FOXK1	Forkhead box protein K1 (Myocyte nuclear factor) (MNF)	P85037	2.64245e+07	1.40288e+07	0.530901	1.88359	0.412747
PDS5B_pT1370	PDS5B	Sister chromatid cohesion protein PDS5 homolog B (Androgen-induced proliferation inhibitor) (Androgen-induced prostate proliferative shutoff-associated protein AS3)	Q9NTI5	5.61068e+06	2.97888e+06	0.530931	1.88349	0.375396
THOC5_pS312|312	THOC5	THO complex subunit 5 homolog (Fms-interacting protein) (FMIP)	Q8BKT7	1.65053e+07	8.76456e+06	0.531016	1.88318	0.225859
THOC5_pS314|314	THOC5	THO complex subunit 5 homolog (Fms-interacting protein) (FMIP)	Q8BKT7	1.65053e+07	8.76456e+06	0.531016	1.88318	0.225859
MDC1_pS505	MDC1	Mediator of DNA damage checkpoint protein 1 (Nuclear factor with BRCT domains 1)	Q14676	2.3153e+06	1.23074e+06	0.531567	1.88123	0.467479
RPS6_pS240|240	RPS6	40S ribosomal protein S6 (Phosphoprotein NP33)	P62754	3.13616e+07	1.67227e+07	0.533223	1.87539	0.189561
AKAP2_pS748	AKAP2	A-kinase anchor protein 2 (AKAP-2) (AKAP-KL) (Protein kinase A-anchoring protein 2) (PRKA2)	Q9Y2D5	2.4901e+06	1.32876e+06	0.533616	1.87401	0.370258
DEK_pS303|308	DEK	Protein DEK	P35659	1.58521e+06	846551	0.534029	1.87256	0.408479
PRPF4B_pS93	PRPF4B	Serine/threonine-protein kinase PRP4 homolog (EC 2.7.11.1) (PRP4 kinase) (PRP4 pre-mRNA-processing factor 4 homolog)	Q13523	8.73135e+06	4.66572e+06	0.534364	1.87138	0.452455
BLOC1S3_pS65	BLOC1S3	Biogenesis of lysosome-related organelles complex 1 subunit 3 (BLOC-1 subunit 3)	Q6QNY0	4.34274e+06	2.32274e+06	0.534857	1.86966	0.173033
BLOC1S3_pT63	BLOC1S3	Biogenesis of lysosome-related organelles complex 1 subunit 3 (BLOC-1 subunit 3)	Q6QNY0	4.34274e+06	2.32274e+06	0.534857	1.86966	0.173033
ERBB2_pS1049	ERBB2	Receptor tyrosine-protein kinase erbB-2 (EC 2.7.10.1) (Metastatic lymph node gene 19 protein) (MLN 19) (Proto-oncogene Neu) (Proto-oncogene c-ErbB-2) (Tyrosine kinase-type cell surface receptor HER2) (p185erbB2) (CD antigen CD340)	P04626	1.68769e+06	904695	0.536055	1.86548	0.197365
PPP2R5D_pS89	PPP2R5D	Serine/threonine-protein phosphatase 2A 56 kDa regulatory subunit delta isoform (PP2A B subunit isoform B'-delta) (PP2A B subunit isoform B56-delta) (PP2A B subunit isoform PR61-delta) (PP2A B subunit isoform R5-delta)	Q14738	5.73502e+06	3.08511e+06	0.537942	1.85894	0.121657
PPP2R5D_pS90	PPP2R5D	Serine/threonine-protein phosphatase 2A 56 kDa regulatory subunit delta isoform (PP2A B subunit isoform B'-delta) (PP2A B subunit isoform B56-delta) (PP2A B subunit isoform PR61-delta) (PP2A B subunit isoform R5-delta)	Q14738	5.73502e+06	3.08511e+06	0.537942	1.85894	0.121657
SNRNP70_pS320	SNRNP70	U1 small nuclear ribonucleoprotein 70 kDa (U1 snRNP 70 kDa) (U1-70K) (snRNP70)	P08621	1.20331e+07	6.47643e+06	0.538217	1.85799	0.470785
DLG5_pS1263|1263	DLG5	Disks large homolog 5 (Discs large protein P-dlg) (Placenta and prostate DLG)	Q8TDM6	2.26577e+06	1.2207e+06	0.538755	1.85613	0.244412
PACSIN3_pS354	PACSIN3	Protein kinase C and casein kinase substrate in neurons protein 3 (SH3 domain-containing protein 6511)	Q9UKS6	2.40188e+06	1.29811e+06	0.540455	1.85029	0.180686
SAFB_pS384	SAFB	Scaffold attachment factor B1 (SAF-B) (SAF-B1) (HSP27 estrogen response element-TATA box-binding protein) (HSP27 ERE-TATA-binding protein)	Q15424	1.79883e+07	9.72309e+06	0.540523	1.85006	0.589764
CAMSAP3_pS341	CAMSAP3	Calmodulin-regulated spectrin-associated protein 3 (Protein Nezha)	Q9P1Y5	6.73647e+06	3.6465e+06	0.541307	1.84738	0.128366
NFIX_pS284|284	NFIX	Nuclear factor 1 X-type (NF1-X) (Nuclear factor 1/X) (CCAAT-box-binding transcription factor) (CTF) (Nuclear factor I/X) (NF-I/X) (NFI-X) (TGGCA-binding protein)	P70257	1.68929e+07	9.14655e+06	0.541443	1.84692	0.626669
EIF3A_pS882	EIF3A	Eukaryotic translation initiation factor 3 subunit A (eIF3a) (Eukaryotic translation initiation factor 3 subunit 10) (eIF-3-theta) (eIF3 p167) (eIF3 p180) (eIF3 p185)	Q14152	758383	410778	0.54165	1.84621	0.13091
HECTD1_pS632	HECTD1	E3 ubiquitin-protein ligase HECTD1 (EC 2.3.2.26) (E3 ligase for inhibin receptor) (EULIR) (HECT domain-containing protein 1) (HECT-type E3 ubiquitin transferase HECTD1)	Q9ULT8	1.12239e+06	609016	0.542607	1.84295	0.668347
SAFB_pS383	SAFB	Scaffold attachment factor B1 (SAF-B) (SAF-B1) (HSP27 estrogen response element-TATA box-binding protein) (HSP27 ERE-TATA-binding protein)	Q15424	1.79883e+07	9.76278e+06	0.54273	1.84254	0.590612
F11R_pS281	F11R	Junctional adhesion molecule A (JAM-A) (Junctional adhesion molecule 1) (JAM-1) (Platelet F11 receptor) (Platelet adhesion molecule 1) (PAM-1) (CD antigen CD321)	Q9Y624	1.17493e+06	639279	0.544099	1.8379	0.582079
BAG3_pS279	BAG3	BAG family molecular chaperone regulator 3 (BAG-3) (Bcl-2-associated athanogene 3) (Bcl-2-binding protein Bis) (Docking protein CAIR-1)	O95817	1.43111e+06	778709	0.54413	1.8378	0.627568
AGGF1_pS7	AGGF1	Angiogenic factor with G patch and FHA domains 1 (Angiogenic factor VG5Q) (hVG5Q) (G patch domain-containing protein 7) (Vasculogenesis gene on 5q protein)	Q8N302	3.21733e+06	1.75115e+06	0.544285	1.83727	0.0364116
AGGF1_pS11	AGGF1	Angiogenic factor with G patch and FHA domains 1 (Angiogenic factor VG5Q) (hVG5Q) (G patch domain-containing protein 7) (Vasculogenesis gene on 5q protein)	Q8N302	3.21733e+06	1.75115e+06	0.544285	1.83727	0.0364116
VPS50_pS498	VPS50	Syndetin (Coiled-coil domain-containing protein 132) (EARP/GARPII complex subunit VPS50)	Q96JG6	3.88772e+06	2.11677e+06	0.544477	1.83663	0.224786
DNMT1_pS714	DNMT1	DNA (cytosine-5)-methyltransferase 1 (Dnmt1) (EC 2.1.1.37) (CXXC-type zinc finger protein 9) (DNA methyltransferase HsaI) (DNA MTase HsaI) (M.HsaI) (MCMT)	P26358	8.06107e+06	4.39388e+06	0.545074	1.83461	0.201721
MACF1_pS4483|4521	MACF1	Microtubule-actin cross-linking factor 1 (Actin cross-linking family 7)	Q9QXZ0	1.16042e+07	6.34898e+06	0.547126	1.82773	0.0424349
DENND4C_pS1297	DENND4C	DENN domain-containing protein 4C	Q5VZ89	1.03217e+07	5.64775e+06	0.547172	1.82758	0.593814
CEP170B_pS988	CEP170B	Centrosomal protein of 170 kDa protein B (Centrosomal protein 170B) (Cep170B)	Q9Y4F5	1.80043e+06	987344	0.548394	1.82351	0.338169
UPF1_pS1102|1107	UPF1	Regulator of nonsense transcripts 1 (EC 3.6.4.-) (ATP-dependent helicase RENT1) (Nonsense mRNA reducing factor 1) (NORF1) (Up-frameshift suppressor 1 homolog) (mUpf1)	Q9EPU0	4.98923e+06	2.73637e+06	0.548454	1.82331	0.417427
MLPH_pS481	MLPH	Melanophilin (Exophilin-3) (Slp homolog lacking C2 domains a) (SlaC2-a) (Synaptotagmin-like protein 2a)	Q9BV36	1.66436e+06	914458	0.549436	1.82005	0.647135
LEMD2_pS139	LEMD2	LEM domain-containing protein 2 (hLEM2)	Q8NC56	1.1486e+07	6.31161e+06	0.549503	1.81983	0.169139
INCENP_pS197	INCENP	Inner centromere protein	Q9NQS7	3.61253e+06	1.98822e+06	0.550368	1.81697	0.713789
CAMSAP2_pS599	CAMSAP2	Calmodulin-regulated spectrin-associated protein 2 (Calmodulin-regulated spectrin-associated protein 1-like protein 1)	Q08AD1	969207	534553	0.551536	1.81312	0.0985168
SRRM2_pS1318	SRRM2	Serine/arginine repetitive matrix protein 2 (300 kDa nuclear matrix antigen) (Serine/arginine-rich splicing factor-related nuclear matrix protein of 300 kDa) (SR-related nuclear matrix protein of 300 kDa) (Ser/Arg-related nuclear matrix protein of 300 kDa) (Splicing coactivator subunit SRm300) (Tax-responsive enhancer element-binding protein 803) (TaxREB803)	Q9UQ35	1.79173e+07	9.89557e+06	0.55229	1.81064	0.523031
CEP89_pS40|40	CEP89	Centrosomal protein of 89 kDa (Cep89) (Centrosomal protein 123) (Cep123) (Coiled-coil domain-containing protein 123)	Q96ST8	1.03603e+06	572499	0.552586	1.80967	0.321207
CEP89_pS44|44	CEP89	Centrosomal protein of 89 kDa (Cep89) (Centrosomal protein 123) (Cep123) (Coiled-coil domain-containing protein 123)	Q96ST8	1.03603e+06	572499	0.552586	1.80967	0.321207
CTNND1_pS268|268	CTNND1	Catenin delta-1 (Cadherin-associated Src substrate) (CAS) (p120 catenin) (p120(ctn)) (p120(cas))	O60716	2.46666e+07	1.36709e+07	0.554227	1.80431	0.119565
EIF2S2_pS2|2	EIF2S2	Eukaryotic translation initiation factor 2 subunit 2 (Eukaryotic translation initiation factor 2 subunit beta) (eIF-2-beta)	P20042	3.42369e+08	1.89751e+08	0.55423	1.8043	0.564396
CAAP1_pS89	CAAP1	Caspase activity and apoptosis inhibitor 1 (Conserved anti-apoptotic protein) (CAAP)	Q9H8G2	1.59108e+06	882543	0.554681	1.80284	0.632641
UBAP2L_pS609|629	UBAP2L	Ubiquitin-associated protein 2-like (Protein NICE-4)	Q14157	1.16784e+07	6.48229e+06	0.555068	1.80158	0.383123
TOMM70_pS110	TOMM70	Mitochondrial import receptor subunit TOM70 (Mitochondrial precursor proteins import receptor) (Translocase of outer membrane 70 kDa subunit) (Translocase of outer mitochondrial membrane protein 70)	O94826	1.15368e+06	640412	0.555104	1.80146	0.156792
ARHGAP17_pS625	ARHGAP17	Rho GTPase-activating protein 17 (Rho-type GTPase-activating protein 17) (RhoGAP interacting with CIP4 homologs protein 1) (RICH-1)	Q68EM7	4.41448e+06	2.45226e+06	0.555503	1.80017	0.0965112
NOLC1_pT607	NOLC1	Nucleolar and coiled-body phosphoprotein 1 (140 kDa nucleolar phosphoprotein) (Nopp140) (Hepatitis C virus NS5A-transactivated protein 13) (HCV NS5A-transactivated protein 13) (Nucleolar 130 kDa protein) (Nucleolar phosphoprotein p130)	Q14978	1.17681e+06	653977	0.555718	1.79947	0.106065
MAP7D1_pS125	MAP7D1	MAP7 domain-containing protein 1 (Arginine/proline-rich coiled-coil domain-containing protein 1) (Proline/arginine-rich coiled-coil domain-containing protein 1)	Q3KQU3	2.24627e+06	1.24906e+06	0.556062	1.79836	0.284219
RBM5_pS624|624	RBM5	RNA-binding protein 5 (Protein G15) (Putative tumor suppressor LUCA15) (RNA-binding motif protein 5) (Renal carcinoma antigen NY-REN-9)	P52756	6.42471e+06	3.57331e+06	0.556183	1.79797	0.546114
EPB41L1_pS541|541	EPB41L1	Band 4.1-like protein 1 (Neuronal protein 4.1) (4.1N)	Q9H4G0	769593	428285	0.556509	1.79692	0.0923102
EPB41L1_pS546|546	EPB41L1	Band 4.1-like protein 1 (Neuronal protein 4.1) (4.1N)	Q9H4G0	769593	428285	0.556509	1.79692	0.0923102
SULT2B1_pS350	SULT2B1	Sulfotransferase 2B1 (EC 2.8.2.2) (Alcohol sulfotransferase) (Hydroxysteroid sulfotransferase 2) (Sulfotransferase family 2B member 1) (Sulfotransferase family cytosolic 2B member 1) (ST2B1)	O00204	723763	404097	0.558328	1.79106	0.572494
RABL6_pS596	RABL6	Rab-like protein 6 (GTP-binding protein Parf) (Partner of ARF) (Rab-like protein 1) (RBEL1)	Q3YEC7	6.48938e+07	3.62503e+07	0.558609	1.79016	0.0538301
RABL6_pT599	RABL6	Rab-like protein 6 (GTP-binding protein Parf) (Partner of ARF) (Rab-like protein 1) (RBEL1)	Q3YEC7	6.48938e+07	3.62503e+07	0.558609	1.79016	0.0538301
SRRM2_pS1102	SRRM2	Serine/arginine repetitive matrix protein 2 (300 kDa nuclear matrix antigen) (Serine/arginine-rich splicing factor-related nuclear matrix protein of 300 kDa) (SR-related nuclear matrix protein of 300 kDa) (Ser/Arg-related nuclear matrix protein of 300 kDa) (Splicing coactivator subunit SRm300) (Tax-responsive enhancer element-binding protein 803) (TaxREB803)	Q9UQ35	7.53094e+06	4.20796e+06	0.558757	1.78969	0.728212
NUCKS1_pS73	NUCKS1	Nuclear ubiquitous casein and cyclin-dependent kinase substrate 1 (P1)	Q9H1E3	4.79568e+06	2.68389e+06	0.559648	1.78684	0.713082
CCDC86_pS110	CCDC86	Coiled-coil domain-containing protein 86 (Cytokine-induced protein with coiled-coil domain)	Q9H6F5	1.61817e+06	905990	0.559886	1.78608	0.684843
PPIG_pS397|395	PPIG	Peptidyl-prolyl cis-trans isomerase G (PPIase G) (Peptidyl-prolyl isomerase G) (EC 5.2.1.8) (CASP10) (Clk-associating RS-cyclophilin) (CARS-Cyp) (CARS-cyclophilin) (SR-cyclophilin) (SR-cyp) (SRcyp) (Cyclophilin G) (Rotamase G)	Q13427	6.31134e+06	3.53433e+06	0.559997	1.78572	0.151883
PRPF31_pT440|440	PRPF31	U4/U6 small nuclear ribonucleoprotein Prp31 (Pre-mRNA-processing factor 31) (Serologically defined breast cancer antigen NY-BR-99) (U4/U6 snRNP 61 kDa protein) (Protein 61K) (hPrp31)	Q8WWY3	2.0315e+06	1.13881e+06	0.560573	1.78389	0.543376
DYNC1LI1_pS207|207	DYNC1LI1	Cytoplasmic dynein 1 light intermediate chain 1 (Dynein light chain A) (DLC-A) (Dynein light intermediate chain 1, cytosolic)	Q8R1Q8	6.62105e+06	3.71164e+06	0.560582	1.78386	0.0684643
DEK_pS301|306	DEK	Protein DEK	P35659	1.58521e+06	888965	0.560785	1.78321	0.401363
CR025_pS69|69	CR025	Uncharacterized protein C18orf25 homolog	Q8BH50	1.02671e+07	5.75973e+06	0.560991	1.78256	0.392616
C18ORF25_pS69|69	C18ORF25	Uncharacterized protein C18orf25 (ARKadia-like protein 1)	Q96B23	1.02671e+07	5.75973e+06	0.560991	1.78256	0.392616
ZC3HAV1_pT273	ZC3HAV1	Zinc finger CCCH-type antiviral protein 1 (ADP-ribosyltransferase diphtheria toxin-like 13) (ARTD13) (Inactive Poly [ADP-ribose] polymerase 13) (PARP13) (Zinc finger CCCH domain-containing protein 2) (Zinc finger antiviral protein) (ZAP)	Q7Z2W4	1.14279e+06	642453	0.562178	1.7788	0.286367
STMN1_pS16|16	STMN1	Stathmin (Leukemia-associated gene protein) (Leukemia-associated phosphoprotein p18) (Metablastin) (Oncoprotein 18) (Op18) (Phosphoprotein p19) (pp19) (Prosolin) (Protein Pr22) (pp17)	P54227	1.67318e+06	940939	0.562365	1.7782	0.487279
STMN1_pS25|25	STMN1	Stathmin (Leukemia-associated gene protein) (Leukemia-associated phosphoprotein p18) (Metablastin) (Oncoprotein 18) (Op18) (Phosphoprotein p19) (pp19) (Prosolin) (Protein Pr22) (pp17)	P54227	1.67318e+06	940939	0.562365	1.7782	0.487279
U2AF2_pS2|2	U2AF2	Splicing factor U2AF 65 kDa subunit (U2 auxiliary factor 65 kDa subunit) (U2 snRNP auxiliary factor large subunit)	P26369	9.19136e+06	5.16996e+06	0.56248	1.77784	0.190045
ACSS2_pS267	ACSS2	Acetyl-coenzyme A synthetase, cytoplasmic (EC 6.2.1.1) (Acetate--CoA ligase) (Acetyl-CoA synthetase) (ACS) (AceCS) (Acetyl-CoA synthetase 1) (AceCS1) (Acyl-CoA synthetase short-chain family member 2) (Acyl-activating enzyme) (Propionate--CoA ligase) (EC 6.2.1.17)	Q9NR19	2.98195e+06	1.68063e+06	0.563601	1.7743	0.223529
SEC16A_pS1353	SEC16A	Protein transport protein Sec16A (SEC16 homolog A) (p250)	O15027	943077	532365	0.564498	1.77148	0.687469
INCENP_pS214	INCENP	Inner centromere protein	Q9NQS7	3.66589e+06	2.07687e+06	0.56654	1.7651	0.71445
ZC3H13_pS207|207	ZC3H13	Zinc finger CCCH domain-containing protein 13	Q5T200	3.39723e+07	1.92497e+07	0.566629	1.76482	0.713021
MKI67_pS1815	MKI67	Proliferation marker protein Ki-67 (Antigen identified by monoclonal antibody Ki-67) (Antigen KI-67) (Antigen Ki67)	P46013	877949	498213	0.567474	1.76219	0.333177
PALLD_pS1116|1141	PALLD	Palladin (SIH002) (Sarcoma antigen NY-SAR-77)	Q8WX93	5.2981e+07	3.00737e+07	0.567633	1.7617	0.332414
ZC3H13_pS209|209	ZC3H13	Zinc finger CCCH domain-containing protein 13	E9Q784	3.39723e+07	1.92933e+07	0.567912	1.76083	0.713663
SRRM1_pT414|416	SRRM1	Serine/arginine repetitive matrix protein 1 (Plenty-of-prolines 101)	Q52KI8	242020	137500	0.568134	1.76015	0.321438
SP100_pS409	SP100	Nuclear autoantigen Sp-100 (Nuclear dot-associated Sp100 protein) (Speckled 100 kDa)	P23497	1.4429e+06	820796	0.568851	1.75793	0.478716
ARMCX3_pS110|110	ARMCX3	Armadillo repeat-containing X-linked protein 3 (ARM protein lost in epithelial cancers on chromosome X 3) (Protein ALEX3)	Q9UH62	6.79107e+06	3.87625e+06	0.570787	1.75197	0.363726
CTTN_pT399	CTTN	Src substrate cortactin (Amplaxin) (Oncogene EMS1)	Q14247	3.73672e+07	2.13436e+07	0.571184	1.75075	0.127827
UTP18_pS206	UTP18	U3 small nucleolar RNA-associated protein 18 homolog (WD repeat-containing protein 50)	Q9Y5J1	1.20755e+07	6.90793e+06	0.572063	1.74806	0.493651
RBM10_pS736|736	RBM10	RNA-binding protein 10 (RNA-binding motif protein 10)	Q99KG3	1.47806e+07	8.46746e+06	0.572876	1.74558	0.111294
RBM10_pS738|738	RBM10	RNA-binding protein 10 (RNA-binding motif protein 10)	Q99KG3	1.47806e+07	8.46746e+06	0.572876	1.74558	0.111294
NES_pS398	NES	Nestin	P48681	885271	507971	0.573803	1.74276	0.327633
CTTN_pS405	CTTN	Src substrate cortactin (Amplaxin) (Oncogene EMS1)	Q14247	7.72934e+07	4.4374e+07	0.574098	1.74186	0.141293
SRRM2_pS1382	SRRM2	Serine/arginine repetitive matrix protein 2 (300 kDa nuclear matrix antigen) (Serine/arginine-rich splicing factor-related nuclear matrix protein of 300 kDa) (SR-related nuclear matrix protein of 300 kDa) (Ser/Arg-related nuclear matrix protein of 300 kDa) (Splicing coactivator subunit SRm300) (Tax-responsive enhancer element-binding protein 803) (TaxREB803)	Q9UQ35	3.10987e+06	1.78761e+06	0.574817	1.73968	0.408437
RERE_pS1115	RERE	Arginine-glutamic acid dipeptide repeats protein (Atrophin-1-like protein) (Atrophin-1-related protein)	Q9P2R6	7.45866e+06	4.28759e+06	0.574848	1.73959	0.572225
DDX50_pS45	DDX50	ATP-dependent RNA helicase DDX50 (EC 3.6.4.13) (DEAD box protein 50) (Gu-beta) (Nucleolar protein Gu2)	Q9BQ39	960875	552597	0.575098	1.73883	0.385891
USP24_pS2069|2066	USP24	Ubiquitin carboxyl-terminal hydrolase 24 (EC 3.4.19.12) (Deubiquitinating enzyme 24) (Ubiquitin thioesterase 24) (Ubiquitin-specific-processing protease 24)	Q9UPU5	3.96165e+06	2.28524e+06	0.57684	1.73358	0.568288
LMNA_pS22|22	LMNA	Prelamin-A/C [Cleaved into: Lamin-A/C (70 kDa lamin) (Renal carcinoma antigen NY-REN-32)]	P02545	1.46488e+07	8.45097e+06	0.576907	1.73338	0.387273
CDKA-1_pT14|14|14|14|14|14|14	CDKA-1	Cyclin-dependent kinase A-1 (CDKA;1) (EC 2.7.11.22) (EC 2.7.11.23) (Cell division control protein 2 homolog A) (CDC2aAt)	P24100	1.01525e+07	5.86305e+06	0.5775	1.7316	0.474377
CDK1_pT14|14|14|14|14|14|14	CDK1	Cyclin-dependent kinase 1 (CDK1) (EC 2.7.11.22) (EC 2.7.11.23) (Cell division control protein 2 homolog) (Cell division protein kinase 1) (p34 protein kinase)	P11440	1.01525e+07	5.86305e+06	0.5775	1.7316	0.474377
CDKA-1_pY15|15|15|15|15|15|15	CDKA-1	Cyclin-dependent kinase A-1 (CDKA;1) (EC 2.7.11.22) (EC 2.7.11.23) (Cell division control protein 2 homolog A) (CDC2aAt)	P24100	1.01525e+07	5.86305e+06	0.5775	1.7316	0.474377
CDK1_pY15|15|15|15|15|15|15	CDK1	Cyclin-dependent kinase 1 (CDK1) (EC 2.7.11.22) (EC 2.7.11.23) (Cell division control protein 2 homolog) (Cell division protein kinase 1) (p34 protein kinase)	P11440	1.01525e+07	5.86305e+06	0.5775	1.7316	0.474377
IGFBP5_pT123|124	IGFBP5	Insulin-like growth factor-binding protein 5 (IBP-5) (IGF-binding protein 5) (IGFBP-5)	P24593	1.27965e+06	739710	0.578054	1.72994	0.506881
CCDC88C_pS1591	CCDC88C	Protein Daple (Coiled-coil domain-containing protein 88C) (Dvl-associating protein with a high frequency of leucine residues) (hDaple) (Hook-related protein 2) (HkRP2)	Q9P219	3.65622e+06	2.11667e+06	0.578924	1.72734	0.571192
FXR2_pT599|598	FXR2	Fragile X mental retardation syndrome-related protein 2	Q9WVR4	8.82795e+06	5.11129e+06	0.57899	1.72715	0.344013
KANK1_pS325	KANK1	KN motif and ankyrin repeat domain-containing protein 1 (Ankyrin repeat domain-containing protein 15) (Kidney ankyrin repeat-containing protein)	Q14678	1.51173e+07	8.76484e+06	0.579788	1.72477	0.257658
SCRIB_pT1342	SCRIB	Protein scribble homolog (Scribble) (hScrib) (Protein LAP4)	Q14160	1.90929e+06	1.10699e+06	0.579791	1.72476	0.0687864
GLCCI1_pS105	GLCCI1	Glucocorticoid-induced transcript 1 protein	Q86VQ1	820013	478011	0.582932	1.71547	0.638545
PAK1_pT229|229	PAK1	Serine/threonine-protein kinase PAK 1 (EC 2.7.11.1) (Alpha-PAK) (CDC42/RAC effector kinase PAK-A) (p21-activated kinase 1) (PAK-1) (p65-PAK)	O88643	3.21093e+06	1.87568e+06	0.584155	1.71187	0.725388
SUN2_pS38	SUN2	SUN domain-containing protein 2 (Protein unc-84 homolog B) (Rab5-interacting protein) (Rab5IP) (Sad1/unc-84 protein-like 2)	Q9UH99	2.75085e+06	1.60737e+06	0.584318	1.7114	0.466826
SPEN_pS725|747	SPEN	Msx2-interacting protein (SMART/HDAC1-associated repressor protein) (SPEN homolog)	Q96T58	1.74348e+06	1.02073e+06	0.585455	1.70807	0.23479
DDX41_pS68	DDX41	Probable ATP-dependent RNA helicase DDX41 (EC 3.6.4.13) (DEAD box protein 41) (DEAD box protein abstrakt homolog)	Q9UJV9	2.03227e+06	1.18997e+06	0.585538	1.70783	0.49111
SRSF8_pS158	SRSF8	Serine/arginine-rich splicing factor 8 (Pre-mRNA-splicing factor SRP46) (Splicing factor SRp46) (Splicing factor, arginine/serine-rich 2B)	Q9BRL6	1.42408e+06	834733	0.586155	1.70603	0.101295
CEP170B_pS1114|1101	CEP170B	Centrosomal protein of 170 kDa protein B (Centrosomal protein 170B) (Cep170B)	Q9Y4F5	729989	428176	0.586552	1.70488	0.460076
LRATD2_pT289	LRATD2	Protein LRATD2 (Breast cancer membrane protein 101) (LRAT domain-containing 2) (Protein FAM84B) (Protein NSE2)	Q96KN1	3.10366e+07	1.8222e+07	0.587112	1.70325	0.443061
CERS4_pS347	CERS4	Ceramide synthase 4 (CerS4) (EC 2.3.1.-) (LAG1 longevity assurance homolog 4) (Sphingosine N-acyltransferase CERS4) (EC 2.3.1.24)	Q9HA82	1.55763e+08	9.14647e+07	0.587204	1.70299	0.470437
ENAH_pT734|502	ENAH	Protein enabled homolog (NPC-derived proline-rich protein 1) (NDPP-1)	Q03173	2.05306e+06	1.20628e+06	0.58755	1.70198	0.588
NOC2L_pS672	NOC2L	Nucleolar complex protein 2 homolog (Protein NOC2 homolog) (NOC2-like protein) (Novel INHAT repressor)	Q9Y3T9	907120	533019	0.587594	1.70185	0.388871
PTPN14_pS593|593	PTPN14	Tyrosine-protein phosphatase non-receptor type 14 (EC 3.1.3.48) (Protein-tyrosine phosphatase pez)	Q15678	2.72707e+06	1.60318e+06	0.587875	1.70104	0.171678
PTPN14_pS594|594	PTPN14	Tyrosine-protein phosphatase non-receptor type 14 (EC 3.1.3.48) (Protein-tyrosine phosphatase pez)	Q15678	2.72707e+06	1.60318e+06	0.587875	1.70104	0.171678
H1-5_pT11	H1-5	Histone H1.5 (Histone H1a) (Histone H1b) (Histone H1s-3)	P16401	7.23978e+07	4.25781e+07	0.588113	1.70035	0.31115
RALGAPA2_pS820	RALGAPA2	Ral GTPase-activating protein subunit alpha-2 (250 kDa substrate of Akt) (AS250) (p220)	Q2PPJ7	5.64443e+06	3.32655e+06	0.589351	1.69678	0.0863077
RALGAPA2_pS821	RALGAPA2	Ral GTPase-activating protein subunit alpha-2 (250 kDa substrate of Akt) (AS250) (p220)	Q2PPJ7	5.64443e+06	3.32655e+06	0.589351	1.69678	0.0863077
DEK_pS307|312	DEK	Protein DEK	Q7TNV0	1.58521e+06	934652	0.589606	1.69605	0.392487
RETREG3_pS258	RETREG3	Reticulophagy regulator 3	Q86VR2	7.39014e+06	4.35964e+06	0.589926	1.69513	0.111163
RETREG3_pS260	RETREG3	Reticulophagy regulator 3	Q86VR2	7.39014e+06	4.35964e+06	0.589926	1.69513	0.111163
GRAMD1A_pS267	GRAMD1A	Protein Aster-A (GRAM domain-containing protein 1A)	Q96CP6	644850	380612	0.590234	1.69424	0.556204
NOL8_pT888	NOL8	Nucleolar protein 8 (Nucleolar protein Nop132)	Q76FK4	2.94919e+06	1.74106e+06	0.590353	1.6939	0.356396
MAPK1_pT183|185	MAPK1	Mitogen-activated protein kinase 1 (MAP kinase 1) (MAPK 1) (EC 2.7.11.24) (ERT1) (Extracellular signal-regulated kinase 2) (ERK-2) (MAP kinase isoform p42) (p42-MAPK) (Mitogen-activated protein kinase 2) (MAP kinase 2) (MAPK 2)	P63085	2.78234e+06	1.6438e+06	0.590799	1.69262	0.729254
TMPO_pS177	TMPO	Lamina-associated polypeptide 2, isoforms beta/gamma (Thymopoietin, isoforms beta/gamma) (TP beta/gamma) (Thymopoietin-related peptide isoforms beta/gamma) (TPRP isoforms beta/gamma) [Cleaved into: Thymopoietin (TP) (Splenin); Thymopentin (TP5)]	P42167	2.37613e+06	1.40393e+06	0.590848	1.69248	0.387557
PHF6_pS155|155	PHF6	PHD finger protein 6	Q9D4J7	1.00348e+07	5.93013e+06	0.590956	1.69217	0.593103
CCAR2_pS675	CCAR2	Cell cycle and apoptosis regulator protein 2 (Cell division cycle and apoptosis regulator protein 2) (DBIRD complex subunit KIAA1967) (Deleted in breast cancer gene 1 protein) (DBC-1) (DBC.1) (NET35) (p30 DBC)	Q8N163	6.15384e+07	3.63696e+07	0.591006	1.69203	0.0181413
SOX10_pS232	SOX10	Transcription factor SOX-10	P56693	2.29961e+06	1.36067e+06	0.591694	1.69006	0.538905
GCFC2_pS419	GCFC2	GC-rich sequence DNA-binding factor 2 (GC-rich sequence DNA-binding factor) (Transcription factor 9) (TCF-9)	P16383	5.5462e+06	3.28461e+06	0.592228	1.68854	0.18096
CERS4_pS342	CERS4	Ceramide synthase 4 (CerS4) (EC 2.3.1.-) (LAG1 longevity assurance homolog 4) (Sphingosine N-acyltransferase CERS4) (EC 2.3.1.24)	Q9HA82	1.55763e+08	9.26211e+07	0.594628	1.68172	0.482092
DVL3_pS137	DVL3	Segment polarity protein dishevelled homolog DVL-3 (Dishevelled-3) (DSH homolog 3)	Q92997	1.49193e+06	888508	0.595544	1.67914	0.186999
PRRC2A_pS1085|1083	PRRC2A	Protein PRRC2A (HLA-B-associated transcript 2) (Large proline-rich protein BAT2) (Proline-rich and coiled-coil-containing protein 2A) (Protein G2)	P48634	9.88167e+06	5.89175e+06	0.59623	1.67721	0.199735
ANKS1A_pS663|679	ANKS1A	Ankyrin repeat and SAM domain-containing protein 1A (Odin)	Q92625	3.19008e+06	1.90268e+06	0.596436	1.67663	0.624897
SRRM2_pS1552	SRRM2	Serine/arginine repetitive matrix protein 2 (300 kDa nuclear matrix antigen) (Serine/arginine-rich splicing factor-related nuclear matrix protein of 300 kDa) (SR-related nuclear matrix protein of 300 kDa) (Ser/Arg-related nuclear matrix protein of 300 kDa) (Splicing coactivator subunit SRm300) (Tax-responsive enhancer element-binding protein 803) (TaxREB803)	Q9UQ35	2.99053e+06	1.78517e+06	0.596942	1.67521	0.458927
SOX10_pS45|45	SOX10	Transcription factor SOX-10	P56693	9.85554e+06	5.88951e+06	0.597584	1.6734	0.716878
MKI67_pT1747	MKI67	Proliferation marker protein Ki-67 (Antigen identified by monoclonal antibody Ki-67) (Antigen KI-67) (Antigen Ki67)	P46013	1.90596e+06	1.14128e+06	0.598794	1.67002	0.53621
VPS50_pS559	VPS50	Syndetin (Coiled-coil domain-containing protein 132) (EARP/GARPII complex subunit VPS50)	Q96JG6	3.45221e+06	2.06814e+06	0.599078	1.66923	0.54615
ZSWIM8_pS1158|1156	ZSWIM8	Zinc finger SWIM domain-containing protein 8	Q3UHH1	6.22503e+06	3.73696e+06	0.600312	1.6658	0.643854
RBM39_pS136|136	RBM39	RNA-binding protein 39 (Coactivator of activating protein 1 and estrogen receptors) (Coactivator of AP-1 and ERs) (RNA-binding motif protein 39) (RNA-binding region-containing protein 2)	Q8VH51	3.86245e+07	2.32046e+07	0.600775	1.66452	0.179827
CYBRD1_pT285	CYBRD1	Cytochrome b reductase 1 (EC 1.-.-.-) (Duodenal cytochrome b) (Ferric-chelate reductase 3)	Q53TN4	632972	380721	0.601481	1.66256	0.539283
UBR4_pT2724	UBR4	E3 ubiquitin-protein ligase UBR4 (EC 2.3.2.27) (600 kDa retinoblastoma protein-associated factor) (N-recognin-4) (RING-type E3 ubiquitin transferase UBR4) (Retinoblastoma-associated factor of 600 kDa) (RBAF600) (p600) (Zinc finger UBR1-type protein 1)	Q5T4S7	4.85767e+06	2.93704e+06	0.604619	1.65393	0.565464
DDX24_pS82	DDX24	ATP-dependent RNA helicase DDX24 (EC 3.6.4.13) (DEAD box protein 24)	Q9GZR7	7.9866e+06	4.83111e+06	0.604902	1.65316	0.55599
MARK3_pT541	MARK3	MAP/microtubule affinity-regulating kinase 3 (EC 2.7.11.1) (C-TAK1) (cTAK1) (Cdc25C-associated protein kinase 1) (ELKL motif kinase 2) (EMK-2) (Protein kinase STK10) (Ser/Thr protein kinase PAR-1) (Par-1a) (Serine/threonine-protein kinase p78)	P27448	767507	464546	0.605266	1.65216	0.243166
MAPK1_pY185|187	MAPK1	Mitogen-activated protein kinase 1 (MAP kinase 1) (MAPK 1) (EC 2.7.11.24) (ERT1) (Extracellular signal-regulated kinase 2) (ERK-2) (MAP kinase isoform p42) (p42-MAPK) (Mitogen-activated protein kinase 2) (MAP kinase 2) (MAPK 2)	P28482	2.73822e+06	1.65783e+06	0.605443	1.65168	0.745312
SURF2_pT195	SURF2	Surfeit locus protein 2 (Surf-2)	Q15527	2.54322e+06	1.54034e+06	0.605666	1.65108	0.117929
TOP2B_pS1522	TOP2B	DNA topoisomerase 2-beta (EC 5.6.2.2) (DNA topoisomerase II, beta isozyme)	Q02880	1.12807e+07	6.83439e+06	0.605847	1.65058	0.337893
TOP2B_pS1524	TOP2B	DNA topoisomerase 2-beta (EC 5.6.2.2) (DNA topoisomerase II, beta isozyme)	Q02880	1.12807e+07	6.83439e+06	0.605847	1.65058	0.337893
CTTN_pT401	CTTN	Src substrate cortactin (Amplaxin) (Oncogene EMS1)	Q14247	4.33636e+07	2.63066e+07	0.606651	1.64839	0.128907
RALBP1_pS92|92	RALBP1	RalA-binding protein 1 (RalBP1) (76 kDa Ral-interacting protein) (Dinitrophenyl S-glutathione ATPase) (DNP-SG ATPase) (Ral-interacting protein 1)	Q15311	1.23404e+07	7.48715e+06	0.606719	1.64821	0.224283
RALBP1_pS93|93	RALBP1	RalA-binding protein 1 (RalBP1) (76 kDa Ral-interacting protein) (Dinitrophenyl S-glutathione ATPase) (DNP-SG ATPase) (Ral-interacting protein 1)	Q15311	1.23404e+07	7.48715e+06	0.606719	1.64821	0.224283
MAPK1IP1L_pS15	MAPK1IP1L	MAPK-interacting and spindle-stabilizing protein-like (Mitogen-activated protein kinase 1-interacting protein 1-like)	Q8NDC0	6.2198e+06	3.77592e+06	0.607082	1.64722	0.606227
ERBB2_pT1052	ERBB2	Receptor tyrosine-protein kinase erbB-2 (EC 2.7.10.1) (Metastatic lymph node gene 19 protein) (MLN 19) (Proto-oncogene Neu) (Proto-oncogene c-ErbB-2) (Tyrosine kinase-type cell surface receptor HER2) (p185erbB2) (CD antigen CD340)	P04626	1.68769e+06	1.02466e+06	0.607135	1.64708	0.206495
USP20_pS134|134	USP20	Ubiquitin carboxyl-terminal hydrolase 20 (EC 3.4.19.12) (Deubiquitinating enzyme 20) (Ubiquitin thioesterase 20) (Ubiquitin-specific-processing protease 20) (VHL-interacting deubiquitinating enzyme 2) (hVDU2)	Q9Y2K6	3.39611e+06	2.06577e+06	0.608273	1.644	0.124074
RECQL5_pS489|488	RECQL5	ATP-dependent DNA helicase Q5 (EC 3.6.4.12) (DNA helicase, RecQ-like type 5) (RecQ5) (RecQ protein-like 5)	O94762	1.53996e+06	937097	0.608521	1.64333	0.696785
POLR2A_pS1892|1892	POLR2A	DNA-directed RNA polymerase II subunit RPB1 (RNA polymerase II subunit B1) (EC 2.7.7.6) (DNA-directed RNA polymerase II subunit A) (DNA-directed RNA polymerase III largest subunit) (RNA-directed RNA polymerase II subunit RPB1) (EC 2.7.7.48)	P24928	771727	470887	0.610172	1.63888	0.61696
BUD13_pT187	BUD13	BUD13 homolog	Q9BRD0	473934	289221	0.610257	1.63865	0.596096
BOD1L1_pS482|480	BOD1L1	Biorientation of chromosomes in cell division protein 1-like 1	Q8NFC6	2.06714e+06	1.26149e+06	0.610259	1.63865	0.0874358
BOD1L_pS482|480	BOD1L	Biorientation of chromosomes in cell division protein 1-like 1	E9Q6J5	2.06714e+06	1.26149e+06	0.610259	1.63865	0.0874358
BOD1L1_pS484|482	BOD1L1	Biorientation of chromosomes in cell division protein 1-like 1	Q8NFC6	2.06714e+06	1.26149e+06	0.610259	1.63865	0.0874358
BOD1L_pS484|482	BOD1L	Biorientation of chromosomes in cell division protein 1-like 1	E9Q6J5	2.06714e+06	1.26149e+06	0.610259	1.63865	0.0874358
POGZ_pS1367	POGZ	Pogo transposable element with ZNF domain (Suppressor of hairy wing homolog 5) (Zinc finger protein 280E) (Zinc finger protein 635)	Q7Z3K3	1.04452e+06	638144	0.610942	1.63682	0.662185
USP34_pS3406|3443	USP34	Ubiquitin carboxyl-terminal hydrolase 34 (EC 3.4.19.12) (Deubiquitinating enzyme 34) (Ubiquitin thioesterase 34) (Ubiquitin-specific-processing protease 34)	Q6ZQ93	3.24481e+06	1.98624e+06	0.612128	1.63364	0.551219
IGFBP5_pS115|116	IGFBP5	Insulin-like growth factor-binding protein 5 (IBP-5) (IGF-binding protein 5) (IGFBP-5)	Q07079	1.27965e+06	783535	0.612302	1.63318	0.525449
DPYSL2_pT514|514	DPYSL2	Dihydropyrimidinase-related protein 2 (DRP-2) (Unc-33-like phosphoprotein 2) (ULIP-2)	O08553	3.90689e+06	2.3934e+06	0.61261	1.63236	0.609916
RERE_pS1106	RERE	Arginine-glutamic acid dipeptide repeats protein (Atrophin-1-like protein) (Atrophin-1-related protein)	Q9P2R6	7.45866e+06	4.57339e+06	0.613165	1.63088	0.578503
SRRM2_pS440	SRRM2	Serine/arginine repetitive matrix protein 2 (300 kDa nuclear matrix antigen) (Serine/arginine-rich splicing factor-related nuclear matrix protein of 300 kDa) (SR-related nuclear matrix protein of 300 kDa) (Ser/Arg-related nuclear matrix protein of 300 kDa) (Splicing coactivator subunit SRm300) (Tax-responsive enhancer element-binding protein 803) (TaxREB803)	Q9UQ35	4.16982e+06	2.56021e+06	0.613986	1.6287	0.612594
NFIX_pS265	NFIX	Nuclear factor 1 X-type (NF1-X) (Nuclear factor 1/X) (CCAAT-box-binding transcription factor) (CTF) (Nuclear factor I/X) (NF-I/X) (NFI-X) (TGGCA-binding protein)	Q14938	3.96583e+06	2.43693e+06	0.614482	1.62739	0.0943008
DSG1_pS1031	DSG1	Desmoglein-1 (Cadherin family member 4) (Desmosomal glycoprotein 1) (DG1) (DGI) (Pemphigus foliaceus antigen)	Q02413	2.70292e+06	1.66121e+06	0.614597	1.62708	0.552344
BCLAF1_pS267|268	BCLAF1	Bcl-2-associated transcription factor 1 (Btf)	Q8K019	2.73088e+07	1.67879e+07	0.614742	1.6267	0.113075
SRSF2_pS26|26	SRSF2	Serine/arginine-rich splicing factor 2 (Protein PR264) (Splicing component, 35 kDa) (Splicing factor SC35) (SC-35) (Splicing factor, arginine/serine-rich 2)	Q01130	2.37703e+06	1.46144e+06	0.614816	1.6265	0.599108
CDS1_pT33|33	CDS1	Phosphatidate cytidylyltransferase 1 (EC 2.7.7.41) (CDP-DAG synthase 1) (CDP-DG synthase 1) (CDP-diacylglycerol synthase 1) (CDS 1) (CDP-diglyceride pyrophosphorylase 1) (CDP-diglyceride synthase 1) (CTP:phosphatidate cytidylyltransferase 1)	Q92903	2.47671e+06	1.52455e+06	0.615554	1.62455	0.739546
RICTOR_pT1172	RICTOR	Rapamycin-insensitive companion of mTOR (AVO3 homolog) (hAVO3)	Q6R327	782255	481715	0.615803	1.6239	0.319887
PKP4_pS515	PKP4	Plakophilin-4 (p0071)	Q99569	3.34549e+06	2.06097e+06	0.616046	1.62326	0.739881
KIAA1522_pS529|527	KIAA1522	Uncharacterized protein KIAA1522	Q9P206	1.78676e+06	1.10195e+06	0.616729	1.62146	0.653498
ATXN2_pS861	ATXN2	Ataxin-2 (Spinocerebellar ataxia type 2 protein) (Trinucleotide repeat-containing gene 13 protein)	Q99700	837383	516979	0.617375	1.61976	0.633296
SUN2_pS110	SUN2	SUN domain-containing protein 2 (Protein unc-84 homolog B) (Rab5-interacting protein) (Rab5IP) (Sad1/unc-84 protein-like 2)	Q9UH99	1.06859e+06	660728	0.618318	1.61729	0.646324
NUCKS1_pS204	NUCKS1	Nuclear ubiquitous casein and cyclin-dependent kinase substrate 1 (P1)	Q9H1E3	7.97126e+06	4.93052e+06	0.618537	1.61672	0.207016
ATAT1_pS315	ATAT1	Alpha-tubulin N-acetyltransferase 1 (Alpha-TAT) (Alpha-TAT1) (TAT) (EC 2.3.1.108) (Acetyltransferase mec-17 homolog)	Q5SQI0	2.46307e+06	1.52366e+06	0.618603	1.61655	0.606733
ANKS1A_pS666|682	ANKS1A	Ankyrin repeat and SAM domain-containing protein 1A (Odin)	P59672	3.19008e+06	1.97786e+06	0.620003	1.6129	0.634584
BAG6_pS113	BAG6	Large proline-rich protein BAG6 (BAG family molecular chaperone regulator 6) (BCL2-associated athanogene 6) (BAG-6) (HLA-B-associated transcript 3) (Protein G3) (Protein Scythe)	P46379	3.7284e+06	2.31263e+06	0.620274	1.61219	0.364277
ZC3H13_pS380	ZC3H13	Zinc finger CCCH domain-containing protein 13	Q5T200	844834	524202	0.620479	1.61166	0.660181
PALLD_pS1118|1143	PALLD	Palladin (SIH002) (Sarcoma antigen NY-SAR-77)	Q8WX93	5.34438e+07	3.31983e+07	0.621181	1.60984	0.390839
KIAA1671_pS1757	KIAA1671	Uncharacterized protein KIAA1671	Q9BY89	1.42171e+06	883612	0.621513	1.60898	0.183458
ZC3HAV1_pS387	ZC3HAV1	Zinc finger CCCH-type antiviral protein 1 (ADP-ribosyltransferase diphtheria toxin-like 13) (ARTD13) (Inactive Poly [ADP-ribose] polymerase 13) (PARP13) (Zinc finger CCCH domain-containing protein 2) (Zinc finger antiviral protein) (ZAP)	Q7Z2W4	1.08028e+06	673153	0.623127	1.60481	0.338507
THRAP3_pS939	THRAP3	Thyroid hormone receptor-associated protein 3 (BCLAF1 and THRAP3 family member 2) (Thyroid hormone receptor-associated protein complex 150 kDa component) (Trap150)	Q9Y2W1	4.10638e+07	2.56035e+07	0.623504	1.60384	0.613144
DDX21_pS121	DDX21	Nucleolar RNA helicase 2 (EC 3.6.4.13) (DEAD box protein 21) (Gu-alpha) (Nucleolar RNA helicase Gu) (Nucleolar RNA helicase II) (RH II/Gu)	Q9NR30	1.41779e+07	8.84399e+06	0.623786	1.60311	0.495641
ZBTB7A_pS549	ZBTB7A	Zinc finger and BTB domain-containing protein 7A (Factor binding IST protein 1) (FBI-1) (Factor that binds to inducer of short transcripts protein 1) (HIV-1 1st-binding protein 1) (Leukemia/lymphoma-related factor) (POZ and Krueppel erythroid myeloid ontogenic factor) (POK erythroid myeloid ontogenic factor) (Pokemon) (Pokemon 1) (TTF-I-interacting peptide 21) (TIP21) (Zinc finger protein 857A)	O95365	660349	412309	0.62438	1.60159	0.484671
GIGYF2_pT382	GIGYF2	GRB10-interacting GYF protein 2 (PERQ amino acid-rich with GYF domain-containing protein 2) (Trinucleotide repeat-containing gene 15 protein)	Q6Y7W6	2.31297e+07	1.4442e+07	0.624393	1.60155	0.624472
WBP11_pS353	WBP11	WW domain-binding protein 11 (WBP-11) (Npw38-binding protein) (NpwBP) (SH3 domain-binding protein SNP70) (Splicing factor that interacts with PQBP-1 and PP1)	Q9Y2W2	1.77322e+07	1.10743e+07	0.624531	1.6012	0.605801
WBP11_pS361	WBP11	WW domain-binding protein 11 (WBP-11) (Npw38-binding protein) (NpwBP) (SH3 domain-binding protein SNP70) (Splicing factor that interacts with PQBP-1 and PP1)	Q9Y2W2	1.77322e+07	1.10743e+07	0.624531	1.6012	0.605801
WBP11_pS364	WBP11	WW domain-binding protein 11 (WBP-11) (Npw38-binding protein) (NpwBP) (SH3 domain-binding protein SNP70) (Splicing factor that interacts with PQBP-1 and PP1)	Q9Y2W2	1.77322e+07	1.10743e+07	0.624531	1.6012	0.605801
ARHGAP32_pS709|709	ARHGAP32	Rho GTPase-activating protein 32 (Brain-specific Rho GTPase-activating protein) (GAB-associated Cdc42/Rac GTPase-activating protein) (GC-GAP) (Rho-type GTPase-activating protein 32) (Rho/Cdc42/Rac GTPase-activating protein RICS) (RhoGAP involved in the beta-catenin-N-cadherin and NMDA receptor signaling) (p200RhoGAP) (p250GAP)	Q811P8	897161	560645	0.62491	1.60023	0.725969
NKAP_pS9	NKAP	NF-kappa-B-activating protein	Q8N5F7	471957	294980	0.625016	1.59996	0.440105
TBC1D4_pT749	TBC1D4	TBC1 domain family member 4 (Akt substrate of 160 kDa) (AS160)	O60343	726047	454277	0.625685	1.59825	0.65788
LARP1_pT782|759	LARP1	La-related protein 1 (La ribonucleoprotein domain family member 1)	Q6PKG0	692177	433727	0.626613	1.59588	0.633987
SRSF6_pS314	SRSF6	Serine/arginine-rich splicing factor 6 (Pre-mRNA-splicing factor SRP55) (Splicing factor, arginine/serine-rich 6)	Q13247	638769	400560	0.62708	1.59469	0.633184
SRSF6_pS316	SRSF6	Serine/arginine-rich splicing factor 6 (Pre-mRNA-splicing factor SRP55) (Splicing factor, arginine/serine-rich 6)	Q13247	638769	400560	0.62708	1.59469	0.633184
CC2D1A_pS208	CC2D1A	Coiled-coil and C2 domain-containing protein 1A (Akt kinase-interacting protein 1) (Five prime repressor element under dual repression-binding protein 1) (FRE under dual repression-binding protein 1) (Freud-1) (Putative NF-kappa-B-activating protein 023N)	Q6P1N0	1.81779e+06	1.14037e+06	0.627342	1.59403	0.20129
CC2D1A_pT204	CC2D1A	Coiled-coil and C2 domain-containing protein 1A (Akt kinase-interacting protein 1) (Five prime repressor element under dual repression-binding protein 1) (FRE under dual repression-binding protein 1) (Freud-1) (Putative NF-kappa-B-activating protein 023N)	Q6P1N0	1.81779e+06	1.14037e+06	0.627342	1.59403	0.20129
JPH1_pT461	JPH1	Junctophilin-1 (JP-1) (Junctophilin type 1)	Q9HDC5	1.23979e+06	778616	0.628024	1.5923	0.563444
PAPOLA_pS537	PAPOLA	Poly(A) polymerase alpha (PAP-alpha) (EC 2.7.7.19) (Polynucleotide adenylyltransferase alpha)	P51003	4.5182e+06	2.83768e+06	0.628056	1.59221	0.640647
EIF1AD_pS155	EIF1AD	Probable RNA-binding protein EIF1AD (Eukaryotic translation initiation factor 1A domain-containing protein) (Haponin)	Q8N9N8	2.03878e+06	1.28166e+06	0.628643	1.59073	0.422974
EIF1AD_pS159	EIF1AD	Probable RNA-binding protein EIF1AD (Eukaryotic translation initiation factor 1A domain-containing protein) (Haponin)	Q8N9N8	2.03878e+06	1.28166e+06	0.628643	1.59073	0.422974
EIF3K_pS217|217	EIF3K	Eukaryotic translation initiation factor 3 subunit K (eIF3k) (Eukaryotic translation initiation factor 3 subunit 12) (eIF-3 p25)	Q9DBZ5	1.41325e+06	892910	0.631811	1.58275	0.559898
SH3BP1_pS596	SH3BP1	SH3 domain-binding protein 1	Q9Y3L3	715044	451968	0.632084	1.58207	0.280807
PRPF40A_pS888	PRPF40A	Pre-mRNA-processing factor 40 homolog A (Fas ligand-associated factor 1) (Formin-binding protein 11) (Formin-binding protein 3) (Huntingtin yeast partner A) (Huntingtin-interacting protein 10) (HIP-10) (Huntingtin-interacting protein A) (Renal carcinoma antigen NY-REN-6)	O75400	4.8011e+06	3.03911e+06	0.633003	1.57977	0.422394
NOL8_pS890	NOL8	Nucleolar protein 8 (Nucleolar protein Nop132)	Q76FK4	2.94919e+06	1.86799e+06	0.633391	1.5788	0.335463
RAD23B_pT159	RAD23B	UV excision repair protein RAD23 homolog B (HR23B) (hHR23B) (XP-C repair-complementing complex 58 kDa protein) (p58)	P54727	1.25033e+06	792293	0.633666	1.57812	0.702142
PLEKHA7_pS907	PLEKHA7	Pleckstrin homology domain-containing family A member 7 (PH domain-containing family A member 7)	Q6IQ23	5.71799e+06	3.62367e+06	0.633731	1.57796	0.605561
GPI_pT109	GPI	Glucose-6-phosphate isomerase (GPI) (EC 5.3.1.9) (Autocrine motility factor) (AMF) (Neuroleukin) (NLK) (Phosphoglucose isomerase) (PGI) (Phosphohexose isomerase) (PHI) (Sperm antigen 36) (SA-36)	P06744	968276	614039	0.634157	1.5769	0.684215
ATL1_pS22	ATL1	Atlastin-1 (EC 3.6.5.-) (Brain-specific GTP-binding protein) (GTP-binding protein 3) (GBP-3) (hGBP3) (Guanine nucleotide-binding protein 3) (Spastic paraplegia 3 protein A)	Q8WXF7	2.13867e+06	1.35813e+06	0.635035	1.57472	0.626368
ATL1_pS23	ATL1	Atlastin-1 (EC 3.6.5.-) (Brain-specific GTP-binding protein) (GTP-binding protein 3) (GBP-3) (hGBP3) (Guanine nucleotide-binding protein 3) (Spastic paraplegia 3 protein A)	Q8WXF7	2.13867e+06	1.35813e+06	0.635035	1.57472	0.626368
U2AF2_pS79|79	U2AF2	Splicing factor U2AF 65 kDa subunit (U2 auxiliary factor 65 kDa subunit) (U2 snRNP auxiliary factor large subunit)	P26369	1.8457e+06	1.17487e+06	0.636546	1.57098	0.451396
DYNC1I2_pS88|94	DYNC1I2	Cytoplasmic dynein 1 intermediate chain 2 (Cytoplasmic dynein intermediate chain 2) (Dynein intermediate chain 2, cytosolic) (DH IC-2)	Q13409	1.18119e+06	753839	0.638204	1.5669	0.691262
DNAJC21_pS370	DNAJC21	DnaJ homolog subfamily C member 21 (DnaJ homolog subfamily A member 5) (Protein GS3)	Q5F1R6	5.26448e+06	3.36393e+06	0.638986	1.56498	0.641808
RERE_pS1113	RERE	Arginine-glutamic acid dipeptide repeats protein (Atrophin-1-like protein) (Atrophin-1-related protein)	Q9P2R6	7.45866e+06	4.76925e+06	0.639425	1.56391	0.583493
DEPTOR_pS265|265	DEPTOR	DEP domain-containing mTOR-interacting protein (DEP domain-containing protein 6)	Q8TB45	1.39565e+06	896546	0.642387	1.55669	0.186601
MAP7D1_pS116	MAP7D1	MAP7 domain-containing protein 1 (Arginine/proline-rich coiled-coil domain-containing protein 1) (Proline/arginine-rich coiled-coil domain-containing protein 1)	Q3KQU3	3.30773e+06	2.12558e+06	0.642609	1.55616	0.337856
SRRM2_pS437	SRRM2	Serine/arginine repetitive matrix protein 2 (300 kDa nuclear matrix antigen) (Serine/arginine-rich splicing factor-related nuclear matrix protein of 300 kDa) (SR-related nuclear matrix protein of 300 kDa) (Ser/Arg-related nuclear matrix protein of 300 kDa) (Splicing coactivator subunit SRm300) (Tax-responsive enhancer element-binding protein 803) (TaxREB803)	Q9UQ35	2.78424e+06	1.7904e+06	0.643049	1.55509	0.66918
GIT2_pS394	GIT2	ARF GTPase-activating protein GIT2 (ARF GAP GIT2) (Cool-interacting tyrosine-phosphorylated protein 2) (CAT-2) (CAT2) (G protein-coupled receptor kinase-interactor 2) (GRK-interacting protein 2)	Q14161	4.5275e+06	2.91581e+06	0.644021	1.55274	0.652401
CTNND1_pS252|252	CTNND1	Catenin delta-1 (Cadherin-associated Src substrate) (CAS) (p120 catenin) (p120(ctn)) (p120(cas))	O60716	1.63574e+07	1.05353e+07	0.644068	1.55263	0.424393
MDC1_pS453	MDC1	Mediator of DNA damage checkpoint protein 1 (Nuclear factor with BRCT domains 1)	Q14676	3.74537e+07	2.41237e+07	0.644095	1.55257	0.184626
MDC1_pT455	MDC1	Mediator of DNA damage checkpoint protein 1 (Nuclear factor with BRCT domains 1)	Q14676	3.74537e+07	2.41237e+07	0.644095	1.55257	0.184626
MEX3D_pT516	MEX3D	RNA-binding protein MEX3D (RING finger and KH domain-containing protein 1) (RING finger protein 193) (TINO)	Q86XN8	689215	444073	0.644317	1.55203	0.695962
PARVA_pS14	PARVA	Alpha-parvin (Actopaxin) (CH-ILKBP) (Calponin-like integrin-linked kinase-binding protein) (Matrix-remodeling-associated protein 2)	Q9NVD7	3.66177e+06	2.36023e+06	0.644559	1.55145	0.445304
GIT1_pS385	GIT1	ARF GTPase-activating protein GIT1 (ARF GAP GIT1) (Cool-associated and tyrosine-phosphorylated protein 1) (CAT-1) (CAT1) (G protein-coupled receptor kinase-interactor 1) (GRK-interacting protein 1)	Q9Y2X7	9.74224e+06	6.28417e+06	0.645043	1.55028	0.585064
GIT1_pS388	GIT1	ARF GTPase-activating protein GIT1 (ARF GAP GIT1) (Cool-associated and tyrosine-phosphorylated protein 1) (CAT-1) (CAT1) (G protein-coupled receptor kinase-interactor 1) (GRK-interacting protein 1)	Q9Y2X7	9.74224e+06	6.28417e+06	0.645043	1.55028	0.585064
RECQL5_pS492|491	RECQL5	ATP-dependent DNA helicase Q5 (EC 3.6.4.12) (DNA helicase, RecQ-like type 5) (RecQ5) (RecQ protein-like 5)	O94762	1.53996e+06	993550	0.64518	1.54995	0.720115
EXOC1_pT457|457	EXOC1	Exocyst complex component 1 (Exocyst complex component Sec3)	Q9NV70	3.68379e+06	2.38092e+06	0.646323	1.54721	0.104699
VPS50_pS561	VPS50	Syndetin (Coiled-coil domain-containing protein 132) (EARP/GARPII complex subunit VPS50)	Q96JG6	3.45221e+06	2.23141e+06	0.646372	1.5471	0.551787
CDK13_pS317	CDK13	Cyclin-dependent kinase 13 (EC 2.7.11.22) (EC 2.7.11.23) (CDC2-related protein kinase 5) (Cell division cycle 2-like protein kinase 5) (Cell division protein kinase 13) (hCDK13) (Cholinesterase-related cell division controller)	Q14004	1.41024e+06	911587	0.646407	1.54701	0.429708
DYNC1LI2_pS443	DYNC1LI2	Cytoplasmic dynein 1 light intermediate chain 2 (Dynein light intermediate chain 2, cytosolic) (LIC-2) (LIC53/55)	O43237	1.40613e+06	909170	0.646574	1.54661	0.515562
DYNC1LI2_pS446	DYNC1LI2	Cytoplasmic dynein 1 light intermediate chain 2 (Dynein light intermediate chain 2, cytosolic) (LIC-2) (LIC53/55)	O43237	1.40613e+06	909170	0.646574	1.54661	0.515562
CLASP1_pS1091	CLASP1	CLIP-associating protein 1 (Cytoplasmic linker-associated protein 1) (Multiple asters homolog 1) (Protein Orbit homolog 1) (hOrbit1)	Q7Z460	6.98496e+06	4.51953e+06	0.647037	1.54551	0.66874
SCRIB_pS1348	SCRIB	Protein scribble homolog (Scribble) (hScrib) (Protein LAP4)	Q14160	1.90929e+06	1.23615e+06	0.64744	1.54455	0.151546
SYNE2_pS4156	SYNE2	Nesprin-2 (KASH domain-containing protein 2) (KASH2) (Nuclear envelope spectrin repeat protein 2) (Nucleus and actin connecting element protein) (Protein NUANCE) (Synaptic nuclear envelope protein 2) (Syne-2)	Q8WXH0	4.71344e+06	3.05379e+06	0.64789	1.54347	0.44871
SRRM2_pS2646|2692	SRRM2	Serine/arginine repetitive matrix protein 2	Q8BTI8	1.05788e+07	6.85491e+06	0.647983	1.54325	0.229585
SRRM2_pS2648|2694	SRRM2	Serine/arginine repetitive matrix protein 2	Q8BTI8	1.05788e+07	6.85491e+06	0.647983	1.54325	0.229585
SRPK2_pS487|494	SRPK2	SRSF protein kinase 2 (EC 2.7.11.1) (SFRS protein kinase 2) (Serine/arginine-rich protein-specific kinase 2) (SR-protein-specific kinase 2) [Cleaved into: SRSF protein kinase 2 N-terminal; SRSF protein kinase 2 C-terminal]	O54781	5.19316e+06	3.36623e+06	0.648205	1.54272	0.207431
SRPK2_pS490|497	SRPK2	SRSF protein kinase 2 (EC 2.7.11.1) (SFRS protein kinase 2) (Serine/arginine-rich protein-specific kinase 2) (SR-protein-specific kinase 2) [Cleaved into: SRSF protein kinase 2 N-terminal; SRSF protein kinase 2 C-terminal]	O54781	5.19316e+06	3.36623e+06	0.648205	1.54272	0.207431
ATXN2_pS865	ATXN2	Ataxin-2 (Spinocerebellar ataxia type 2 protein) (Trinucleotide repeat-containing gene 13 protein)	Q99700	921096	600385	0.651816	1.53417	0.577305
SMC4_pS28	SMC4	Structural maintenance of chromosomes protein 4 (SMC protein 4) (SMC-4) (Chromosome-associated polypeptide C) (hCAP-C) (XCAP-C homolog)	Q9NTJ3	5.03749e+06	3.28472e+06	0.652055	1.53361	0.608013
ITPRID2_pT461	ITPRID2	Protein ITPRID2 (Cleavage signal-1 protein) (CS-1) (ITPR-interacting domain-containing protein 2) (Ki-ras-induced actin-interacting protein) (Sperm-specific antigen 2)	P28290	1.01371e+06	662322	0.653366	1.53054	0.724259
DCAF6_pS847|863	DCAF6	DDB1- and CUL4-associated factor 6 (IQ motif and WD repeat-containing protein 1) (Nuclear receptor interaction protein) (NRIP)	Q9DC22	3.59555e+06	2.35628e+06	0.655332	1.52594	0.673176
ZNRF2_pS119	ZNRF2	E3 ubiquitin-protein ligase ZNRF2 (EC 2.3.2.27) (Protein Ells2) (RING finger protein 202) (RING-type E3 ubiquitin transferase ZNRF2) (Zinc/RING finger protein 2)	Q8NHG8	3.44827e+06	2.26266e+06	0.656172	1.52399	0.756465
RBM10_pS733|733	RBM10	RNA-binding protein 10 (RNA-binding motif protein 10)	Q99KG3	6.93288e+06	4.54997e+06	0.656288	1.52372	0.358364
BUD13_pS197	BUD13	BUD13 homolog	Q9BRD0	2.77026e+06	1.82098e+06	0.657332	1.5213	0.371892
PCBP1_pS190|190	PCBP1	Poly(rC)-binding protein 1 (Alpha-CP1) (Heterogeneous nuclear ribonucleoprotein E1) (hnRNP E1) (Nucleic acid-binding protein SUB2.3)	Q15365	5.64478e+06	3.71238e+06	0.657665	1.52053	0.220309
PRKD2_pS197|197	PRKD2	Serine/threonine-protein kinase D2 (EC 2.7.11.13) (nPKC-D2)	Q8BZ03	930164	612587	0.658579	1.51842	0.496673
PRKD2_pS198|198	PRKD2	Serine/threonine-protein kinase D2 (EC 2.7.11.13) (nPKC-D2)	Q8BZ03	930164	612587	0.658579	1.51842	0.496673
PRKD2_pT199|199	PRKD2	Serine/threonine-protein kinase D2 (EC 2.7.11.13) (nPKC-D2)	Q8BZ03	930164	612587	0.658579	1.51842	0.496673
MARK3_pS400	MARK3	MAP/microtubule affinity-regulating kinase 3 (EC 2.7.11.1) (C-TAK1) (cTAK1) (Cdc25C-associated protein kinase 1) (ELKL motif kinase 2) (EMK-2) (Protein kinase STK10) (Ser/Thr protein kinase PAR-1) (Par-1a) (Serine/threonine-protein kinase p78)	P27448	479415	315796	0.658711	1.51812	0.256136
RAPGEF2_pS1119|1120	RAPGEF2	Rap guanine nucleotide exchange factor 2 (Cyclic nucleotide ras GEF) (CNrasGEF) (Neural RAP guanine nucleotide exchange protein) (nRap GEP) (PDZ domain-containing guanine nucleotide exchange factor 1) (PDZ-GEF1) (RA-GEF-1) (Ras/Rap1-associating GEF-1)	Q8CHG7	2.7852e+06	1.83487e+06	0.658792	1.51793	0.657726
SUN2_pS116	SUN2	SUN domain-containing protein 2 (Protein unc-84 homolog B) (Rab5-interacting protein) (Rab5IP) (Sad1/unc-84 protein-like 2)	Q9UH99	1.06755e+06	703780	0.659248	1.51688	0.678615
FAM174C_pS117	FAM174C	Protein FAM174C	Q9BVV8	5.27551e+07	3.47914e+07	0.659489	1.51633	0.164723
SEC16A_pS1350	SEC16A	Protein transport protein Sec16A (SEC16 homolog A) (p250)	O15027	981144	647196	0.659634	1.51599	0.72827
FKBP15_pS1162	FKBP15	FK506-binding protein 15 (FKBP-15) (133 kDa FK506-binding protein) (133 kDa FKBP) (FKBP-133) (WASP- and FKBP-like protein) (WAFL)	Q5T1M5	7.29172e+06	4.81037e+06	0.659703	1.51583	0.0569861
FKBP15_pS1164	FKBP15	FK506-binding protein 15 (FKBP-15) (133 kDa FK506-binding protein) (133 kDa FKBP) (FKBP-133) (WASP- and FKBP-like protein) (WAFL)	Q5T1M5	7.29172e+06	4.81037e+06	0.659703	1.51583	0.0569861
CCDC6_pS247|254	CCDC6	Coiled-coil domain-containing protein 6	D3YZP9	5.50156e+06	3.63211e+06	0.660196	1.5147	0.656802
EAPP_pS109	EAPP	E2F-associated phosphoprotein (EAPP)	Q56P03	2.64218e+06	1.74481e+06	0.660365	1.51431	0.634255
PDCD4_pS71	PDCD4	Programmed cell death protein 4 (Neoplastic transformation inhibitor protein) (Nuclear antigen H731-like) (Protein 197/15a)	Q53EL6	2.35844e+06	1.55876e+06	0.660928	1.51302	0.617358
NUP214_pT437	NUP214	Nuclear pore complex protein Nup214 (214 kDa nucleoporin) (Nucleoporin Nup214) (Protein CAN)	P35658	1.90676e+06	1.26028e+06	0.660953	1.51297	0.456331
THRAP3_pS320	THRAP3	Thyroid hormone receptor-associated protein 3 (BCLAF1 and THRAP3 family member 2) (Thyroid hormone receptor-associated protein complex 150 kDa component) (Trap150)	Q9Y2W1	6.22204e+06	4.11532e+06	0.661409	1.51192	0.34865
AHNAK_pS135	AHNAK	Neuroblast differentiation-associated protein AHNAK (Desmoyokin)	Q09666	1.49673e+06	991875	0.662695	1.50899	0.227139
FXR2_pS604|603	FXR2	Fragile X mental retardation syndrome-related protein 2	Q9WVR4	2.10495e+07	1.39548e+07	0.662949	1.50841	0.216533
AKT1S1_pS212|213	AKT1S1	Proline-rich AKT1 substrate 1 (40 kDa proline-rich AKT substrate)	Q96B36	1.42929e+07	9.48051e+06	0.663304	1.5076	0.361257
ENSA_pS67|67|62|62	ENSA	Alpha-endosulfine (ARPP-19e)	P60840	7.39192e+06	4.90347e+06	0.663356	1.50749	0.299538
ARPP19_pS67|67|62|62	ARPP19	cAMP-regulated phosphoprotein 19 (ARPP-19)	P56212	7.39192e+06	4.90347e+06	0.663356	1.50749	0.299538
FAM174C_pS120	FAM174C	Protein FAM174C	Q9BVV8	5.36148e+07	3.55821e+07	0.663661	1.50679	0.143651
OSBP_pS385	OSBP	Oxysterol-binding protein 1	P22059	4.11584e+06	2.73555e+06	0.66464	1.50457	0.300848
GCFC2_pS96	GCFC2	GC-rich sequence DNA-binding factor 2 (GC-rich sequence DNA-binding factor) (Transcription factor 9) (TCF-9)	P16383	8.72028e+06	5.80316e+06	0.665479	1.50268	0.316667
GCFC2_pT97	GCFC2	GC-rich sequence DNA-binding factor 2 (GC-rich sequence DNA-binding factor) (Transcription factor 9) (TCF-9)	P16383	8.72028e+06	5.80316e+06	0.665479	1.50268	0.316667
AKT1_pS126|126	AKT1	RAC-alpha serine/threonine-protein kinase (EC 2.7.11.1) (AKT1 kinase) (Protein kinase B) (PKB) (Protein kinase B alpha) (PKB alpha) (Proto-oncogene c-Akt) (RAC-PK-alpha) (Thymoma viral proto-oncogene)	P31750	9.96859e+06	6.63518e+06	0.665609	1.50238	0.60216
WDR75_pS779	WDR75	WD repeat-containing protein 75 (U3 small nucleolar RNA-associated protein 17 homolog)	Q8IWA0	2.07461e+07	1.3834e+07	0.666826	1.49964	0.673559
WDR75_pS782	WDR75	WD repeat-containing protein 75 (U3 small nucleolar RNA-associated protein 17 homolog)	Q8IWA0	2.07461e+07	1.3834e+07	0.666826	1.49964	0.673559
GIT2_pY392	GIT2	ARF GTPase-activating protein GIT2 (ARF GAP GIT2) (Cool-interacting tyrosine-phosphorylated protein 2) (CAT-2) (CAT2) (G protein-coupled receptor kinase-interactor 2) (GRK-interacting protein 2)	Q14161	4.5275e+06	3.02045e+06	0.667134	1.49895	0.660115
CCAR2_pS678	CCAR2	Cell cycle and apoptosis regulator protein 2 (Cell division cycle and apoptosis regulator protein 2) (DBIRD complex subunit KIAA1967) (Deleted in breast cancer gene 1 protein) (DBC-1) (DBC.1) (NET35) (p30 DBC)	Q8N163	6.25502e+07	4.17305e+07	0.667152	1.49891	0.0750889
CCAR2_pS681	CCAR2	Cell cycle and apoptosis regulator protein 2 (Cell division cycle and apoptosis regulator protein 2) (DBIRD complex subunit KIAA1967) (Deleted in breast cancer gene 1 protein) (DBC-1) (DBC.1) (NET35) (p30 DBC)	Q8N163	6.25502e+07	4.17305e+07	0.667152	1.49891	0.0750889
SLTM_pS551	SLTM	SAFB-like transcription modulator (Modulator of estrogen-induced transcription)	Q9NWH9	8.35936e+06	5.5929e+06	0.669058	1.49464	0.278487
ITGB4_pY1492	ITGB4	Integrin beta-4 (GP150) (CD antigen CD104)	P16144	6.18373e+06	4.13769e+06	0.669125	1.49449	0.555509
TMPO_pT74|74	TMPO	Lamina-associated polypeptide 2, isoform alpha (Thymopoietin isoform alpha) (TP alpha) (Thymopoietin-related peptide isoform alpha) (TPRP isoform alpha) [Cleaved into: Thymopoietin (TP) (Splenin); Thymopentin (TP5)]	P42166	3.0253e+07	2.02617e+07	0.669741	1.49311	0.0386788
DISP2_pS1263	DISP2	Protein dispatched homolog 2	A7MBM2	2.25154e+06	1.50808e+06	0.6698	1.49298	0.384775
TBC1D4_pS588	TBC1D4	TBC1 domain family member 4 (Akt substrate of 160 kDa) (AS160)	O60343	5.52582e+06	3.70442e+06	0.670383	1.49169	0.474307
MDC1_pS376	MDC1	Mediator of DNA damage checkpoint protein 1 (Nuclear factor with BRCT domains 1)	Q14676	2.6206e+07	1.75813e+07	0.670886	1.49057	0.289662
RAB11FIP1_pS338	RAB11FIP1	Rab11 family-interacting protein 1 (Rab11-FIP1) (Rab-coupling protein)	Q6WKZ4	1.0248e+06	687672	0.671028	1.49025	0.537849
ELAC2_pS208	ELAC2	Zinc phosphodiesterase ELAC protein 2 (EC 3.1.26.11) (ElaC homolog protein 2) (Heredity prostate cancer protein 2) (Ribonuclease Z 2) (RNase Z 2) (tRNA 3 endonuclease 2) (tRNase Z 2)	Q9BQ52	4.97054e+06	3.33843e+06	0.671644	1.48888	0.656687
NCL_pS563	NCL	Nucleolin (Protein C23)	P19338	1.29122e+07	8.70179e+06	0.67392	1.48385	0.190243
DCAF6_pS850|866	DCAF6	DDB1- and CUL4-associated factor 6 (IQ motif and WD repeat-containing protein 1) (Nuclear receptor interaction protein) (NRIP)	Q9DC22	3.59555e+06	2.42587e+06	0.674687	1.48217	0.680245
CCDC88C_pS1584	CCDC88C	Protein Daple (Coiled-coil domain-containing protein 88C) (Dvl-associating protein with a high frequency of leucine residues) (hDaple) (Hook-related protein 2) (HkRP2)	Q9P219	1.10481e+06	745511	0.674785	1.48195	0.664884
SRRM2_pS436	SRRM2	Serine/arginine repetitive matrix protein 2 (300 kDa nuclear matrix antigen) (Serine/arginine-rich splicing factor-related nuclear matrix protein of 300 kDa) (SR-related nuclear matrix protein of 300 kDa) (Ser/Arg-related nuclear matrix protein of 300 kDa) (Splicing coactivator subunit SRm300) (Tax-responsive enhancer element-binding protein 803) (TaxREB803)	Q9UQ35	2.78424e+06	1.88381e+06	0.676599	1.47798	0.686527
EMSY_pS173|209	EMSY	BRCA2-interacting transcriptional repressor EMSY	Q8BMB0	802532	543326	0.677015	1.47707	0.431598
NFIC_pS286	NFIC	Nuclear factor 1 C-type (NF1-C) (Nuclear factor 1/C) (CCAAT-box-binding transcription factor) (CTF) (Nuclear factor I/C) (NF-I/C) (NFI-C) (TGGCA-binding protein)	P08651	7.86296e+06	5.32827e+06	0.677641	1.47571	0.670725
REPS1_pS537|536	REPS1	RalBP1-associated Eps domain-containing protein 1 (RalBP1-interacting protein 1)	Q96D71	8.31679e+06	5.63587e+06	0.67765	1.47569	0.307313
NUMA1_pS1991	NUMA1	Nuclear mitotic apparatus protein 1 (Nuclear matrix protein-22) (NMP-22) (Nuclear mitotic apparatus protein) (NuMA protein) (SP-H antigen)	Q14980	2.06105e+06	1.39914e+06	0.678846	1.47309	0.629118
QSER1_pS1230	QSER1	Glutamine and serine-rich protein 1	Q2KHR3	5.53268e+06	3.75587e+06	0.678852	1.47307	0.389486
QSER1_pS1231	QSER1	Glutamine and serine-rich protein 1	Q2KHR3	5.53268e+06	3.75587e+06	0.678852	1.47307	0.389486
PXYLP1_pS383	PXYLP1	2-phosphoxylose phosphatase 1 (EC 3.1.3.-) (Acid phosphatase-like protein 2) (Xylosyl phosphatase) (epididymis luminal protein 124)	Q8TE99	8.57887e+07	5.82609e+07	0.679121	1.47249	0.450327
PXYLP1_pS387	PXYLP1	2-phosphoxylose phosphatase 1 (EC 3.1.3.-) (Acid phosphatase-like protein 2) (Xylosyl phosphatase) (epididymis luminal protein 124)	Q8TE99	8.57887e+07	5.82609e+07	0.679121	1.47249	0.450327
PXYLP1_pS392	PXYLP1	2-phosphoxylose phosphatase 1 (EC 3.1.3.-) (Acid phosphatase-like protein 2) (Xylosyl phosphatase) (epididymis luminal protein 124)	Q8TE99	8.57887e+07	5.82609e+07	0.679121	1.47249	0.450327
PXYLP1_pT381	PXYLP1	2-phosphoxylose phosphatase 1 (EC 3.1.3.-) (Acid phosphatase-like protein 2) (Xylosyl phosphatase) (epididymis luminal protein 124)	Q8TE99	8.57887e+07	5.82609e+07	0.679121	1.47249	0.450327
PXYLP1_pY375	PXYLP1	2-phosphoxylose phosphatase 1 (EC 3.1.3.-) (Acid phosphatase-like protein 2) (Xylosyl phosphatase) (epididymis luminal protein 124)	Q8TE99	8.57887e+07	5.82609e+07	0.679121	1.47249	0.450327
DYNC1LI2_pT441	DYNC1LI2	Cytoplasmic dynein 1 light intermediate chain 2 (Dynein light intermediate chain 2, cytosolic) (LIC-2) (LIC53/55)	O43237	718238	488180	0.679691	1.47126	0.509715
TJP2_pS1067	TJP2	Tight junction protein ZO-2 (Tight junction protein 2) (Zona occludens protein 2) (Zonula occludens protein 2)	Q9UDY2	6.62465e+06	4.503e+06	0.679734	1.47116	0.631734
SAP130_pS855	SAP130	Histone deacetylase complex subunit SAP130 (130 kDa Sin3-associated polypeptide) (Sin3-associated polypeptide p130)	Q9H0E3	1.7382e+07	1.18221e+07	0.680136	1.4703	0.708855
DPYSL2_pS522|522	DPYSL2	Dihydropyrimidinase-related protein 2 (DRP-2) (Collapsin response mediator protein 2) (CRMP-2) (N2A3) (Unc-33-like phosphoprotein 2) (ULIP-2)	Q16555	2.42431e+06	1.64894e+06	0.680167	1.47023	0.761982
PAXBP1_pS557	PAXBP1	PAX3- and PAX7-binding protein 1 (GC-rich sequence DNA-binding factor 1)	Q9Y5B6	8.11618e+06	5.5269e+06	0.680973	1.46849	0.60582
PAXBP1_pS558	PAXBP1	PAX3- and PAX7-binding protein 1 (GC-rich sequence DNA-binding factor 1)	Q9Y5B6	8.11618e+06	5.5269e+06	0.680973	1.46849	0.60582
NIBAN2_pS696	NIBAN2	Protein Niban 2 (Meg-3) (Melanoma invasion by ERK) (MINERVA) (Niban-like protein 1) (Protein FAM129B)	Q96TA1	2.1614e+07	1.47193e+07	0.681006	1.46842	0.154151
PATL1_pT178|178	PATL1	Protein PAT1 homolog 1 (PAT1-like protein 1) (Protein PAT1 homolog b) (Pat1b) (hPat1b)	Q86TB9	5.96469e+06	4.07189e+06	0.682666	1.46484	0.1152
LMNB2_pS37	LMNB2	Lamin-B2	Q03252	2.41184e+06	1.64683e+06	0.682809	1.46454	0.369041
MKI67_pS357	MKI67	Proliferation marker protein Ki-67 (Antigen identified by monoclonal antibody Ki-67) (Antigen KI-67) (Antigen Ki67)	P46013	9.16675e+06	6.26126e+06	0.683041	1.46404	0.573765
CCDC88C_pS1583	CCDC88C	Protein Daple (Coiled-coil domain-containing protein 88C) (Dvl-associating protein with a high frequency of leucine residues) (hDaple) (Hook-related protein 2) (HkRP2)	Q9P219	3.09801e+06	2.11667e+06	0.683238	1.46362	0.761099
IRF2BPL_pS637|658	IRF2BPL	Probable E3 ubiquitin-protein ligase IRF2BPL (EC 2.3.2.27) (Enhanced at puberty protein 1) (Interferon regulatory factor 2-binding protein-like)	Q8K3X4	1.73622e+06	1.1866e+06	0.683436	1.46319	0.67282
CDK7_pS161|161	CDK7	Cyclin-dependent kinase 7 (EC 2.7.11.22) (EC 2.7.11.23) (39 kDa protein kinase) (P39 Mo15) (CDK-activating kinase) (CR4 protein kinase) (CRK4) (Cell division protein kinase 7) (Protein-tyrosine kinase MPK-7) (TFIIH basal transcription factor complex kinase subunit)	Q03147	2.21629e+06	1.51769e+06	0.68479	1.4603	0.70078
NUMA1_pS2003	NUMA1	Nuclear mitotic apparatus protein 1 (Nuclear matrix protein-22) (NMP-22) (Nuclear mitotic apparatus protein) (NuMA protein) (SP-H antigen)	Q14980	2.06105e+06	1.41418e+06	0.686147	1.45741	0.631551
FLII_pS856	FLII	Protein flightless-1 homolog	Q13045	4.27208e+06	2.9313e+06	0.686153	1.4574	0.0263769
PARN_pS557	PARN	Poly(A)-specific ribonuclease PARN (EC 3.1.13.4) (Deadenylating nuclease) (Deadenylation nuclease) (Polyadenylate-specific ribonuclease)	O95453	679517	466447	0.68644	1.45679	0.41126
BUD13_pS201	BUD13	BUD13 homolog	Q9BRD0	2.77026e+06	1.90189e+06	0.686538	1.45658	0.356605
SLC29A1_pS269	SLC29A1	Equilibrative nucleoside transporter 1 (Equilibrative nitrobenzylmercaptopurine riboside-sensitive nucleoside transporter) (Equilibrative NBMPR-sensitive nucleoside transporter) (Nucleoside transporter, es-type) (Solute carrier family 29 member 1)	Q99808	2.79151e+06	1.91662e+06	0.686587	1.45648	0.461217
PARVA_pS4	PARVA	Alpha-parvin (Actopaxin) (CH-ILKBP) (Calponin-like integrin-linked kinase-binding protein) (Matrix-remodeling-associated protein 2)	Q9NVD7	4.02109e+06	2.76147e+06	0.686747	1.45614	0.644723
SOX10_pS224	SOX10	Transcription factor SOX-10	P56693	3.11427e+07	2.14046e+07	0.687307	1.45495	0.0743889
RETREG3_pS274	RETREG3	Reticulophagy regulator 3	Q86VR2	1.50755e+06	1.03701e+06	0.687881	1.45374	0.693241
MYO18A_pS2041	MYO18A	Unconventional myosin-XVIIIa (Molecule associated with JAK3 N-terminus) (MAJN) (Myosin containing a PDZ domain) (Surfactant protein receptor SP-R210) (SP-R210)	Q92614	4.40964e+06	3.03377e+06	0.687986	1.45352	0.0475806
MYO18A_pS2043	MYO18A	Unconventional myosin-XVIIIa (Molecule associated with JAK3 N-terminus) (MAJN) (Myosin containing a PDZ domain) (Surfactant protein receptor SP-R210) (SP-R210)	Q92614	4.40964e+06	3.03377e+06	0.687986	1.45352	0.0475806
MYO18A_pT2045	MYO18A	Unconventional myosin-XVIIIa (Molecule associated with JAK3 N-terminus) (MAJN) (Myosin containing a PDZ domain) (Surfactant protein receptor SP-R210) (SP-R210)	Q92614	4.40964e+06	3.03377e+06	0.687986	1.45352	0.0475806
MKI67_pS299	MKI67	Proliferation marker protein Ki-67 (Antigen identified by monoclonal antibody Ki-67) (Antigen KI-67) (Antigen Ki67)	P46013	1.98544e+06	1.36672e+06	0.688369	1.45271	0.402267
AATF_pS316	AATF	Protein AATF (Apoptosis-antagonizing transcription factor) (Rb-binding protein Che-1)	Q9NY61	8.02942e+06	5.52902e+06	0.688595	1.45223	0.371636
AATF_pS320	AATF	Protein AATF (Apoptosis-antagonizing transcription factor) (Rb-binding protein Che-1)	Q9NY61	8.02942e+06	5.52902e+06	0.688595	1.45223	0.371636
AATF_pS321	AATF	Protein AATF (Apoptosis-antagonizing transcription factor) (Rb-binding protein Che-1)	Q9NY61	8.02942e+06	5.52902e+06	0.688595	1.45223	0.371636
EIF5B_pS137	EIF5B	Eukaryotic translation initiation factor 5B (eIF-5B) (EC 3.6.5.3) (Translation initiation factor IF-2)	O60841	4.83942e+06	3.34049e+06	0.690268	1.44871	0.390866
SLC12A2_pT217|210	SLC12A2	Solute carrier family 12 member 2 (Basolateral Na-K-Cl symporter) (Bumetanide-sensitive sodium-(potassium)-chloride cotransporter 2)	P55011	6.75998e+06	4.6689e+06	0.690667	1.44788	0.73878
TNKS1BP1_pS435	TNKS1BP1	182 kDa tankyrase-1-binding protein	Q9C0C2	2.51827e+06	1.74366e+06	0.692405	1.44424	0.0047157
SAP130_pT856	SAP130	Histone deacetylase complex subunit SAP130 (130 kDa Sin3-associated polypeptide) (Sin3-associated polypeptide p130)	Q9H0E3	1.7382e+07	1.20392e+07	0.692623	1.44379	0.714078
WWOX_pS14|14	WWOX	WW domain-containing oxidoreductase (EC 1.1.1.-) (Fragile site FRA16D oxidoreductase) (Short chain dehydrogenase/reductase family 41C member 1)	Q9NZC7	1.62267e+07	1.12497e+07	0.693281	1.44242	0.693947
WWOX_pT12|12	WWOX	WW domain-containing oxidoreductase (EC 1.1.1.-) (Fragile site FRA16D oxidoreductase) (Short chain dehydrogenase/reductase family 41C member 1)	Q9NZC7	1.62267e+07	1.12497e+07	0.693281	1.44242	0.693947
PRKAR1B_pS83	PRKAR1B	cAMP-dependent protein kinase type I-beta regulatory subunit	P31321	3.26132e+06	2.26132e+06	0.693376	1.44222	0.545917
ACLY_pS455|455	ACLY	ATP-citrate synthase (EC 2.3.3.8) (ATP-citrate (pro-S-)-lyase) (ACL) (Citrate cleavage enzyme)	P53396	2.95107e+06	2.04648e+06	0.693473	1.44202	0.518037
MCM3_pT713	MCM3	DNA replication licensing factor MCM3 (EC 3.6.4.12) (DNA polymerase alpha holoenzyme-associated protein P1) (P1-MCM3) (RLF subunit beta) (p102)	P25205	6.01475e+07	4.17244e+07	0.693701	1.44154	0.179722
MKI67_pS1740	MKI67	Proliferation marker protein Ki-67 (Antigen identified by monoclonal antibody Ki-67) (Antigen KI-67) (Antigen Ki67)	P46013	1.90596e+06	1.32337e+06	0.694332	1.44023	0.548961
RICTOR_pS1177	RICTOR	Rapamycin-insensitive companion of mTOR (AVO3 homolog) (hAVO3)	Q6R327	782255	543438	0.694707	1.43946	0.247648
LMNB2_pT34	LMNB2	Lamin-B2	Q03252	2.41184e+06	1.67642e+06	0.69508	1.43868	0.364176
TBC1D4_pS341|348	TBC1D4	TBC1 domain family member 4 (Akt substrate of 160 kDa) (AS160)	O60343	1.04486e+06	727200	0.695978	1.43683	0.637744
LARP1_pT788|765	LARP1	La-related protein 1 (La ribonucleoprotein domain family member 1)	Q6PKG0	3.08003e+06	2.14586e+06	0.6967	1.43534	0.427886
VCPIP1_pS1198	VCPIP1	Deubiquitinating protein VCIP135 (EC 3.4.19.12) (Valosin-containing protein p97/p47 complex-interacting protein 1) (Valosin-containing protein p97/p47 complex-interacting protein p135) (VCP/p47 complex-interacting 135-kDa protein)	Q96JH7	4.35966e+06	3.04122e+06	0.697581	1.43352	0.634041
SMIM13_pT48	SMIM13	Small integral membrane protein 13	P0DJ93	765110	533804	0.697683	1.43332	0.778916
PRRC2C_pS187	PRRC2C	Protein PRRC2C (BAT2 domain-containing protein 1) (HBV X-transactivated gene 2 protein) (HBV XAg-transactivated protein 2) (HLA-B-associated transcript 2-like 2) (Proline-rich and coiled-coil-containing protein 2C)	Q9Y520	4.73745e+06	3.31002e+06	0.698693	1.43124	0.683823
ITGB4_pS1521	ITGB4	Integrin beta-4 (GP150) (CD antigen CD104)	P16144	7.84655e+06	5.4833e+06	0.698817	1.43099	0.519355
SRSF9_pS211|212	SRSF9	Serine/arginine-rich splicing factor 9 (Pre-mRNA-splicing factor SRp30C) (Splicing factor, arginine/serine-rich 9)	Q13242	1.45767e+07	1.01921e+07	0.699205	1.4302	0.251059
SRSF9_pS216|217	SRSF9	Serine/arginine-rich splicing factor 9 (Pre-mRNA-splicing factor SRp30C) (Splicing factor, arginine/serine-rich 9)	Q13242	1.45767e+07	1.01921e+07	0.699205	1.4302	0.251059
SH3BP1_pS586	SH3BP1	SH3 domain-binding protein 1	Q9Y3L3	670816	469042	0.699211	1.43018	0.458309
AKAP2_pS393	AKAP2	A-kinase anchor protein 2 (AKAP-2) (AKAP-KL) (Protein kinase A-anchoring protein 2) (PRKA2)	Q9Y2D5	7.25259e+06	5.07918e+06	0.700326	1.42791	0.652998
PRR12_pS1562|1568	PRR12	Proline-rich protein 12	E9PYL2	1.01437e+07	7.13905e+06	0.703792	1.42087	0.0206402
PRR12_pT1555|1561	PRR12	Proline-rich protein 12	E9PYL2	1.01437e+07	7.13905e+06	0.703792	1.42087	0.0206402
CIC_pS1397|2299	CIC	Protein capicua homolog	Q96RK0	4.41324e+06	3.10731e+06	0.704087	1.42028	0.733523
SRRM2_pT848	SRRM2	Serine/arginine repetitive matrix protein 2 (300 kDa nuclear matrix antigen) (Serine/arginine-rich splicing factor-related nuclear matrix protein of 300 kDa) (SR-related nuclear matrix protein of 300 kDa) (Ser/Arg-related nuclear matrix protein of 300 kDa) (Splicing coactivator subunit SRm300) (Tax-responsive enhancer element-binding protein 803) (TaxREB803)	Q9UQ35	4.85223e+07	3.41919e+07	0.704663	1.41912	0.29164
PALLD_pS1121|1146	PALLD	Palladin (SIH002) (Sarcoma antigen NY-SAR-77)	Q8WX93	5.4963e+07	3.87307e+07	0.70467	1.4191	0.484748
PPP1R11_pS77	PPP1R11	E3 ubiquitin-protein ligase PPP1R11 (EC 2.3.2.27) (Hemochromatosis candidate gene V protein) (HCG V) (Protein phosphatase 1 regulatory subunit 11) (Protein phosphatase inhibitor 3)	O60927	1.51937e+06	1.07144e+06	0.705186	1.41807	0.78758
WAPL_pS221	WAPL	Wings apart-like protein homolog (Friend of EBNA2 protein) (WAPL cohesin release factor)	Q7Z5K2	7.86121e+06	5.58983e+06	0.711065	1.40634	0.14253
WAPL_pS226	WAPL	Wings apart-like protein homolog (Friend of EBNA2 protein) (WAPL cohesin release factor)	Q7Z5K2	7.86121e+06	5.58983e+06	0.711065	1.40634	0.14253
ZNF185_pS519	ZNF185	Zinc finger protein 185 (LIM domain protein ZNF185) (P1-A)	O15231	8.62034e+06	6.13036e+06	0.71115	1.40617	0.735676
SYNE2_pS4157	SYNE2	Nesprin-2 (KASH domain-containing protein 2) (KASH2) (Nuclear envelope spectrin repeat protein 2) (Nucleus and actin connecting element protein) (Protein NUANCE) (Synaptic nuclear envelope protein 2) (Syne-2)	Q8WXH0	1.27804e+06	909509	0.711645	1.40519	0.70037
39326_pT425|426	39326	Septin-7 (CDC10 protein homolog)	O55131	511308	363908	0.711719	1.40505	0.653296
PRRC2A_pS1089|1087	PRRC2A	Protein PRRC2A (HLA-B-associated transcript 2) (Large proline-rich protein BAT2) (Proline-rich and coiled-coil-containing protein 2A) (Protein G2)	P48634	1.20155e+07	8.55296e+06	0.711827	1.40484	0.205013
NDE1_pS282	NDE1	Nuclear distribution protein nudE homolog 1 (NudE)	Q9NXR1	1.13492e+06	807937	0.711888	1.40471	0.715746
ANKRD17_pS2040|2044	ANKRD17	Ankyrin repeat domain-containing protein 17 (Gene trap ankyrin repeat protein) (Serologically defined breast cancer antigen NY-BR-16)	O75179	1.90934e+06	1.35983e+06	0.712199	1.4041	0.816952
NOC2L_pS673	NOC2L	Nucleolar complex protein 2 homolog (Protein NOC2 homolog) (NOC2-like protein) (Novel INHAT repressor)	Q9Y3T9	907120	646559	0.71276	1.403	0.553918
SQSTM1_pS272	SQSTM1	Sequestosome-1 (EBI3-associated protein of 60 kDa) (EBIAP) (p60) (Phosphotyrosine-independent ligand for the Lck SH2 domain of 62 kDa) (Ubiquitin-binding protein p62)	Q13501	2.18379e+06	1.5579e+06	0.713395	1.40175	0.0789793
SQSTM1_pT269	SQSTM1	Sequestosome-1 (EBI3-associated protein of 60 kDa) (EBIAP) (p60) (Phosphotyrosine-independent ligand for the Lck SH2 domain of 62 kDa) (Ubiquitin-binding protein p62)	Q13501	2.18379e+06	1.5579e+06	0.713395	1.40175	0.0789793
RRP1B_pS736	RRP1B	Ribosomal RNA processing protein 1 homolog B (RRP1-like protein B)	Q14684	2.54237e+06	1.81599e+06	0.71429	1.39999	0.0754297
CADPS2_pS56	CADPS2	Calcium-dependent secretion activator 2 (Calcium-dependent activator protein for secretion 2) (CAPS-2)	Q86UW7	814036	581597	0.714461	1.39966	0.384595
CDC42BPB_pS1686|1688	CDC42BPB	Serine/threonine-protein kinase MRCK beta (EC 2.7.11.1) (CDC42-binding protein kinase beta) (CDC42BP-beta) (DMPK-like beta) (Myotonic dystrophy kinase-related CDC42-binding kinase beta) (MRCK beta) (Myotonic dystrophy protein kinase-like beta)	Q9Y5S2	3.6296e+06	2.59473e+06	0.714881	1.39883	0.730513
TGS1_pS412	TGS1	Trimethylguanosine synthase (EC 2.1.1.-) (CLL-associated antigen KW-2) (Cap-specific guanine-N2 methyltransferase) (Hepatocellular carcinoma-associated antigen 137) (Nuclear receptor coactivator 6-interacting protein) (PRIP-interacting protein with methyltransferase motif) (PIMT) (PIPMT)	Q96RS0	1.01274e+06	724507	0.715389	1.39784	0.744484
SRRM2_pS398	SRRM2	Serine/arginine repetitive matrix protein 2 (300 kDa nuclear matrix antigen) (Serine/arginine-rich splicing factor-related nuclear matrix protein of 300 kDa) (SR-related nuclear matrix protein of 300 kDa) (Ser/Arg-related nuclear matrix protein of 300 kDa) (Splicing coactivator subunit SRm300) (Tax-responsive enhancer element-binding protein 803) (TaxREB803)	Q9UQ35	3.05593e+07	2.18707e+07	0.715683	1.39727	0.30637
CTNNA1_pS652|652|651|651	CTNNA1	Catenin alpha-1 (Alpha E-catenin) (Cadherin-associated protein) (Renal carcinoma antigen NY-REN-13)	P35221	2.90127e+07	2.07842e+07	0.716384	1.3959	0.610994
CTNNA2_pS652|652|651|651	CTNNA2	Catenin alpha-2 (Alpha N-catenin)	Q61301	2.90127e+07	2.07842e+07	0.716384	1.3959	0.610994
CTNND1_pS230|230	CTNND1	Catenin delta-1 (Cadherin-associated Src substrate) (CAS) (p120 catenin) (p120(ctn)) (p120(cas))	O60716	3.35056e+07	2.40206e+07	0.716915	1.39487	0.439951
POMC_pS168	POMC	Pro-opiomelanocortin (POMC) (Corticotropin-lipotropin) [Cleaved into: NPP; Melanotropin gamma (Gamma-MSH); Potential peptide; Corticotropin (Adrenocorticotropic hormone) (ACTH); Melanocyte-stimulating hormone alpha (Alpha-MSH) (Melanotropin alpha); Corticotropin-like intermediary peptide (CLIP); Lipotropin beta (Beta-LPH); Lipotropin gamma (Gamma-LPH); Melanocyte-stimulating hormone beta (Beta-MS…	P01189	1.95073e+06	1.39932e+06	0.717333	1.39405	0.634709
PWP1_pS57	PWP1	Periodic tryptophan protein 1 homolog (Keratinocyte protein IEF SSP 9502)	Q13610	7.7029e+06	5.52811e+06	0.717666	1.39341	0.746214
RSF1_pT1278	RSF1	Remodeling and spacing factor 1 (Rsf-1) (HBV pX-associated protein 8) (Hepatitis B virus X-associated protein) (p325 subunit of RSF chromatin-remodeling complex)	Q96T23	8.69347e+06	6.24219e+06	0.718031	1.3927	0.550552
LRRFIP1_pS714	LRRFIP1	Leucine-rich repeat flightless-interacting protein 1 (LRR FLII-interacting protein 1) (GC-binding factor 2) (TAR RNA-interacting protein)	Q32MZ4	1.70422e+06	1.22384e+06	0.718121	1.39252	0.747258
CDS2_pS33	CDS2	Phosphatidate cytidylyltransferase 2 (EC 2.7.7.41) (CDP-DAG synthase 2) (CDP-DG synthase 2) (CDP-diacylglycerol synthase 2) (CDS 2) (CDP-diglyceride pyrophosphorylase 2) (CDP-diglyceride synthase 2) (CTP:phosphatidate cytidylyltransferase 2)	O95674	9.33053e+06	6.7086e+06	0.718994	1.39083	0.188974
FARP2_pS428	FARP2	FERM, ARHGEF and pleckstrin domain-containing protein 2 (FERM domain-including RhoGEF) (FIR) (FERM, RhoGEF and pleckstrin domain-containing protein 2) (Pleckstrin homology domain-containing family C member 3) (PH domain-containing family C member 3)	O94887	1.88065e+06	1.35395e+06	0.719935	1.38901	0.803823
MICAL3_pS977	MICAL3	[F-actin]-monooxygenase MICAL3 (EC 1.14.13.225) (Molecule interacting with CasL protein 3) (MICAL-3)	Q7RTP6	635136	458140	0.721325	1.38634	0.112965
NUCKS1_pS214	NUCKS1	Nuclear ubiquitous casein and cyclin-dependent kinase substrate 1 (P1)	Q9H1E3	9.38157e+06	6.774e+06	0.722054	1.38494	0.280437
BAG6_pS1117	BAG6	Large proline-rich protein BAG6 (BAG family molecular chaperone regulator 6) (BCL2-associated athanogene 6) (BAG-6) (HLA-B-associated transcript 3) (Protein G3) (Protein Scythe)	P46379	3.30574e+06	2.38819e+06	0.722436	1.38421	0.31683
SRRM2_pS322	SRRM2	Serine/arginine repetitive matrix protein 2 (300 kDa nuclear matrix antigen) (Serine/arginine-rich splicing factor-related nuclear matrix protein of 300 kDa) (SR-related nuclear matrix protein of 300 kDa) (Ser/Arg-related nuclear matrix protein of 300 kDa) (Splicing coactivator subunit SRm300) (Tax-responsive enhancer element-binding protein 803) (TaxREB803)	Q9UQ35	8.19697e+06	5.92249e+06	0.722521	1.38404	0.72311
ZBTB7A_pS526	ZBTB7A	Zinc finger and BTB domain-containing protein 7A (Factor binding IST protein 1) (FBI-1) (Factor that binds to inducer of short transcripts protein 1) (HIV-1 1st-binding protein 1) (Leukemia/lymphoma-related factor) (POZ and Krueppel erythroid myeloid ontogenic factor) (POK erythroid myeloid ontogenic factor) (Pokemon) (Pokemon 1) (TTF-I-interacting peptide 21) (TIP21) (Zinc finger protein 857A)	O95365	3.00302e+06	2.17524e+06	0.724353	1.38054	0.750727
TRIP12_pS1376	TRIP12	E3 ubiquitin-protein ligase TRIP12 (EC 2.3.2.26) (E3 ubiquitin-protein ligase for Arf) (ULF) (HECT-type E3 ubiquitin transferase TRIP12) (Thyroid receptor-interacting protein 12) (TR-interacting protein 12) (TRIP-12)	Q14669	1.35965e+06	985577	0.724876	1.37955	0.616592
PPP1R7_pS36	PPP1R7	Protein phosphatase 1 regulatory subunit 7 (Protein phosphatase 1 regulatory subunit 22)	Q15435	743804	540140	0.726186	1.37706	0.438916
LLGL2_pS965	LLGL2	LLGL scribble cell polarity complex component 2 (HGL) (Lethal(2) giant larvae protein homolog 2)	Q6P1M3	5.39402e+06	3.91806e+06	0.726371	1.37671	0.139744
JPH1_pS479	JPH1	Junctophilin-1 (JP-1) (Junctophilin type 1)	Q9HDC5	8.36825e+06	6.0886e+06	0.727583	1.37441	0.749279
SRRM2_pS377	SRRM2	Serine/arginine repetitive matrix protein 2 (300 kDa nuclear matrix antigen) (Serine/arginine-rich splicing factor-related nuclear matrix protein of 300 kDa) (SR-related nuclear matrix protein of 300 kDa) (Ser/Arg-related nuclear matrix protein of 300 kDa) (Splicing coactivator subunit SRm300) (Tax-responsive enhancer element-binding protein 803) (TaxREB803)	Q9UQ35	3.38528e+07	2.47464e+07	0.731001	1.36799	0.405342
THRAP3_pS396|399	THRAP3	Thyroid hormone receptor-associated protein 3 (Thyroid hormone receptor-associated protein complex 150 kDa component) (Trap150)	Q569Z6	3.71095e+06	2.71318e+06	0.731129	1.36775	0.823855
UBAP2L_pS477|497	UBAP2L	Ubiquitin-associated protein 2-like	Q80X50	1.43046e+07	1.0461e+07	0.731299	1.36743	0.770294
ARHGAP12_pS213	ARHGAP12	Rho GTPase-activating protein 12 (Rho-type GTPase-activating protein 12)	Q8IWW6	4.15595e+06	3.03967e+06	0.731402	1.36724	0.714863
TRIP12_pS991|1024	TRIP12	E3 ubiquitin-protein ligase TRIP12 (EC 2.3.2.26) (E3 ubiquitin-protein ligase for Arf) (ULF) (HECT-type E3 ubiquitin transferase TRIP12) (Thyroid receptor-interacting protein 12) (TR-interacting protein 12) (TRIP-12)	Q14669	2.15785e+06	1.5798e+06	0.73212	1.3659	0.433475
CHAMP1_pS427	CHAMP1	Chromosome alignment-maintaining phosphoprotein 1 (Zinc finger protein 828)	Q96JM3	2.71959e+07	1.99389e+07	0.733157	1.36396	0.131086
AKT1S1_pS203|204	AKT1S1	Proline-rich AKT1 substrate 1 (40 kDa proline-rich AKT substrate)	Q96B36	1.00187e+07	7.34745e+06	0.733372	1.36356	0.0566102
MKI67_pS579	MKI67	Proliferation marker protein Ki-67 (Antigen identified by monoclonal antibody Ki-67) (Antigen KI-67) (Antigen Ki67)	P46013	2.40307e+06	1.76426e+06	0.734171	1.36208	0.416443
MKI67_pS584	MKI67	Proliferation marker protein Ki-67 (Antigen identified by monoclonal antibody Ki-67) (Antigen KI-67) (Antigen Ki67)	P46013	2.40307e+06	1.76426e+06	0.734171	1.36208	0.416443
OSBP2_pS284	OSBP2	Oxysterol-binding protein 2 (Oxysterol-binding protein-related protein 4) (ORP-4) (OSBP-related protein 4)	Q969R2	9.55816e+06	7.02334e+06	0.7348	1.36091	0.179315
OSBP2_pS287	OSBP2	Oxysterol-binding protein 2 (Oxysterol-binding protein-related protein 4) (ORP-4) (OSBP-related protein 4)	Q969R2	9.55816e+06	7.02334e+06	0.7348	1.36091	0.179315
SLC29A1_pS271	SLC29A1	Equilibrative nucleoside transporter 1 (Equilibrative nitrobenzylmercaptopurine riboside-sensitive nucleoside transporter) (Equilibrative NBMPR-sensitive nucleoside transporter) (Nucleoside transporter, es-type) (Solute carrier family 29 member 1)	Q99808	1.60339e+06	1.17825e+06	0.734849	1.36082	0.805741
CAMSAP3_pS334	CAMSAP3	Calmodulin-regulated spectrin-associated protein 3 (Protein Nezha)	Q9P1Y5	2.33311e+06	1.71493e+06	0.73504	1.36047	0.630293
ATXN2L_pS594	ATXN2L	Ataxin-2-like protein (Ataxin-2 domain protein) (Ataxin-2-related protein)	Q8WWM7	2.93119e+06	2.16192e+06	0.737555	1.35583	0.154968
ESYT2_pS691	ESYT2	Extended synaptotagmin-2 (E-Syt2) (Chr2Syt)	A0FGR8	2.45405e+06	1.81029e+06	0.737674	1.35561	0.691465
NPM1_pS125	NPM1	Nucleophosmin (NPM) (Nucleolar phosphoprotein B23) (Nucleolar protein NO38) (Numatrin)	P06748	6.73125e+06	4.97055e+06	0.738429	1.35423	0.706359
FGFR1OP_pS156	FGFR1OP	FGFR1 oncogene partner	O95684	1.53789e+07	1.13724e+07	0.739481	1.3523	0.362973
FGFR1OP_pS160	FGFR1OP	FGFR1 oncogene partner	O95684	1.53789e+07	1.13724e+07	0.739481	1.3523	0.362973
ARFIP1_pS5	ARFIP1	Arfaptin-1 (ADP-ribosylation factor-interacting protein 1)	P53367	5.99409e+06	4.43489e+06	0.739876	1.35158	0.492774
ZNF185_pT513	ZNF185	Zinc finger protein 185 (LIM domain protein ZNF185) (P1-A)	O15231	8.62034e+06	6.3849e+06	0.740678	1.35011	0.749882
FXYD3_pS84	FXYD3	FXYD domain-containing ion transport regulator 3 (Chloride conductance inducer protein Mat-8) (Mammary tumor 8 kDa protein) (Phospholemman-like) (Sodium/potassium-transporting ATPase subunit FXYD3)	Q14802	2.01856e+06	1.49717e+06	0.741702	1.34825	0.7311
RIOK1_pS22	RIOK1	Serine/threonine-protein kinase RIO1 (EC 2.7.11.1) (EC 3.6.3.-) (RIO kinase 1)	Q9BRS2	7.84648e+06	5.82493e+06	0.742362	1.34705	0.702555
PRRC2C_pS190	PRRC2C	Protein PRRC2C (BAT2 domain-containing protein 1) (HBV X-transactivated gene 2 protein) (HBV XAg-transactivated protein 2) (HLA-B-associated transcript 2-like 2) (Proline-rich and coiled-coil-containing protein 2C)	Q9Y520	4.73745e+06	3.52079e+06	0.743181	1.34557	0.703782
CARMIL1_pS1291	CARMIL1	F-actin-uncapping protein LRRC16A (CARMIL homolog) (Capping protein regulator and myosin 1 linker protein 1) (Capping protein, Arp2/3 and myosin-I linker homolog 1) (Capping protein, Arp2/3 and myosin-I linker protein 1) (Leucine-rich repeat-containing protein 16A)	Q5VZK9	2.91369e+06	2.16632e+06	0.743498	1.34499	0.304502
ZNF446_pS146	ZNF446	Zinc finger protein 446 (Zinc finger protein with KRAB and SCAN domains 20)	Q9NWS9	6.03796e+06	4.48952e+06	0.743549	1.3449	0.770233
CR025_pS66|66	CR025	Uncharacterized protein C18orf25 homolog	Q8BH50	1.1777e+07	8.76908e+06	0.744595	1.34301	0.556188
C18ORF25_pS66|66	C18ORF25	Uncharacterized protein C18orf25 (ARKadia-like protein 1)	Q96B23	1.1777e+07	8.76908e+06	0.744595	1.34301	0.556188
MDC1_pS485	MDC1	Mediator of DNA damage checkpoint protein 1 (Nuclear factor with BRCT domains 1)	Q14676	2.3153e+06	1.72543e+06	0.745232	1.34186	0.580095
MTMR12_pS564|564	MTMR12	Myotubularin-related protein 12 (Inactive phosphatidylinositol 3-phosphatase 12) (Phosphatidylinositol 3 phosphate 3-phosphatase adapter subunit) (3-PAP) (3-phosphatase adapter protein)	Q9C0I1	1.73664e+06	1.29537e+06	0.745904	1.34065	0.488895
SOX10_pS221	SOX10	Transcription factor SOX-10	P56693	4.57259e+07	3.41334e+07	0.746478	1.33962	0.283609
SRRM2_pS1061	SRRM2	Serine/arginine repetitive matrix protein 2 (300 kDa nuclear matrix antigen) (Serine/arginine-rich splicing factor-related nuclear matrix protein of 300 kDa) (SR-related nuclear matrix protein of 300 kDa) (Ser/Arg-related nuclear matrix protein of 300 kDa) (Splicing coactivator subunit SRm300) (Tax-responsive enhancer element-binding protein 803) (TaxREB803)	Q9UQ35	4.52451e+06	3.37808e+06	0.746619	1.33937	0.749194
ARHGAP32_pS712|712	ARHGAP32	Rho GTPase-activating protein 32 (Brain-specific Rho GTPase-activating protein) (GAB-associated Cdc42/Rac GTPase-activating protein) (GC-GAP) (Rho-type GTPase-activating protein 32) (Rho/Cdc42/Rac GTPase-activating protein RICS) (RhoGAP involved in the beta-catenin-N-cadherin and NMDA receptor signaling) (p200RhoGAP) (p250GAP)	Q811P8	934840	698027	0.74668	1.33926	0.787445
BCL7C_pS114	BCL7C	B-cell CLL/lymphoma 7 protein family member C	Q8WUZ0	1.5025e+07	1.12347e+07	0.747733	1.33738	0.762634
MAP2K2_pT396	MAP2K2	Dual specificity mitogen-activated protein kinase kinase 2 (MAP kinase kinase 2) (MAPKK 2) (EC 2.7.12.2) (ERK activator kinase 2) (MAPK/ERK kinase 2) (MEK 2)	P36507	1.47686e+06	1.10529e+06	0.748405	1.33618	0.79499
SCRIB_pS1508|1490	SCRIB	Protein scribble homolog (Scribble) (hScrib) (Protein LAP4)	Q14160	2.30717e+06	1.72673e+06	0.748419	1.33615	0.573964
RANBP2_pT779	RANBP2	E3 SUMO-protein ligase RanBP2 (EC 2.3.2.-) (358 kDa nucleoporin) (Nuclear pore complex protein Nup358) (Nucleoporin Nup358) (Ran-binding protein 2) (RanBP2) (p270)	P49792	688254	515923	0.749611	1.33402	0.737358
PCM1_pS69	PCM1	Pericentriolar material 1 protein (PCM-1) (hPCM-1)	Q15154	5.59341e+06	4.19755e+06	0.750446	1.33254	0.749963
PWP1_pS50	PWP1	Periodic tryptophan protein 1 homolog (Keratinocyte protein IEF SSP 9502)	Q13610	3.04894e+07	2.28821e+07	0.750495	1.33245	0.71092
PDS5B_pS1166|1166	PDS5B	Sister chromatid cohesion protein PDS5 homolog B (Androgen-induced proliferation inhibitor) (Androgen-induced prostate proliferative shutoff-associated protein AS3)	Q4VA53	4.02507e+06	3.02095e+06	0.750533	1.33239	0.792194
DTL_pS490	DTL	Denticleless protein homolog (DDB1- and CUL4-associated factor 2) (Lethal(2) denticleless protein homolog) (Retinoic acid-regulated nuclear matrix-associated protein)	Q9NZJ0	990826	743781	0.750668	1.33215	0.566653
SRRM2_pS358	SRRM2	Serine/arginine repetitive matrix protein 2 (300 kDa nuclear matrix antigen) (Serine/arginine-rich splicing factor-related nuclear matrix protein of 300 kDa) (SR-related nuclear matrix protein of 300 kDa) (Ser/Arg-related nuclear matrix protein of 300 kDa) (Splicing coactivator subunit SRm300) (Tax-responsive enhancer element-binding protein 803) (TaxREB803)	Q9UQ35	1.22631e+06	922167	0.751986	1.32981	0.782778
AKAP11_pS433	AKAP11	A-kinase anchor protein 11 (AKAP-11) (A-kinase anchor protein 220 kDa) (AKAP 220) (hAKAP220) (Protein kinase A-anchoring protein 11) (PRKA11)	Q9UKA4	1.18597e+06	892523	0.752571	1.32878	0.661377
NPY1R_pS367|368	NPY1R	Neuropeptide Y receptor type 1 (NPY1-R)	Q04573	5.73949e+06	4.31946e+06	0.752586	1.32875	0.00171451
DIDO1_pS154	DIDO1	Death-inducer obliterator 1 (DIO-1) (hDido1) (Death-associated transcription factor 1) (DATF-1)	Q9BTC0	1.0105e+06	762593	0.754672	1.32508	0.776277
MAK16_pS199	MAK16	Protein MAK16 homolog (NNP78) (Protein RBM13)	Q9BXY0	3.24092e+06	2.44742e+06	0.75516	1.32422	0.83927
PLEC_pT4632|4639	PLEC	Plectin (PCN) (PLTN) (Plectin-1) (Plectin-6)	Q9QXS1	6.54929e+06	4.95257e+06	0.7562	1.3224	0.837444
CHAMP1_pS432	CHAMP1	Chromosome alignment-maintaining phosphoprotein 1 (Zinc finger protein 828)	Q96JM3	2.8652e+07	2.16804e+07	0.75668	1.32156	0.140039
CHAMP1_pS436	CHAMP1	Chromosome alignment-maintaining phosphoprotein 1 (Zinc finger protein 828)	Q96JM3	2.8652e+07	2.16804e+07	0.75668	1.32156	0.140039
PLEC_pS4634|4641	PLEC	Plectin (PCN) (PLTN) (Plectin-1) (Plectin-6)	Q9QXS1	6.54001e+06	4.95257e+06	0.757272	1.32053	0.838585
TNKS1BP1_pS1612|1621	TNKS1BP1	182 kDa tankyrase-1-binding protein	P58871	2.46286e+07	1.86523e+07	0.757343	1.32041	0.760562
WEE1_pS165	WEE1	Wee1-like protein kinase (WEE1hu) (EC 2.7.10.2) (Wee1A kinase)	P30291	821676	622596	0.757715	1.31976	0.775086
WEE1_pT173	WEE1	Wee1-like protein kinase (WEE1hu) (EC 2.7.10.2) (Wee1A kinase)	P30291	821676	622596	0.757715	1.31976	0.775086
ZC3HAV1_pS275	ZC3HAV1	Zinc finger CCCH-type antiviral protein 1 (ADP-ribosyltransferase diphtheria toxin-like 13) (ARTD13) (Inactive Poly [ADP-ribose] polymerase 13) (PARP13) (Zinc finger CCCH domain-containing protein 2) (Zinc finger antiviral protein) (ZAP)	Q7Z2W4	1.14279e+06	866443	0.758181	1.31895	0.300992
SAP130_pT853	SAP130	Histone deacetylase complex subunit SAP130 (130 kDa Sin3-associated polypeptide) (Sin3-associated polypeptide p130)	Q9H0E3	1.39087e+07	1.05495e+07	0.758483	1.31842	0.800819
STIM1_pS512	STIM1	Stromal interaction molecule 1	Q13586	459731	348802	0.758708	1.31803	0.506357
ENAH_pS740|508	ENAH	Protein enabled homolog (NPC-derived proline-rich protein 1) (NDPP-1)	Q03173	3.11414e+06	2.36683e+06	0.760029	1.31574	0.587229
BAIAP2L1_pS331|332	BAIAP2L1	Brain-specific angiogenesis inhibitor 1-associated protein 2-like protein 1 (BAI1-associated protein 2-like protein 1) (Insulin receptor tyrosine kinase substrate)	Q9UHR4	4.57025e+06	3.47631e+06	0.760639	1.31468	0.790874
SMARCAD1_pS213	SMARCAD1	SWI/SNF-related matrix-associated actin-dependent regulator of chromatin subfamily A containing DEAD/H box 1 (EC 3.6.4.12) (ATP-dependent helicase 1) (hHEL1)	Q9H4L7	5.60831e+06	4.26788e+06	0.760992	1.31407	0.787463
TNKS1BP1_pS1611|1620	TNKS1BP1	182 kDa tankyrase-1-binding protein	P58871	2.3894e+07	1.82148e+07	0.762314	1.31179	0.765186
AKAP8_pS339	AKAP8	A-kinase anchor protein 8 (AKAP-8) (A-kinase anchor protein 95 kDa) (AKAP 95)	O43823	2.7305e+06	2.08433e+06	0.763352	1.31001	0.679634
DDX50_pS41	DDX50	ATP-dependent RNA helicase DDX50 (EC 3.6.4.13) (DEAD box protein 50) (Gu-beta) (Nucleolar protein Gu2)	Q9BQ39	960875	733502	0.763369	1.30998	0.741376
SRRM2_pT856	SRRM2	Serine/arginine repetitive matrix protein 2 (300 kDa nuclear matrix antigen) (Serine/arginine-rich splicing factor-related nuclear matrix protein of 300 kDa) (SR-related nuclear matrix protein of 300 kDa) (Ser/Arg-related nuclear matrix protein of 300 kDa) (Splicing coactivator subunit SRm300) (Tax-responsive enhancer element-binding protein 803) (TaxREB803)	Q9UQ35	1.73271e+07	1.32385e+07	0.764038	1.30884	0.335769
BAD_pS75	BAD	Bcl2-associated agonist of cell death (BAD) (Bcl-2-binding component 6) (Bcl-2-like protein 8) (Bcl2-L-8) (Bcl-xL/Bcl-2-associated death promoter) (Bcl2 antagonist of cell death)	Q92934	2.36373e+06	1.80611e+06	0.764094	1.30874	0.607446
BCR_pS459|461	BCR	Breakpoint cluster region protein (EC 2.7.11.1) (Renal carcinoma antigen NY-REN-26)	P11274	7.15652e+06	5.47021e+06	0.764367	1.30827	0.445773
SRRM1_pS696	SRRM1	Serine/arginine repetitive matrix protein 1 (SR-related nuclear matrix protein of 160 kDa) (SRm160) (Ser/Arg-related nuclear matrix protein)	Q8IYB3	2.78912e+06	2.13417e+06	0.765176	1.30689	0.632882
EIF5B_pS183	EIF5B	Eukaryotic translation initiation factor 5B (eIF-5B) (EC 3.6.5.3) (Translation initiation factor IF-2)	O60841	814233	624812	0.767362	1.30317	0.696185
THRAP3_pS405|408	THRAP3	Thyroid hormone receptor-associated protein 3 (Thyroid hormone receptor-associated protein complex 150 kDa component) (Trap150)	Q569Z6	6.52713e+06	5.02024e+06	0.769134	1.30016	0.134964
OSBP_pS351|349	OSBP	Oxysterol-binding protein 1	Q3B7Z2	9.13584e+06	7.02708e+06	0.769177	1.30009	0.868217
RIOK1_pS21	RIOK1	Serine/threonine-protein kinase RIO1 (EC 2.7.11.1) (EC 3.6.3.-) (RIO kinase 1)	Q9BRS2	3.54913e+06	2.73346e+06	0.770178	1.2984	0.840198
EIF5B_pS107	EIF5B	Eukaryotic translation initiation factor 5B (eIF-5B) (EC 3.6.5.3) (Translation initiation factor IF-2)	O60841	7.17648e+06	5.54208e+06	0.772256	1.29491	0.677895
EIF4G1_pS1194|1196	EIF4G1	Eukaryotic translation initiation factor 4 gamma 1 (eIF-4-gamma 1) (eIF-4G 1) (eIF-4G1) (p220)	Q04637	5.57768e+06	4.31309e+06	0.773277	1.2932	0.497925
DDX3X_pS90	DDX3X	ATP-dependent RNA helicase DDX3X (EC 3.6.4.13) (CAP-Rf) (DEAD box protein 3, X-chromosomal) (DEAD box, X isoform) (DBX) (Helicase-like protein 2) (HLP2)	O00571	3.04284e+06	2.35338e+06	0.773417	1.29296	0.755469
COBLL1_pT260	COBLL1	Cordon-bleu protein-like 1	Q53SF7	1.19761e+07	9.26261e+06	0.773425	1.29295	0.707804
CEP170B_pS1179	CEP170B	Centrosomal protein of 170 kDa protein B (Centrosomal protein 170B) (Cep170B)	Q9Y4F5	1.2234e+06	946971	0.774049	1.29191	0.595582
ABCC4_pT646	ABCC4	Multidrug resistance-associated protein 4 (ATP-binding cassette sub-family C member 4) (MRP/cMOAT-related ABC transporter) (Multi-specific organic anion transporter B) (MOAT-B)	O15439	4.12602e+06	3.19624e+06	0.774654	1.2909	0.731667
[truncated: 107 more rows]

## Sheet: AZD_pTyr_full_data_matrix
Phosphosites	Gene	Uniprot_ID	Control 1	Control 2	Treatment 1	Treatment 2
[truncated: 288 more rows]

[truncated: 1 more sheets: AZD_pTyr_diff_analysis]
