# Supplementary material for: Evaluation of FGFR targeting in breast cancer through interrogation of patient-derived models
Source: Breast Cancer Res. 2021 Aug 3;23:82. doi: 10.1186/s13058-021-01461-4 (PMC8336364; doi:10.1186/s13058-021-01461-4)
Supplement: Supplementary file 6 — Additional file 6. Table S4. Bioinformatic analysis of MS data for drug-treated KCC_P_4043. [file 13058_2021_1461_MOESM6_ESM.xlsx]

## Sheet: KEGG_UP
TiO2 enriched pathways						pY enriched pathways						Transcriptomic enriched pathways
Term	P-value	Adjusted P-value	Genes	Found in Transcriptomic		Term	P-value	Adjusted P-value	Genes	Found in Transcriptomic		Term	P-value	Adjusted P-value	Genes	Found in TiO2	Foun in pY
Tight junction	1.41735e-10	4.36545e-08	PATJ;PRKAA1;ROCK1;NEDD4L;ARHGAP17;F11R;ACTB;MYL12A;ACTG1;TUBA1C;MARVELD2;ERBB2;MYH14;CGNL1;RAB8A;PRKAB2;ACTN1;MSN;SCRIB;CGN;TJAP1;RUNX1;TJP1;AFDN;DLG1;MYH9;ARHGEF2;MYL9;TJP3;LLGL2;TJP2	Yes		Bacterial invasion of epithelial cells	1.74604e-18	5.3778e-16	ITGB1;CAV1;CLTC;PXN;WAS;WASL;PIK3R1;ACTB;PTK2;CRKL;ACTG1;VCL;BCAR1	Yes		B cell receptor signaling pathway	0.000772443	0.237912	VAV3;BTK;DAPP1;NFATC2;NFATC1;RASGRP3	Yes	Yes
Spliceosome	1.06808e-07	1.64484e-05	RBM17;SF3B2;SF3A1;HNRNPA3;RBM8A;DDX46;EIF4A3;DDX42;HNRNPU;PRPF40A;USP39;EFTUD2;HNRNPM;RBMXL1;SNW1;TRA2A;ACIN1;PRPF31;HNRNPC;SNRNP200;HNRNPA1;SF3B1;RBMX	No		Focal adhesion	1.67932e-15	2.58615e-13	ITGB1;CAV1;PXN;PIK3R1;ACTB;ARHGAP35;EGFR;PTK2;ACTG1;CRKL;FLNB;FYN;TLN2;VCL;BCAR1	Yes		Axon guidance	0.00197994	0.30491	EPHB6;NTNG1;EPHA7;SEMA3C;WNT5A;PLXNA2;NFATC2;MET;WNT4	Yes	Yes
Adherens junction	2.45912e-07	2.5247e-05	FARP2;ACTN1;CTNND1;LMO7;ACTB;ACTG1;TJP1;AFDN;CDH1;ERBB2;CTNNA1;CTNNB1;FYN;CTNNA2;MAP3K7;MAPK3	Yes		Regulation of actin cytoskeleton	4.96246e-15	5.09479e-13	ITGB1;PXN;WAS;WASL;PIK3R1;ACTB;ARHGAP35;EGFR;PTK2;ACTG1;CRKL;CFL1;MYH9;VCL;BCAR1	Yes		Cushing syndrome	0.00276427	0.283799	NCEH1;WNT7B;WNT5A;ADCY2;WNT9A;AGT;KCNK3;WNT4	Yes	Yes
Focal adhesion	3.59579e-07	2.76876e-05	ROCK1;ITGB4;PXN;ARHGAP5;ACTB;MYL12A;ARHGAP35;MYLK;ACTG1;ERBB2;AKT1;FLNA;ITGAV;FYN;PAK2;MAPK3;PPP1R12A;ACTN1;BRAF;PARVA;CTNNB1;COL6A3;TLN2;TLN1;RAF1;MYL9;DOCK1;CRK	Yes		Leukocyte transendothelial migration	1.94492e-14	1.49759e-12	ITGB1;PXN;PTPN11;PIK3R1;MAPK14;ACTB;ARHGAP35;VCL;PTK2;MAPK12;BCAR1;ACTG1	Yes		Basal cell carcinoma	0.00280209	0.215761	WNT7B;WNT5A;WNT9A;GLI3;WNT4	Yes	No
Regulation of actin cytoskeleton	4.99655e-07	3.07787e-05	ROCK1;ITGB4;PXN;ARAF;ACTB;MYL12A;ARHGAP35;MYLK;ACTG1;SLC9A1;FGD3;TMSB4X;MYH14;ITGAV;PAK2;GIT1;MAPK3;PPP1R12A;ACTN1;LIMK1;MSN;BRAF;MYH9;ARHGEF7;RAF1;MYL9;DOCK1;CRK;ARHGEF6	Yes		Proteoglycans in cancer	4.7662e-14	2.93598e-12	ITGB1;SDC4;CAV1;PXN;STAT3;PTPN11;PIK3R1;MAPK14;ACTB;EGFR;PTK2;MAPK12;ACTG1;FLNB	Yes		Wnt signaling pathway	0.00310952	0.191546	MMP7;WNT7B;WNT5A;NFATC2;NFATC1;WNT9A;LGR6;WNT4	Yes	No
Insulin signaling pathway	9.3797e-06	0.000481492	PRKAB2;PRKAA1;CALML5;IRS1;ARAF;TSC1;BRAF;ACACA;MTOR;RPTOR;PRKAR1A;PRKAR2B;PRKAR2A;PPP1R3D;EIF4EBP1;TRIP10;AKT1;RAF1;CRK;MAPK3	Yes		Shigellosis	7.70183e-14	3.95361e-12	ITGB1;WAS;ABL1;WASL;MAPK14;ACTB;VCL;MAPK12;CRKL;ACTG1	Yes		Signaling pathways regulating pluripotency of stem cells	0.00571757	0.293502	SOX2;MEIS1;DLX5;WNT7B;WNT5A;WNT9A;WNT4	Yes	Yes
RNA transport	1.50769e-05	0.000663382	NUP214;RANBP2;EIF5B;POM121;RBM8A;EIF4A3;PHAX;CASC3;THOC5;EIF2S2;SRRM1;PNN;EIF5;SUMO1;EIF3J;EIF4EBP1;ACIN1;NUP98;EIF3C;EIF4G3;EIF3A;EIF4G1	No		Pathogenic Escherichia coli infection	4.31688e-11	1.89943e-09	ITGB1;NCK2;WAS;ABL1;FYN;WASL;ACTB;ACTG1	Yes		Adrenergic signaling in cardiomyocytes	0.00716157	0.315109	RYR2;KCNQ1;TNNT2;ADCY2;ATP2B2;SCN5A;AGT	Yes	Yes
Endometrial cancer	1.69781e-05	0.000653656	CDH1;ERBB2;ARAF;AXIN1;CTNNA1;AKT1;CTNNB1;BRAF;CTNNA2;RAF1;DDB2;MAPK3	No		Platelet activation	1.44166e-09	5.55039e-08	ITGB1;FYN;TLN2;PIK3R1;MAPK14;ACTB;ARHGAP35;MAPK12;ACTG1	Yes		Transcriptional misregulation in cancer	0.00818542	0.315139	HOXA9;MEIS1;MAF;TLX3;PAX7;LMO2;CDK14;MET	Yes	Yes
Leukocyte transendothelial migration	2.5762e-05	0.000881633	ROCK1;ACTN1;CTNND1;PXN;MSN;F11R;ARHGAP5;MAPK14;ARHGAP35;ACTB;MYL12A;ACTG1;AFDN;CTNNA1;CTNNB1;CTNNA2;MYL9	Yes		Salmonella infection	1.70569e-09	5.83726e-08	WAS;MYH9;FLNB;WASL;MAPK14;ACTB;MAPK12;ACTG1	Yes		Alanine, aspartate and glutamate metabolism	0.0163132	0.558274	GPT;NAT8L;ASPA	Yes	No
Arrhythmogenic right ventricular cardiomyopathy (ARVC)	3.55605e-05	0.00109526	DSP;ITGB4;ACTN2;ACTB;ACTG1;LMNA;PKP2;CTNNA1;CTNNB1;ITGAV;DSG2;DMD;CTNNA2	Yes		Chemokine signaling pathway	3.85464e-09	1.18723e-07	FGR;PRKCD;PXN;STAT3;WAS;WASL;PIK3R1;PTK2;BCAR1;CRKL	Yes		cAMP signaling pathway	0.0169668	0.522577	VAV3;RYR2;GRIA2;PTGER3;NFATC1;ADCY2;ATP2B2;GLI3	Yes	Yes
Endocytosis	5.29455e-05	0.00148247	SH3KBP1;VPS4B;NEDD4L;WASHC2C;ARRB1;ASAP1;ASAP2;WASHC2A;RAB11FIP1;GRK5;CAPZB;GRK6;RAB8A;GIT1;RAB11FIP5;SH3GL1;ARFGEF2;IQSEC2;IQSEC1;GBF1;EPS15L1;IGF2R;PML;ARFGAP2;ACAP2;RABEP1;BIN1	Yes		Rap1 signaling pathway	8.3843e-09	2.3476e-07	ITGB1;TLN2;PIK3R1;MAPK14;ACTB;EGFR;MAPK12;BCAR1;ACTG1;CRKL	Yes		Pancreatic secretion	0.0175898	0.492514	RYR2;KCNQ1;ADCY2;ATP2B2;CLCA4	Yes	No
Salmonella infection	5.96996e-05	0.00153229	DYNC1I2;ROCK1;KLC1;MAPK14;ACTB;ACTG1;TJP1;DYNC1LI1;KLC3;KLC2;MYH9;MYH14;FLNA;MAPK3	Yes		Adherens junction	1.37082e-08	3.51843e-07	WAS;FYN;WASL;ACTB;VCL;EGFR;ACTG1	Yes		Cortisol synthesis and secretion	0.0177178	0.454756	NCEH1;ADCY2;AGT;KCNK3	Yes	No
ErbB signaling pathway	0.000207725	0.00492148	CAMK2D;CDKN1B;ARAF;BRAF;MTOR;ERBB2;EIF4EBP1;AKT1;ABL2;RAF1;CRK;PAK2;MAPK3	Yes		Axon guidance	3.98322e-08	9.43716e-07	ITGB1;CFL1;NCK2;ABL1;FYN;PTPN11;PIK3R1;PTK2;EPHB3	Yes		Melanogenesis	0.0197775	0.468575	WNT7B;WNT5A;ADCY2;WNT9A;WNT4	Yes	No
Pathogenic Escherichia coli infection	0.000263754	0.00580258	TUBA1C;KRT18;ROCK1;CDH1;NCL;CTNNB1;FYN;ARHGEF2;ACTB;ACTG1	Yes		ErbB signaling pathway	4.40864e-08	9.699e-07	NCK2;ABL1;ABL2;PIK3R1;EGFR;PTK2;CRKL	Yes		Fat digestion and absorption	0.0248484	0.546665	ABCA1;MOGAT2;CD36	No	No
Chronic myeloid leukemia	0.000266006	0.005462	HDAC2;CDKN1B;HDAC1;ARAF;AKT1;BRAF;GAB2;RAF1;CRK;RUNX1;DDB2;MAPK3	Yes		Fc gamma R-mediated phagocytosis	7.09397e-08	1.45663e-06	INPP5D;CFL1;PRKCD;WAS;WASL;PIK3R1;CRKL	Yes		Oxytocin signaling pathway	0.030933	0.635157	RYR2;RGS2;NFATC2;NFATC1;ADCY2;PTGS2	Yes	Yes
Thyroid hormone signaling pathway	0.00046232	0.00889967	HDAC2;HDAC1;ATP1A1;ACTB;MTOR;ACTG1;SLC9A1;MED24;NCOR1;SIN3A;AKT1;CTNNB1;ITGAV;RAF1;MAPK3	Yes		Fluid shear stress and atherosclerosis	7.6533e-08	1.47326e-06	SDC4;CAV1;PIK3R1;MAPK14;ACTB;PTK2;MAPK12;ACTG1	Yes		Glutamatergic synapse	0.0312884	0.602301	GRIA2;GRIK5;SLC1A2;GRIK4;ADCY2	Yes	No
AMPK signaling pathway	0.000664518	0.0120395	PRKAB2;PRKAA1;IRS1;TSC1;PPP2R5D;EEF2;SIRT1;ACACA;MTOR;RPTOR;AKT1S1;EIF4EBP1;AKT1;MAP3K7;RAB8A	Yes		Viral myocarditis	1.19419e-07	2.16359e-06	CAV1;ABL1;ABL2;FYN;ACTB;ACTG1	No		Proteoglycans in cancer	0.0359749	0.65178	HPSE2;ERBB4;WNT7B;WNT5A;WNT9A;MET;WNT4	Yes	Yes
Proteoglycans in cancer	0.00074175	0.0126922	CAMK2D;PPP1R12A;ROCK1;PXN;ARAF;MSN;BRAF;MAPK14;ACTB;MTOR;ACTG1;SLC9A1;ERBB2;PDCD4;AKT1;FLNA;CTNNB1;ITGAV;RAF1;CD44;MAPK3	Yes		Human cytomegalovirus infection	2.55691e-07	4.37516e-06	PXN;STAT3;PIK3R1;MAPK14;EGFR;PTK2;MAPK12;BCAR1;CRKL	Yes		Malaria	0.0392978	0.67243	CD36;MET;THBS4	Yes	No
Bacterial invasion of epithelial cells	0.000802355	0.0130066	CDH1;PXN;ELMO1;CTNNA1;CTNNB1;CTNNA2;DOCK1;CRK;ACTB;ACTG1;CD2AP	Yes		Neurotrophin signaling pathway	4.49481e-07	7.28632e-06	PRKCD;ABL1;PTPN11;PIK3R1;MAPK14;MAPK12;CRKL	No		Cholesterol metabolism	0.0413466	0.67025	ABCA1;NCEH1;CD36	Yes	No
Platelet activation	0.000937465	0.014437	GUCY1A1;PPP1R12A;ROCK1;MAPK14;ARHGAP35;ACTB;MYL12A;ACTG1;MYLK;STIM1;AKT1;FYN;TLN2;TLN1;MAPK3	Yes		T cell receptor signaling pathway	2.9454e-06	4.53592e-05	TEC;NCK2;FYN;PIK3R1;MAPK14;MAPK12	Yes		Hypertrophic cardiomyopathy (HCM)	0.0418948	0.64518	RYR2;ACE;TNNT2;AGT	Yes	Yes
Shigellosis	0.00104485	0.0153245	ROCK1;RIPK2;ELMO1;MAPK14;DOCK1;CRK;ACTB;CD44;ACTG1;MAPK3	Yes		VEGF signaling pathway	3.5834e-06	5.25566e-05	PXN;PIK3R1;MAPK14;MAPK12;PTK2	Yes		cGMP-PKG signaling pathway	0.0432799	0.634772	NPPC;RGS2;NFATC2;NFATC1;ADCY2;ATP2B2	Yes	No
Acute myeloid leukemia	0.00117915	0.0165082	CSF1R;ARAF;EIF4EBP1;AKT1;BRAF;RAF1;PML;MTOR;RUNX1;MAPK3	No		Fc epsilon RI signaling pathway	7.25729e-06	0.000101602	INPP5D;FYN;PIK3R1;MAPK14;MAPK12	Yes		Mineral absorption	0.0434482	0.608274	STEAP1;STEAP2;TRPM6	Yes	No
Longevity regulating pathway	0.00123846	0.0165845	ATF2;PRKAB2;PRKAA1;HDAC2;IRS1;HDAC1;TSC1;SIRT1;MTOR;RPTOR;AKT1S1;EIF4EBP1;AKT1	Yes		Human immunodeficiency virus 1 infection	2.06807e-05	0.000276942	CFL1;PXN;PIK3R1;MAPK14;PTK2;MAPK12;CRKL	Yes		Histidine metabolism	0.0480749	0.643785	ALDH3A1;ASPA	No	No
Hepatocellular carcinoma	0.0012909	0.0165666	SMARCC1;PBRM1;SMARCC2;TXNRD3;ARAF;AXIN1;BRAF;ARID1A;SMARCA2;ACTB;MTOR;ACTG1;SMARCA4;DDB2;AKT1;CTNNB1;RAF1;MAPK3	Yes		GnRH signaling pathway	3.35035e-05	0.000429961	PRKCD;MAPK14;MAP3K4;EGFR;MAPK12	Yes		Renin-angiotensin system	0.0480749	0.616961	ACE;AGT	No	No
Thyroid cancer	0.00172134	0.0212069	CDH1;TPM3;CCDC6;CTNNB1;BRAF;MAPK3;DDB2	No		Cellular senescence	4.09633e-05	0.000504668	PIK3R1;MAPK14;HIPK1;MAPK12;HIPK3;HIPK2	Yes		Dilated cardiomyopathy (DCM)	0.0515663	0.635297	RYR2;TNNT2;ADCY2;AGT	Yes	Yes
Neurotrophin signaling pathway	0.00178964	0.0212004	CAMK2D;CALML5;IRS1;RIPK2;SORT1;KIDINS220;BRAF;MAPK14;RPS6KA3;ARHGDIA;AKT1;RAF1;CRK;MAPK3	No		AGE-RAGE signaling pathway in diabetic complications	4.75009e-05	0.000562703	PRKCD;STAT3;PIK3R1;MAPK14;MAPK12	Yes		Natural killer cell mediated cytotoxicity	0.0516423	0.611762	VAV3;RAET1G;TNFSF10;NFATC2;NFATC1	Yes	Yes
Hippo signaling pathway	0.00190089	0.0216842	YAP1;PATJ;AXIN1;SCRIB;ACTB;ACTG1;STK3;MOB1B;LATS1;MOB1A;DLG1;CDH1;TP53BP2;CTNNA1;CTNNB1;CTNNA2;LLGL2	Yes		C-type lectin receptor signaling pathway	5.73126e-05	0.000653788	PRKCD;PTPN11;PIK3R1;MAPK14;MAPK12	Yes		Regulation of lipolysis in adipocytes	0.0523746	0.597459	PTGER3;ADCY2;PTGS2	Yes	Yes
Hypertrophic cardiomyopathy (HCM)	0.00253416	0.0278757	PRKAB2;PRKAA1;ITGB4;TPM3;TPM1;LMNA;ITGAV;DMD;ACTB;ACTG1;TTN	Yes		Tight junction	5.74464e-05	0.00063191	ITGB1;WAS;MYH9;WASL;ACTB;ACTG1	Yes		Aldosterone synthesis and secretion	0.0642579	0.706837	ADCY2;ATP2B2;AGT;KCNK3	Yes	No
Pancreatic cancer	0.00313862	0.0333343	RALBP1;ERBB2;ARAF;AKT1;BRAF;RAF1;MTOR;DDB2;ARHGEF6;MAPK3	No		Central carbon metabolism in cancer	0.000127124	0.00135014	PGAM1;PGAM2;PIK3R1;EGFR	Yes		Pathways in cancer	0.0663635	0.704826	EPAS1;WNT7B;PTGER3;WNT5A;ADCY2;WNT9A;PTGS2;GLI3;AGT;RASGRP3;MECOM;MET;WNT4	Yes	Yes
Non-small cell lung cancer	0.0042664	0.0438017	EML4;ERBB2;ARAF;AKT1;BRAF;RAF1;STK4;DDB2;MAPK3	No		Osteoclast differentiation	0.000147634	0.00151571	TEC;FYN;PIK3R1;MAPK14;MAPK12	Yes		Calcium signaling pathway	0.0703943	0.722715	RYR2;PHKG1;ERBB4;PTGER3;ADCY2;ATP2B2	Yes	Yes
Fc gamma R-mediated phagocytosis	0.00433094	0.0430299	MARCKSL1;MARCKS;BIN1;LIMK1;AKT1;ASAP1;GAB2;ASAP2;RAF1;CRK;MAPK3	Yes		Epithelial cell signaling in Helicobacter pylori infection	0.000151548	0.0015057	PTPN11;MAPK14;EGFR;MAPK12	Yes		Arachidonic acid metabolism	0.0726205	0.72152	GPX8;PTGS2;PLB1	No	No
FoxO signaling pathway	0.00466562	0.0449066	USP7;PRKAB2;PRKAA1;CDKN1B;IRS1;ARAF;BRAF;STK4;MAPK14;SIRT1;AKT1;HOMER3;RAF1;MAPK3	Yes		Prolactin signaling pathway	0.000169607	0.00163247	STAT3;PIK3R1;MAPK14;MAPK12	No		C-type lectin receptor signaling pathway	0.0763164	0.734545	NFATC2;NFATC1;LSP1;PTGS2	Yes	Yes
Rap1 signaling pathway	0.00526863	0.0491739	FARP2;CSF1R;CALML5;CTNND1;BRAF;MAPK14;ACTB;ACTG1;AFDN;SIPA1L1;CDH1;AKT1;CTNNB1;PRKD2;TLN2;TLN1;RAF1;CRK;MAPK3	Yes		FoxO signaling pathway	0.000176888	0.00165096	STAT3;PIK3R1;MAPK14;EGFR;MAPK12	Yes		Gastric cancer	0.0799745	0.746429	WNT7B;WNT5A;WNT9A;MET;WNT4	Yes	Yes
mTOR signaling pathway	0.00678489	0.0614631	PRKAA1;IRS1;TSC1;BRAF;MTOR;RPTOR;RPS6KA3;RRAGC;RRAGD;AKT1S1;GRB10;EIF4EBP1;AKT1;RAF1;MAPK3	Yes		Chronic myeloid leukemia	0.000233109	0.0021117	ABL1;PTPN11;PIK3R1;CRKL	Yes		Renin secretion	0.0897512	0.81304	ACE;CLCA4;AGT	Yes	No
DNA replication	0.00699149	0.0615251	POLD3;RNASEH1;LIG1;MCM3;MCM6;MCM2	No		Pertussis	0.000233109	0.00205136	ITGB1;CFL1;MAPK14;MAPK12	No		Hippo signaling pathway	0.100651	0.885725	SOX2;WNT7B;WNT5A;WNT9A;WNT4	Yes	Yes
Prostate cancer	0.00701892	0.0600507	HSP90AA1;CDKN1B;HSP90AB1;ERBB2;ARAF;AKT1;CTNNB1;BRAF;RAF1;MTOR;MAPK3	No		Influenza A	0.000582833	0.00498646	PIK3R1;MAPK14;ACTB;MAPK12;ACTG1	Yes		PPAR signaling pathway	0.105185	0.89992	FABP3;HMGCS2;CD36	Yes	No
Viral myocarditis	0.0071296	0.0593491	CXADR;ABL2;DMD;FYN;EIF4G3;ACTB;ACTG1;EIF4G1	No		Choline metabolism in cancer	0.000638617	0.00531605	WAS;WASL;PIK3R1;EGFR	No		Gastric acid secretion	0.10839	0.902275	KCNQ1;KCNJ15;ADCY2	Yes	Yes
MAPK signaling pathway	0.00894242	0.0724807	ATF2;CSF1R;MAX;ARAF;HSPB1;BRAF;ARRB1;STK4;MAPK14;MAPK8IP3;STK3;RPS6KA3;TAOK3;ERBB2;MAP3K20;AKT1;FLNA;MAPT;RAF1;PAK2;MAP3K7;CRK;MAP4K4;MAPK3	Yes		Inflammatory mediator regulation of TRP channels	0.000663247	0.00537579	PRKCD;PIK3R1;MAPK14;MAPK12	Yes		Primary immunodeficiency	0.11024	0.893526	CIITA;BTK	No	No
Autophagy	0.00894378	0.0706329	PRKAA1;IRS1;TSC1;MTOR;RPTOR;RRAGC;RRAGD;AKT1S1;AKT1;RAF1;MAP3K7;ATG2B;MAPK3	No		Insulin resistance	0.00088511	0.0069901	PRKCD;STAT3;PTPN11;PIK3R1	Yes		Antigen processing and presentation	0.114911	0.907506	CD74;CIITA;CTSS	Yes	No
Glioma	0.00986906	0.0759918	CAMK2D;CALML5;ARAF;AKT1;BRAF;RAF1;MTOR;DDB2;MAPK3	No		Toxoplasmosis	0.00104772	0.00806741	ITGB1;STAT3;MAPK14;MAPK12	Yes		Hepatocellular carcinoma	0.117205	0.902478	WNT7B;WNT5A;WNT9A;MET;WNT4	Yes	Yes
mRNA surveillance pathway	0.0122383	0.0919368	PNN;RBM8A;PABPN1;FIP1L1;EIF4A3;CSTF2;ACIN1;PPP2R5D;CASC3;SRRM1	No		MAPK signaling pathway	0.00110393	0.00829293	FLNB;MAPK14;MAP3K4;EGFR;MAPK12;CRKL	Yes		Nicotine addiction	0.125392	0.941967	GRIA2;GABRP	No	No
Gastric cancer	0.0131095	0.0961363	CDKN1B;ARAF;AXIN1;BRAF;MTOR;DDB2;CDH1;ERBB2;CTNNA1;AKT1;CTNNB1;CTNNA2;RAF1;MAPK3	Yes		Epstein-Barr virus infection	0.00120375	0.00882746	STAT3;PIK3R1;VIM;MAPK14;MAPK12	Yes		Osteoclast differentiation	0.131837	0.966804	CSF1;BTK;NFATC2;NFATC1	Yes	Yes
Bladder cancer	0.0131711	0.0943417	CDH1;ERBB2;ARAF;BRAF;RAF1;MAPK3	No		Sphingolipid signaling pathway	0.00126927	0.00909149	FYN;PIK3R1;MAPK14;MAPK12	No		Synthesis and degradation of ketone bodies	0.143349	1	HMGCS2	No	No
Oxytocin signaling pathway	0.0162192	0.113534	GUCY1A1;PRKAB2;PRKAA1;CAMK2D;PPP1R12A;CALML5;ROCK1;EEF2;ACTB;ACTG1;MYLK;RAF1;MYL9;MAPK3	Yes		Relaxin signaling pathway	0.00175722	0.0123006	PIK3R1;MAPK14;EGFR;MAPK12	Yes		Vascular smooth muscle contraction	0.145648	1	NPPC;CALCRL;ADCY2;AGT	Yes	Yes
Thermogenesis	0.0167316	0.114518	ATF2;PRKAB2;SMARCC1;PRKAA1;SMARCC2;KDM1A;TSC1;ARID1A;MAPK14;SMARCA2;ACTB;MTOR;SMARCA4;ACTG1;RPTOR;RPS6KA3;AKT1S1;PLIN1;PNPLA2	Yes		Signaling pathways regulating pluripotency of stem cells	0.00224299	0.015352	STAT3;PIK3R1;MAPK14;MAPK12	Yes		GABAergic synapse	0.156858	1	GABRP;PLCL1;ADCY2	Yes	No
Fluid shear stress and atherosclerosis	0.0170248	0.113992	HSP90AA1;PRKAA1;HSP90AB1;CALML5;MAPK14;ACTB;ACTG1;SUMO1;AKT1;CTNNB1;ITGAV;ARHGEF2;MAP3K7	Yes		Ras signaling pathway	0.00225843	0.0151217	ABL1;ABL2;PTPN11;PIK3R1;EGFR	Yes		Ether lipid metabolism	0.162404	1	PLA2G7;PLB1	Yes	No
Renal cell carcinoma	0.0176798	0.115859	PRCC;ARAF;AKT1;BRAF;RAF1;CRK;PAK2;MAPK3	Yes		Non-small cell lung cancer	0.00226954	0.0148727	STAT3;PIK3R1;EGFR	No		Valine, leucine and isoleucine degradation	0.167843	1	HMGCS2;BCAT1	Yes	No
Progesterone-mediated oocyte maturation	0.0210927	0.135345	RPS6KA3;HSP90AA1;HSP90AB1;ARAF;AKT1;BRAF;RAF1;MAPK14;CPEB4;MAPK3	Yes		Renal cell carcinoma	0.00257663	0.0165333	PTPN11;PIK3R1;CRKL	Yes		Th1 and Th2 cell differentiation	0.168003	1	MAF;NFATC2;NFATC1	Yes	Yes
Colorectal cancer	0.0226986	0.142677	ARAF;AXIN1;AKT1;CTNNB1;BRAF;RAF1;MTOR;DDB2;MAPK3	No		B cell receptor signaling pathway	0.00279493	0.0175681	INPP5D;PIK3R1;PIK3AP1	Yes		Cocaine addiction	0.173313	1	GRIA2;RGS9	Yes	No
Dilated cardiomyopathy (DCM)	0.0313573	0.193161	ITGB4;TPM3;TPM1;LMNA;ITGAV;DMD;ACTB;ACTG1;TTN	Yes		Endocytosis	0.00280773	0.0172956	CAV1;CLTC;WAS;WASL;EGFR	Yes		Ovarian steroidogenesis	0.173313	1	ADCY2;PTGS2	No	No
Vibrio cholerae infection	0.0323854	0.195582	SLC12A2;TJP1;SEC61B;ACTB;ACTG1;TJP2	Yes		Phospholipase D signaling pathway	0.00281434	0.0169964	FYN;PTPN11;PIK3R1;EGFR	Yes		Amyotrophic lateral sclerosis (ALS)	0.184337	1	GRIA2;SLC1A2	Yes	Yes
Apelin signaling pathway	0.033364	0.197618	HDAC4;PRKAB2;PRKAA1;CALML5;CDH1;AKT1;PLIN1;RAF1;MTOR;MYLK;SLC9A1;MAPK3	Yes		Arrhythmogenic right ventricular cardiomyopathy (ARVC)	0.00290822	0.0172256	ITGB1;ACTB;ACTG1	Yes		Circadian entrainment	0.187063	1	GRIA2;RYR2;ADCY2	Yes	No
Cell cycle	0.0374446	0.217602	STAG1;CDK7;HDAC2;STAG2;CDKN1B;PRKDC;HDAC1;MCM3;MCM6;SMC3;MCM2	No		Leishmaniasis	0.00314321	0.0182662	ITGB1;MAPK14;MAPK12	Yes		Breast cancer	0.190131	1	WNT7B;WNT5A;WNT9A;WNT4	Yes	Yes
Long-term potentiation	0.0421173	0.240224	RPS6KA3;CAMK2D;CALML5;ARAF;BRAF;RAF1;MAPK3	Yes		Pancreatic cancer	0.00326495	0.0186223	STAT3;PIK3R1;EGFR	No		Retrograde endocannabinoid signaling	0.193239	1	GRIA2;GABRP;ADCY2;PTGS2	Yes	Yes
Adrenergic signaling in cardiomyocytes	0.0481347	0.269555	ATF2;CAMK2D;CALML5;TPM3;TPM1;AKT1;PPP2R5D;ATP1A1;ATP2B1;MAPK14;SLC9A1;MAPK3	Yes		JAK-STAT signaling pathway	0.00388971	0.0217824	STAT3;PTPN11;PIK3R1;EGFR	No		T cell receptor signaling pathway	0.202694	1	VAV3;NFATC2;NFATC1	Yes	Yes
cAMP signaling pathway	0.0516785	0.284232	ABCC4;CAMK2D;PPP1R12A;CALML5;ROCK1;NPY1R;BRAF;ATP1A1;ATP2B1;SLC9A1;AFDN;PPP1R1B;AKT1;RAF1;MYL9;MAPK3	Yes		Hepatitis B	0.00397577	0.0218667	STAT3;PIK3R1;MAPK14;MAPK12	Yes		Phagosome	0.205829	1	TUBAL3;CD36;CTSS;THBS4	Yes	Yes
HIF-1 signaling pathway	0.0522569	0.282371	CAMK2D;PDHA1;CDKN1B;ERBB2;EIF4EBP1;AKT1;ALDOA;MTOR;MAPK3	No		Hepatocellular carcinoma	0.0044255	0.0239132	PIK3R1;ACTB;EGFR;ACTG1	Yes		mTOR signaling pathway	0.205829	1	WNT7B;WNT5A;WNT9A;WNT4	Yes	Yes
Vascular smooth muscle contraction	0.054563	0.289748	ARHGEF11;GUCY1A1;PPP1R12A;CALML5;ROCK1;ARAF;BRAF;RAF1;MYL9;MYLK;MAPK3	Yes		Hypertrophic cardiomyopathy (HCM)	0.0046429	0.0246554	ITGB1;ACTB;ACTG1	Yes		Rap1 signaling pathway	0.210732	1	CSF1;ADCY2;MET;PFN2;RASGRP3	Yes	Yes
Pathways in cancer	0.0561979	0.293372	CSF1R;HDAC2;CAMK2D;CDKN1B;HSP90AB1;ROCK1;CALML5;MAX;HDAC1;ARAF;STK4;CDH1;ERBB2;CTNNA1;AKT1;ITGAV;CTNNA2;MAPK3;ARHGEF11;HSP90AA1;RALBP1;TXNRD3;TPM3;AXIN1;BRAF;MTOR;PML;DDB2;RUNX1;EML4;CCDC6;CTNNB1;RAF1;CRK	Yes		Pathways in cancer	0.00493855	0.0257809	ITGB1;STAT3;ABL1;PIK3R1;EGFR;PTK2;CRKL	Yes		Pyrimidine metabolism	0.217928	1	ENTPD3;ENTPD8	Yes	No
Melanoma	0.0582493	0.299013	CDH1;ARAF;AKT1;BRAF;RAF1;DDB2;MAPK3	Yes		Dilated cardiomyopathy (DCM)	0.00561498	0.0288235	ITGB1;ACTB;ACTG1	Yes		VEGF signaling pathway	0.229249	1	NFATC2;PTGS2	Yes	Yes
cGMP-PKG signaling pathway	0.0587383	0.29658	ATF2;GUCY1A1;PPP1R12A;CALML5;ROCK1;IRS1;ATP1A1;ATP2B1;MYLK;AKT1;RAF1;MYL9;MAPK3	Yes		Small cell lung cancer	0.00596405	0.0301136	ITGB1;PIK3R1;PTK2	Yes		Insulin resistance	0.230722	1	SLC2A4;CD36;AGT	Yes	Yes
Glucagon signaling pathway	0.0608638	0.302355	ATF2;PRKAB2;PRKAA1;CAMK2D;PDHA1;CALML5;AKT1;SIRT1;ACACA	Yes		Kaposi sarcoma-associated herpesvirus infection	0.00632681	0.03143	STAT3;PIK3R1;MAPK14;MAPK12	Yes		Phenylalanine metabolism	0.231319	1	ALDH3A1	No	No
Sphingolipid signaling pathway	0.0619121	0.302681	CERS4;ROCK1;AKT1;PPP2R5D;FYN;GAB2;RAF1;MAPK14;SGPP1;MAPK3	No		Amoebiasis	0.00651158	0.0318344	PIK3R1;VCL;PTK2	No		Human papillomavirus infection	0.245193	1	WNT7B;WNT5A;WNT9A;PTGS2;TLR3;THBS4;WNT4	Yes	Yes
Epstein-Barr virus infection	0.0628723	0.302573	USP7;HDAC2;CDKN1B;HDAC1;MAPK14;DDB2;NCOR2;SNW1;SIN3A;PSMD2;AKT1;PSMD1;VIM;MAP3K7;CD44	Yes		MicroRNAs in cancer	0.00661281	0.0318242	STAT3;ABL1;VIM;EGFR;CRKL	Yes		Glycosaminoglycan degradation	0.254757	1	HPSE2	No	No
VEGF signaling pathway	0.0641571	0.304006	PXN;HSPB1;AKT1;RAF1;MAPK14;MAPK3	Yes		Progesterone-mediated oocyte maturation	0.00708816	0.033587	PIK3R1;MAPK14;MAPK12	Yes		Pantothenate and CoA biosynthesis	0.254757	1	BCAT1	Yes	No
Transcriptional misregulation in cancer	0.0667273	0.311394	CSF1R;HDAC2;CCNT2;CDKN1B;MAX;HDAC1;PRCC;KLF3;PML;RUNX1;ETV6;DDB2;NCOR1;SIN3A	Yes		HIF-1 signaling pathway	0.00728687	0.0340054	STAT3;PIK3R1;EGFR	No		Inflammatory bowel disease (IBD)	0.263388	1	MAF;NFATC1	No	Yes
Nucleotide excision repair	0.0748707	0.344182	POLD3;CDK7;LIG1;ERCC5;DDB2	No		Chagas disease (American trypanosomiasis)	0.00790273	0.036329	PIK3R1;MAPK14;MAPK12	Yes		Mitophagy	0.263388	1	TFEB;OPTN	Yes	No
Human cytomegalovirus infection	0.0788019	0.356926	ARHGEF11;ATF2;CALML5;ROCK1;PXN;TSC1;MAPK14;MTOR;AKAP13;EIF4EBP1;AKT1;CTNNB1;ITGAV;RAF1;CRK;MAPK3	Yes		Toll-like receptor signaling pathway	0.00811464	0.0367545	PIK3R1;MAPK14;MAPK12	Yes		Neuroactive ligand-receptor interaction	0.263799	1	GABRP;GRIA2;CALCRL;GRIK5;PTGER3;GRIK4;AGT	Yes	No
Human papillomavirus infection	0.0790422	0.352826	PATJ;HDAC2;CDKN1B;ITGB4;HDAC1;PXN;UBR4;AXIN1;SCRIB;TSC1;CHD4;PPP2R5D;MTOR;DLG1;EIF4EBP1;AKT1;CTNNB1;COL6A3;ITGAV;RAF1;LLGL2;MAPK3	Yes		Th17 cell differentiation	0.00877038	0.039149	STAT3;MAPK14;MAPK12	Yes		Human cytomegalovirus infection	0.264449	1	PTGER3;NFATC2;NFATC1;ADCY2;PTGS2	Yes	Yes
Notch signaling pathway	0.0804255	0.353872	NCOR2;HDAC2;ADAM17;SNW1;HDAC1	No		TNF signaling pathway	0.0094564	0.0416082	PIK3R1;MAPK14;MAPK12	Yes		Arginine biosynthesis	0.277482	1	GPT	No	No
Central carbon metabolism in cancer	0.0928346	0.402719	PDHA1;ERBB2;AKT1;RAF1;MTOR;MAPK3	Yes		Human papillomavirus infection	0.0098885	0.0428966	ITGB1;PXN;PIK3R1;EGFR;PTK2	Yes		Fc epsilon RI signaling pathway	0.280484	1	VAV3;BTK	Yes	Yes
Mineral absorption	0.0983583	0.420755	CYBRD1;SLC30A1;ATP1A1;ATP2B1;SLC26A6	Yes		Glycine, serine and threonine metabolism	0.0109039	0.0466445	PGAM1;PGAM2	No		Glycolysis / Gluconeogenesis	0.280484	1	ALDH3A1;GALM	Yes	Yes
Aldosterone-regulated sodium reabsorption	0.10131	0.427447	IRS1;NEDD4L;ATP1A1;MAPK3	No		Thyroid hormone signaling pathway	0.0109203	0.0460748	PIK3R1;ACTB;ACTG1	Yes		Adipocytokine signaling pathway	0.286178	1	SLC2A4;CD36	Yes	Yes
Viral carcinogenesis	0.108016	0.44958	HDAC4;ATF2;USP7;HDAC2;CDKN1B;HDAC1;ACTN1;PXN;UBR4;SCRIB;CHD4;DLG1;SNW1;MAPK3	Yes		PI3K-Akt signaling pathway	0.0130893	0.0544798	ITGB1;PIK3R1;PIK3AP1;EGFR;PTK2	Yes		Renal cell carcinoma	0.286178	1	EPAS1;MET	Yes	Yes
Amphetamine addiction	0.109378	0.449181	ATF2;CAMK2D;CALML5;HDAC1;PPP1R1B;SIRT1	Yes		Thermogenesis	0.0132663	0.0544804	MAPK14;ACTB;MAPK12;ACTG1	Yes		Other types of O-glycan biosynthesis	0.288584	1	COLGALT2	No	No
Fc epsilon RI signaling pathway	0.109378	0.44327	AKT1;FYN;GAB2;RAF1;MAPK14;MAPK3	Yes		Type II diabetes mellitus	0.0142498	0.0577492	PRKCD;PIK3R1	Yes		Terpenoid backbone biosynthesis	0.288584	1	HMGCS2	No	No
T cell receptor signaling pathway	0.114681	0.458725	DLG1;AKT1;FYN;RAF1;MAPK14;MAP3K7;PAK2;MAPK3	Yes		Natural killer cell mediated cytotoxicity	0.0151266	0.0605065	FYN;PTPN11;PIK3R1	Yes		Tuberculosis	0.295729	1	CD74;CIITA;LSP1;CTSS	Yes	Yes
Influenza A	0.124531	0.49174	ATF2;PABPN1;AKT1;NUP98;KPNA2;RAF1;MAPK14;ACTB;PML;ACTG1;AGFG1;MAPK3	Yes		Vibrio cholerae infection	0.0166955	0.0659257	ACTB;ACTG1	Yes		Mannose type O-glycan biosynthesis	0.299516	1	B3GAT1	No	No
Regulation of lipolysis in adipocytes	0.125093	0.487706	IRS1;NPY1R;AKT1;PLIN1;PNPLA2	Yes		Estrogen signaling pathway	0.0170313	0.0664007	PRKCD;PIK3R1;EGFR	Yes		MAPK signaling pathway	0.300641	1	MECOM;CSF1;ERBB4;NFATC1;MET;RASGRP3	Yes	Yes
Non-homologous end-joining	0.127672	0.491537	MRE11;PRKDC	No		Amyotrophic lateral sclerosis (ALS)	0.0173329	0.0667318	MAPK14;MAPK12	Yes		Bile secretion	0.303225	1	NCEH1;ADCY2	Yes	No
Parathyroid hormone synthesis, secretion and action	0.139896	0.531948	ARHGEF11;ATF2;AKAP13;ARAF;BRAF;ARRB1;RAF1;MAPK3	Yes		Apoptosis	0.0190645	0.0724922	PIK3R1;ACTB;ACTG1	Yes		Vitamin digestion and absorption	0.310281	1	PLB1	Yes	No
Insulin resistance	0.150697	0.566034	RPS6KA3;PRKAB2;PRKAA1;IRS1;PPP1R3D;GFPT1;AKT1;MTOR	Yes		Endometrial cancer	0.022077	0.0829233	PIK3R1;EGFR	No		Thyroid hormone synthesis	0.314552	1	GPX8;ADCY2	Yes	No
Gastric acid secretion	0.153288	0.568828	CAMK2D;CALML5;ATP1A1;ACTB;MYLK;SLC9A1	Yes		Phagosome	0.0223562	0.0829602	ITGB1;ACTB;ACTG1	Yes		Purine metabolism	0.317871	1	ENTPD3;ENTPD8;ADCY2	Yes	No
Osteoclast differentiation	0.160529	0.588607	CSF1R;AKT1;FYN;GAB2;MAPK14;MAP3K7;JUNB;FOSL2;MAPK3	Yes		Oxytocin signaling pathway	0.0227399	0.0833795	ACTB;EGFR;ACTG1	Yes		Kaposi sarcoma-associated herpesvirus infection	0.319916	1	NFATC2;NFATC1;PTGS2;TLR3	Yes	Yes
Vasopressin-regulated water reabsorption	0.161296	0.584461	DYNC1I2;DYNC1LI1;ARHGDIA;STX4	Yes		Hepatitis C	0.023518	0.0852183	STAT3;PIK3R1;EGFR	Yes		alpha-Linolenic acid metabolism	0.320881	1	PLB1	No	No
Long-term depression	0.162624	0.582422	GUCY1A1;ARAF;BRAF;RAF1;MAPK3	Yes		Acute myeloid leukemia	0.028075	0.100548	STAT3;PIK3R1	No		FoxO signaling pathway	0.330472	1	TNFSF10;FOXO4;SLC2A4	Yes	Yes
Axon guidance	0.165787	0.586925	CAMK2D;ABLIM1;ROCK1;DPYSL2;LIMK1;FYN;RAF1;MYL9;PAK2;EPHB4;MYL12A;MAPK3	Yes		Aminoacyl-tRNA biosynthesis	0.028075	0.0993918	SARS2;NARS2	No		Systemic lupus erythematosus	0.334672	1	HIST2H2BF;HIST1H2AC;HIST2H2BE	Yes	No
Breast cancer	0.173308	0.606578	ERBB2;ARAF;AXIN1;AKT1;CTNNB1;BRAF;RAF1;MTOR;DDB2;MAPK3	Yes		Glycolysis / Gluconeogenesis	0.0296657	0.10383	PGAM1;PGAM2	Yes		Cardiac muscle contraction	0.337073	1	RYR2;TNNT2	Yes	No
Choline metabolism in cancer	0.201231	0.696394	PCYT1A;EIF4EBP1;AKT1;TSC1;RAF1;MTOR;MAPK3	No		Adipocytokine signaling pathway	0.0304744	0.105462	STAT3;PTPN11	Yes		Complement and coagulation cascades	0.34267	1	TFPI;CLU	No	No
Base excision repair	0.211843	0.724973	POLD3;LIG1;XRCC1	No		RIG-I-like receptor signaling pathway	0.0312917	0.107087	MAPK14;MAPK12	No		Butanoate metabolism	0.351716	1	HMGCS2	No	No
Ribosome biogenesis in eukaryotes	0.215058	0.727887	NOP56;TCOF1;DKC1;WDR3;XRN2;UTP14A;UTP18	No		Melanoma	0.0329523	0.111531	PIK3R1;EGFR	Yes		Phototransduction	0.351716	1	RGS9	Yes	No
Estrogen signaling pathway	0.216825	0.725891	ATF2;HSP90AA1;HSP90AB1;KRT18;CALML5;AKT1;FKBP4;RAF1;MAPK3	Yes		NOD-like receptor signaling pathway	0.0334974	0.112143	PRKCD;MAPK14;MAPK12	Yes		Chemical carcinogenesis	0.359369	1	ALDH3A1;PTGS2	No	No
SNARE interactions in vesicular transport	0.224653	0.744012	STX4;SEC22B;VAMP4	No		Glioma	0.0355065	0.117592	PIK3R1;EGFR	No		ECM-receptor interaction	0.359369	1	CD36;THBS4	Yes	Yes
Signaling pathways regulating pluripotency of stem cells	0.228923	0.750089	RIF1;AXIN1;AKT1;SMARCAD1;CTNNB1;RAF1;MAPK14;TBX3;MAPK3	Yes		ECM-receptor interaction	0.0417518	0.136804	ITGB1;SDC4	Yes		Linoleic acid metabolism	0.361681	1	PLB1	No	No
Epithelial cell signaling in Helicobacter pylori infection	0.230403	0.746991	TJP1;ADAM17;F11R;MAPK14;GIT1	Yes		Ubiquinone and other terpenoid-quinone biosynthesis	0.0426122	0.138153	COQ5	No		ErbB signaling pathway	0.375909	1	BTC;ERBB4	Yes	Yes
Adipocytokine signaling pathway	0.239403	0.768084	PRKAB2;PRKAA1;IRS1;AKT1;MTOR	Yes		Viral carcinogenesis	0.0453471	0.145489	PXN;STAT3;PIK3R1	Yes		Apoptosis	0.376533	1	TUBAL3;TNFSF10;CTSS	Yes	Yes
Cellular senescence	0.244812	0.777341	MRE11;CALML5;EIF4EBP1;AKT1;TSC1;RAF1;MAPK14;SIRT1;MTOR;MAPK3	Yes		Colorectal cancer	0.045492	0.144449	PIK3R1;EGFR	No		Galactose metabolism	0.381156	1	GALM	No	No
Alcoholism	0.252899	0.794826	HDAC4;ATF2;HDAC2;CALML5;HDAC1;PPP1R1B;ARAF;BRAF;RAF1;SLC29A1;MAPK3	Yes		Th1 and Th2 cell differentiation	0.0513239	0.161304	MAPK14;MAPK12	Yes		beta-Alanine metabolism	0.381156	1	ALDH3A1	No	No
Apoptosis	0.253833	0.789702	TUBA1C;LMNA;DAB2IP;AKT1;RAF1;SPTAN1;ACTB;ACTG1;MAPK3	Yes		IL-17 signaling pathway	0.0523209	0.162776	MAPK14;MAPK12	Yes		Insulin secretion	0.381385	1	RYR2;ADCY2	Yes	No
Phosphonate and phosphinate metabolism	0.256774	0.790863	PCYT1A	No		Prostate cancer	0.0563772	0.173642	PIK3R1;EGFR	No		Gap junction	0.392273	1	TUBAL3;ADCY2	Yes	Yes
Salivary secretion	0.267361	0.815319	SLC12A2;GUCY1A1;CALML5;ATP1A1;ATP2B1;SLC9A1	Yes		Phosphatidylinositol signaling system	0.0584457	0.17823	INPP5D;PIK3R1	No		Salivary secretion	0.403074	1	ADCY2;ATP2B2	Yes	No
MicroRNAs in cancer	0.277322	0.837405	HDAC4;CDKN1B;ROCK1;IRS1;HDAC1;TPM1;DNMT3A;SIRT1;MTOR;RPTOR;MARCKS;ERBB2;PDCD4;VIM;RAF1;CRK;CD44	Yes		Glucagon signaling pathway	0.0626605	0.18921	PGAM1;PGAM2	Yes		Fc gamma R-mediated phagocytosis	0.408441	1	VAV3;SCIN	Yes	Yes
TNF signaling pathway	0.280997	0.840262	ATF2;DAB2IP;AKT1;MAPK14;MAP3K7;JUNB;MAPK3	Yes		Cholinergic synapse	0.0725042	0.216809	FYN;PIK3R1	Yes		Morphine addiction	0.408441	1	GABRP;ADCY2	Yes	No
Mismatch repair	0.305489	0.904718	POLD3;LIG1	No		Autophagy	0.0911171	0.269847	PRKCD;PIK3R1	No		Tyrosine metabolism	0.42729	1	ALDH3A1	No	No
Protein export	0.305489	0.896102	SRP72;SEC61B	No		Dopaminergic synapse	0.09475	0.277933	MAPK14;MAPK12	Yes		NF-kappa B signaling pathway	0.429667	1	BTK;PTGS2	Yes	No
Proximal tubule bicarbonate reclamation	0.305489	0.887648	ATP1A1;SLC4A4	No		Insulin signaling pathway	0.102139	0.29678	PIK3R1;CRKL	Yes		Human T-cell leukemia virus 1 infection	0.434273	1	MMP7;NFATC2;NFATC1;ADCY2	Yes	Yes
Chemokine signaling pathway	0.310989	0.895182	GRK5;ROCK1;PXN;GRK6;ELMO1;AKT1;BRAF;ARRB1;RAF1;CRK;MAPK3	Yes		Measles	0.103385	0.297595	STAT3;PIK3R1	No		Glycerophospholipid metabolism	0.440128	1	GPD1;PLB1	Yes	No
Phagosome	0.312708	0.891797	DYNC1LI1;TUBA1C;DYNC1I2;CANX;ITGAV;SEC61B;SEC22B;ACTB;ACTG1	Yes		Adrenergic signaling in cardiomyocytes	0.112228	0.320057	MAPK14;MAPK12	Yes		Hematopoietic cell lineage	0.440128	1	CSF1;CD36	Yes	No
Homologous recombination	0.317213	0.896344	POLD3;MRE11;TOPBP1	No		Cell adhesion molecules (CAMs)	0.112228	0.317121	ITGB1;SDC4	Yes		Necroptosis	0.454234	1	TNFSF10;HIST1H2AC;TLR3	Yes	Yes
Riboflavin metabolism	0.326787	0.915003	ENPP3	No		Breast cancer	0.11479	0.321412	PIK3R1;EGFR	Yes		AGE-RAGE signaling pathway in diabetic complications	0.455621	1	NFATC1;AGT	Yes	Yes
Aldosterone synthesis and secretion	0.335157	0.929986	ATF2;CAMK2D;CALML5;PRKD2;ATP1A1;ATP2B1	Yes		Retrograde endocannabinoid signaling	0.116077	0.322087	MAPK14;MAPK12	Yes		Hepatitis B	0.458221	1	NFATC2;NFATC1;TLR3	Yes	Yes
Pancreatic secretion	0.335157	0.921683	SLC12A2;ATP1A1;ATP2B1;SLC4A4;RAB8A;SLC9A1	Yes		Gastric cancer	0.117367	0.32276	PIK3R1;EGFR	Yes		Ferroptosis	0.461716	1	SAT1	No	No
PI3K-Akt signaling pathway	0.349443	0.952463	ATF2;CSF1R;HSP90AA1;PRKAA1;CDKN1B;HSP90AB1;IRS1;ITGB4;TSC1;PPP2R5D;MTOR;RPTOR;ERBB2;EIF4EBP1;AKT1;COL6A3;ITGAV;RAF1;MAPK3	Yes		Ribosome	0.122566	0.334072	RPLP0;MRPL13	No		Glucagon signaling pathway	0.470866	1	PHKG1;ADCY2	Yes	Yes
Basal transcription factors	0.370706	1	CDK7;TAF12;GTF2F1	No		Pentose and glucuronate interconversions	0.126002	0.340426	DCXR	No		Toll-like receptor signaling pathway	0.475891	1	IRF5;TLR3	Yes	Yes
Type II diabetes mellitus	0.383984	1	IRS1;MTOR;MAPK3	Yes		Prion diseases	0.12946	0.346727	FYN	No		Ras signaling pathway	0.478126	1	CSF1;FOXO4;MET;RASGRP3	Yes	Yes
C-type lectin receptor signaling pathway	0.387225	1	CALML5;AKT1;LSP1;RAF1;MAPK14;MAPK3	Yes		Hippo signaling pathway	0.131795	0.349938	ACTB;ACTG1	Yes		Tryptophan metabolism	0.478147	1	KMO	No	No
Hepatitis B	0.38797	1	ATF2;ARAF;AKT1;BRAF;RAF1;MAPK14;MAP3K7;DDB2;MAPK3	Yes		Aldosterone-regulated sodium reabsorption	0.136336	0.358901	PIK3R1	No		Influenza A	0.489654	1	CIITA;TNFSF10;TLR3	Yes	Yes
Oocyte meiosis	0.398799	1	RPS6KA3;CAMK2D;CALML5;PPP2R5D;SMC3;CPEB4;MAPK3	Yes		Bladder cancer	0.149927	0.391335	EGFR	No		Th17 cell differentiation	0.490789	1	NFATC2;NFATC1	Yes	Yes
Protein processing in endoplasmic reticulum	0.401826	1	HSP90AA1;DNAJC1;HSP90AB1;SELENOS;CANX;UBE4B;SEC61B;SIL1;SEC31A	No		Tuberculosis	0.157586	0.407869	MAPK14;MAPK12	Yes		Vasopressin-regulated water reabsorption	0.494079	1	AQP3	Yes	No
Th17 cell differentiation	0.413304	1	HSP90AA1;HSP90AB1;MAPK14;MTOR;RUNX1;MAPK3	Yes		Carbohydrate digestion and absorption	0.159982	0.41062	PIK3R1	No		Drug metabolism	0.495696	1	ALDH3A1;FMO4	Yes	No
Gap junction	0.420348	1	TJP1;TUBA1C;GUCY1A1;RAF1;MAPK3	Yes		Endocrine and other factor-regulated calcium reabsorption	0.173205	0.440886	CLTC	No		ABC transporters	0.501862	1	ABCA1	Yes	No
Citrate cycle (TCA cycle)	0.428311	1	ACLY;PDHA1	No		Legionellosis	0.195854	0.494452	EEF1A1	No		TNF signaling pathway	0.50542	1	CSF1;PTGS2	Yes	Yes
Cholesterol metabolism	0.436319	1	LRP1;SORT1;VAPB	Yes		Regulation of lipolysis in adipocytes	0.195854	0.490432	PIK3R1	Yes		Type II diabetes mellitus	0.509525	1	SLC2A4	Yes	Yes
Prolactin signaling pathway	0.438876	1	AKT1;RAF1;MAPK14;MAPK3	No		Human T-cell leukemia virus 1 infection	0.214375	0.532479	TLN2;PIK3R1	Yes		Cholinergic synapse	0.515021	1	KCNQ1;ADCY2	Yes	Yes
Circadian rhythm	0.44497	1	PRKAA1;PRKAB2	No		Inflammatory bowel disease (IBD)	0.227151	0.559699	STAT3	Yes		NOD-like receptor signaling pathway	0.516414	1	TXNIP;ANTXR1;GBP3	Yes	Yes
RNA polymerase	0.44497	1	POLR2A;POLR1A	No		Inositol phosphate metabolism	0.254287	0.621592	INPP5D	No		Cysteine and methionine metabolism	0.517072	1	BCAT1	Yes	No
Human immunodeficiency virus 1 infection	0.446397	1	CALML5;PXN;LIMK1;AKT1;RAF1;MAPK14;PAK2;MAP3K7;CRK;MTOR;MAPK3	Yes		Gastric acid secretion	0.257244	0.623867	ACTB	Yes		Hedgehog signaling pathway	0.517072	1	GLI3	Yes	No
Dopaminergic synapse	0.446466	1	ATF2;CAMK2D;CALML5;PPP1R1B;AKT1;PPP2R5D;MAPK14	Yes		Synaptic vesicle cycle	0.266044	0.640169	CLTC	Yes		Alcoholism	0.523922	1	HIST2H2BF;HIST1H2AC;HIST2H2BE	Yes	No
Bile secretion	0.460445	1	ABCC4;ATP1A1;SLC4A4;SLC9A1	Yes		Gap junction	0.294641	0.703485	EGFR	Yes		Intestinal immune network for IgA production	0.524502	1	PIGR	No	No
Propanoate metabolism	0.461355	1	BCKDHA;ACACA	No		Longevity regulating pathway	0.332838	0.788569	PIK3R1	Yes		Arginine and proline metabolism	0.531818	1	SAT1	No	No
GnRH signaling pathway	0.467954	1	CAMK2D;CALML5;RAF1;MAPK14;MAPK3	Yes		Parathyroid hormone synthesis, secretion and action	0.343371	0.807314	EGFR	Yes		Vibrio cholerae infection	0.539023	1	KCNQ1	Yes	Yes
IL-17 signaling pathway	0.467954	1	HSP90AA1;HSP90AB1;MAPK14;MAP3K7;MAPK3	Yes		AMPK signaling pathway	0.37896	0.884239	PIK3R1	Yes		AMPK signaling pathway	0.552176	1	SLC2A4;CD36	Yes	Yes
Small cell lung cancer	0.467954	1	CDKN1B;MAX;AKT1;ITGAV;DDB2	Yes		Lysosome	0.386334	0.894669	CLTC	Yes		Glycosaminoglycan biosynthesis	0.559979	1	CHST1	No	No
Fatty acid biosynthesis	0.474331	1	ACACA	No		Cell cycle	0.388773	0.893598	ABL1	No		Platelet activation	0.569988	1	BTK;ADCY2	Yes	Yes
Leishmaniasis	0.481719	1	MARCKSL1;MAPK14;MAP3K7;MAPK3	Yes		Oocyte meiosis	0.391203	0.892522	MAPK12	Yes		Pathogenic Escherichia coli infection	0.57342	1	TUBAL3	Yes	Yes
Ubiquitin mediated proteolysis	0.49342	1	UBR5;HUWE1;NEDD4L;UBE4B;TRIP12;PML;DDB2	No		Vascular smooth muscle contraction	0.407944	0.923872	PRKCD	Yes		Glutathione metabolism	0.579986	1	GPX8	No	No
Circadian entrainment	0.505145	1	GUCY1A1;CAMK2D;CALML5;NOS1AP;MAPK3	Yes		Non-alcoholic fatty liver disease (NAFLD)	0.446731	1	PIK3R1	No		Focal adhesion	0.591887	1	VAV3;MET;THBS4	Yes	Yes
Alanine, aspartate and glutamate metabolism	0.508746	1	ADSL;GFPT1	Yes		mTOR signaling pathway	0.453311	1	PIK3R1	Yes		Epstein-Barr virus infection	0.598668	1	ENTPD3;BTK;ENTPD8	Yes	Yes
Prion diseases	0.508746	1	FYN;MAPK3	No		Cushing syndrome	0.459813	1	EGFR	Yes		Viral carcinogenesis	0.598668	1	SCIN;HIST2H2BF;HIST2H2BE	Yes	Yes
Cardiac muscle contraction	0.523209	1	TPM3;TPM1;ATP1A1;SLC9A1	Yes		Necroptosis	0.474689	1	STAT3	Yes		Lysine degradation	0.599086	1	COLGALT2	Yes	No
Starch and sucrose metabolism	0.523926	1	ENPP3;PGM2L1	No		RNA transport	0.480941	1	EEF1A1	No		Long-term depression	0.605258	1	GRIA2	Yes	No
Melanogenesis	0.541264	1	CAMK2D;CALML5;CTNNB1;RAF1;MAPK3	Yes		Transcriptional misregulation in cancer	0.522689	1	PTK2	Yes		Glycerolipid metabolism	0.611335	1	MOGAT2	Yes	No
ECM-receptor interaction	0.563042	1	ITGB4;COL6A3;ITGAV;CD44	Yes		Calcium signaling pathway	0.526487	1	EGFR	Yes		Apelin signaling pathway	0.624299	1	RYR2;ADCY2	Yes	No
Ras signaling pathway	0.567329	1	CSF1R;AFDN;RALBP1;CALML5;AKT1;ABL2;GAB2;RAF1;STK4;PAK2;MAPK3	Yes		Huntington disease	0.535854	1	CLTC	No		Estrogen signaling pathway	0.624299	1	KRT23;ADCY2	Yes	Yes
Pyruvate metabolism	0.567532	1	PDHA1;ACACA	No		cAMP signaling pathway	0.569808	1	PIK3R1	Yes		Insulin signaling pathway	0.624299	1	PHKG1;SLC2A4	Yes	Yes
Selenocompound metabolism	0.568739	1	TXNRD3	No		Herpes simplex virus 1 infection	0.582239	1	PTPN11;PIK3R1	Yes		Central carbon metabolism in cancer	0.634727	1	MET	Yes	Yes
Phospholipase D signaling pathway	0.575814	1	AKT1;TSC1;FYN;GAB2;RAF1;MTOR;MAPK3	Yes								Shigellosis	0.634727	1	PFN2	Yes	Yes
Basal cell carcinoma	0.5917	1	AXIN1;CTNNB1;DDB2	Yes								Regulation of actin cytoskeleton	0.640928	1	VAV3;SCIN;PFN2	Yes	Yes
Relaxin signaling pathway	0.602484	1	ATF2;AKT1;ARRB1;RAF1;MAPK14;MAPK3	Yes								Long-term potentiation	0.645891	1	GRIA2	Yes	No
Pantothenate and CoA biosynthesis	0.609386	1	ENPP3	Yes								Amphetamine addiction	0.651345	1	GRIA2	Yes	No
Steroid biosynthesis	0.609386	1	DHCR7	No								Epithelial cell signaling in Helicobacter pylori infection	0.651345	1	MET	Yes	Yes
Cushing syndrome	0.624751	1	ATF2;CAMK2D;CDKN1B;AXIN1;CTNNB1;BRAF;MAPK3	Yes								Cell adhesion molecules (CAMs)	0.655005	1	NTNG1;NFASC	Yes	Yes
NOD-like receptor signaling pathway	0.631683	1	HSP90AA1;HSP90AB1;RIPK2;NEK7;TP53BP1;MAPK14;MAP3K7;MAPK3	Yes								Phospholipase D signaling pathway	0.665993	1	ADCY2;AGT	Yes	Yes
Carbohydrate digestion and absorption	0.633621	1	AKT1;ATP1A1	No								Adherens junction	0.672335	1	MET	Yes	Yes
Tuberculosis	0.637931	1	CAMK2D;CALML5;RIPK2;AKT1;LSP1;RAF1;MAPK14;MAPK3	Yes								Arrhythmogenic right ventricular cardiomyopathy (ARVC)	0.672335	1	RYR2	Yes	Yes
Proteasome	0.64585	1	PSMD2;PSMD1	No								Melanoma	0.672335	1	MET	Yes	Yes
Cysteine and methionine metabolism	0.669333	1	AHCYL1;DNMT3A	Yes								Bacterial invasion of epithelial cells	0.682353	1	MET	Yes	Yes
Sphingolipid metabolism	0.669333	1	CERS4;SGPP1	No								Leishmaniasis	0.682353	1	PTGS2	Yes	Yes
B cell receptor signaling pathway	0.672404	1	AKT1;RAF1;MAPK3	Yes								Metabolism of xenobiotics by cytochrome P450	0.682353	1	ALDH3A1	No	No
Amino sugar and nucleotide sugar metabolism	0.680594	1	NAGK;GFPT1	No								Chronic myeloid leukemia	0.692066	1	MECOM	Yes	Yes
Endocrine and other factor-regulated calcium reabsorption	0.680594	1	ATP1A1;ATP2B1	No								Synaptic vesicle cycle	0.701483	1	SLC1A2	Yes	Yes
Cocaine addiction	0.691539	1	ATF2;PPP1R1B	Yes								Cellular senescence	0.707147	1	NFATC2;NFATC1	Yes	Yes
Vitamin digestion and absorption	0.695037	1	RBP2	Yes								Taste transduction	0.723788	1	TRPM5	No	No
Thyroid hormone synthesis	0.699469	1	ATF2;CANX;ATP1A1	Yes								Salmonella infection	0.736365	1	PFN2	Yes	Yes
Pertussis	0.716547	1	CALML5;MAPK14;MAPK3	No								Tight junction	0.738141	1	TUBAL3;SYNPO	Yes	Yes
AGE-RAGE signaling pathway in diabetic complications	0.717	1	CDKN1B;AKT1;MAPK14;MAPK3	Yes								Protein digestion and absorption	0.752251	1	KCNQ1	Yes	No
Folate biosynthesis	0.723791	1	MOCOS	No								Rheumatoid arthritis	0.756071	1	CSF1	No	No
Antigen processing and presentation	0.724799	1	HSP90AA1;HSP90AB1;CANX	Yes								GnRH signaling pathway	0.763536	1	ADCY2	Yes	Yes
RNA degradation	0.740739	1	EDC4;XRN2;SKIV2L	No								IL-17 signaling pathway	0.763536	1	PTGS2	Yes	Yes
Toll-like receptor signaling pathway	0.745157	1	AKT1;MAPK14;MAP3K7;MAPK3	Yes								Small cell lung cancer	0.763536	1	PTGS2	Yes	Yes
Phototransduction	0.749835	1	CALML5	Yes								Progesterone-mediated oocyte maturation	0.784592	1	ADCY2	Yes	Yes
Legionellosis	0.750842	1	HSF1;SEC22B	No								Inflammatory mediator regulation of TRP channels	0.787915	1	ADCY2	Yes	Yes
Natural killer cell mediated cytotoxicity	0.76334	1	ARAF;BRAF;FYN;RAF1;MAPK3	Yes								Chemokine signaling pathway	0.791796	1	VAV3;ADCY2	Yes	Yes
Hepatitis C	0.764024	1	ARAF;AKT1;CTNNB1;BRAF;RAF1;MAPK3	Yes								Longevity regulating pathway	0.794409	1	ADCY2	Yes	Yes
Pyrimidine metabolism	0.768308	1	CTPS1;ENPP3	Yes								PI3K-Akt signaling pathway	0.795414	1	CSF1;ERBB4;MET;THBS4	Yes	Yes
Nicotinate and nicotinamide metabolism	0.773426	1	ENPP3	No								Chagas disease (American trypanosomiasis)	0.797581	1	ACE	Yes	Yes
Pentose phosphate pathway	0.773426	1	ALDOA	No								Parathyroid hormone synthesis, secretion and action	0.806807	1	ADCY2	Yes	Yes
Insulin secretion	0.79079	1	ATF2;CAMK2D;ATP1A1	Yes								Leukocyte transendothelial migration	0.824021	1	VAV3	Yes	Yes
Cholinergic synapse	0.79497	1	CAMK2D;AKT1;FYN;MAPK3	Yes								Serotonergic synapse	0.826737	1	PTGS2	Yes	No
Kaposi sarcoma-associated herpesvirus infection	0.798885	1	CALML5;AKT1;CTNNB1;RAF1;MAPK14;MTOR;MAPK3	Yes								Toxoplasmosis	0.826737	1	CIITA	Yes	Yes
Glycerolipid metabolism	0.800059	1	GPAT3;PNPLA2	Yes								Cytokine-cytokine receptor interaction	0.832093	1	IL32;CSF1;TNFSF10	Yes	No
Serotonergic synapse	0.800609	1	ARAF;BRAF;RAF1;MAPK3	Yes								Thyroid hormone signaling pathway	0.834638	1	WNT4	Yes	Yes
Toxoplasmosis	0.800609	1	AKT1;MAPK14;MAP3K7;MAPK3	Yes								Human immunodeficiency virus 1 infection	0.839417	1	NFATC2;NFATC1	Yes	Yes
Fructose and mannose metabolism	0.804712	1	ALDOA	No								MicroRNAs in cancer	0.840461	1	MIR146A;PTGS2;MET	Yes	Yes
Glutamatergic synapse	0.806122	1	SLC1A3;HOMER3;SHANK2;MAPK3	Yes								Lysosome	0.851705	1	CTSS	Yes	Yes
Morphine addiction	0.821402	1	GRK5;GRK6;ARRB1	Yes								Oocyte meiosis	0.856251	1	ADCY2	Yes	Yes
Human T-cell leukemia virus 1 infection	0.834613	1	ATF2;DLG1;CRTC3;CANX;AKT1;TLN2;TLN1;MAPK3	Yes								Relaxin signaling pathway	0.867016	1	ADCY2	Yes	Yes
Alzheimer disease	0.838453	1	ADAM17;CALML5;LRP1;MAPT;RTN4;MAPK3	No								Dopaminergic synapse	0.869071	1	GRIA2	Yes	Yes
Glycolysis / Gluconeogenesis	0.84642	1	PDHA1;ALDOA	Yes								Fluid shear stress and atherosclerosis	0.884409	1	NPPC	Yes	Yes
Renin secretion	0.852182	1	GUCY1A1;CALML5	Yes								Hepatitis C	0.909918	1	TLR3	Yes	Yes
Glycerophospholipid metabolism	0.853015	1	PTDSS1;PCYT1A;GPAT3	Yes								Thermogenesis	0.972516	1	ADCY2	Yes	Yes
RIG-I-like receptor signaling pathway	0.857747	1	MAPK14;MAP3K7	No								Endocytosis	0.977577	1	DNAJC6	Yes	Yes
Inflammatory mediator regulation of TRP channels	0.866909	1	CAMK2D;CALML5;MAPK14	Yes								Herpes simplex virus 1 infection	0.996008	1	CD74;TLR3	Yes	Yes
Purine metabolism	0.874796	1	GUCY1A1;ADSL;GMPS;ENPP3	Yes								Olfactory transduction	0.999035	1	RGS2	Yes	No
Chagas disease (American trypanosomiasis)	0.879632	1	AKT1;MAPK14;MAPK3	Yes
Wnt signaling pathway	0.88374	1	CAMK2D;CHD8;AXIN1;CTNNB1;MAP3K7	Yes
ABC transporters	0.892243	1	ABCC4	Yes
Calcium signaling pathway	0.895498	1	CAMK2D;CALML5;STIM1;ERBB2;ATP2B1;MYLK	Yes
Ether lipid metabolism	0.902413	1	PAFAH1B2	Yes
Hedgehog signaling pathway	0.902413	1	ARRB1	Yes
Measles	0.904998	1	CDKN1B;AKT1;MSN;MAP3K7	No
Valine, leucine and isoleucine degradation	0.907133	1	BCKDHA	Yes
Malaria	0.911625	1	LRP1	Yes
N-Glycan biosynthesis	0.915899	1	DPM1	No
Amyotrophic lateral sclerosis (ALS)	0.919967	1	MAPK14	Yes
Cell adhesion molecules (CAMs)	0.923834	1	CDH1;ITGAV;F11R;CD276	Yes
Non-alcoholic fatty liver disease (NAFLD)	0.933024	1	PRKAB2;PRKAA1;IRS1;AKT1	No
Protein digestion and absorption	0.935494	1	COL6A3;ATP1A1	Yes
TGF-beta signaling pathway	0.935494	1	ROCK1;MAPK3	No
Th1 and Th2 cell differentiation	0.940524	1	MAPK14;MAPK3	Yes
Lysine degradation	0.946176	1	PRDM2	Yes
NF-kappa B signaling pathway	0.947377	1	ERC1;MAP3K7	Yes
Amoebiasis	0.949489	1	ACTN1;HSPB1	No
Hematopoietic cell lineage	0.95152	1	CSF1R;CD44	Yes
Phosphatidylinositol signaling system	0.955351	1	CALML5;PI4KA	No
Cytosolic DNA-sensing pathway	0.955863	1	TREX1	No
Necroptosis	0.956367	1	HSP90AA1;CAMK2D;HSP90AB1;VPS4B	Yes
Huntington disease	0.959002	1	HDAC2;POLR2A;SIN3A;HDAC1;RCOR1	No
Cortisol synthesis and secretion	0.960032	1	ATF2	Yes
Mitophagy	0.960032	1	BNIP3L	Yes
Drug metabolism	0.969278	1	TPMT;GMPS	Yes
p53 signaling pathway	0.971761	1	DDB2	No
Inositol phosphate metabolism	0.974429	1	PI4KA	No
PPAR signaling pathway	0.974429	1	PLIN1	Yes
Synaptic vesicle cycle	0.979034	1	SLC1A3	Yes
Lysosome	0.983708	1	SORT1;IGF2R	Yes
JAK-STAT signaling pathway	0.986094	1	AKT1;RAF1;MTOR	No
GABAergic synapse	0.987858	1	PLCL1	Yes
Systemic lupus erythematosus	0.989396	1	SSB;ACTN1	Yes
Retrograde endocannabinoid signaling	0.994478	1	MAPK14;MAPK3	Yes
Ribosome	0.995566	1	RPLP0;RPS3	No
Herpes simplex virus 1 infection	0.999959	1	EIF4EBP1;AKT1;ZNF316;TSC1;MAP3K7;MTOR;PML;ZNF530	Yes
Neuroactive ligand-receptor interaction	0.999995	1	GAL;NPY1R	Yes
Olfactory transduction	0.999996	1	CAMK2D;CALML5;ARRB1	Yes
Cytokine-cytokine receptor interaction	0.999996	1	CSF1R	Yes

## Sheet: KEGG_Down
TiO2 enriched pathways						pY enriched pathways						Transcriptomic enriched pathways
Term	P-value	Adjusted P-value	Genes	Found in Transcriptomic		Term	P-value	Adjusted P-value	Genes	Found in Transcriptomic		Term	P-value	Adjusted P-value	Genes	Found in TiO2	Foun in pY
Spliceosome	1.73977e-14	5.35849e-12	RBM25;SF3B2;DDX46;SRSF1;SNRNP70;U2AF2;PCBP1;TRA2B;TRA2A;DHX16;HNRNPA1;SRSF10;SF3A3;HNRNPA3;PRPF38A;PRPF40A;WBP11;CHERP;SNW1;SRSF2;ACIN1;PRPF31;SRSF6;SRSF7;SRSF8;SRSF9	No		Proteoglycans in cancer	2.88069e-10	8.87253e-08	CTTN;ERBB3;PXN;GAB1;MAPK1;FRS2;PIK3R2;PTPN11;PTK2;MAPK3	Yes		Glycolysis / Gluconeogenesis	5.89729e-05	0.0181637	ALDH3B2;LDHA;ALDOC;ALDOB;ENO2;HK2	Yes	Yes
RNA transport	7.89026e-06	0.0012151	NUP214;RANBP2;EIF5B;UPF1;ELAC2;THOC5;EIF2S2;SRRM1;FXR2;TGS1;EIF4EBP1;ACIN1;SMN1;EIF4B;EIF3A;EIF4G1;EIF3B	Yes		Bacterial invasion of epithelial cells	1.83578e-09	2.8271e-07	CTTN;SHC1;PXN;GAB1;PIK3R2;PTK2;BCAR1	Yes		Fructose and mannose metabolism	0.000310409	0.047803	PFKFB4;ALDOC;ALDOB;HK2	No	No
ErbB signaling pathway	3.90184e-05	0.00400589	PAK1;MAP2K2;BAD;ERBB2;ARAF;NCK2;EIF4EBP1;AKT1;MAPK1;PTK2;PAK4	Yes		Neurotrophin signaling pathway	1.85116e-09	1.90053e-07	MAPK7;SHC1;GAB1;MAPK1;FRS2;PIK3R2;PTPN11;MAPK3	Yes		Cushing syndrome	0.00461891	0.474208	RB1;CACNA1I;CCND1;FZD8;LDLR;CACNA1H	Yes	Yes
mTOR signaling pathway	4.4298e-05	0.00341094	MAP2K2;IRS1;RPS6;TSC1;CLIP1;DEPTOR;RPS6KA1;DVL1;AKT1S1;EIF4EBP1;AKT1;DVL3;MAPK1;RICTOR;EIF4B	Yes		Axon guidance	2.42544e-09	1.86759e-07	PARD3;MAPK1;PIK3R2;PTPN11;EPHB4;PTK2;EPHB3;EPHA2;MAPK3	Yes		Neuroactive ligand-receptor interaction	0.0069115	0.532186	OPRD1;EDNRB;GAL;CHRNA4;MC5R;KISS1R;ADM;GPR83;S1PR2	Yes	Yes
Tight junction	4.45236e-05	0.00274266	NEDD4L;PRKAG2;SCRIB;ARHGAP17;F11R;TJP1;AFDN;TUBA1C;CTTN;MARVELD2;ERBB2;RAPGEF2;ARHGEF2;TJP3;LLGL2;TJP2	Yes		ErbB signaling pathway	4.9129e-09	3.02635e-07	ERBB3;SHC1;GAB1;MAPK1;PIK3R2;PTK2;MAPK3	Yes		Nitrogen metabolism	0.0121431	0.748016	CA6;CA9	No	No
Insulin signaling pathway	0.00020878	0.0107174	MAP2K2;IRS1;BAD;RPS6;ARAF;PRKAG2;TSC1;ACACA;GYS1;PRKAR1B;EIF4EBP1;AKT1;MAPK1	Yes		Focal adhesion	5.57299e-09	2.8608e-07	ITGB4;SHC1;PXN;MAPK1;PIK3R2;TLN1;PTK2;BCAR1;MAPK3	Yes		Breast cancer	0.015912	0.816819	RB1;SHC4;CCND1;FZD8;FOS	Yes	Yes
Adherens junction	0.000255637	0.011248	FARP2;TJP1;AFDN;CTNND1;ERBB2;CTNNA1;EP300;MAPK1;CTNNA2	No		Human papillomavirus infection	3.37636e-08	1.4856e-06	DLG1;DLG3;ITGB4;PARD3;PXN;MAPK1;PIK3R2;TYK2;PTK2;MAPK3	Yes		Gastric cancer	0.0167745	0.738077	RB1;SHC4;CCND1;TERT;FZD8	Yes	Yes
Endometrial cancer	0.000282613	0.0108806	MAP2K2;BAD;ERBB2;ARAF;CTNNA1;AKT1;MAPK1;CTNNA2	Yes		Chemokine signaling pathway	7.30938e-08	2.81411e-06	SHC1;PARD3;PXN;MAPK1;PIK3R2;PTK2;BCAR1;MAPK3	Yes		Parathyroid hormone synthesis, secretion and action	0.0215207	0.828545	EGR1;MMP16;PDE4C;FOS	Yes	Yes
Notch signaling pathway	0.000478433	0.016373	NCOR2;HDAC2;SNW1;HDAC1;DVL1;EP300;DVL3	No		Viral carcinogenesis	1.12812e-07	3.86067e-06	DLG1;HIST1H4A;SYK;PXN;CDK1;MAPK1;PIK3R2;MAPK3	Yes		Human T-cell leukemia virus 1 infection	0.022571	0.772431	RB1;FOSL1;EGR1;TERT;CCND1;FOS	Yes	Yes
Longevity regulating pathway	0.000853064	0.0262744	HDAC2;IRS1;HDAC1;RB1CC1;AKT1S1;EIF4EBP1;AKT1;PRKAG2;TSC1;SIRT1	Yes		Rap1 signaling pathway	1.36264e-07	4.19694e-06	PARD3;MAPK1;PIK3R2;TLN1;FGFR2;BCAR1;EPHA2;MAPK3	Yes		Hepatocellular carcinoma	0.0265432	0.817532	RB1;SHC4;CCND1;TERT;FZD8	Yes	Yes
Renal cell carcinoma	0.000929331	0.0260213	PAK1;MAP2K2;BAD;ARAF;AKT1;EP300;MAPK1;PAK4	No		Regulation of actin cytoskeleton	1.82499e-07	5.10997e-06	ITGB4;PXN;MAPK1;PIK3R2;PTK2;FGFR2;BCAR1;MAPK3	Yes		Central carbon metabolism in cancer	0.0270047	0.756133	LDHA;SLC16A3;HK2	Yes	Yes
mRNA surveillance pathway	0.00143817	0.036913	UPF1;FIP1L1;PCF11;CPSF2;PAPOLA;CSTF2T;ACIN1;PPP2R5D;SRRM1	Yes		Phospholipase D signaling pathway	2.31031e-07	5.92978e-06	SYK;SHC1;GAB1;MAPK1;PIK3R2;PTPN11;MAPK3	Yes		Cortisol synthesis and secretion	0.0270047	0.693122	CACNA1I;LDLR;CACNA1H	Yes	No
Chronic myeloid leukemia	0.00175193	0.0415072	BCR;HDAC2;MAP2K2;HDAC1;BAD;ARAF;AKT1;MAPK1	Yes		Ras signaling pathway	3.37996e-07	8.0079e-06	SHC1;GAB1;MAPK1;PIK3R2;PTPN11;FGFR2;EPHA2;MAPK3	Yes		MAPK signaling pathway	0.0285743	0.676991	DUSP4;CACNA1I;FOS;DUSP9;DUSP6;CACNA1H;EPHA2	Yes	Yes
AMPK signaling pathway	0.00290823	0.063981	GYS1;IRS1;AKT1S1;EIF4EBP1;AKT1;PRKAG2;TSC1;PPP2R5D;SIRT1;ACACA	Yes		HIF-1 signaling pathway	4.40379e-07	9.68834e-06	LDHA;MAPK1;PIK3R2;ENO1;ENO3;MAPK3	Yes		AMPK signaling pathway	0.0320132	0.70429	PFKFB4;CCND1;SCD;PPARGC1A	Yes	Yes
Autophagy	0.00461843	0.0948318	DEPTOR;MAP2K2;IRS1;BAD;RB1CC1;BNIP3;AKT1S1;AKT1;MAPK1;TSC1	Yes		VEGF signaling pathway	7.63776e-07	1.56829e-05	PXN;MAPK1;PIK3R2;PTK2;MAPK3	No		Prolactin signaling pathway	0.0326541	0.670497	SHC4;CCND1;FOS	Yes	Yes
Pathogenic Escherichia coli infection	0.00542432	0.104418	TUBA1C;KRT18;CTTN;NCL;NCK2;ARHGEF2	No		PI3K-Akt signaling pathway	7.64063e-07	1.47082e-05	SYK;ERBB3;ITGB4;MAPK1;PIK3R2;PTK2;FGFR2;EPHA2;MAPK3	Yes		B cell receptor signaling pathway	0.0338522	0.651655	CD79B;INPP5D;FOS	Yes	Yes
Proteoglycans in cancer	0.00675817	0.122442	MAP2K2;RPS6;ARAF;ANK3;PTK2;PAK1;CTTN;ERBB2;PDCD4;AKT1;MAPK1;CD44;EIF4B	Yes		Central carbon metabolism in cancer	1.24355e-06	2.25302e-05	LDHA;MAPK1;PIK3R2;FGFR2;MAPK3	Yes		Pentose phosphate pathway	0.0357035	0.646863	ALDOC;ALDOB	Yes	No
Viral carcinogenesis	0.00675817	0.11564	RANBP1;SP100;HDAC2;DDX3X;HDAC1;BAD;UBR4;SCRIB;CHD4;SNW1;CDK1;EP300;MAPK1	Yes		Renal cell carcinoma	1.67712e-06	2.86973e-05	GAB1;MAPK1;PIK3R2;PTPN11;MAPK3	No		Transcriptional misregulation in cancer	0.0385981	0.660457	MYCN;ETV1;ETV4;DUSP6;ETV5	Yes	Yes
Thyroid hormone signaling pathway	0.00735146	0.119171	MED1;HDAC2;MAP2K2;TBC1D4;HDAC1;BAD;AKT1;EP300;MAPK1	Yes		Osteoclast differentiation	1.79813e-06	2.91486e-05	SYK;SIRPA;MAPK1;PIK3R2;TYK2;MAPK3	Yes		Glioma	0.0388699	0.630102	RB1;SHC4;CCND1	Yes	Yes
Human papillomavirus infection	0.0093506	0.143999	HDAC2;MAP2K2;ITGB4;HDAC1;BAD;UBR4;SCRIB;TSC1;CHD4;PPP2R5D;PTK2;DVL1;EIF4EBP1;AKT1;EP300;DVL3;MAPK1;LLGL2	Yes		B cell receptor signaling pathway	1.9344e-06	2.97897e-05	SYK;INPPL1;MAPK1;PIK3R2;MAPK3	Yes		Chronic myeloid leukemia	0.0401802	0.618776	RB1;SHC4;CCND1	Yes	Yes
HIF-1 signaling pathway	0.00939174	0.137746	MAP2K2;RPS6;ERBB2;EIF4EBP1;AKT1;EP300;HMOX1;MAPK1	Yes		Natural killer cell mediated cytotoxicity	2.15459e-06	3.16006e-05	SYK;SHC1;MAPK1;PIK3R2;PTPN11;MAPK3	Yes		Caffeine metabolism	0.0487743	0.715357	XDH	No	No
Ribosome biogenesis in eukaryotes	0.00994498	0.13923	NOP56;NOP58;DKC1;XRN2;WDR75;MPHOSPH10;RIOK1;UTP18	No		Chronic myeloid leukemia	2.71472e-06	3.80061e-05	SHC1;MAPK1;PIK3R2;PTPN11;MAPK3	Yes		Neomycin, kanamycin and gentamicin biosynthesis	0.0487743	0.682841	HK2	No	No
Cell cycle	0.0111515	0.149334	STAG1;CDK7;HDAC2;WEE1;HDAC1;CDK1;MCM3;EP300;MCM2	Yes		Insulin signaling pathway	2.79569e-06	3.74379e-05	PRKAR1B;SHC1;INPPL1;MAPK1;PIK3R2;MAPK3	Yes		Focal adhesion	0.04909	0.657379	SHC4;COL2A1;CCND1;COL6A2;MYL9	Yes	Yes
Acute myeloid leukemia	0.0129808	0.166586	MAP2K2;BAD;ARAF;EIF4EBP1;AKT1;MAPK1	Yes		Gastric cancer	4.54562e-06	5.83354e-05	SHC1;GAB1;MAPK1;PIK3R2;FGFR2;MAPK3	Yes		Protein digestion and absorption	0.0608014	0.780284	COL2A1;COL6A2;SLC1A1	No	No
Non-small cell lung cancer	0.0129808	0.159923	MAP2K2;BAD;ERBB2;ARAF;AKT1;MAPK1	Yes		Fc gamma R-mediated phagocytosis	6.61093e-06	8.14467e-05	SYK;INPPL1;MAPK1;PIK3R2;MAPK3	Yes		Bladder cancer	0.0627192	0.772701	RB1;CCND1	Yes	Yes
FoxO signaling pathway	0.0162613	0.192634	MAP2K2;IRS1;BNIP3;ARAF;AKT1;EP300;PRKAG2;MAPK1;SIRT1	Yes		C-type lectin receptor signaling pathway	1.27035e-05	0.000150487	SYK;MAPK1;PIK3R2;PTPN11;MAPK3	No		IL-17 signaling pathway	0.0657531	0.778922	FOSL1;FOS;S100A9	Yes	Yes
Cellular senescence	0.020297	0.231536	LIN54;MRE11;MAP2K2;EIF4EBP1;CDK1;AKT1;MAPK1;TSC1;SQSTM1;SIRT1	Yes		Leukocyte transendothelial migration	1.82075e-05	0.000207701	PXN;PIK3R2;PTPN11;PTK2;BCAR1	Yes		Hepatitis C	0.0693585	0.7912	RB1;CLDN10;CCND1;LDLR	Yes	Yes
Pancreatic cancer	0.023105	0.254155	RALBP1;BAD;ERBB2;ARAF;AKT1;MAPK1	Yes		Platelet activation	2.97596e-05	0.000327356	SYK;MAPK1;PIK3R2;TLN1;MAPK3	No		Carbohydrate digestion and absorption	0.0709861	0.780847	SLC2A5;HK2	Yes	Yes
Prostate cancer	0.0244636	0.259821	MAP2K2;BAD;ERBB2;ARAF;AKT1;EP300;MAPK1	Yes		Human immunodeficiency virus 1 infection	3.37882e-05	0.000358854	PXN;CDK1;MAPK1;PIK3R2;PTK2;MAPK3	Yes		Circadian entrainment	0.0726334	0.771416	CACNA1I;FOS;CACNA1H	Yes	Yes
Regulation of actin cytoskeleton	0.025135	0.258052	ENAH;PAK1;MAP2K2;ITGB4;CFL1;ARAF;CXCR4;MAPK1;PIP5K1B;PTK2;GIT1;PAK4	Yes		Fc epsilon RI signaling pathway	4.51495e-05	0.000463535	SYK;MAPK1;PIK3R2;MAPK3	Yes		Prostate cancer	0.0726334	0.745702	RB1;CCND1;ETV5	Yes	Yes
VEGF signaling pathway	0.0296029	0.29412	MAP2K2;BAD;AKT1;MAPK1;PTK2	No		Human cytomegalovirus infection	4.7105e-05	0.000468011	PXN;MAPK1;PIK3R2;PTK2;BCAR1;MAPK3	Yes		ABC transporters	0.0738166	0.733403	ABCC3;ABCA13	Yes	No
Bladder cancer	0.0319175	0.307206	MAP2K2;ERBB2;ARAF;MAPK1	Yes		Prolactin signaling pathway	5.0614e-05	0.00048716	SHC1;MAPK1;PIK3R2;MAPK3	Yes		Glycosphingolipid biosynthesis	0.0738166	0.710485	ST3GAL5;FUT4	No	No
Gastric cancer	0.0324803	0.303149	MAP2K2;DVL1;ERBB2;ARAF;CTNNA1;AKT1;DVL3;MAPK1;CTNNA2	Yes		Glioma	6.63757e-05	0.000619506	SHC1;MAPK1;PIK3R2;MAPK3	Yes		Aldosterone synthesis and secretion	0.0744019	0.694418	CACNA1I;LDLR;CACNA1H	Yes	No
Insulin resistance	0.0405025	0.366905	GYS1;TBC1D4;IRS1;RPS6KA1;GFPT1;AKT1;PRKAG2	Yes		Gap junction	0.000123828	0.00112174	MAPK7;CDK1;MAPK1;MAPK3	No		HIF-1 signaling pathway	0.0779961	0.706553	LDHA;ENO2;HK2	Yes	Yes
Salmonella infection	0.0413503	0.363883	TJP1;DYNC1LI1;DYNC1I2;DYNC1LI2;KLC2;MAPK1	Yes		Hepatocellular carcinoma	0.000125986	0.00110868	SHC1;GAB1;MAPK1;PIK3R2;MAPK3	Yes		Hedgehog signaling pathway	0.0795838	0.700338	CCND1;HHIP	Yes	No
Long-term potentiation	0.0473119	0.404779	MAP2K2;RPS6KA1;ARAF;EP300;MAPK1	No		Tight junction	0.000133173	0.00113937	DLG1;CTTN;DLG3;PARD3;TJP2	Yes		Cholesterol metabolism	0.0884858	0.757045	LIPG;LDLR	No	No
Leukocyte transendothelial migration	0.0477115	0.397166	AFDN;CTNND1;CTNNA1;CXCR4;CTNNA2;F11R;PTK2	Yes		Aldosterone-regulated sodium reabsorption	0.00016766	0.00139566	MAPK1;PIK3R2;MAPK3	No		Human papillomavirus infection	0.112406	0.9357	RB1;COL2A1;TERT;CCND1;COL6A2;FZD8	Yes	Yes
Nucleotide excision repair	0.0490644	0.39768	CDK7;ERCC5;ERCC6;RAD23B	No		Prostate cancer	0.00018046	0.00146267	MAPK1;PIK3R2;FGFR2;MAPK3	Yes		Arachidonic acid metabolism	0.129985	1	GPX3;ALOX15B	Yes	No
Human immunodeficiency virus 1 infection	0.0498729	0.393868	PAK1;WEE1;MAP2K2;BAD;CFL1;CDK1;AKT1;CXCR4;MAPK1;PTK2;PAK4	Yes		Progesterone-mediated oocyte maturation	0.000195218	0.00154173	CDK1;MAPK1;PIK3R2;MAPK3	No		Basal cell carcinoma	0.129985	1	HHIP;FZD8	Yes	No
cAMP signaling pathway	0.0498729	0.384022	POMC;AFDN;ABCC4;PAK1;MAP2K2;BAD;PPP1R1B;NPY1R;AKT1;EP300;MAPK1	Yes		Kaposi sarcoma-associated herpesvirus infection	0.000202615	0.00156014	SYK;MAPK1;PIK3R2;TYK2;MAPK3	Yes		Thiamine metabolism	0.139335	1	TPK1	No	No
Fc gamma R-mediated phagocytosis	0.0519883	0.390546	PAK1;MARCKSL1;CFL1;AKT1;MAPK1;PIP5K1B	Yes		MAPK signaling pathway	0.000208038	0.00156283	MAPK7;ERBB3;MAPK1;FGFR2;EPHA2;MAPK3	Yes		Relaxin signaling pathway	0.140039	1	SHC4;EDNRB;FOS	Yes	Yes
Endocytosis	0.0582024	0.426818	GIT2;ARFGEF2;RAB11FIP1;NEDD4L;CXCR4;WASHC2C;PIP5K1B;ARRB1;EPS15L1;RAB11FIP2;GIT1;WASHC2A	Yes		T cell receptor signaling pathway	0.000210829	0.00154608	DLG1;MAPK1;PIK3R2;MAPK3	Yes		Acute myeloid leukemia	0.140112	1	CCND1;DUSP6	Yes	Yes
Vibrio cholerae infection	0.0592068	0.424086	SLC12A2;TJP1;SEC61B;TJP2	No		Type II diabetes mellitus	0.000321545	0.00230316	MAPK1;PIK3R2;MAPK3	Yes		Non-small cell lung cancer	0.140112	1	RB1;CCND1	Yes	Yes
MicroRNAs in cancer	0.0601728	0.42121	DNMT1;MAP2K2;IRS1;HDAC1;SIRT1;STMN1;ERBB2;PDCD4;HMOX1;EP300;MAPK1;VIM;CD44;PAK4	Yes		Human T-cell leukemia virus 1 infection	0.000429895	0.00300926	DLG1;MAPK1;PIK3R2;TLN1;MAPK3	Yes		Amphetamine addiction	0.146955	1	ARC;FOS	Yes	No
Arrhythmogenic right ventricular cardiomyopathy (ARVC)	0.0609842	0.417403	DSP;ITGB4;LMNA;CTNNA1;CTNNA2	No		Relaxin signaling pathway	0.000551081	0.00377184	SHC1;MAPK1;PIK3R2;MAPK3	Yes		Apelin signaling pathway	0.156376	1	EGR1;CCND1;PPARGC1A	Yes	Yes
Melanoma	0.0609842	0.408329	MAP2K2;BAD;ARAF;AKT1;MAPK1	Yes		Endometrial cancer	0.00063768	0.00426968	MAPK1;PIK3R2;MAPK3	Yes		Insulin signaling pathway	0.156376	1	SHC4;PPARGC1A;HK2	Yes	Yes
Hepatocellular carcinoma	0.061047	0.400053	MAP2K2;BAD;DVL1;ARAF;AKT1;HMOX1;DVL3;MAPK1;SMARCA4	Yes		Estrogen signaling pathway	0.000671176	0.00439835	SHC1;MAPK1;PIK3R2;MAPK3	Yes		Phenylalanine metabolism	0.15639	1	ALDH3B2	No	No
Apoptosis	0.0611671	0.392489	TUBA1C;MAP2K2;BAD;LMNA;AKT1;MAPK1;LMNB2;LMNB1	Yes		Signaling pathways regulating pluripotency of stem cells	0.000708642	0.00454712	MAPK1;PIK3R2;FGFR2;MAPK3	Yes		Pathways in cancer	0.159745	1	RB1;EDNRB;CSF3R;TERT;CCND1;HHIP;FZD8;FOS	Yes	Yes
Choline metabolism in cancer	0.0721853	0.453736	MAP2K2;EIF4EBP1;AKT1;MAPK1;TSC1;PIP5K1B	Yes		Breast cancer	0.000873404	0.00548997	SHC1;MAPK1;PIK3R2;MAPK3	Yes		Bile secretion	0.160837	1	ABCC3;LDLR	Yes	No
Melanogenesis	0.0778476	0.479541	POMC;MAP2K2;DVL1;EP300;DVL3;MAPK1	Yes		Shigellosis	0.000889827	0.00548134	CTTN;MAPK1;MAPK3	No		Melanoma	0.160837	0.990755	RB1;CCND1	Yes	Yes
T cell receptor signaling pathway	0.0778476	0.470139	PAK1;MAP2K2;NCK2;AKT1;MAPK1;PAK4	Yes		Acute myeloid leukemia	0.000930289	0.00561822	MAPK1;PIK3R2;MAPK3	Yes		cAMP signaling pathway	0.161372	0.974561	HHIP;PDE4C;FOS;MYL9	Yes	Yes
Glucagon signaling pathway	0.0837533	0.496077	GYS1;AKT1;EP300;PRKAG2;SIRT1;ACACA	Yes		Non-small cell lung cancer	0.000930289	0.00551018	MAPK1;PIK3R2;MAPK3	Yes		Pancreatic cancer	0.1714	1	RB1;CCND1	Yes	Yes
Axon guidance	0.0877354	0.509859	ENAH;PAK1;DPYSL2;CFL1;NCK2;CXCR4;MAPK1;PTK2;PAK4	Yes		Glycolysis / Gluconeogenesis	0.00101467	0.0058966	LDHA;ENO1;ENO3	Yes		Steroid biosynthesis	0.173109	1	MSMO1	No	No
Aldosterone-regulated sodium reabsorption	0.094581	0.539462	IRS1;NEDD4L;MAPK1	No		Hepatitis C	0.00106352	0.00606601	MAPK1;PIK3R2;TYK2;MAPK3	Yes		RNA degradation	0.185654	1	PABPC4L;ENO2	Yes	Yes
Thyroid cancer	0.094581	0.529654	MAP2K2;CCDC6;MAPK1	Yes		Cellular senescence	0.00119612	0.00669827	CDK1;MAPK1;PIK3R2;MAPK3	Yes		Oxytocin signaling pathway	0.195698	1	CCND1;FOS;MYL9	Yes	Yes
Hippo signaling pathway	0.101064	0.555853	YAP1;PAK1;DVL1;CTNNA1;DVL3;SCRIB;CTNNA2;LLGL2	Yes		Adherens junction	0.00119764	0.006587	PARD3;MAPK1;MAPK3	No		Chemical carcinogenesis	0.196452	1	ALDH3B2;AKR1C2	No	No
Hepatitis B	0.109332	0.590778	MAVS;MAP2K2;DDX3X;BAD;ARAF;AKT1;EP300;MAPK1	Yes		Melanoma	0.00119764	0.00647144	MAPK1;PIK3R2;MAPK3	Yes		ECM-receptor interaction	0.196452	1	COL2A1;COL6A2	Yes	Yes
Colorectal cancer	0.109786	0.583	MAP2K2;BAD;ARAF;AKT1;MAPK1	Yes		Hepatitis B	0.00128102	0.00680265	MAPK1;PIK3R2;TYK2;MAPK3	Yes		Histidine metabolism	0.205564	1	ALDH3B2	No	No
Gap junction	0.117957	0.615778	TJP1;TUBA1C;MAP2K2;CDK1;MAPK1	No		Pancreatic cancer	0.00134766	0.00703525	MAPK1;PIK3R2;MAPK3	Yes		Mannose type O-glycan biosynthesis	0.205564	1	FUT4	No	No
Central carbon metabolism in cancer	0.124602	0.639624	MAP2K2;ERBB2;AKT1;MAPK1	Yes		Influenza A	0.00152792	0.0078433	MAPK1;PIK3R2;TYK2;MAPK3	No		ErbB signaling pathway	0.207326	1	SHC4;NRG1	Yes	Yes
Mitophagy	0.124602	0.629138	BNIP3L;FUNDC1;BNIP3;SQSTM1	Yes		MicroRNAs in cancer	0.00173197	0.00874502	MAPK7;ERBB3;SHC1;MAPK1;PIK3R2	Yes		Wnt signaling pathway	0.208454	1	FOSL1;CCND1;FZD8	Yes	No
Focal adhesion	0.134474	0.668031	PAK1;ITGB4;BAD;ERBB2;AKT1;MAPK1;PARVA;PTK2;PAK4	Yes		Alcoholism	0.00184332	0.00915716	HIST1H4A;SHC1;MAPK1;MAPK3	Yes		Colorectal cancer	0.210965	1	CCND1;FOS	Yes	Yes
Vasopressin-regulated water reabsorption	0.139276	0.680903	DYNC1I2;DYNC1LI1;DYNC1LI2	No		Colorectal cancer	0.00199699	0.00976304	MAPK1;PIK3R2;MAPK3	Yes		Vitamin digestion and absorption	0.213478	1	SLC23A1	No	No
Neurotrophin signaling pathway	0.1394	0.670863	MAP2K2;IRS1;BAD;RPS6KA1;AKT1;MAPK1	Yes		Th1 and Th2 cell differentiation	0.00242056	0.011649	MAPK1;TYK2;MAPK3	Yes		Hippo signaling pathway	0.213609	1	TEAD4;CCND1;FZD8	Yes	Yes
Sphingolipid signaling pathway	0.1394	0.660542	CERS4;MAP2K2;AKT1;MAPK1;PPP2R5D;CERS2	Yes		GnRH signaling pathway	0.00249614	0.0118279	MAPK7;MAPK1;MAPK3	Yes		Salivary secretion	0.22558	1	LYZ;CAMP	Yes	No
Epithelial cell signaling in Helicobacter pylori infection	0.140302	0.654743	TJP1;PAK1;F11R;GIT1	No		IL-17 signaling pathway	0.00249614	0.0116486	MAPK7;MAPK1;MAPK3	Yes		cGMP-PKG signaling pathway	0.22923	1	OPRD1;EDNRB;MYL9	Yes	Yes
Epstein-Barr virus infection	0.140344	0.645162	NCOR2;MAVS;HDAC2;SNW1;HDAC1;AKT1;PSMD1;VIM;CD44	Yes		Choline metabolism in cancer	0.0029803	0.0137005	MAPK1;PIK3R2;MAPK3	Yes		Morphine addiction	0.229247	1	GRK5;PDE4C	Yes	No
Breast cancer	0.143913	0.651842	MAP2K2;DVL1;ERBB2;ARAF;AKT1;DVL3;MAPK1	Yes		AGE-RAGE signaling pathway in diabetic complications	0.0030662	0.0138881	MAPK1;PIK3R2;MAPK3	Yes		Small cell lung cancer	0.236591	1	RB1;CCND1	Yes	Yes
Adipocytokine signaling pathway	0.145703	0.650384	POMC;IRS1;PRKAG2;AKT1	Yes		Chagas disease (American trypanosomiasis)	0.00333299	0.0148777	MAPK1;PIK3R2;MAPK3	Yes		Biosynthesis of unsaturated fatty acids	0.236751	1	SCD	No	No
Protein export	0.146191	0.643239	SRPRA;SEC61B	No		Toll-like receptor signaling pathway	0.00342499	0.0150699	MAPK1;PIK3R2;MAPK3	Yes		Tight junction	0.239762	1	CLDN10;CCND1;MYL9	Yes	Yes
Pathways in cancer	0.155149	0.673042	ARHGEF11;HDAC2;RALBP1;MAP2K2;HDAC1;BAD;ARAF;CXCR4;PTK2;BCR;DVL1;ERBB2;CCDC6;CTNNA1;AKT1;HMOX1;DVL3;EP300;MAPK1;CTNNA2	Yes		Th17 cell differentiation	0.00371026	0.0160952	MAPK1;TYK2;MAPK3	Yes		AGE-RAGE signaling pathway in diabetic complications	0.262374	1	EGR1;CCND1	Yes	Yes
PI3K-Akt signaling pathway	0.163395	0.698966	MAP2K2;IRS1;ITGB4;BAD;RPS6;TSC1;PPP2R5D;PTK2;GYS1;ERBB2;EIF4EBP1;AKT1;MAPK1;EIF4B	Yes		TNF signaling pathway	0.00400966	0.0171524	MAPK1;PIK3R2;MAPK3	Yes		Melanogenesis	0.266062	1	EDNRB;FZD8	Yes	Yes
Progesterone-mediated oocyte maturation	0.167624	0.707234	RPS6KA1;ARAF;CDK1;AKT1;MAPK1	No		Cholinergic synapse	0.0042172	0.0177931	MAPK1;PIK3R2;MAPK3	Yes		beta-Alanine metabolism	0.26672	1	ALDH3B2	No	No
Bacterial invasion of epithelial cells	0.173854	0.72361	CTTN;CTNNA1;CTNNA2;PTK2	Yes		Toxoplasmosis	0.00432338	0.0179946	MAPK1;TYK2;MAPK3	Yes		Circadian rhythm	0.26672	1	BHLHE40	Yes	No
Glioma	0.179697	0.737954	MAP2K2;ARAF;AKT1;MAPK1	Yes		Prion diseases	0.00462466	0.0189919	MAPK1;MAPK3	Yes		Galactose metabolism	0.26672	1	HK2	No	No
Chemokine signaling pathway	0.198897	0.806055	GSK3A;PAK1;BAD;AKT1;CXCR4;MAPK1;ARRB1;PTK2	Yes		Thyroid hormone signaling pathway	0.00465163	0.0188514	MAPK1;PIK3R2;MAPK3	Yes		Mucin type O-glycan biosynthesis	0.26672	1	GCNT3	No	No
RNA degradation	0.203688	0.81475	XRN2;PARN;PATL1;DCP2	Yes		Sphingolipid signaling pathway	0.0049946	0.0199784	MAPK1;PIK3R2;MAPK3	Yes		Axon guidance	0.269105	1	SEMA3G;MYL9;EPHA2	Yes	Yes
Regulation of lipolysis in adipocytes	0.220098	0.869106	IRS1;NPY1R;AKT1	No		Thyroid cancer	0.00515733	0.0203648	MAPK1;MAPK3	Yes		Glucagon signaling pathway	0.273438	1	LDHA;PPARGC1A	Yes	Yes
Signaling pathways regulating pluripotency of stem cells	0.226935	0.884758	MAP2K2;DVL1;AKT1;SMARCAD1;DVL3;MAPK1	Yes		Oocyte meiosis	0.00572543	0.0223219	CDK1;MAPK1;MAPK3	No		Propanoate metabolism	0.274028	1	LDHA	Yes	Yes
Influenza A	0.240306	0.925178	MAVS;MAP2K2;AKT1;EP300;MAPK1;KPNA2;AGFG1	No		Autophagy	0.00611364	0.0235375	MAPK1;PIK3R2;MAPK3	Yes		PI3K-Akt signaling pathway	0.277479	1	COL2A1;CSF3R;CCND1;COL6A2;EPHA2	Yes	Yes
Propanoate metabolism	0.242689	0.922818	ACSS2;ACACA	Yes		Bladder cancer	0.00630293	0.0239667	MAPK1;MAPK3	Yes		Kaposi sarcoma-associated herpesvirus infection	0.282582	1	RB1;CCND1;FOS	Yes	Yes
MAPK signaling pathway	0.254284	0.955116	PAK1;MAP2K2;STMN1;RPS6KA1;ERBB2;ARAF;MAP3K20;AKT1;RAPGEF2;MAPK1;ARRB1	Yes		FoxO signaling pathway	0.00665524	0.0249977	MAPK1;PIK3R2;MAPK3	Yes		Calcium signaling pathway	0.287991	1	CACNA1I;EDNRB;CACNA1H	Yes	Yes
Long-term depression	0.259493	0.962939	MAP2K2;ARAF;MAPK1	No		Fluid shear stress and atherosclerosis	0.00767006	0.0284624	MAPK7;PIK3R2;PTK2	Yes		Drug metabolism	0.291858	1	ALDH3B2;XDH	No	No
Rap1 signaling pathway	0.262582	0.962801	FARP2;AFDN;MAP2K2;CTNND1;AKT1;RAPGEF2;MAPK1;PRKD2	Yes		Apoptosis	0.0082888	0.0303923	MAPK1;PIK3R2;MAPK3	Yes		Alanine, aspartate and glutamate metabolism	0.295518	1	RIMKLA	Yes	No
Prion diseases	0.275695	0.998989	MAP2K2;MAPK1	Yes		mTOR signaling pathway	0.00978612	0.0354603	MAPK1;PIK3R2;MAPK3	Yes		Prion diseases	0.295518	1	EGR1	Yes	Yes
DNA replication	0.286691	1	MCM3;MCM2	No		Oxytocin signaling pathway	0.00996157	0.0356763	MAPK7;MAPK1;MAPK3	Yes		Huntington disease	0.301545	1	NDUFA4L2;PPARGC1A;COX6A2	Yes	No
Starch and sucrose metabolism	0.286691	1	GPI;GYS1	Yes		Hippo signaling pathway	0.0112412	0.0397965	DLG1;DLG3;PARD3	Yes		Starch and sucrose metabolism	0.30254	1	HK2	Yes	No
Shigellosis	0.299706	1	CTTN;MAPK1;CD44	No		JAK-STAT signaling pathway	0.0116235	0.0406822	PIK3R2;PTPN11;TYK2	Yes		Tyrosine metabolism	0.30254	1	ALDH3B2	No	No
Hepatitis C	0.30671	1	MAVS;MAP2K2;BAD;ARAF;AKT1;MAPK1	Yes		Long-term depression	0.0131351	0.0454561	MAPK1;MAPK3	No		Cholinergic synapse	0.306553	1	CHRNA4;FOS	Yes	Yes
Pyruvate metabolism	0.319536	1	ACSS2;ACACA	Yes		NOD-like receptor signaling pathway	0.0149515	0.0511673	MAPK1;TYK2;MAPK3	Yes		Leukocyte transendothelial migration	0.306553	1	CLDN10;MYL9	Yes	Yes
Fatty acid biosynthesis	0.322075	1	ACACA	No		Tuberculosis	0.0151756	0.0513634	SYK;MAPK1;MAPK3	Yes		Thyroid cancer	0.309492	1	CCND1	Yes	Yes
Non-homologous end-joining	0.322075	1	MRE11	No		Long-term potentiation	0.0161971	0.054225	MAPK1;MAPK3	No		Pyruvate metabolism	0.323191	1	LDHA	Yes	Yes
Amphetamine addiction	0.324004	1	HDAC1;PPP1R1B;SIRT1	Yes		Arrhythmogenic right ventricular cardiomyopathy (ARVC)	0.0185526	0.0614432	DSP;ITGB4	No		Nicotine addiction	0.329938	1	CHRNA4	No	No
Fc epsilon RI signaling pathway	0.324004	1	MAP2K2;AKT1;MAPK1	Yes		Pathways in cancer	0.0185677	0.0608387	MAPK1;PIK3R2;PTK2;FGFR2;MAPK3	Yes		Sphingolipid signaling pathway	0.33212	1	OPRD1;S1PR2	Yes	Yes
Ferroptosis	0.33041	1	PCBP1;HMOX1	No		Leishmaniasis	0.019533	0.0633281	MAPK1;MAPK3	Yes		Tryptophan metabolism	0.343233	1	AADAT	No	No
Prolactin signaling pathway	0.34021	1	MAP2K2;AKT1;MAPK1	Yes		Pertussis	0.0205348	0.0658825	MAPK1;MAPK3	Yes		Cell cycle	0.350222	1	RB1;CCND1	Yes	Yes
Homologous recombination	0.341235	1	BABAM1;MRE11	No		Epstein-Barr virus infection	0.0205892	0.065376	SYK;PIK3R2;TYK2	Yes		Osteoclast differentiation	0.361004	1	FOSL1;FOS	Yes	Yes
Human cytomegalovirus infection	0.3446	1	ARHGEF11;MAP2K2;EIF4EBP1;AKT1;CXCR4;MAPK1;TSC1;PTK2	Yes		RNA degradation	0.022077	0.0693848	ENO1;ENO3	Yes		Purine metabolism	0.368156	1	PDE4C;XDH	No	No
B cell receptor signaling pathway	0.348304	1	MAP2K2;AKT1;MAPK1	Yes		cAMP signaling pathway	0.0236454	0.0735636	MAPK1;PIK3R2;MAPK3	Yes		Type II diabetes mellitus	0.36904	1	HK2	Yes	Yes
Vascular smooth muscle contraction	0.348736	1	ARHGEF11;MAP2K2;CALD1;ARAF;MAPK1	Yes		Salmonella infection	0.0258551	0.0796337	MAPK1;MAPK3	Yes		Natural killer cell mediated cytotoxicity	0.375277	1	SHC4;ICAM2	Yes	Yes
Ras signaling pathway	0.375767	1	AFDN;PAK1;RALBP1;MAP2K2;BAD;AKT1;MAPK1;PAK4	Yes		TGF-beta signaling pathway	0.0281236	0.0857632	MAPK1;MAPK3	Yes		Cysteine and methionine metabolism	0.375332	1	LDHA	Yes	Yes
Apelin signaling pathway	0.378021	1	MAP2K2;RPS6;AKT1;PRKAG2;MAPK1	Yes		Small cell lung cancer	0.0298758	0.0902131	PIK3R2;PTK2	Yes		Vascular smooth muscle contraction	0.378825	1	ADM;MYL9	Yes	Yes
Estrogen signaling pathway	0.378021	1	POMC;MAP2K2;KRT18;AKT1;MAPK1	Yes		Amoebiasis	0.0316704	0.0947038	PIK3R2;PTK2	Yes		Amino sugar and nucleotide sugar metabolism	0.381562	1	HK2	Yes	No
Ubiquitin mediated proteolysis	0.378021	1	UBR5;HUWE1;NEDD4L;TRIP12;STUB1	No		Circadian entrainment	0.032278	0.0955924	MAPK1;MAPK3	Yes		Oxidative phosphorylation	0.382365	1	NDUFA4L2;COX6A2	No	No
Parathyroid hormone synthesis, secretion and action	0.38046	1	ARHGEF11;ARAF;MAPK1;ARRB1	Yes		Phosphatidylinositol signaling system	0.0335068	0.0982866	INPPL1;PIK3R2	Yes		Arginine and proline metabolism	0.38773	1	P4HA1	No	No
Basal transcription factors	0.383918	1	CDK7;GTF2F1	No		Endocytosis	0.0338626	0.0983931	PARD3;VTA1;FGFR2	Yes		Ovarian steroidogenesis	0.38773	1	LDLR	No	No
Fluid shear stress and atherosclerosis	0.389736	1	AKT1;HMOX1;ARHGEF2;SQSTM1;PTK2	Yes		Melanogenesis	0.0347538	0.100039	MAPK1;MAPK3	Yes		N-Glycan biosynthesis	0.393838	1	TUSC3	No	No
Type II diabetes mellitus	0.394407	1	IRS1;MAPK1	Yes		Parathyroid hormone synthesis, secretion and action	0.0379491	0.108225	MAPK1;MAPK3	Yes		Estrogen signaling pathway	0.396437	1	SHC4;FOS	Yes	Yes
Sphingolipid metabolism	0.404814	1	CERS4;CERS2	No		Insulin resistance	0.0392577	0.11093	PIK3R2;PTPN11	Yes		Measles	0.399932	1	CCND1;FOS	Yes	Yes
Amino sugar and nucleotide sugar metabolism	0.415134	1	GPI;GFPT1	Yes		Serotonergic synapse	0.0426035	0.11929	MAPK1;MAPK3	Yes		Signaling pathways regulating pluripotency of stem cells	0.403418	1	FZD8;DUSP9	Yes	Yes
Alcoholism	0.437691	1	HDAC2;HDAC1;PPP1R1B;ARAF;MAPK1;SLC29A1	Yes		Glutamatergic synapse	0.0432852	0.120107	MAPK1;MAPK3	Yes		Thermogenesis	0.404389	1	NDUFA4L2;PPARGC1A;COX6A2	Yes	Yes
Phospholipase D signaling pathway	0.442127	1	MAP2K2;AKT1;MAPK1;TSC1;PIP5K1B	Yes		Herpes simplex virus 1 infection	0.054246	0.149176	SYK;PIK3R2;PTPN11;TYK2	No		Glycosaminoglycan biosynthesis	0.411797	1	CHST4	No	No
Mineral absorption	0.445538	1	HMOX1;CYBRD1	No		Vascular smooth muscle contraction	0.0562281	0.153259	MAPK1;MAPK3	Yes		Parkinson disease	0.413817	1	NDUFA4L2;COX6A2	No	No
Hypertrophic cardiomyopathy (HCM)	0.459207	1	ITGB4;LMNA;PRKAG2	No		Apelin signaling pathway	0.0600371	0.162205	MAPK1;MAPK3	Yes		Cell adhesion molecules (CAMs)	0.424127	1	CLDN10;ICAM2	Yes	Yes
Phagosome	0.465091	1	DYNC1LI1;TUBA1C;DYNC1I2;DYNC1LI2;SEC61B	No		Measles	0.0608094	0.162863	PIK3R2;TYK2	Yes		Glutathione metabolism	0.429228	1	GPX3	No	No
Cushing syndrome	0.482126	1	POMC;MAP2K2;DVL1;DVL3;MAPK1	Yes		Adrenergic signaling in cardiomyocytes	0.0663106	0.176066	MAPK1;MAPK3	No		Non-alcoholic fatty liver disease (NAFLD)	0.437726	1	NDUFA4L2;COX6A2	Yes	Yes
Oocyte meiosis	0.504493	1	RPS6KA1;CDK1;MAPK1;PPP2R5D	No		Retrograde endocannabinoid signaling	0.0687177	0.180898	MAPK1;MAPK3	Yes		Endocytosis	0.438762	1	EHD2;GRK5;LDLR	Yes	Yes
Relaxin signaling pathway	0.535385	1	MAP2K2;AKT1;MAPK1;ARRB1	Yes		Cushing syndrome	0.074445	0.194314	MAPK1;MAPK3	Yes		Endometrial cancer	0.440561	1	CCND1	Yes	Yes
Dopaminergic synapse	0.541448	1	GSK3A;PPP1R1B;AKT1;PPP2R5D	Yes		RNA transport	0.0828819	0.214518	EEF1A1;EIF5B	Yes		Viral myocarditis	0.446144	1	CCND1	Yes	No
Natural killer cell mediated cytotoxicity	0.541448	1	PAK1;MAP2K2;ARAF;MAPK1	Yes		cGMP-PKG signaling pathway	0.0837413	0.214936	MAPK1;MAPK3	Yes		Lysine degradation	0.446144	1	AADAT	No	No
cGMP-PKG signaling pathway	0.542799	1	MAP2K2;IRS1;BAD;AKT1;MAPK1	Yes		Alzheimer disease	0.0880794	0.224202	MAPK1;MAPK3	Yes		Steroid hormone biosynthesis	0.451671	1	AKR1C2	Yes	No
Basal cell carcinoma	0.557522	1	DVL1;DVL3	Yes		Propanoate metabolism	0.0888126	0.224215	LDHA	Yes		Glycerolipid metabolism	0.457143	1	LIPG	No	No
Phosphatidylinositol signaling system	0.561292	1	CDS1;PIP5K1B;CDS2	Yes		Pyruvate metabolism	0.107181	0.268389	LDHA	Yes		Cellular senescence	0.474201	1	RB1;CCND1	Yes	Yes
Citrate cycle (TCA cycle)	0.592384	1	ACLY	No		Carbohydrate digestion and absorption	0.120079	0.29826	PIK3R2	Yes		Mitophagy	0.478494	1	ATG9B	Yes	No
Glyoxylate and dicarboxylate metabolism	0.592384	1	ACSS2	No		Cysteine and methionine metabolism	0.127729	0.314724	LDHA	Yes		JAK-STAT signaling pathway	0.480679	1	CSF3R;CCND1	Yes	Yes
Pentose phosphate pathway	0.592384	1	GPI	Yes		Vibrio cholerae infection	0.135314	0.330767	TJP2	No		Hepatitis B	0.4839	1	RB1;FOS	Yes	Yes
C-type lectin receptor signaling pathway	0.594816	1	PAK1;AKT1;MAPK1	No		Legionellosis	0.147812	0.358472	EEF1A1	No		Retinol metabolism	0.488854	1	SDR16C5	No	No
Toll-like receptor signaling pathway	0.594816	1	MAP2K2;AKT1;MAPK1	Yes		Pathogenic Escherichia coli infection	0.147812	0.355672	CTTN	No		Protein processing in endoplasmic reticulum	0.490305	1	BAG2;TUSC3	Yes	No
Glycolysis / Gluconeogenesis	0.599202	1	GPI;ACSS2	Yes		Regulation of lipolysis in adipocytes	0.147812	0.352914	PIK3R2	No		Staphylococcus aureus infection	0.493957	1	CAMP	Yes	No
Circadian rhythm	0.604406	1	PRKAG2	Yes		Epithelial cell signaling in Helicobacter pylori infection	0.179481	0.425232	PTPN11	No		Fc epsilon RI signaling pathway	0.493957	1	INPP5D	Yes	Yes
RNA polymerase	0.604406	1	POLR2A	No		Adipocytokine signaling pathway	0.181868	0.427599	PTPN11	Yes		Adipocytokine signaling pathway	0.49901	1	PPARGC1A	Yes	Yes
RIG-I-like receptor signaling pathway	0.615027	1	MAVS;DDX3X	No		p53 signaling pathway	0.18899	0.440978	CDK1	Yes		Alzheimer disease	0.509219	1	NDUFA4L2;COX6A2	Yes	Yes
Base excision repair	0.627399	1	UNG	No		Inositol phosphate metabolism	0.193705	0.448579	INPPL1	Yes		p53 signaling pathway	0.513867	1	CCND1	Yes	Yes
Human T-cell leukemia virus 1 infection	0.627939	1	RANBP1;RANBP3;MAP2K2;AKT1;EP300;MAPK1	Yes		ECM-receptor interaction	0.212293	0.487957	ITGB4	Yes		Thyroid hormone synthesis	0.523528	1	GPX3	No	No
Non-alcoholic fatty liver disease (NAFLD)	0.642998	1	GSK3A;IRS1;AKT1;PRKAG2	Yes		Hypertrophic cardiomyopathy (HCM)	0.219155	0.499997	ITGB4	No		Bacterial invasion of epithelial cells	0.523528	1	SHC4	Yes	Yes
Leishmaniasis	0.645229	1	MARCKSL1;MAPK1	Yes		Dilated cardiomyopathy (DCM)	0.232702	0.527002	ITGB4	No		Inositol phosphate metabolism	0.523528	1	INPP5D	Yes	Yes
Alanine, aspartate and glutamate metabolism	0.649058	1	GFPT1	Yes		NF-kappa B signaling pathway	0.241605	0.543171	SYK	No		Leishmaniasis	0.523528	1	FOS	Yes	Yes
Toxoplasmosis	0.650818	1	BAD;AKT1;MAPK1	Yes		Inflammatory mediator regulation of TRP channels	0.252591	0.563754	PIK3R2	No		Metabolism of xenobiotics by cytochrome P450	0.523528	1	ALDH3B2	No	No
Pertussis	0.659614	1	CFL1;MAPK1	Yes		Longevity regulating pathway	0.256942	0.569338	PIK3R2	Yes		PPAR signaling pathway	0.523528	1	SCD	No	No
Primary immunodeficiency	0.66946	1	UNG	No		Glucagon signaling pathway	0.259108	0.570037	LDHA	Yes		Pertussis	0.532998	1	FOS	Yes	Yes
Thermogenesis	0.678463	1	RPS6KA1;RPS6;AKT1S1;PRKAG2;TSC1;SMARCA4	Yes		AMPK signaling pathway	0.294993	0.644382	PIK3R2	Yes		Synaptic vesicle cycle	0.54228	1	SLC1A1	No	No
Wnt signaling pathway	0.687869	1	CHD8;DVL1;EP300;DVL3	Yes		Cell cycle	0.303185	0.657612	CDK1	Yes		Cardiac muscle contraction	0.54228	1	COX6A2	No	No
ECM-receptor interaction	0.699966	1	ITGB4;CD44	Yes		Systemic lupus erythematosus	0.321277	0.691981	HIST1H4A	No		Peroxisome	0.564691	1	XDH	Yes	No
Platelet activation	0.711467	1	STIM1;AKT1;MAPK1	No		Spliceosome	0.323258	0.691413	SNRNP70	No		Chemokine signaling pathway	0.566021	1	SHC4;GRK5	Yes	Yes
Porphyrin and chlorophyll metabolism	0.715432	1	HMOX1	No		Cell adhesion molecules (CAMs)	0.344683	0.732153	MPZL1	Yes		MicroRNAs in cancer	0.573948	1	SHC4;MMP16;CCND1	Yes	Yes
Protein processing in endoplasmic reticulum	0.719911	1	NSFL1C;STUB1;SEC61B;RAD23B	Yes		Non-alcoholic fatty liver disease (NAFLD)	0.352307	0.743223	PIK3R2	Yes		Salmonella infection	0.57761	1	FOS	Yes	Yes
Osteoclast differentiation	0.726526	1	AKT1;MAPK1;SQSTM1	Yes		Necroptosis	0.376489	0.788833	TYK2	No		TGF-beta signaling pathway	0.594243	1	FMOD	Yes	Yes
Carbohydrate digestion and absorption	0.731981	1	AKT1	Yes		Transcriptional misregulation in cancer	0.418823	0.871605	PTK2	Yes		Viral carcinogenesis	0.596693	1	RB1;CCND1	Yes	Yes
ABC transporters	0.739892	1	ABCC4	Yes		Calcium signaling pathway	0.422221	0.872778	ERBB3	Yes		Epstein-Barr virus infection	0.596693	1	RB1;CCND1	Yes	Yes
Proteasome	0.739892	1	PSMD1	No		Thermogenesis	0.490724	1	FRS2	Yes		Proteoglycans in cancer	0.596693	1	CCND1;FZD8	Yes	Yes
TGF-beta signaling pathway	0.747509	1	EP300;MAPK1	Yes		Neuroactive ligand-receptor interaction	0.628423	1	PARD3	Yes		mRNA surveillance pathway	0.598299	1	PABPC4L	Yes	No
Dilated cardiomyopathy (DCM)	0.752974	1	ITGB4;LMNA	No								Fc gamma R-mediated phagocytosis	0.598299	1	INPP5D	Yes	Yes
Cysteine and methionine metabolism	0.75502	1	DNMT1	Yes								Rheumatoid arthritis	0.598299	1	FOS	No	No
Hedgehog signaling pathway	0.75502	1	ARRB1	Yes								Th1 and Th2 cell differentiation	0.602314	1	FOS	Yes	Yes
Intestinal immune network for IgA production	0.762252	1	CXCR4	No								GnRH signaling pathway	0.606289	1	EGR1	Yes	Yes
GnRH signaling pathway	0.763598	1	MAP2K2;MAPK1	Yes								Amoebiasis	0.617979	1	SERPINB9	Yes	Yes
IL-17 signaling pathway	0.763598	1	SRSF1;MAPK1	Yes								Hematopoietic cell lineage	0.621799	1	CSF3R	Yes	No
Small cell lung cancer	0.763598	1	AKT1;PTK2	Yes								Human immunodeficiency virus 1 infection	0.625721	1	APOBEC3C;FOS	Yes	Yes
Cocaine addiction	0.76927	1	PPP1R1B	No								Choline metabolism in cancer	0.629324	1	FOS	Yes	Yes
Measles	0.776507	1	MAVS;BAD;AKT1	Yes								Phosphatidylinositol signaling system	0.629324	1	INPP5D	Yes	Yes
Tuberculosis	0.776562	1	BAD;AKT1;EP300;MAPK1	Yes								T cell receptor signaling pathway	0.6367	1	FOS	Yes	Yes
Amyotrophic lateral sclerosis (ALS)	0.782693	1	BAD	No								Longevity regulating pathway	0.640333	1	PPARGC1A	Yes	Yes
Glycerophospholipid metabolism	0.783661	1	CDS1;CDS2	No								Chagas disease (American trypanosomiasis)	0.64393	1	FOS	Yes	Yes
Herpes simplex virus 1 infection	0.78627	1	SP100;MAVS;BAD;SRSF1;SRSF2;EIF4EBP1;AKT1;TSC1;SRSF6;SRSF7;SRSF8;SRSF9	No								Toll-like receptor signaling pathway	0.647492	1	FOS	Yes	Yes
Aldosterone synthesis and secretion	0.788438	1	POMC;PRKD2	Yes								Human cytomegalovirus infection	0.657918	1	RB1;CCND1	Yes	Yes
AGE-RAGE signaling pathway in diabetic complications	0.797713	1	AKT1;MAPK1	Yes								Th17 cell differentiation	0.657964	1	FOS	Yes	Yes
Kaposi sarcoma-associated herpesvirus infection	0.801299	1	MAP2K2;AKT1;EP300;MAPK1	Yes								Insulin resistance	0.661386	1	PPARGC1A	Yes	Yes
Transcriptional misregulation in cancer	0.801299	1	HDAC2;HDAC1;KLF3;PTK2	Yes								TNF signaling pathway	0.668127	1	FOS	Yes	Yes
Adrenergic signaling in cardiomyocytes	0.804232	1	AKT1;MAPK1;PPP2R5D	No								Ras signaling pathway	0.674323	1	SHC4;EPHA2	Yes	Yes
Legionellosis	0.807244	1	BNIP3	No								Toxoplasmosis	0.677989	1	LDLR	Yes	Yes
Calcium signaling pathway	0.807946	1	STIM1;STIM2;ERBB2;CXCR4	Yes								Serotonergic synapse	0.677989	1	ALOX15B	Yes	Yes
Chagas disease (American trypanosomiasis)	0.810951	1	AKT1;MAPK1	Yes								Glutamatergic synapse	0.681211	1	SLC1A1	Yes	Yes
Pyrimidine metabolism	0.818461	1	CTPS2	No								Thyroid hormone signaling pathway	0.68756	1	CCND1	Yes	Yes
Huntington disease	0.823774	1	HDAC2;POLR2A;HDAC1;EP300	Yes								Neurotrophin signaling pathway	0.696847	1	SHC4	Yes	Yes
Viral myocarditis	0.829026	1	EIF4G1	Yes								Autophagy	0.723094	1	ATG9B	Yes	Yes
Oxytocin signaling pathway	0.832321	1	MAP2K2;PRKAG2;MAPK1	Yes								Dopaminergic synapse	0.73133	1	FOS	Yes	No
Steroid hormone biosynthesis	0.834076	1	SULT2B1	Yes								FoxO signaling pathway	0.734021	1	CCND1	Yes	Yes
TNF signaling pathway	0.838875	1	AKT1;MAPK1	Yes								Fluid shear stress and atherosclerosis	0.752121	1	FOS	Yes	Yes
Cholinergic synapse	0.846139	1	AKT1;MAPK1	Yes								Apoptosis	0.761908	1	FOS	Yes	Yes
Arachidonic acid metabolism	0.84835	1	PTGES3	Yes								Phospholipase D signaling pathway	0.773603	1	SHC4	Yes	Yes
Cytosolic DNA-sensing pathway	0.84835	1	MAVS	No								Retrograde endocannabinoid signaling	0.773603	1	NDUFA4L2	Yes	Yes
Serotonergic synapse	0.849658	1	ARAF;MAPK1	Yes								mTOR signaling pathway	0.782545	1	FZD8	Yes	Yes
Cortisol synthesis and secretion	0.857178	1	POMC	Yes								Cytokine-cytokine receptor interaction	0.793145	1	CSF3R;TNFRSF10D	Yes	No
Staphylococcus aureus infection	0.869468	1	DSG1	Yes								RNA transport	0.809252	1	PABPC4L	Yes	Yes
Lysosome	0.88102	1	CLN3;AP3B1	No								NOD-like receptor signaling pathway	0.832693	1	CAMP	Yes	Yes
Bile secretion	0.884227	1	ABCC4	Yes								Tuberculosis	0.834373	1	CAMP	Yes	Yes
p53 signaling pathway	0.884227	1	CDK1	Yes								Alcoholism	0.836036	1	SHC4	Yes	Yes
Inositol phosphate metabolism	0.89097	1	PIP5K1B	Yes								Rap1 signaling pathway	0.873895	1	EPHA2	Yes	Yes
NOD-like receptor signaling pathway	0.898833	1	MAVS;MAPK1;TP53BP1	Yes								Regulation of actin cytoskeleton	0.883689	1	MYL9	Yes	Yes
Peroxisome	0.916776	1	PEX19	Yes
Salivary secretion	0.932551	1	SLC12A2	Yes
Morphine addiction	0.934546	1	ARRB1	Yes
Th1 and Th2 cell differentiation	0.936483	1	MAPK1	Yes
Amoebiasis	0.943673	1	PTK2	Yes
Circadian entrainment	0.94534	1	MAPK1	Yes
Hematopoietic cell lineage	0.94534	1	CD44	Yes
Pancreatic secretion	0.946957	1	SLC12A2	No
JAK-STAT signaling pathway	0.953943	1	AKT1;EP300	Yes
Th17 cell differentiation	0.959525	1	MAPK1	Yes
Alzheimer disease	0.963249	1	BAD;MAPK1	Yes
Glutamatergic synapse	0.967205	1	MAPK1	Yes
Cell adhesion molecules (CAMs)	0.987095	1	F11R	Yes
Retrograde endocannabinoid signaling	0.98821	1	MAPK1	Yes
Ribosome	0.989858	1	RPS6	No
Necroptosis	0.992266	1	SQSTM1	No
Neuroactive ligand-receptor interaction	0.999568	1	POMC;NPY1R	Yes
Cytokine-cytokine receptor interaction	0.999854	1	CXCR4	Yes
Olfactory transduction	0.999995	1	ARRB1	No

## Sheet: Reactome_Up
TiO2 enriched pathways						pY enriched pathways						Transcriptomic enriched pathways
Term	P-value	Adjusted P-value	Genes	Found in Transcriptomic		Term	P-value	Adjusted P-value	Genes	Found in Transcriptomic		Term	P-value	Adjusted P-value	Genes	Found in TiO2	Foun in pY
Gene Expression Homo sapiens R-HSA-74160	2.15903e-12	3.30331e-09	MDC1;ATF2;CCNK;CCNT2;EIF4A3;HNRNPU;PHAX;ARID4B;CASC3;THUMPD1;ACTB;EEF1B2;EDC4;EFTUD2;TRIM28;PSMD2;KHSRP;PSMD1;AKT1;ZNF446;JUNB;NUP214;BNIP3L;PRKAB2;USP7;TSC1;GTF2F1;THOC5;NRBP1;SRRM1;RRAGC;DKC1;RRAGD;XRN2;CD2BP2;NUP98;SNRNP200;POM121;RBM8A;CSTF2;NEDD4L;NDRG1;ZNF704;EIF4EBP1;TP53BP2;SUDS3;ZKSCAN1;INTS1;BRPF3;INTS3;EEF2;EIF2S2;HNRNPM;CDK7;EIF5;SNW1;HNRNPD;CDK12;HNRNPC;CDK13;EIF4G1;ZNF530;CDKN1B;WDR…	Yes		Fcgamma receptor (FCGR) dependent phagocytosis Homo sapiens R-HSA-2029480	4.5285e-14	6.92861e-11	FGR;CFL1;PRKCD;WAS;ABL1;MYH9;FYN;WASL;PIK3R1;ACTB;PTK2;ACTG1	Yes		WNT ligand biogenesis and trafficking Homo sapiens R-HSA-3238698	0.000623349	0.953725	WNT7B;WNT5A;WNT9A;WNT4	No	No
mRNA Splicing - Major Pathway Homo sapiens R-HSA-72163	3.96321e-11	3.03186e-08	SF3B2;RBM8A;EIF4A3;CSTF2;SRRT;HNRNPU;CASC3;YBX1;USP39;EFTUD2;PTBP1;PABPN1;POLR2A;FIP1L1;HNRNPA1;SF3B1;SRSF11;SF3A1;HNRNPA3;GTF2F1;SRRM1;HNRNPM;HNRNPD;CD2BP2;PRPF31;HNRNPC;SNRNP200;RBMX	No		Axon guidance Homo sapiens R-HSA-422475	1.18895e-12	9.09545e-10	ITGB1;CLTC;PTPN11;WASL;ACTB;ARHGAP35;EGFR;PTK2;ACTG1;PTPRA;CFL1;NCK2;ABL1;MYH9;ABL2;FYN;VCL;EPHB3	Yes		Cardiac conduction Homo sapiens R-HSA-5576891	0.00115702	0.885123	NPPC;RYR2;KCNQ1;KCNIP3;KCNK15;ATP2B2;SCN5A;KCNK3	Yes	Yes
Processing of Capped Intron-Containing Pre-mRNA Homo sapiens R-HSA-72203	4.8972e-11	2.49757e-08	POM121;SF3B2;RBM8A;EIF4A3;CSTF2;SRRT;HNRNPU;CASC3;YBX1;USP39;EFTUD2;PTBP1;PABPN1;POLR2A;FIP1L1;HNRNPA1;SF3B1;SRSF11;NUP214;RANBP2;SF3A1;HNRNPA3;WTAP;THOC5;GTF2F1;SRRM1;HNRNPM;HNRNPD;CD2BP2;PRPF31;NUP98;HNRNPC;SNRNP200;RBMX	No		Developmental Biology Homo sapiens R-HSA-1266738	2.0174e-12	1.02887e-09	ITGB1;CLTC;STAT3;PTPN11;WASL;MAPK14;ACTB;ARHGAP35;EGFR;PTK2;MAPK12;ACTG1;PTPRA;CFL1;NCK2;ABL1;MYH9;ABL2;FYN;VCL;EPHB3	Yes		Negative regulation of TCF-dependent signaling by WNT ligand antagonists Homo sapiens R-HSA-3772470	0.00142108	0.72475	WNT5A;WNT9A;WNT4	No	No
Apoptotic cleavage of cellular proteins Homo sapiens R-HSA-111465	5.54235e-11	2.11995e-08	DSP;DBNL;ROCK1;ADD1;TJP1;CDH1;LMNA;ACIN1;CTNNB1;DSG2;MAPT;VIM;SPTAN1;TJP2;PLEC	No		Cell-Cell communication Homo sapiens R-HSA-1500931	3.84869e-12	1.47213e-09	ITGB1;PXN;NCK2;FYN;PTPN11;WASL;PIK3R1;MAPK14;PTK2;MAPK12;SKAP2	No		Defective B3GALTL causes Peters-plus syndrome (PpS) Homo sapiens R-HSA-5083635	0.00241236	0.922728	ADAMTSL1;SPON2;ADAMTS17;ADAMTS10	No	No
Apoptotic execution phase Homo sapiens R-HSA-75153	1.13368e-10	3.46905e-08	DSP;DBNL;ROCK1;ADD1;TJP1;CDH1;LMNA;HIST1H1E;ACIN1;CTNNB1;DSG2;MAPT;VIM;SPTAN1;PAK2;PLEC;TJP2	No		EPH-Ephrin signaling Homo sapiens R-HSA-2682334	3.95626e-12	1.21061e-09	CLTC;CFL1;NCK2;MYH9;FYN;WASL;ACTB;PTK2;ACTG1;EPHB3	Yes		Diseases associated with O-glycosylation of proteins Homo sapiens R-HSA-3906995	0.00261192	0.799248	ADAMTSL1;SPON2;MUC16;ADAMTS17;ADAMTS10	No	No
mRNA Splicing Homo sapiens R-HSA-72172	2.34804e-10	5.98751e-08	SF3B2;RBM8A;EIF4A3;CSTF2;SRRT;HNRNPU;CASC3;YBX1;USP39;EFTUD2;PTBP1;PABPN1;POLR2A;FIP1L1;HNRNPA1;SF3B1;SRSF11;SF3A1;HNRNPA3;GTF2F1;SRRM1;HNRNPM;HNRNPD;CD2BP2;PRPF31;HNRNPC;SNRNP200;RBMX	No		Immune System Homo sapiens R-HSA-168256	1.53622e-11	3.91737e-09	ITGB1;CLTC;WAS;WASL;PIK3R1;ACTB;EGFR;ACTG1;CRKL;INPP5D;CFL1;ABL1;FLNB;FYN;PRKCD;STAT3;PTPN11;MAPK14;PTK2;MAPK12;SIGIRR;FGR;TEC;PTPRA;MYH9;PIK3AP1;VCL	Yes		O-glycosylation of TSR domain-containing proteins Homo sapiens R-HSA-5173214	0.00266402	0.679325	ADAMTSL1;SPON2;ADAMTS17;ADAMTS10	No	No
Signaling by Rho GTPases Homo sapiens R-HSA-194315	3.32841e-10	7.27496e-08	CDKN1B;KDM1A;ROCK1;ARHGAP1;ARHGAP39;ARHGAP17;ARHGAP5;KLC1;CENPA;ACTB;ARHGAP35;MYLK;ACTG1;ARHGAP12;FGD3;AKAP13;KLC3;KLC2;CDH1;ARHGDIA;CTNNA1;FLNA;MYH14;PAK2;CLASP1;CLASP2;MAPK3;RANBP2;ARHGEF11;RALBP1;PPP1R12A;ARHGEF16;LIMK1;MYO9B;PPP2R5D;GMIP;KTN1;ARHGAP32;FMNL2;ABI1;TRIP10;CTNNB1;MYH9;NUP98;ARHGEF2;ARHGEF7;MYL9;ARHGEF6	Yes		Innate Immune System Homo sapiens R-HSA-168249	2.90349e-11	6.34619e-09	PRKCD;WAS;PTPN11;WASL;PIK3R1;MAPK14;ACTB;EGFR;PTK2;MAPK12;ACTG1;SIGIRR;FGR;TEC;PTPRA;CFL1;ABL1;MYH9;FYN;VCL	Yes		Muscle contraction Homo sapiens R-HSA-397014	0.00337785	0.738301	RYR2;NPPC;KCNQ1;TNNT2;KCNIP3;KCNK15;ATP2B2;SCN5A;KCNK3	Yes	Yes
Regulation of TP53 Activity through Acetylation Homo sapiens R-HSA-6804758	4.20591e-08	8.0438e-06	BRD1;HDAC2;HDAC1;BRPF3;AKT1;CHD4;CHD3;GATAD2B;PML;GATAD2A	No		EPHB-mediated forward signaling Homo sapiens R-HSA-3928662	2.75952e-10	5.27758e-08	CFL1;FYN;WASL;ACTB;PTK2;ACTG1;EPHB3	Yes		Diseases associated with the TLR signaling cascade Homo sapiens R-HSA-5602358	0.00570869	1	BTK;CD36;TLR3	No	No
Chromatin organization Homo sapiens R-HSA-4839726	4.59906e-08	7.81841e-06	ATF2;PHF2;HDAC2;KDM1A;HDAC1;ARID4B;JADE3;CHD4;CHD3;ACTB;PHF8;MTA1;KAT8;KAT7;SUDS3;SMARCC1;BRD1;PBRM1;SMARCC2;KDM2A;TAF12;BRPF3;MCRS1;DNMT3A;ARID1A;SMARCA2;GATAD2B;SMARCA4;GATAD2A;NCOR2;NCOR1;RCOR1	Yes		VEGFA-VEGFR2 Pathway Homo sapiens R-HSA-4420097	3.61425e-10	6.14423e-08	CAV1;PRKCD;PXN;PIK3R1;MAPK14;EGFR;PTK2;MAPK12;PTPRA;NCK2;FYN;VCL;BCAR1	Yes		Diseases of Immune System Homo sapiens R-HSA-5260271	0.00570869	0.970478	BTK;CD36;TLR3	No	No
Chromatin modifying enzymes Homo sapiens R-HSA-3247509	4.59906e-08	7.03657e-06	ATF2;PHF2;HDAC2;KDM1A;HDAC1;ARID4B;JADE3;CHD4;CHD3;ACTB;PHF8;MTA1;KAT8;KAT7;SUDS3;SMARCC1;BRD1;PBRM1;SMARCC2;KDM2A;TAF12;BRPF3;MCRS1;DNMT3A;ARID1A;SMARCA2;GATAD2B;SMARCA4;GATAD2A;NCOR2;NCOR1;RCOR1	Yes		Hemostasis Homo sapiens R-HSA-109582	3.95395e-10	6.04954e-08	ITGB1;WDR1;ANXA2;CAV1;PRKCD;PTPN11;PIK3R1;MAPK14;PTK2;FGR;INPP5D;CFL1;ABL1;FYN;VCL;BCAR1	Yes		Class B/2 (Secretin family receptors) Homo sapiens R-HSA-373080	0.00949444	1	CALCRL;WNT7B;WNT5A;WNT9A;WNT4	No	No
Semaphorin interactions Homo sapiens R-HSA-373755	8.42353e-08	1.17164e-05	ARHGEF11;FARP2;HSP90AA1;HSP90AB1;ROCK1;LIMK1;ARHGAP35;DPYSL2;DPYSL3;ERBB2;MYH9;MYH14;FYN;TLN1;MYL9;PAK2	Yes		Signaling by VEGF Homo sapiens R-HSA-194138	4.89004e-10	6.80161e-08	CAV1;PRKCD;PXN;PIK3R1;MAPK14;EGFR;PTK2;MAPK12;PTPRA;NCK2;FYN;VCL;BCAR1	Yes		Activation of Ca-permeable Kainate Receptor Homo sapiens R-HSA-451308	0.00974268	1	GRIK5;GRIK4	Yes	No
Transcriptional Regulation by TP53 Homo sapiens R-HSA-3700989	3.46465e-07	4.41743e-05	ATF2;MDC1;CCNK;PRKAA1;HDAC2;CDKN1B;CCNT2;HDAC1;CHD4;CHD3;NDRG1;RPTOR;POLR2A;PPP1R13L;TP53BP2;AKT1;TNKS1BP1;TOPBP1;NELFE;BNIP3L;PRKAB2;BRD1;USP7;TAF12;BRPF3;TSC1;SSRP1;GTF2F1;MAPK14;GATAD2B;PML;MTOR;DDB2;GATAD2A;CDK7;RRAGC;RRAGD;TCEA1;CDK12;CDK13	Yes		Regulation of actin dynamics for phagocytic cup formation Homo sapiens R-HSA-2029482	4.48701e-09	5.72094e-07	CFL1;WAS;ABL1;MYH9;WASL;ACTB;PTK2;ACTG1	Yes		Ionotropic activity of Kainate Receptors Homo sapiens R-HSA-451306	0.00974268	1	GRIK5;GRIK4	Yes	No
Cell Cycle Homo sapiens R-HSA-1640170	6.57269e-07	7.73555e-05	TOP2A;MDC1;DIDO1;CDKN1B;HSP90AB1;NUMA1;RSF1;SMC3;SMC4;PHF8;NIPBL;PCM1;SUMO1;PSMD2;ENSA;PSMD1;BANF1;TOPBP1;RAB8A;TMPO;NUP214;HSP90AA1;PPP1R12A;LIG1;PPP2R5D;LEMD3;DKC1;MCM3;TERF2IP;NUP98;MCM6;MCM2;DYNC1I2;POM121;MAX;HDAC1;USO1;PDS5B;CENPA;POLD3;PRKAR2B;LMNA;TP53BP1;CLASP1;CLASP2;MAPK3;RANBP2;GINS2;CDK11A;NCAPH2;NEK7;CDK7;STAG1;STAG2;WRAP53	Yes		RHO GTPases Activate WASPs and WAVEs Homo sapiens R-HSA-5663213	5.54763e-09	6.52913e-07	WAS;ABL1;WASL;ACTB;PTK2;ACTG1	Yes		Transmembrane transport of small molecules Homo sapiens R-HSA-382551	0.0106657	1	RYR2;SLC24A3;SLC2A12;SLC1A2;ADCY2;ATP2B2;SLC2A4;AQP3;ANO5;SLC5A8;AZGP1;SLC22A15;ATP13A4;TRPM5;TRPM6;STEAP2;CLCA4	Yes	No
VEGFA-VEGFR2 Pathway Homo sapiens R-HSA-4420097	8.20479e-07	8.96667e-05	CAMK2D;AHCYL1;ROCK1;IRS1;CTNND1;PXN;ARAF;HSPB1;ARRB1;PSMD2;PEA15;ERBB2;CTNNA1;AKT1;PSMD1;ITGAV;FYN;SPTAN1;PAK2;MARK3;SPTBN1;SPTBN2;MAPK3;HSP90AA1;ACTN2;DAB2IP;BRAF;PPP2R5D;MAPK14;MTOR;ABI1;ELMO1;CTNNB1;TLN1;RAF1;DOCK1;CRK	Yes		Downstream signal transduction Homo sapiens R-HSA-186763	9.15435e-09	1.00044e-06	PTPRA;PRKCD;STAT3;NCK2;FYN;PTPN11;PIK3R1;VCL;EGFR;PTK2;BCAR1;CRKL	Yes		Diseases of glycosylation Homo sapiens R-HSA-3781865	0.0114701	1	ADAMTSL1;SPON2;MUC16;ADAMTS17;ADAMTS10	No	Yes
Signaling by VEGF Homo sapiens R-HSA-194138	1.49225e-06	0.000152209	CAMK2D;AHCYL1;ROCK1;IRS1;CTNND1;PXN;ARAF;HSPB1;ARRB1;PSMD2;PEA15;ERBB2;CTNNA1;AKT1;PSMD1;ITGAV;FYN;SPTAN1;PAK2;MARK3;SPTBN1;SPTBN2;MAPK3;HSP90AA1;ACTN2;DAB2IP;BRAF;PPP2R5D;MAPK14;MTOR;ABI1;ELMO1;CTNNB1;TLN1;RAF1;DOCK1;CRK	Yes		Signaling by PDGF Homo sapiens R-HSA-186797	1.88796e-08	1.92572e-06	PTPRA;PRKCD;STAT3;NCK2;FYN;PTPN11;PIK3R1;VCL;EGFR;PTK2;BCAR1;CRKL	Yes		CLEC7A (Dectin-1) induces NFAT activation Homo sapiens R-HSA-5607763	0.0117879	1	NFATC2;NFATC1	Yes	No
mTOR signalling Homo sapiens R-HSA-165159	1.5041e-06	0.000143829	RPTOR;PRKAA1;PRKAB2;RRAGC;RRAGD;AKT1S1;EIF4EBP1;AKT1;TSC1;MTOR;EIF4G1	No		NGF signalling via TRKA from the plasma membrane Homo sapiens R-HSA-187037	2.54567e-08	2.43429e-06	PTPRA;PRKCD;STAT3;FYN;PTPN11;PIK3R1;MAPK14;VCL;EGFR;PTK2;MAPK12;CRKL	Yes		MyD88 deficiency (TLR2/4) Homo sapiens R-HSA-5602498	0.0117879	1	BTK;CD36	No	No
PKB-mediated events Homo sapiens R-HSA-109703	1.98463e-06	0.000178616	RPTOR;PRKAA1;PRKAB2;RRAGC;RRAGD;AKT1S1;EIF4EBP1;AKT1;TSC1;MTOR;EIF4G1	No		Platelet activation, signaling and aggregation Homo sapiens R-HSA-76002	5.88492e-08	5.29643e-06	WDR1;CFL1;PRKCD;FYN;PTPN11;PIK3R1;MAPK14;VCL;PTK2;BCAR1	Yes		IRAK4 deficiency (TLR2/4) Homo sapiens R-HSA-5603041	0.0117879	1	BTK;CD36	No	No
Signaling by Hippo Homo sapiens R-HSA-2028269	2.13915e-06	0.000181828	YAP1;TJP1;LATS1;MOB1B;MOB1A;STK4;STK3;TJP2	No		Interleukin-3, 5 and GM-CSF signaling Homo sapiens R-HSA-512988	7.87776e-08	6.69609e-06	TEC;PTPRA;INPP5D;FYN;PTPN11;PIK3R1;VCL;EGFR;PTK2;CRKL	Yes		TCF dependent signaling in response to WNT Homo sapiens R-HSA-201681	0.0119926	1	SOX2;TLE4;WNT5A;WNT9A;LGR6;HIST2H2BE;HIST1H2AC;WNT4	Yes	Yes
Axon guidance Homo sapiens R-HSA-422475	2.17257e-06	0.000174949	HSP90AB1;IRS1;ARAF;ARRB1;ARHGAP39;ACTB;ARHGAP35;ACTG1;RPS6KA3;DPYSL2;PSMD2;DPYSL3;PEA15;PSMD1;ITGAV;SPTAN1;EPHB4;GIT1;ARHGEF11;HSP90AA1;ACTN2;PPP2R5D;COL6A3;MYH9;TLN1;ARHGEF7;RAF1;MYL9;DOCK1;CAMK2D;ROCK1;MYL12A;ABLIM1;ERBB2;ABL2;MYH14;FYN;PAK2;MARK3;SPTBN1;CLASP1;SPTBN2;CLASP2;MAPK3;FARP2;LIMK1;DAB2IP;MSN;BRAF;DLG1	Yes		Signalling by NGF Homo sapiens R-HSA-166520	1.90431e-07	1.53347e-05	PTPRA;PRKCD;STAT3;FYN;PTPN11;PIK3R1;MAPK14;VCL;EGFR;PTK2;MAPK12;CRKL	Yes		FCERI mediated Ca+2 mobilization Homo sapiens R-HSA-2871809	0.0151257	1	VAV3;BTK;NFATC2;NFATC1	Yes	Yes
Epigenetic regulation of gene expression Homo sapiens R-HSA-212165	2.43732e-06	0.000186455	HDAC2;HDAC1;DNMT3A;ARID4B;CHD4;CHD3;DEK;BAZ1B;SIRT1;ACTB;GATAD2B;GATAD2A;CDK7;MTA1;MYBBP1A;SIN3A;POLR1A;SUDS3;SF3B1	Yes		Signal Transduction Homo sapiens R-HSA-162582	3.87535e-07	2.96464e-05	ITGB1;SDC4;CLTC;PXN;WAS;WASL;PIK3R1;ACTB;ARHGAP35;EGFR;ACTG1;CRKL;NCK2;ABL1;FYN;CAV1;PRKCD;STAT3;PTPN11;MAPK14;PTK2;MAPK12;TEC;PTPRA;MYH9;VCL;BCAR1	Yes		Signaling by Wnt Homo sapiens R-HSA-195721	0.0161823	1	SOX2;TLE4;WNT7B;WNT5A;NFATC1;WNT9A;LGR6;HIST2H2BE;HIST1H2AC;WNT4	Yes	Yes
Cell Cycle, Mitotic Homo sapiens R-HSA-69278	2.8155e-06	0.00020513	TOP2A;DYNC1I2;POM121;CDKN1B;HSP90AB1;NUMA1;MAX;HDAC1;USO1;PDS5B;SMC3;SMC4;CENPA;PHF8;POLD3;NIPBL;PCM1;PRKAR2B;PSMD2;ENSA;LMNA;PSMD1;BANF1;RAB8A;CLASP1;TMPO;CLASP2;MAPK3;NUP214;RANBP2;GINS2;HSP90AA1;CDK11A;PPP1R12A;LIG1;NCAPH2;NEK7;PPP2R5D;LEMD3;CDK7;STAG1;STAG2;MCM3;NUP98;MCM6;MCM2	Yes		Signaling by Interleukins Homo sapiens R-HSA-449147	3.90354e-07	2.84401e-05	TEC;PTPRA;INPP5D;STAT3;FYN;PTPN11;PIK3R1;VCL;EGFR;PTK2;CRKL	Yes		Facilitative Na+-independent glucose transporters Homo sapiens R-HSA-428790	0.0163832	1	SLC2A12;SLC2A4	No	No
Cellular response to heat stress Homo sapiens R-HSA-3371556	3.08411e-06	0.000214486	NUP214;RANBP2;HSP90AA1;CAMK2D;POM121;HSP90AB1;SIRT1;HSPA12B;CCAR2;MTOR;RPTOR;BAG3;AKT1S1;HSF1;NUP98;FKBP4;MAPK3	No		Cytokine Signaling in Immune system Homo sapiens R-HSA-1280215	8.68925e-07	6.04298e-05	PRKCD;STAT3;PTPN11;PIK3R1;EGFR;PTK2;CRKL;TEC;PTPRA;INPP5D;FLNB;FYN;VCL	Yes		ERBB2 Activates PTK6 Signaling Homo sapiens R-HSA-8847993	0.0163832	1	BTC;ERBB4	Yes	Yes
Signalling by NGF Homo sapiens R-HSA-166520	3.21452e-06	0.000213835	HDAC2;CAMK2D;CDKN1B;AHCYL1;IRS1;HDAC1;ARAF;ARRB1;RTN4;FGD3;RPS6KA3;AKAP13;PRKAR2B;PSMD2;PRKAR2A;ARHGDIA;PEA15;ERBB2;AKT1;PSMD1;FYN;SPTAN1;MARK3;SPTBN1;SPTBN2;MAPK3;ARHGEF11;RIPK2;KIDINS220;ACTN2;ARHGEF16;DAB2IP;BRAF;PPP2R5D;MAPK14;MTOR;ADAM17;PRKAR1A;AKT1S1;ARHGEF2;TLN1;ARHGEF7;RAF1;CRK;ARHGEF6	Yes		Nephrin interactions Homo sapiens R-HSA-373753	1.56221e-06	0.000103921	NCK2;FYN;WASL;PIK3R1	No		Trafficking and processing of endosomal TLR Homo sapiens R-HSA-1679131	0.0163832	1	CTSS;TLR3	Yes	No
RHO GTPases activate PAKs Homo sapiens R-HSA-5627123	3.30948e-06	0.000210979	PPP1R12A;LIMK1;MYH14;FLNA;MYH9;PAK2;MYL9;MYLK	No		Cell surface interactions at the vascular wall Homo sapiens R-HSA-202733	2.9454e-06	0.000187769	ITGB1;INPP5D;CAV1;FYN;PTPN11;PIK3R1	Yes		Stimuli-sensing channels Homo sapiens R-HSA-2672351	0.0190295	1	RYR2;TRPM5;TRPM6;ANO5;CLCA4	Yes	No
HDACs deacetylate histones Homo sapiens R-HSA-3214815	4.42937e-06	0.000271077	HDAC2;KDM1A;HDAC1;ARID4B;CHD4;CHD3;GATAD2B;GATAD2A;NCOR2;NCOR1;MTA1;SUDS3;RCOR1	Yes		Signaling by SCF-KIT Homo sapiens R-HSA-1433557	5.36307e-06	0.00032822	TEC;PTPRA;STAT3;FYN;PTPN11;PIK3R1;VCL;EGFR;PTK2	Yes		Developmental Biology Homo sapiens R-HSA-1266738	0.0192528	1	EPHB6;VAV3;EPHA7;EPAS1;ST8SIA2;SLC2A4;HIST2H2BE;RASGRP3;SOX2;BTC;NFASC;MEIS1;ERBB4;PLXNA2;HOXD4;CD36;SCN5A;MET;HIST1H2AC;PFN2	Yes	Yes
Apoptotic cleavage of cell adhesion proteins Homo sapiens R-HSA-351906	4.65751e-06	0.000274077	TJP1;DSP;CDH1;CTNNB1;DSG2;TJP2	No		Semaphorin interactions Homo sapiens R-HSA-373755	6.7444e-06	0.000396882	ITGB1;CFL1;MYH9;FYN;ARHGAP35	Yes		ERBB2 Regulates Cell Motility Homo sapiens R-HSA-6785631	0.0216145	1	BTC;ERBB4	Yes	Yes
TP53 Regulates Transcription of DNA Repair Genes Homo sapiens R-HSA-6796648	5.38266e-06	0.000305018	ATF2;MDC1;CCNK;CCNT2;SSRP1;GTF2F1;DDB2;CDK7;POLR2A;TCEA1;CDK12;CDK13;NELFE	No		Signaling by PTK6 Homo sapiens R-HSA-8848021	6.7444e-06	0.000382183	PXN;STAT3;ARHGAP35;EGFR;BCAR1	Yes		Platelet degranulation Homo sapiens R-HSA-114608	0.0229616	1	ISLR;CD36;GAS6;CLU;SEPP1	Yes	Yes
Rho GTPase cycle Homo sapiens R-HSA-194840	5.99026e-06	0.000327325	ARHGEF11;RALBP1;ARHGEF16;ARHGAP1;ARHGAP39;ARHGAP17;MYO9B;ARHGAP5;GMIP;ARHGAP35;ARHGAP12;FGD3;ARHGAP32;AKAP13;ARHGDIA;TRIP10;ARHGEF2;ARHGEF7;ARHGEF6	Yes		Netrin mediated repulsion signals Homo sapiens R-HSA-418886	6.97695e-06	0.00038124	PTPN11;FYN;PTK2	No		Metabolism of Angiotensinogen to Angiotensins Homo sapiens R-HSA-2022377	0.0244553	1	ACE;AGT	No	No
Membrane Trafficking Homo sapiens R-HSA-199991	6.79686e-06	0.000358593	USP6NL;DYNC1I2;COPB2;C2CD5;TMF1;VPS4B;USO1;ARRB1;KLC1;BICD2;TGOLN2;KLC3;GOLGA4;SCFD1;KLC2;VPS51;PPP6R3;KIF13B;AKT1;KIF1C;STX4;SPTAN1;SPTBN1;RAB8A;SEC31A;SPTBN2;TPD52;PRKAB2;SNAPIN;SORT1;TRAPPC10;SEC16A;GBF1;PUM1;IGF2R;ARFGAP2;GAK;TJP1;VAMP4;SEC22B;PAFAH1B2;EXOC1	Yes		Signalling to ERKs Homo sapiens R-HSA-187687	7.05752e-06	0.000372345	PTPRA;FYN;MAPK14;VCL;EGFR;PTK2;MAPK12;CRKL	Yes		PI3K events in ERBB2 signaling Homo sapiens R-HSA-1963642	0.0244553	1	BTC;ERBB4	Yes	Yes
Caspase-mediated cleavage of cytoskeletal proteins Homo sapiens R-HSA-264870	8.93379e-06	0.000455623	DBNL;MAPT;VIM;SPTAN1;ADD1;PLEC	No		RHO GTPase Effectors Homo sapiens R-HSA-195258	7.47561e-06	0.000381256	ITGB1;WAS;ABL1;MYH9;WASL;ACTB;PTK2;ACTG1	Yes		GRB2 events in ERBB2 signaling Homo sapiens R-HSA-1963640	0.0244553	1	BTC;ERBB4	Yes	Yes
Insulin receptor signalling cascade Homo sapiens R-HSA-74751	9.55676e-06	0.000471672	PRKAA1;CAMK2D;IRS1;ARAF;ARRB1;RPTOR;PSMD2;PEA15;ERBB2;GRB10;EIF4EBP1;AKT1;PSMD1;FYN;SPTAN1;MARK3;SPTBN1;SPTBN2;MAPK3;PRKAB2;ACTN2;DAB2IP;BRAF;TSC1;PPP2R5D;MTOR;RRAGC;RRAGD;AKT1S1;TLN1;RAF1;EIF4G1	Yes		Signaling by EGFR Homo sapiens R-HSA-177929	1.08992e-05	0.000537928	PTPRA;PRKCD;PXN;FYN;PTPN11;PIK3R1;VCL;EGFR;PTK2	Yes		Response to elevated platelet cytosolic Ca2+ Homo sapiens R-HSA-76005	0.0273848	1	ISLR;CD36;GAS6;CLU;SEPP1	Yes	Yes
RNA Polymerase I, RNA Polymerase III, and Mitochondrial Transcription Homo sapiens R-HSA-504046	1.10124e-05	0.000526529	GTF3C1;GTF3C2;HDAC2;NFIX;GTF3C4;SSB;HDAC1;CHD4;CHD3;GATAD2B;GATAD2A;SNAPC5;CDK7;MTA1;POLR1A;NFIB;NFIC;MAPK3	Yes		PECAM1 interactions Homo sapiens R-HSA-210990	1.27184e-05	0.000608099	INPP5D;PTPN11;FYN	No		O-linked glycosylation Homo sapiens R-HSA-5173105	0.0273848	1	ADAMTSL1;SPON2;MUC16;ADAMTS17;ADAMTS10	No	No
RHO GTPase Effectors Homo sapiens R-HSA-195258	1.698e-05	0.000787253	CDKN1B;KDM1A;ROCK1;KLC1;CENPA;ACTB;MYLK;ACTG1;KLC3;KLC2;CDH1;CTNNA1;FLNA;MYH14;PAK2;CLASP1;CLASP2;MAPK3;RANBP2;PPP1R12A;LIMK1;PPP2R5D;KTN1;FMNL2;ABI1;CTNNB1;MYH9;NUP98;MYL9	Yes		Signaling by Rho GTPases Homo sapiens R-HSA-194315	1.42001e-05	0.000658368	ITGB1;WAS;ABL1;MYH9;WASL;ACTB;ARHGAP35;PTK2;ACTG1	Yes		Ligand-dependent caspase activation Homo sapiens R-HSA-140534	0.0274392	1	TNFSF10;TLR3	No	No
Cell-Cell communication Homo sapiens R-HSA-1500931	1.71137e-05	0.000770116	ACTN2;ITGB4;ACTN1;CTNND1;PXN;PARVA;F11R;MAPK14;CD2AP;CDH1;CDH11;CTNNA1;FLNA;CTNNB1;FYN;SPTAN1;SPTBN1;PLEC;ARHGEF6	No		Signal regulatory protein (SIRP) family interactions Homo sapiens R-HSA-391160	1.64869e-05	0.000741912	PTPN11;PTK2;SKAP2	No		SHC1 events in ERBB2 signaling Homo sapiens R-HSA-1250196	0.0305612	1	BTC;ERBB4	Yes	Yes
IRS-mediated signalling Homo sapiens R-HSA-112399	1.99699e-05	0.00087297	PRKAA1;CAMK2D;IRS1;ARAF;ARRB1;RPTOR;PSMD2;PEA15;ERBB2;EIF4EBP1;AKT1;PSMD1;FYN;SPTAN1;MARK3;SPTBN1;SPTBN2;MAPK3;PRKAB2;ACTN2;DAB2IP;BRAF;TSC1;PPP2R5D;MTOR;RRAGC;RRAGD;AKT1S1;TLN1;RAF1;EIF4G1	Yes		DCC mediated attractive signaling Homo sapiens R-HSA-418885	2.09237e-05	0.000914664	FYN;WASL;PTK2	No		Phase 4 - resting membrane potential Homo sapiens R-HSA-5576886	0.0338164	1	KCNK15;KCNK3	No	No
IGF1R signaling cascade Homo sapiens R-HSA-2428924	2.62573e-05	0.00111594	PRKAA1;CAMK2D;IRS1;ARAF;ARRB1;RPTOR;PSMD2;PEA15;ERBB2;EIF4EBP1;AKT1;PSMD1;FYN;SPTAN1;MARK3;SPTBN1;SPTBN2;MAPK3;PRKAB2;ACTN2;DAB2IP;BRAF;TSC1;PPP2R5D;MTOR;RRAGC;RRAGD;AKT1S1;TLN1;RAF1;EIF4G1	Yes		Netrin-1 signaling Homo sapiens R-HSA-373752	2.25135e-05	0.000956823	FYN;PTPN11;WASL;PTK2	No		EPH-ephrin mediated repulsion of cells Homo sapiens R-HSA-3928665	0.0373023	1	EPHB6;VAV3;EPHA7	Yes	Yes
Signaling by Type 1 Insulin-like Growth Factor 1 Receptor (IGF1R) Homo sapiens R-HSA-2404192	2.62573e-05	0.00108578	PRKAA1;CAMK2D;IRS1;ARAF;ARRB1;RPTOR;PSMD2;PEA15;ERBB2;EIF4EBP1;AKT1;PSMD1;FYN;SPTAN1;MARK3;SPTBN1;SPTBN2;MAPK3;PRKAB2;ACTN2;DAB2IP;BRAF;TSC1;PPP2R5D;MTOR;RRAGC;RRAGD;AKT1S1;TLN1;RAF1;EIF4G1	Yes		Platelet sensitization by LDL Homo sapiens R-HSA-432142	3.87558e-05	0.0016026	FGR;PTPN11;MAPK14	No		Ion channel transport Homo sapiens R-HSA-983712	0.0376345	1	RYR2;ATP13A4;ATP2B2;TRPM5;TRPM6;ANO5;CLCA4	Yes	No
IRS-related events triggered by IGF1R Homo sapiens R-HSA-2428928	2.62573e-05	0.0010572	PRKAA1;CAMK2D;IRS1;ARAF;ARRB1;RPTOR;PSMD2;PEA15;ERBB2;EIF4EBP1;AKT1;PSMD1;FYN;SPTAN1;MARK3;SPTBN1;SPTBN2;MAPK3;PRKAB2;ACTN2;DAB2IP;BRAF;TSC1;PPP2R5D;MTOR;RRAGC;RRAGD;AKT1S1;TLN1;RAF1;EIF4G1	Yes		Regulation of signaling by CBL Homo sapiens R-HSA-912631	4.63747e-05	0.00186719	FYN;PIK3R1;CRKL	No		Activation of anterior HOX genes in hindbrain development during early embryogenesis Homo sapiens R-HSA-5617472	0.0482178	1	MEIS1;HOXD4;HIST1H2AC;HIST2H2BE	Yes	No
Cohesin Loading onto Chromatin Homo sapiens R-HSA-2470946	2.77163e-05	0.00108733	STAG1;NIPBL;STAG2;PDS5B;SMC3	No		Downstream signaling of activated FGFR2 Homo sapiens R-HSA-5654696	4.65759e-05	0.00182721	PTPRA;PRKCD;FYN;PTPN11;PIK3R1;VCL;EGFR;PTK2	Yes		Activation of HOX genes during differentiation Homo sapiens R-HSA-5619507	0.0482178	1	MEIS1;HOXD4;HIST1H2AC;HIST2H2BE	Yes	No
Sema4D in semaphorin signaling Homo sapiens R-HSA-400685	2.7878e-05	0.00106633	ARHGEF11;ROCK1;ERBB2;LIMK1;MYH14;MYH9;MYL9;ARHGAP35	Yes		Downstream signaling of activated FGFR4 Homo sapiens R-HSA-5654716	4.65759e-05	0.00178153	PTPRA;PRKCD;FYN;PTPN11;PIK3R1;VCL;EGFR;PTK2	Yes		Amino acid synthesis and interconversion (transamination) Homo sapiens R-HSA-70614	0.0558839	1	GPT;ASPA	No	No
RNA Polymerase II Transcription Homo sapiens R-HSA-73857	2.79642e-05	0.00104354	CCNK;CCNT2;RBM8A;TAF12;EIF4A3;CSTF2;CASC3;SSRP1;GTF2F1;THOC5;SRRM1;CDK7;PABPN1;POLR2A;FIP1L1;TCEA1;SRSF11;NELFE	No		Downstream signaling of activated FGFR3 Homo sapiens R-HSA-5654708	4.65759e-05	0.00173808	PTPRA;PRKCD;FYN;PTPN11;PIK3R1;VCL;EGFR;PTK2	Yes		TRP channels Homo sapiens R-HSA-3295583	0.0558839	1	TRPM5;TRPM6	No	No
Developmental Biology Homo sapiens R-HSA-1266738	2.98566e-05	0.00108763	HSP90AB1;IRS1;ARAF;ARRB1;ARHGAP39;ACTB;ARHGAP35;ACTG1;YY1;PAGR1;RPS6KA3;DPYSL2;PSMD2;DPYSL3;PEA15;AKT1;PSMD1;ITGAV;SPTAN1;EPHB4;GIT1;ARHGEF11;HSP90AA1;ACTN2;PPP2R5D;NCOR2;MED24;NCOR1;COL6A3;MYH9;PLIN1;ARHGEF7;RAF1;TLN1;MYL9;DOCK1;CAMK2D;ROCK1;MYL12A;ABLIM1;POLR2A;ERBB2;CTNNA1;ABL2;MYH14;FYN;CTNNA2;PAK2;MARK3;SPTBN1;CLASP1;SPTBN2;CLASP2;MAPK3;FARP2;SPAG9;LIMK1;DAB2IP;MSN;BRAF;MAPK14;DLG1;CTNNB1;TC…	Yes		Signaling by Leptin Homo sapiens R-HSA-2586552	4.93923e-05	0.00179929	PTPRA;STAT3;FYN;PTPN11;VCL;EGFR;PTK2	Yes		Formation of the beta-catenin:TCF transactivating complex Homo sapiens R-HSA-201722	0.0596024	1	TLE4;HIST1H2AC;HIST2H2BE	Yes	No
Apoptosis Homo sapiens R-HSA-109581	3.93129e-05	0.00139881	DSP;DBNL;ROCK1;ADD1;TJP1;CDH1;PSMD2;LMNA;TP53BP2;AKT1;PSMD1;HIST1H1E;ACIN1;CTNNB1;DSG2;MAPT;VIM;SPTAN1;PAK2;PLEC;TJP2	Yes		Signaling by FGFR4 Homo sapiens R-HSA-5654743	4.96498e-05	0.00176661	PTPRA;PRKCD;FYN;PTPN11;PIK3R1;VCL;EGFR;PTK2	Yes		Caspase activation via extrinsic apoptotic signalig pathway Homo sapiens R-HSA-5357769	0.0641009	1	TNFSF10;TLR3	No	No
Regulation of TP53 Activity Homo sapiens R-HSA-5633007	3.99842e-05	0.00139036	USP7;PRKAB2;BRD1;PRKAA1;HDAC2;TAF12;BRPF3;HDAC1;CHD4;CHD3;SSRP1;MAPK14;GATAD2B;PML;MTOR;GATAD2A;PPP1R13L;TP53BP2;AKT1;TOPBP1	No		Downstream signaling of activated FGFR1 Homo sapiens R-HSA-5654687	4.96498e-05	0.00172646	PTPRA;PRKCD;FYN;PTPN11;PIK3R1;VCL;EGFR;PTK2	Yes		HDACs deacetylate histones Homo sapiens R-HSA-3214815	0.0646667	1	HIST2H2BF;HIST1H2AC;HIST2H2BE	Yes	No
Positive epigenetic regulation of rRNA expression Homo sapiens R-HSA-5250913	4.13782e-05	0.00140686	HDAC2;HDAC1;CHD4;CHD3;DEK;BAZ1B;ACTB;GATAD2B;GATAD2A;MTA1;MYBBP1A;POLR1A;SF3B1	Yes		Signaling by FGFR3 Homo sapiens R-HSA-5654741	5.07113e-05	0.00172418	PTPRA;PRKCD;FYN;PTPN11;PIK3R1;VCL;EGFR;PTK2	Yes		Neurotransmitter Receptor Binding And Downstream Transmission In The Postsynaptic Cell Homo sapiens R-HSA-112314	0.0681304	1	GRIA2;GRIK5;KCNJ15;GRIK4;ADCY2	Yes	No
Signaling by Insulin receptor Homo sapiens R-HSA-74752	4.76513e-05	0.00158492	PRKAA1;CAMK2D;IRS1;ARAF;ARRB1;RPTOR;PSMD2;PEA15;ERBB2;GRB10;EIF4EBP1;AKT1;PSMD1;FYN;SPTAN1;MARK3;SPTBN1;SPTBN2;MAPK3;PRKAB2;ACTN2;DAB2IP;BRAF;TSC1;PPP2R5D;MTOR;RRAGC;RRAGD;AKT1S1;TLN1;RAF1;EIF4G1	Yes		Interleukin receptor SHC signaling Homo sapiens R-HSA-912526	5.20182e-05	0.00173017	PTPRA;INPP5D;FYN;PIK3R1;VCL;EGFR;PTK2	Yes		Surfactant metabolism Homo sapiens R-HSA-5683826	0.0726938	1	CECR1;LMCD1	No	No
HIV Life Cycle Homo sapiens R-HSA-162587	4.86773e-05	0.0015846	NUP214;RANBP2;CCNK;POM121;CCNT2;LIG1;TAF12;VPS4B;HMGA1;NEDD4L;PSIP1;SSRP1;GTF2F1;CDK7;POLR2A;TCEA1;BANF1;NUP98;NELFE	No		Signalling to RAS Homo sapiens R-HSA-167044	5.33735e-05	0.00173748	PTPRA;FYN;MAPK14;VCL;EGFR;PTK2;MAPK12	Yes		Interaction between L1 and Ankyrins Homo sapiens R-HSA-445095	0.0726938	1	NFASC;SCN5A	Yes	No
Programmed Cell Death Homo sapiens R-HSA-5357801	5.15866e-05	0.00164432	DSP;DBNL;ROCK1;ADD1;TJP1;CDH1;PSMD2;LMNA;TP53BP2;AKT1;PSMD1;HIST1H1E;ACIN1;CTNNB1;DSG2;MAPT;VIM;SPTAN1;PAK2;PLEC;TJP2	Yes		Signaling by FGFR1 Homo sapiens R-HSA-5654736	5.40102e-05	0.00172157	PTPRA;PRKCD;FYN;PTPN11;PIK3R1;VCL;EGFR;PTK2	Yes		Extrinsic Pathway of Fibrin Clot Formation Homo sapiens R-HSA-140834	0.0744366	1	TFPI	No	No
mTORC1-mediated signalling Homo sapiens R-HSA-166208	5.36541e-05	0.00167532	RPTOR;RRAGC;RRAGD;AKT1S1;EIF4EBP1;MTOR;EIF4G1	No		Ephrin signaling Homo sapiens R-HSA-3928664	5.49134e-05	0.00171464	NCK2;FYN;EPHB3	Yes		Scavenging by Class B Receptors Homo sapiens R-HSA-3000471	0.0744366	1	CD36	No	No
SUMO E3 ligases SUMOylate target proteins Homo sapiens R-HSA-3108232	5.38193e-05	0.00164687	TOP2A;NUP214;RANBP2;TOP2B;MDC1;POM121;SMC3;PML;STAG1;MTA1;STAG2;SUMO1;NUP98;TP53BP1;HNRNPC	No		Interleukin-2 signaling Homo sapiens R-HSA-451927	6.21268e-05	0.00190108	PTPRA;INPP5D;FYN;PIK3R1;VCL;EGFR;PTK2	Yes		Estrogen biosynthesis Homo sapiens R-HSA-193144	0.0744366	1	HSD17B14	No	No
Vesicle-mediated transport Homo sapiens R-HSA-5653656	6.44209e-05	0.00193263	USP6NL;DYNC1I2;COPB2;C2CD5;TMF1;LRP1;VPS4B;USO1;ARRB1;KLC1;BICD2;TGOLN2;KLC3;GOLGA4;SCFD1;KLC2;VPS51;PPP6R3;KIF13B;AKT1;KIF1C;STX4;SPTAN1;SPTBN1;RAB8A;SEC31A;SPTBN2;TPD52;PRKAB2;HSP90AA1;SNAPIN;SORT1;TRAPPC10;SEC16A;GBF1;PUM1;IGF2R;ARFGAP2;GAK;TJP1;VAMP4;SEC22B;PAFAH1B2;EXOC1	Yes		DAP12 signaling Homo sapiens R-HSA-2424491	6.36936e-05	0.00191081	PTPRA;PRKCD;FYN;PTPN11;PIK3R1;VCL;EGFR;PTK2	Yes		PTK6 Expression Homo sapiens R-HSA-8849473	0.0744366	1	EPAS1	Yes	No
HIV Infection Homo sapiens R-HSA-162906	7.43776e-05	0.00218842	CCNK;POM121;CCNT2;VPS4B;NEDD4L;PSIP1;POLR2A;PSMD2;PSMD1;BANF1;FYN;PAK2;NELFE;NUP214;RANBP2;LIG1;TAF12;HMGA1;SSRP1;GTF2F1;CDK7;PACS1;ELMO1;TCEA1;NUP98	No		DAP12 interactions Homo sapiens R-HSA-2172127	8.57594e-05	0.00252331	PTPRA;PRKCD;FYN;PTPN11;PIK3R1;VCL;EGFR;PTK2	Yes		Activation of RAS in B cells Homo sapiens R-HSA-1169092	0.0744366	1	RASGRP3	No	No
Infectious disease Homo sapiens R-HSA-5663205	7.93282e-05	0.00229004	CCNK;POM121;CCNT2;HSP90AB1;VPS4B;RPLP0;NEDD4L;PSIP1;PABPN1;POLR2A;PSMD2;RPS3;PSMD1;BANF1;FYN;KPNA2;PAK2;KPNA3;NELFE;NUP214;RANBP2;HSP90AA1;LIG1;TAF12;HMGA1;SSRP1;GTF2F1;EEF2;CDK7;PACS1;CANX;ELMO1;TCEA1;NUP98	Yes		Signaling by FGFR2 Homo sapiens R-HSA-5654738	8.91308e-05	0.00257302	PTPRA;PRKCD;FYN;PTPN11;PIK3R1;VCL;EGFR;PTK2	Yes		Activation of Kainate Receptors upon glutamate binding Homo sapiens R-HSA-451326	0.0771217	1	GRIK5;GRIK4	Yes	No
RHO GTPases Activate ROCKs Homo sapiens R-HSA-5627117	9.71505e-05	0.0027526	PPP1R12A;ROCK1;LIMK1;MYH14;MYH9;MYL9	No		Signaling by FGFR Homo sapiens R-HSA-190236	9.80435e-05	0.0027779	PTPRA;PRKCD;FYN;PTPN11;PIK3R1;VCL;EGFR;PTK2	Yes		RNA Polymerase I Promoter Opening Homo sapiens R-HSA-73728	0.0771217	1	HIST1H2AC;HIST2H2BE	Yes	No
SUMOylation Homo sapiens R-HSA-2990846	9.78001e-05	0.00272062	NUP214;TOP2A;RANBP2;MDC1;TOP2B;POM121;SMC3;PML;STAG1;STAG2;MTA1;SUMO1;NUP98;TP53BP1;HNRNPC	No		Constitutive Signaling by Aberrant PI3K in Cancer Homo sapiens R-HSA-2219530	9.91644e-05	0.00275857	FYN;PTPN11;PIK3R1;EGFR	Yes		Packaging Of Telomere Ends Homo sapiens R-HSA-171306	0.0816324	1	HIST1H2AC;HIST2H2BE	Yes	No
Sema4D induced cell migration and growth-cone collapse Homo sapiens R-HSA-416572	0.000100041	0.00273327	ARHGEF11;ROCK1;LIMK1;ERBB2;MYH14;MYH9;MYL9	No		Muscle contraction Homo sapiens R-HSA-397014	0.000125912	0.0034401	ANXA2;PXN;VIM;HIPK1;VCL;HIPK2	Yes		Signaling by PTK6 Homo sapiens R-HSA-8848021	0.0838659	1	BTC;EPAS1;ERBB4	Yes	Yes
Smooth Muscle Contraction Homo sapiens R-HSA-445355	0.00013474	0.0036167	TPM3;PXN;TPM1;LMOD1;TLN1;MYL9;MYL12A;MYLK	No		IRS-mediated signalling Homo sapiens R-HSA-112399	0.000130952	0.00351503	PTPRA;FYN;PTPN11;PIK3R1;VCL;EGFR;PTK2	Yes		DNA methylation Homo sapiens R-HSA-5334118	0.0862222	1	HIST1H2AC;HIST2H2BE	Yes	No
Factors involved in megakaryocyte development and platelet production Homo sapiens R-HSA-983231	0.000154065	0.00406413	DOCK6;HDAC2;KDM1A;HDAC1;DOCK7;KLC1;KLC3;KLC2;CAPZB;PRKAR1A;PRKAR2B;SIN3A;KIFC1;PRKAR2A;KIF13B;KIF1C;DOCK1;RCOR1	Yes		GAB1 signalosome Homo sapiens R-HSA-180292	0.000137033	0.00361483	PXN;FYN;PTPN11;PIK3R1;EGFR	Yes		Conjugation of benzoate with glycine Homo sapiens R-HSA-177135	0.0886475	1	GLYATL2	No	No
p75 NTR receptor-mediated signalling Homo sapiens R-HSA-193704	0.000162547	0.00421519	ARHGEF11;HDAC2;RIPK2;HDAC1;ARHGEF16;RTN4;FGD3;AKAP13;ADAM17;ARHGDIA;ARHGEF2;ARHGEF7;ARHGEF6	Yes		Insulin receptor signalling cascade Homo sapiens R-HSA-74751	0.000139733	0.00362358	PTPRA;FYN;PTPN11;PIK3R1;VCL;EGFR;PTK2	Yes		Synthesis of 15-eicosatetraenoic acid derivatives Homo sapiens R-HSA-2142770	0.0886475	1	PTGS2	No	No
HSF1-dependent transactivation Homo sapiens R-HSA-3371571	0.000168807	0.00430457	RPTOR;CAMK2D;HSP90AA1;HSP90AB1;HSF1;AKT1S1;FKBP4;MTOR	No		IGF1R signaling cascade Homo sapiens R-HSA-2428924	0.000142764	0.00364048	PTPRA;FYN;PTPN11;PIK3R1;VCL;EGFR;PTK2	Yes		Neuronal System Homo sapiens R-HSA-112316	0.0936219	1	GRIA2;KCNQ1;GRIK5;SLC1A2;KCNJ15;GRIK4;ADCY2;KCNK3	Yes	No
EPH-Ephrin signaling Homo sapiens R-HSA-2682334	0.000179843	0.00451082	HSP90AA1;ROCK1;LIMK1;ACTB;MYL12A;ACTG1;MYH9;MYH14;FYN;ARHGEF7;MYL9;PAK2;EPHB4;GIT1	Yes		Signaling by Type 1 Insulin-like Growth Factor 1 Receptor (IGF1R) Homo sapiens R-HSA-2404192	0.000142764	0.0035808	PTPRA;FYN;PTPN11;PIK3R1;VCL;EGFR;PTK2	Yes		Activated PKN1 stimulates transcription of AR (androgen receptor) regulated genes KLK2 and KLK3 Homo sapiens R-HSA-5625886	0.0956255	1	HIST1H2AC;HIST2H2BE	Yes	No
Mitotic Prophase Homo sapiens R-HSA-68875	0.000189422	0.00467443	NUP214;RANBP2;POM121;NCAPH2;NEK7;USO1;LEMD3;SMC4;PHF8;ENSA;LMNA;BANF1;NUP98;TMPO;MAPK3	Yes		IRS-related events triggered by IGF1R Homo sapiens R-HSA-2428928	0.000142764	0.00352305	PTPRA;FYN;PTPN11;PIK3R1;VCL;EGFR;PTK2	Yes		Lipid digestion, mobilization, and transport Homo sapiens R-HSA-73923	0.0958042	1	ABCA1;FABP3;NCEH1	Yes	Yes
Ephrin signaling Homo sapiens R-HSA-3928664	0.000196004	0.0047601	FYN;ARHGEF7;PAK2;MYL12A;EPHB4;GIT1	Yes		PTK6 Regulates RHO GTPases, RAS GTPase and MAP kinases Homo sapiens R-HSA-8849471	0.000144437	0.00350776	PXN;ARHGAP35;BCAR1	No		PPARA activates gene expression Homo sapiens R-HSA-1989781	0.0963605	1	ABCA1;HMGCS2;CD36;AGT	Yes	No
Nucleotide Excision Repair Homo sapiens R-HSA-5696398	0.00021034	0.00502844	USP7;LIG1;MCRS1;XRCC1;ACTB;DDB2;YY1;POLD3;TFPT;CDK7;SUMO1;POLR2A;TCEA1;ERCC5;HMGN1	No		NOSTRIN mediated eNOS trafficking Homo sapiens R-HSA-203641	0.000152869	0.00365453	CAV1;WASL	No		SIRT1 negatively regulates rRNA Expression Homo sapiens R-HSA-427359	0.100432	1	HIST1H2AC;HIST2H2BE	Yes	No
Transcriptional activity of SMAD2/SMAD3:SMAD4 heterotrimer Homo sapiens R-HSA-2173793	0.000210409	0.00495271	NCOR2;CCNK;CCNT2;NCOR1;SNW1;HDAC1;NEDD4L;JUNB;TRIM33	No		Fc epsilon receptor (FCERI) signaling Homo sapiens R-HSA-2454202	0.000165576	0.0038974	TEC;PTPRA;FYN;PTPN11;PIK3R1;VCL;EGFR;PTK2	Yes		Axon guidance Homo sapiens R-HSA-422475	0.100724	1	EPHB6;BTC;VAV3;EPHA7;NFASC;ERBB4;ST8SIA2;PLXNA2;SCN5A;MET;PFN2;RASGRP3	Yes	Yes
VEGFR2 mediated vascular permeability Homo sapiens R-HSA-5218920	0.000226107	0.00524158	HSP90AA1;CTNND1;CTNNA1;AKT1;CTNNB1;PAK2;MTOR	Yes		Myogenesis Homo sapiens R-HSA-525793	0.000201266	0.00466571	ABL1;MAPK14;MAPK12	No		GLI proteins bind promoters of Hh responsive genes to promote transcription Homo sapiens R-HSA-5635851	0.102641	1	GLI3	No	No
Cell junction organization Homo sapiens R-HSA-446728	0.000234086	0.00534553	ITGB4;ACTN1;CTNND1;PXN;PARVA;F11R;CDH1;CDH11;CTNNA1;FLNA;CTNNB1;PLEC;ARHGEF6	No		CDO in myogenesis Homo sapiens R-HSA-375170	0.000201266	0.00459607	ABL1;MAPK14;MAPK12	No		Phase 3 - rapid repolarisation Homo sapiens R-HSA-5576890	0.102641	1	KCNQ1	No	No
Mitotic Telophase/Cytokinesis Homo sapiens R-HSA-68884	0.000240705	0.00541586	STAG1;NIPBL;STAG2;PDS5B;SMC3	No		Signaling by Insulin receptor Homo sapiens R-HSA-74752	0.000228639	0.00514438	PTPRA;FYN;PTPN11;PIK3R1;VCL;EGFR;PTK2	Yes		Neurofascin interactions Homo sapiens R-HSA-447043	0.102641	1	NFASC	No	No
Signaling by EGFR Homo sapiens R-HSA-177929	0.00025451	0.00564349	CAMK2D;AHCYL1;CDKN1B;SH3KBP1;IRS1;PXN;ARAF;ARRB1;PRKAR2B;PSMD2;PRKAR2A;PEA15;ERBB2;AKT1;PSMD1;FYN;SPTAN1;MARK3;SPTBN1;SPTBN2;MAPK3;ACTN2;DAB2IP;BRAF;PPP2R5D;EPS15L1;MTOR;ADAM17;PRKAR1A;AKT1S1;TLN1;ARHGEF7;RAF1	Yes		Signaling by Robo receptor Homo sapiens R-HSA-376176	0.000270882	0.00600652	ABL1;NCK2;ABL2	Yes		Synthesis of Ketone Bodies Homo sapiens R-HSA-77111	0.102641	1	HMGCS2	No	No
Energy dependent regulation of mTOR by LKB1-AMPK Homo sapiens R-HSA-380972	0.000289015	0.00631704	RPTOR;PRKAA1;PRKAB2;RRAGC;RRAGD;TSC1;MTOR	No		Smooth Muscle Contraction Homo sapiens R-HSA-445355	0.000297125	0.0064943	ANXA2;PXN;VCL	No		TRAIL signaling Homo sapiens R-HSA-75158	0.102641	1	TNFSF10	No	No
Regulation of cytoskeletal remodeling and cell spreading by IPP complex components Homo sapiens R-HSA-446388	0.000322524	0.00695016	ACTN1;PXN;PARVA;ARHGEF6	No		EPHA-mediated growth cone collapse Homo sapiens R-HSA-3928663	0.000324955	0.00700254	MYH9;FYN;PTK2	Yes		Regulation of lipid metabolism by Peroxisome proliferator-activated receptor alpha (PPARalpha) Homo sapiens R-HSA-400206	0.10354	1	ABCA1;HMGCS2;CD36;AGT	Yes	No
Signaling by PTK6 Homo sapiens R-HSA-8848021	0.000335226	0.00712354	KHDRBS1;CDKN1B;PXN;ERBB2;ELMO1;DAB2IP;AKT1;DOCK1;CRK;ARHGAP35;PELP1	Yes		PI5P, PP2A and IER3 Regulate PI3K/AKT Signaling Homo sapiens R-HSA-6811558	0.000326981	0.00694835	FYN;PTPN11;PIK3R1;EGFR	Yes		Transmission across Chemical Synapses Homo sapiens R-HSA-112315	0.107198	1	GRIA2;GRIK5;SLC1A2;KCNJ15;GRIK4;ADCY2	Yes	No
Signaling by FGFR2 Homo sapiens R-HSA-5654738	0.000344698	0.0072245	CAMK2D;AHCYL1;CDKN1B;IRS1;ARAF;ARRB1;PTBP1;POLR2A;PRKAR2B;PSMD2;PRKAR2A;PEA15;ERBB2;AKT1;PSMD1;FYN;HNRNPA1;SPTAN1;MARK3;SPTBN1;SPTBN2;MAPK3;ACTN2;DAB2IP;BRAF;PPP2R5D;GTF2F1;MTOR;HNRNPM;PRKAR1A;AKT1S1;TLN1;RAF1	Yes		Signaling by ERBB4 Homo sapiens R-HSA-1236394	0.000327485	0.00686373	PTPRA;FYN;PTPN11;PIK3R1;VCL;EGFR;PTK2	Yes		Organic anion transporters Homo sapiens R-HSA-428643	0.11642	1	SLC5A8	No	No
RNA Polymerase I Transcription Initiation Homo sapiens R-HSA-73762	0.000355237	0.00734477	HDAC2;CDK7;MTA1;HDAC1;POLR1A;CHD4;CHD3;GATAD2B;GATAD2A	No		FRS-mediated FGFR2 signaling Homo sapiens R-HSA-5654700	0.00034324	0.00709672	PTPRA;FYN;PTPN11;VCL;EGFR;PTK2	Yes		Sema4D mediated inhibition of cell attachment and migration Homo sapiens R-HSA-416550	0.11642	1	MET	Yes	Yes
PI3K Cascade Homo sapiens R-HSA-109704	0.00038464	0.00784665	RPTOR;PRKAB2;PRKAA1;RRAGC;IRS1;RRAGD;AKT1S1;EIF4EBP1;AKT1;TSC1;MTOR;EIF4G1	No		FRS-mediated FGFR4 signaling Homo sapiens R-HSA-5654712	0.00034324	0.0070021	PTPRA;FYN;PTPN11;VCL;EGFR;PTK2	Yes		Terminal pathway of complement Homo sapiens R-HSA-166665	0.11642	1	CLU	No	No
Hemostasis Homo sapiens R-HSA-109582	0.000432337	0.00870362	DOCK6;GRB7;HDAC2;KDM1A;HDAC1;DOCK7;ARRB1;F11R;KLC1;TTN;KLC3;KLC2;GRB14;CAPZB;PRKAR2B;SIN3A;PRKAR2A;TMSB4X;KIF13B;AKT1;FLNA;KIF1C;STX4;ITGAV;FYN;MAPK3;ABCC4;CXADR;BRPF3;ACTN2;ACTN1;PPP2R5D;GAB2;ATP2B1;MAPK14;STIM1;PRKAR1A;KIFC1;TLN1;ALDOA;RAF1;CRK;DOCK1;RCOR1;CD44	Yes		FRS-mediated FGFR3 signaling Homo sapiens R-HSA-5654706	0.00034324	0.00690997	PTPRA;FYN;PTPN11;VCL;EGFR;PTK2	Yes		Insulin-like Growth Factor-2 mRNA Binding Proteins (IGF2BPs/IMPs/VICKZs) bind RNA Homo sapiens R-HSA-428359	0.11642	1	IGF2BP2	Yes	Yes
Signaling by FGFR Homo sapiens R-HSA-190236	0.000440487	0.00875252	CAMK2D;AHCYL1;CDKN1B;IRS1;ARAF;ARRB1;PTBP1;POLR2A;PRKAR2B;PSMD2;PRKAR2A;PEA15;ERBB2;AKT1;PSMD1;FYN;HNRNPA1;SPTAN1;MARK3;SPTBN1;SPTBN2;MAPK3;ACTN2;DAB2IP;BRAF;PPP2R5D;GTF2F1;MTOR;HNRNPM;PRKAR1A;AKT1S1;TLN1;RAF1	Yes		FRS-mediated FGFR1 signaling Homo sapiens R-HSA-5654693	0.00034324	0.00682023	PTPRA;FYN;PTPN11;VCL;EGFR;PTK2	Yes		Cross-presentation of particulate exogenous antigens (phagosomes) Homo sapiens R-HSA-1236973	0.11642	1	CD36	Yes	No
Nephrin interactions Homo sapiens R-HSA-373753	0.000476	0.00933691	ACTN2;ACTN1;FYN;SPTAN1;SPTBN1;CD2AP	No		PI3K/AKT Signaling in Cancer Homo sapiens R-HSA-2219528	0.000374493	0.00734582	FYN;PTPN11;PIK3R1;EGFR	Yes		Nicotinamide salvaging Homo sapiens R-HSA-197264	0.11642	1	PTGS2	No	No
M Phase Homo sapiens R-HSA-68886	0.000585774	0.0113447	POM121;USO1;PDS5B;SMC3;SMC4;CENPA;PHF8;NIPBL;PSMD2;ENSA;LMNA;PSMD1;BANF1;CLASP1;TMPO;CLASP2;MAPK3;NUP214;RANBP2;NCAPH2;NEK7;PPP2R5D;LEMD3;STAG1;STAG2;NUP98	Yes		Frs2-mediated activation Homo sapiens R-HSA-170968	0.000375363	0.00726968	PTPRA;FYN;VCL;EGFR;PTK2;CRKL	Yes		Conjugation of salicylate with glycine Homo sapiens R-HSA-177128	0.11642	1	GLYATL2	No	No
RNA Polymerase III Abortive And Retractive Initiation Homo sapiens R-HSA-749476	0.000658632	0.0125963	GTF3C1;SNAPC5;GTF3C2;GTF3C4;NFIX;SSB;NFIB;NFIC	No		MAPK1/MAPK3 signaling Homo sapiens R-HSA-5684996	0.00038375	0.00733921	PTPRA;FYN;PTPN11;VCL;EGFR;PTK2	Yes		Ketone body metabolism Homo sapiens R-HSA-74182	0.11642	1	HMGCS2	No	No
RNA Polymerase III Transcription Homo sapiens R-HSA-74158	0.000658632	0.0124408	GTF3C1;SNAPC5;GTF3C2;GTF3C4;NFIX;SSB;NFIB;NFIC	No		Prolonged ERK activation events Homo sapiens R-HSA-169893	0.000392283	0.00740978	PTPRA;FYN;VCL;EGFR;PTK2;CRKL	Yes		Downregulation of ERBB4 signaling Homo sapiens R-HSA-1253288	0.11642	1	ERBB4	No	No
Nuclear Envelope Breakdown Homo sapiens R-HSA-2980766	0.000667395	0.0124526	NUP214;RANBP2;POM121;LMNA;NEK7;BANF1;NUP98;LEMD3;TMPO	No		Apoptotic cleavage of cellular proteins Homo sapiens R-HSA-111465	0.000418362	0.00780602	PRKCD;VIM;PTK2	No		Fatty acid, triacylglycerol, and ketone body metabolism Homo sapiens R-HSA-535734	0.11817	1	ABCA1;MOGAT2;GPD1;CD36;HMGCS2;AGT	Yes	No
mRNA 3'-end processing Homo sapiens R-HSA-72187	0.000667395	0.0123026	RBM8A;PABPN1;FIP1L1;EIF4A3;CSTF2;CASC3;THOC5;SRSF11;SRRM1	No		Regulation of TP53 Activity through Phosphorylation Homo sapiens R-HSA-6804756	0.000426749	0.00786658	DYRK2;MAPK14;HIPK1;HIPK2	No		GABA B receptor activation Homo sapiens R-HSA-977444	0.120286	1	KCNJ15;ADCY2	No	No
Post-Elongation Processing of Intron-Containing pre-mRNA Homo sapiens R-HSA-112296	0.000667395	0.0121561	RBM8A;PABPN1;FIP1L1;EIF4A3;CSTF2;CASC3;THOC5;SRSF11;SRRM1	No		Negative regulation of the PI3K/AKT network Homo sapiens R-HSA-199418	0.000445268	0.00811024	FYN;PTPN11;PIK3R1;EGFR	Yes		Activation of GABAB receptors Homo sapiens R-HSA-991365	0.120286	1	KCNJ15;ADCY2	No	No
Vpr-mediated nuclear import of PICs Homo sapiens R-HSA-180910	0.000694164	0.012495	RANBP2;NUP214;POM121;HMGA1;PSIP1;BANF1;NUP98	No		VEGFR2 mediated cell proliferation Homo sapiens R-HSA-5218921	0.000446648	0.00803967	PTPRA;PRKCD;FYN;VCL;EGFR;PTK2	Yes		Formation of Fibrin Clot (Clotting Cascade) Homo sapiens R-HSA-140877	0.120286	1	SERPINE2;TFPI	No	No
HIV elongation arrest and recovery Homo sapiens R-HSA-167287	0.000694164	0.0123497	CCNK;CCNT2;POLR2A;TCEA1;SSRP1;GTF2F1;NELFE	No		Role of Abl in Robo-Slit signaling Homo sapiens R-HSA-428890	0.000544712	0.00969081	ABL1;ABL2	No		Nuclear signaling by ERBB4 Homo sapiens R-HSA-1251985	0.120286	1	BTC;ERBB4	Yes	Yes
Pausing and recovery of HIV elongation Homo sapiens R-HSA-167290	0.000694164	0.0122077	CCNK;CCNT2;POLR2A;TCEA1;SSRP1;GTF2F1;NELFE	No		Activation of PPARGC1A (PGC-1alpha) by phosphorylation Homo sapiens R-HSA-2151209	0.000679147	0.0119436	MAPK14;MAPK12	No		PRC2 methylates histones and DNA Homo sapiens R-HSA-212300	0.125392	1	HIST1H2AC;HIST2H2BE	Yes	No
Elongation arrest and recovery Homo sapiens R-HSA-112387	0.000694164	0.012069	CCNK;CCNT2;POLR2A;TCEA1;SSRP1;GTF2F1;NELFE	No		Signaling by ERBB2 Homo sapiens R-HSA-1227986	0.000746887	0.0129856	FYN;PIK3R1;EGFR	Yes		Peptide hormone metabolism Homo sapiens R-HSA-2980736	0.128381	1	ACE;PLA2G7;AGT	Yes	No
Signaling by TGF-beta Receptor Complex Homo sapiens R-HSA-170834	0.00071364	0.0122682	NCOR2;CCNK;CCNT2;NCOR1;SNW1;HDAC1;NEDD4L;CGN;F11R;JUNB;TRIM33	No		Interleukin-6 signaling Homo sapiens R-HSA-1059683	0.000827944	0.0142332	STAT3;PTPN11	No		Sperm Motility And Taxes Homo sapiens R-HSA-1300642	0.129989	1	CATSPER2	No	No
Cell-extracellular matrix interactions Homo sapiens R-HSA-446353	0.000723726	0.0123033	ACTN1;PXN;FLNA;PARVA;ARHGEF6	No		DSCAM interactions Homo sapiens R-HSA-376172	0.000827944	0.014075	MAPK14;MAPK12	No		Organic cation transport Homo sapiens R-HSA-549127	0.129989	1	SLC22A15	Yes	No
Sema3A PAK dependent Axon repulsion Homo sapiens R-HSA-399954	0.000723726	0.0121681	HSP90AA1;HSP90AB1;LIMK1;FYN;PAK2	Yes		Antigen activates B Cell Receptor (BCR) leading to generation of second messengers Homo sapiens R-HSA-983695	0.000848646	0.0142684	FYN;PIK3R1;PIK3AP1	Yes		Transport of gamma-carboxylated protein precursors from the endoplasmic reticulum to the Golgi apparatus Homo sapiens R-HSA-159763	0.129989	1	GAS6	No	No
Transport of Mature Transcript to Cytoplasm Homo sapiens R-HSA-72202	0.000802355	0.0133435	NUP214;RANBP2;POM121;RBM8A;FIP1L1;EIF4A3;CASC3;NUP98;THOC5;SRSF11;SRRM1	No		EPH-ephrin mediated repulsion of cells Homo sapiens R-HSA-3928665	0.00090266	0.0150116	CLTC;FYN;EPHB3	Yes		Prostanoid ligand receptors Homo sapiens R-HSA-391908	0.129989	1	PTGER3	No	No
Establishment of Sister Chromatid Cohesion Homo sapiens R-HSA-2468052	0.000895138	0.0147265	STAG1;STAG2;PDS5B;SMC3	No		MAPK family signaling cascades Homo sapiens R-HSA-5683057	0.000907616	0.0149317	PTPRA;FYN;PTPN11;VCL;EGFR;PTK2	Yes		AKT phosphorylates targets in the nucleus Homo sapiens R-HSA-198693	0.129989	1	FOXO4	Yes	No
S Phase Homo sapiens R-HSA-69242	0.000937465	0.0152587	GINS2;CDKN1B;LIG1;MAX;PDS5B;SMC3;POLD3;STAG1;CDK7;STAG2;PSMD2;MCM3;PSMD1;MCM6;MCM2	No		Physiological factors Homo sapiens R-HSA-5578768	0.00099099	0.0161299	HIPK1;HIPK2	Yes		Conjugation of carboxylic acids Homo sapiens R-HSA-159424	0.129989	1	GLYATL2	No	No
APOBEC3G mediated resistance to HIV-1 infection Homo sapiens R-HSA-180689	0.00104068	0.0167604	HMGA1;PSIP1;BANF1	No		Apoptotic execution phase Homo sapiens R-HSA-75153	0.00107763	0.0173556	PRKCD;VIM;PTK2	No		Amino Acid conjugation Homo sapiens R-HSA-156587	0.129989	1	GLYATL2	No	No
Disease Homo sapiens R-HSA-1643685	0.00105382	0.0167953	CCNK;CDKN1B;CCNT2;HSP90AB1;IRS1;RPLP0;PSIP1;PSMD2;TRIM24;MYO18A;AKT1;PSMD1;BANF1;KPNA2;KPNA3;NELFE;NUP214;HSP90AA1;LIG1;AXIN1;PPP2R5D;GAB2;GTF2F1;NCOR2;ADAM17;NCOR1;PACS1;CANX;AKT1S1;ELMO1;NUP98;HDAC4;POM121;HDAC2;HDAC1;VPS4B;NEDD4L;ACACA;POLR2A;PABPN1;ERBB2;RPS3;FYN;PAK2;RANBP2;TAF12;HMGA1;SSRP1;EEF2;MTOR;CDK7;SNW1;TCEA1;CTNNB1	Yes		Platelet Adhesion to exposed collagen Homo sapiens R-HSA-75892	0.00116817	0.0186178	ITGB1;FYN	No		Condensation of Prophase Chromosomes Homo sapiens R-HSA-2299718	0.130548	1	HIST1H2AC;HIST2H2BE	Yes	No
Intra-Golgi and retrograde Golgi-to-ER traffic Homo sapiens R-HSA-6811442	0.00107444	0.0169474	USP6NL;COPB2;DYNC1I2;TMF1;GBF1;KLC1;IGF2R;BICD2;ARFGAP2;TGOLN2;GOLGA4;KLC3;KLC2;VPS51;KIF13B;KIF1C;VAMP4;SEC22B;PAFAH1B2	No		p38MAPK events Homo sapiens R-HSA-171007	0.00116817	0.0184258	MAPK14;MAPK12	No		Signaling by Retinoic Acid Homo sapiens R-HSA-5362517	0.135752	1	CRABP1;PDK4	Yes	No
Formation of HIV elongation complex in the absence of HIV Tat Homo sapiens R-HSA-167152	0.00107513	0.0167852	CCNK;CDK7;CCNT2;POLR2A;TCEA1;SSRP1;GTF2F1;NELFE	No		GPVI-mediated activation cascade Homo sapiens R-HSA-114604	0.00120538	0.0188187	FYN;PTPN11;PIK3R1	Yes		Transcriptional regulation of pluripotent stem cells Homo sapiens R-HSA-452723	0.135752	1	SOX2;EPAS1	Yes	Yes
RNA Polymerase II Transcription Elongation Homo sapiens R-HSA-75955	0.00107513	0.0166157	CCNK;CDK7;CCNT2;POLR2A;TCEA1;SSRP1;GTF2F1;NELFE	No		PI-3K cascade:FGFR1 Homo sapiens R-HSA-5654689	0.00139149	0.0215048	FYN;PTPN11;PIK3R1;EGFR	Yes		Deactivation of the beta-catenin transactivating complex Homo sapiens R-HSA-3769402	0.135752	1	SOX2;TLE4	Yes	No
Formation of RNA Pol II elongation complex Homo sapiens R-HSA-112382	0.00107513	0.0164495	CCNK;CDK7;CCNT2;POLR2A;TCEA1;SSRP1;GTF2F1;NELFE	No		PI-3K cascade:FGFR3 Homo sapiens R-HSA-5654710	0.00139149	0.0212897	FYN;PTPN11;PIK3R1;EGFR	Yes		Vasopressin regulates renal water homeostasis via Aquaporins Homo sapiens R-HSA-432040	0.141002	1	ADCY2;AQP3	Yes	No
RNA polymerase II transcribes snRNA genes Homo sapiens R-HSA-6807505	0.00112495	0.0170413	SNAPC5;CCNK;CDK7;CCNT2;POLR2A;INTS1;INTS3;SRRT;PHAX;RPRD2;GTF2F1	No		PI3K events in ERBB4 signaling Homo sapiens R-HSA-1250342	0.00139149	0.021079	FYN;PTPN11;PIK3R1;EGFR	Yes		ERCC6 (CSB) and EHMT2 (G9a) positively regulate rRNA expression Homo sapiens R-HSA-427389	0.141002	1	HIST1H2AC;HIST2H2BE	Yes	No
Downstream signal transduction Homo sapiens R-HSA-186763	0.00116138	0.0174208	GRB7;CAMK2D;AHCYL1;CDKN1B;IRS1;ARAF;ARRB1;PRKAR2B;PSMD2;PRKAR2A;PEA15;ERBB2;AKT1;PSMD1;FYN;SPTAN1;MARK3;SPTBN1;SPTBN2;MAPK3;ACTN2;DAB2IP;BRAF;PPP2R5D;MTOR;PRKAR1A;AKT1S1;TLN1;RAF1;CRK	Yes		PIP3 activates AKT signaling Homo sapiens R-HSA-1257604	0.00139149	0.0208723	FYN;PTPN11;PIK3R1;EGFR	Yes		Collagen formation Homo sapiens R-HSA-1474290	0.142379	1	COLGALT2;MMP7;CTSS	Yes	No
Interactions of Vpr with host cellular proteins Homo sapiens R-HSA-176033	0.00122263	0.0181614	RANBP2;NUP214;POM121;HMGA1;PSIP1;BANF1;NUP98	No		PI-3K cascade:FGFR4 Homo sapiens R-HSA-5654720	0.00139149	0.0206697	FYN;PTPN11;PIK3R1;EGFR	Yes		Removal of aminoterminal propeptides from gamma-carboxylated proteins Homo sapiens R-HSA-159782	0.143349	1	GAS6	No	No
PTK6 Regulates RHO GTPases, RAS GTPase and MAP kinases Homo sapiens R-HSA-8849471	0.00124513	0.0183178	PXN;DAB2IP;ELMO1;CRK;DOCK1;ARHGAP35	No		PI-3K cascade:FGFR2 Homo sapiens R-HSA-5654695	0.00139149	0.0204709	FYN;PTPN11;PIK3R1;EGFR	Yes		Gamma-carboxylation of protein precursors Homo sapiens R-HSA-159740	0.143349	1	GAS6	No	No
NGF signalling via TRKA from the plasma membrane Homo sapiens R-HSA-187037	0.00128237	0.0186859	CAMK2D;AHCYL1;CDKN1B;IRS1;ARAF;ARRB1;RPS6KA3;PRKAR2B;PSMD2;PRKAR2A;PEA15;ERBB2;AKT1;PSMD1;FYN;SPTAN1;MARK3;SPTBN1;SPTBN2;MAPK3;ACTN2;KIDINS220;DAB2IP;BRAF;PPP2R5D;MAPK14;MTOR;PRKAR1A;AKT1S1;TLN1;RAF1;CRK	Yes		PI3K/AKT activation Homo sapiens R-HSA-198203	0.0015217	0.0221734	FYN;PTPN11;PIK3R1;EGFR	Yes		Adenylate cyclase activating pathway Homo sapiens R-HSA-170660	0.143349	1	ADCY2	No	No
Late Phase of HIV Life Cycle Homo sapiens R-HSA-162599	0.0012997	0.0187599	NUP214;RANBP2;CCNK;POM121;CCNT2;TAF12;VPS4B;NEDD4L;SSRP1;GTF2F1;CDK7;POLR2A;TCEA1;NUP98;NELFE	No		p130Cas linkage to MAPK signaling for integrins Homo sapiens R-HSA-372708	0.00156451	0.022582	PTK2;BCAR1	No		POU5F1 (OCT4), SOX2, NANOG repress genes related to differentiation Homo sapiens R-HSA-2892245	0.143349	1	SOX2	No	No
RHO GTPases activate KTN1 Homo sapiens R-HSA-5625970	0.00135311	0.0193481	KLC3;KLC2;KLC1;KTN1	No		Signaling by EGFRvIII in Cancer Homo sapiens R-HSA-5637812	0.00156451	0.022371	PIK3R1;EGFR	No		Calcitonin-like ligand receptors Homo sapiens R-HSA-419812	0.143349	1	CALCRL	No	No
Transport of Mature mRNA derived from an Intron-Containing Transcript Homo sapiens R-HSA-159236	0.00149005	0.0211091	NUP214;RANBP2;POM121;RBM8A;EIF4A3;CASC3;NUP98;THOC5;SRSF11;SRRM1	No		Constitutive Signaling by EGFRvIII Homo sapiens R-HSA-5637810	0.00156451	0.0221639	PIK3R1;EGFR	No		Regulation of gene expression by Hypoxia-inducible Factor Homo sapiens R-HSA-1234158	0.143349	1	EPAS1	No	No
Regulation of HSF1-mediated heat shock response Homo sapiens R-HSA-3371453	0.00154749	0.0217217	NUP214;RANBP2;POM121;BAG3;HSF1;NUP98;FKBP4;SIRT1;HSPA12B;CCAR2;MAPK3	No		Gastrin-CREB signalling pathway via PKC and MAPK Homo sapiens R-HSA-881907	0.00159024	0.0223217	PTPRA;PRKCD;FYN;PIK3R1;VCL;EGFR;PTK2	Yes		TRIF-mediated programmed cell death Homo sapiens R-HSA-2562578	0.143349	1	TLR3	No	No
Signaling by PDGF Homo sapiens R-HSA-186797	0.00162901	0.022658	GRB7;CAMK2D;AHCYL1;CDKN1B;IRS1;ARAF;ARRB1;PRKAR2B;PSMD2;PRKAR2A;PEA15;ERBB2;AKT1;PSMD1;FYN;SPTAN1;MARK3;SPTBN1;SPTBN2;MAPK3;ACTN2;DAB2IP;BRAF;PPP2R5D;MTOR;PRKAR1A;AKT1S1;COL6A3;TLN1;RAF1;CRK	Yes		Cell-extracellular matrix interactions Homo sapiens R-HSA-446353	0.00178344	0.024806	ITGB1;PXN	No		PI3K/AKT Signaling in Cancer Homo sapiens R-HSA-2219528	0.145956	1	BTC;ERBB4;FOXO4	Yes	Yes
Cellular responses to stress Homo sapiens R-HSA-2262752	0.00185172	0.0255237	POM121;PRKAA1;CAMK2D;CDKN1B;HSP90AB1;CCAR2;RPTOR;RPS6KA3;BAG3;HSF1;HIST1H1E;MAP4K4;MAPK3;NUP214;RANBP2;PRKAB2;HSP90AA1;MINK1;HMGA1;TSC1;MAPK14;HSPA12B;SIRT1;MTOR;RRAGC;RRAGD;AKT1S1;TERF2IP;NUP98;TNIK;FKBP4	Yes		Sema3A PAK dependent Axon repulsion Homo sapiens R-HSA-399954	0.00178344	0.0245825	CFL1;FYN	Yes		Signaling by the B Cell Receptor (BCR) Homo sapiens R-HSA-983705	0.150004	1	BTC;ERBB4;BTK;DAPP1;FOXO4;RASGRP3	Yes	Yes
trans-Golgi Network Vesicle Budding Homo sapiens R-HSA-199992	0.00186438	0.0254688	TPD52;GAK;TGOLN2;SNAPIN;SORT1;GBF1;ARRB1;STX4;PUM1;IGF2R	Yes		PI3K events in ERBB2 signaling Homo sapiens R-HSA-1963642	0.00178344	0.024363	PIK3R1;EGFR	Yes		Signaling by ERBB2 Homo sapiens R-HSA-1227986	0.151627	1	BTC;ERBB4	Yes	Yes
Clathrin derived vesicle budding Homo sapiens R-HSA-421837	0.00186438	0.0252434	TPD52;GAK;TGOLN2;SNAPIN;SORT1;GBF1;ARRB1;STX4;PUM1;IGF2R	Yes		Signaling by cytosolic FGFR1 fusion mutants Homo sapiens R-HSA-1839117	0.00226227	0.0306308	STAT3;PIK3R1	No		Uptake and function of anthrax toxins Homo sapiens R-HSA-5210891	0.156505	1	ANTXR1	No	No
Global Genome Nucleotide Excision Repair (GG-NER) Homo sapiens R-HSA-5696399	0.00189537	0.0254378	YY1;POLD3;TFPT;CDK7;SUMO1;LIG1;MCRS1;XRCC1;ERCC5;ACTB;DDB2	No		Tie2 Signaling Homo sapiens R-HSA-210993	0.00226227	0.0303621	PTPN11;PIK3R1	No		Gamma-carboxylation, transport, and amino-terminal cleavage of proteins Homo sapiens R-HSA-159854	0.156505	1	GAS6	No	No
Fcgamma receptor (FCGR) dependent phagocytosis Homo sapiens R-HSA-2029480	0.00193824	0.0257871	HSP90AA1;AHCYL1;HSP90AB1;LIMK1;MYO9B;ACTB;ACTG1;ABI1;ELMO1;MYH9;FYN;DOCK1;CRK;MAPK3	Yes		Signaling by the B Cell Receptor (BCR) Homo sapiens R-HSA-983705	0.00230093	0.0306124	FYN;PTPN11;PIK3R1;PIK3AP1;EGFR	Yes		Sodium/Calcium exchangers Homo sapiens R-HSA-425561	0.156505	1	SLC24A3	No	No
Signal Transduction Homo sapiens R-HSA-162582	0.00193946	0.0255808	CCNK;CCNT2;AHCYL1;KDM1A;IRS1;CTNND1;ARAF;ARHGAP39;F11R;ACTB;ARHGAP35;MYLK;ACTG1;RPS6KA3;CDH1;PSMD2;ARHGDIA;GRB10;PSMD1;AKT1;MAP3K7;JUNB;TLE3;PRKAB2;RALBP1;ACTN2;SOX13;NPY1R;SCRIB;TSC1;GTF2F1;PYGO2;ADAM17;RBP2;RRAGC;PRKAR1A;RRAGD;ELMO1;NUP98;RAF1;TLN1;MYL9;KHDRBS1;GRB7;PXN;NEDD4L;ARHGAP17;KLC1;STK4;RTN4;ARHGAP12;STK3;KLC3;KLC2;GRK5;PRKAR2B;PRKAR2A;GRK6;EIF4EBP1;MYH14;MARK3;SPTBN1;SPTBN2;PDHA1;BRAF…	Yes		GRB2 events in EGFR signaling Homo sapiens R-HSA-179812	0.00238767	0.0314925	PTPRA;FYN;VCL;EGFR;PTK2	Yes		Tryptophan catabolism Homo sapiens R-HSA-71240	0.156505	1	KMO	No	No
Unwinding of DNA Homo sapiens R-HSA-176974	0.00195254	0.0255332	GINS2;MCM3;MCM6;MCM2	No		SHC1 events in EGFR signaling Homo sapiens R-HSA-180336	0.00238767	0.0312234	PTPRA;FYN;VCL;EGFR;PTK2	Yes		CASP8 activity is inhibited Homo sapiens R-HSA-5218900	0.156505	1	TNFSF10	No	No
Negative feedback regulation of MAPK pathway Homo sapiens R-HSA-5674499	0.00200664	0.0260183	BRAF;RAF1;MAPK3	No		SOS-mediated signalling Homo sapiens R-HSA-112412	0.00238767	0.0309588	PTPRA;FYN;VCL;EGFR;PTK2	Yes		Regulation by c-FLIP Homo sapiens R-HSA-3371378	0.156505	1	TNFSF10	No	No
Uptake and function of diphtheria toxin Homo sapiens R-HSA-5336415	0.00200664	0.0257997	HSP90AA1;HSP90AB1;EEF2	No		SHC1 events in ERBB4 signaling Homo sapiens R-HSA-1250347	0.00238767	0.0306986	PTPRA;FYN;VCL;EGFR;PTK2	Yes		Dimerization of procaspase-8 Homo sapiens R-HSA-69416	0.156505	1	TNFSF10	No	No
MAP2K and MAPK activation Homo sapiens R-HSA-5674135	0.00202351	0.0257998	ARAF;ARRB1;BRAF;TLN1;RAF1;MARK3;MAPK3	No		RAF/MAP kinase cascade Homo sapiens R-HSA-5673001	0.00238767	0.0304428	PTPRA;FYN;VCL;EGFR;PTK2	Yes		Antigen activates B Cell Receptor (BCR) leading to generation of second messengers Homo sapiens R-HSA-983695	0.162404	1	BTK;DAPP1	Yes	Yes
Cleavage of Growing Transcript in the Termination Region Homo sapiens R-HSA-109688	0.00220263	0.0278515	RBM8A;PABPN1;FIP1L1;EIF4A3;CSTF2;CASC3;THOC5;SRSF11;SRRM1	No		Constitutive Signaling by Ligand-Responsive EGFR Cancer Variants Homo sapiens R-HSA-1236382	0.00252197	0.0318893	PIK3R1;EGFR	No		Toll-Like Receptors Cascades Homo sapiens R-HSA-168898	0.168845	1	BTK;CD36;CTSS;TLR3	Yes	Yes
RNA Polymerase II Transcription Termination Homo sapiens R-HSA-73856	0.00220263	0.0276232	RBM8A;PABPN1;FIP1L1;EIF4A3;CSTF2;CASC3;THOC5;SRSF11;SRRM1	No		Signaling by Ligand-Responsive EGFR Variants in Cancer Homo sapiens R-HSA-5637815	0.00252197	0.0316279	PIK3R1;EGFR	No		Passive transport by Aquaporins Homo sapiens R-HSA-432047	0.16946	1	AQP3	No	No
Post-Elongation Processing of the Transcript Homo sapiens R-HSA-76044	0.00220263	0.0273986	RBM8A;PABPN1;FIP1L1;EIF4A3;CSTF2;CASC3;THOC5;SRSF11;SRRM1	No		Signaling by EGFR in Cancer Homo sapiens R-HSA-1643713	0.00252197	0.0313708	PIK3R1;EGFR	No		Reduction of cytosolic Ca++ levels Homo sapiens R-HSA-418359	0.16946	1	ATP2B2	Yes	No
Myogenesis Homo sapiens R-HSA-525793	0.00227068	0.0280173	SPAG9;CTNNA1;CTNNB1;TCF4;CTNNA2;MAPK14	No		ARMS-mediated activation Homo sapiens R-HSA-170984	0.00256826	0.031689	PTPRA;FYN;VCL;EGFR;PTK2	Yes		Endosomal/Vacuolar pathway Homo sapiens R-HSA-1236977	0.16946	1	CTSS	No	No
CDO in myogenesis Homo sapiens R-HSA-375170	0.00227068	0.0277932	SPAG9;CTNNA1;CTNNB1;TCF4;CTNNA2;MAPK14	No		Signalling to p38 via RIT and RIN Homo sapiens R-HSA-187706	0.00256826	0.0314355	PTPRA;FYN;VCL;EGFR;PTK2	Yes		The NLRP3 inflammasome Homo sapiens R-HSA-844456	0.16946	1	TXNIP	Yes	No
ISG15 antiviral mechanism Homo sapiens R-HSA-1169408	0.00231118	0.0280643	NUP214;RANBP2;POM121;EIF4A3;NUP98;KPNA2;KPNA3;EIF4G3;MAPK3;EIF4G1	No		Syndecan interactions Homo sapiens R-HSA-3000170	0.00279503	0.0339396	ITGB1;SDC4	No		Physiological factors Homo sapiens R-HSA-5578768	0.16946	1	NPPC	No	Yes
Antiviral mechanism by IFN-stimulated genes Homo sapiens R-HSA-1169410	0.00231118	0.0278434	NUP214;RANBP2;POM121;EIF4A3;NUP98;KPNA2;KPNA3;EIF4G3;MAPK3;EIF4G1	No		eNOS activation and regulation Homo sapiens R-HSA-203765	0.00279503	0.0336724	CAV1;WASL	No		Miscellaneous substrates Homo sapiens R-HSA-211958	0.16946	1	CYP4B1	No	No
NS1 Mediated Effects on Host Pathways Homo sapiens R-HSA-168276	0.00236512	0.0282706	RANBP2;NUP214;POM121;PABPN1;NUP98;KPNA2;KPNA3	No		Metabolism of nitric oxide Homo sapiens R-HSA-202131	0.00279503	0.0334093	CAV1;WASL	No		Eicosanoids Homo sapiens R-HSA-211979	0.16946	1	CYP4B1	No	No
Regulation of actin dynamics for phagocytic cup formation Homo sapiens R-HSA-2029482	0.00242666	0.0287814	HSP90AA1;HSP90AB1;LIMK1;ABI1;ELMO1;MYH9;MYO9B;DOCK1;CRK;ACTB;ACTG1;MAPK3	Yes		Costimulation by the CD28 family Homo sapiens R-HSA-388841	0.00290822	0.0344929	FYN;PTPN11;PIK3R1	No		Tandem pore domain potassium channels Homo sapiens R-HSA-1296346	0.16946	1	KCNK3	No	No
Downstream signaling of activated FGFR2 Homo sapiens R-HSA-5654696	0.00269336	0.0316988	CAMK2D;AHCYL1;CDKN1B;IRS1;ARAF;ARRB1;PRKAR2B;PSMD2;PRKAR2A;PEA15;ERBB2;AKT1;PSMD1;FYN;SPTAN1;MARK3;SPTBN1;SPTBN2;MAPK3;ACTN2;DAB2IP;BRAF;PPP2R5D;MTOR;PRKAR1A;AKT1S1;TLN1;RAF1	Yes		Regulation of TP53 Activity Homo sapiens R-HSA-5633007	0.00302503	0.0356023	DYRK2;MAPK14;HIPK1;HIPK2	No		Interferon gamma signaling Homo sapiens R-HSA-877300	0.171768	1	CIITA;IRF5;GBP3	Yes	Yes
Downstream signaling of activated FGFR4 Homo sapiens R-HSA-5654716	0.00269336	0.0314568	CAMK2D;AHCYL1;CDKN1B;IRS1;ARAF;ARRB1;PRKAR2B;PSMD2;PRKAR2A;PEA15;ERBB2;AKT1;PSMD1;FYN;SPTAN1;MARK3;SPTBN1;SPTBN2;MAPK3;ACTN2;DAB2IP;BRAF;PPP2R5D;MTOR;PRKAR1A;AKT1S1;TLN1;RAF1	Yes		Adaptive Immune System Homo sapiens R-HSA-1280218	0.00306665	0.0358166	ITGB1;INPP5D;CLTC;WAS;FYN;PTPN11;PIK3R1;PIK3AP1;EGFR	Yes		Amino acid and oligopeptide SLC transporters Homo sapiens R-HSA-425374	0.173313	1	SLC5A8;SLC1A2	Yes	No
Downstream signaling of activated FGFR3 Homo sapiens R-HSA-5654708	0.00269336	0.0312185	CAMK2D;AHCYL1;CDKN1B;IRS1;ARAF;ARRB1;PRKAR2B;PSMD2;PRKAR2A;PEA15;ERBB2;AKT1;PSMD1;FYN;SPTAN1;MARK3;SPTBN1;SPTBN2;MAPK3;ACTN2;DAB2IP;BRAF;PPP2R5D;MTOR;PRKAR1A;AKT1S1;TLN1;RAF1	Yes		Mitochondrial tRNA aminoacylation Homo sapiens R-HSA-379726	0.00308135	0.0357157	SARS2;NARS2	No		EPH-Ephrin signaling Homo sapiens R-HSA-2682334	0.179371	1	EPHB6;VAV3;EPHA7	Yes	Yes
Initiation of Nuclear Envelope Reformation Homo sapiens R-HSA-2995383	0.00271336	0.0312138	LMNA;BANF1;LEMD3;TMPO	No		Signal transduction by L1 Homo sapiens R-HSA-445144	0.00308135	0.0354472	ITGB1;EGFR	No		Dissolution of Fibrin Clot Homo sapiens R-HSA-75205	0.182217	1	SERPINE2	No	Yes
Nuclear Envelope Reassembly Homo sapiens R-HSA-2995410	0.00271336	0.0309809	LMNA;BANF1;LEMD3;TMPO	No		CD28 dependent PI3K/Akt signaling Homo sapiens R-HSA-389357	0.00338084	0.0386021	FYN;PIK3R1	No		WNT5A-dependent internalization of FZD2, FZD5 and ROR2 Homo sapiens R-HSA-5140745	0.182217	1	WNT5A	No	Yes
Signalling to ERKs Homo sapiens R-HSA-187687	0.00275141	0.0311827	CAMK2D;ACTN2;KIDINS220;IRS1;ARAF;DAB2IP;BRAF;ARRB1;PPP2R5D;MAPK14;PSMD2;PEA15;ERBB2;PSMD1;FYN;TLN1;RAF1;SPTAN1;MARK3;CRK;SPTBN1;SPTBN2;MAPK3	Yes		CTLA4 inhibitory signaling Homo sapiens R-HSA-389513	0.00338084	0.0383162	PTPN11;FYN	No		POU5F1 (OCT4), SOX2, NANOG activate genes related to proliferation Homo sapiens R-HSA-2892247	0.182217	1	SOX2	No	Yes
ARMS-mediated activation Homo sapiens R-HSA-170984	0.00288709	0.0324797	CAMK2D;ACTN2;KIDINS220;IRS1;ARAF;DAB2IP;BRAF;ARRB1;PPP2R5D;PSMD2;PEA15;ERBB2;PSMD1;FYN;TLN1;RAF1;SPTAN1;MARK3;CRK;SPTBN1;SPTBN2;MAPK3	Yes		Role of LAT2/NTAL/LAB on calcium mobilization Homo sapiens R-HSA-2730905	0.00388971	0.0437592	FYN;PTPN11;PIK3R1;EGFR	Yes		Aquaporin-mediated transport Homo sapiens R-HSA-445717	0.184337	1	ADCY2;AQP3	Yes	No
Signaling by FGFR4 Homo sapiens R-HSA-5654743	0.00306236	0.0342	CAMK2D;AHCYL1;CDKN1B;IRS1;ARAF;ARRB1;PRKAR2B;PSMD2;PRKAR2A;PEA15;ERBB2;AKT1;PSMD1;FYN;SPTAN1;MARK3;SPTBN1;SPTBN2;MAPK3;ACTN2;DAB2IP;BRAF;PPP2R5D;MTOR;PRKAR1A;AKT1S1;TLN1;RAF1	Yes		NCAM signaling for neurite out-growth Homo sapiens R-HSA-375165	0.00405692	0.0453073	PTPRA;FYN;VCL;EGFR;PTK2	Yes		Ion homeostasis Homo sapiens R-HSA-5578775	0.184337	1	RYR2;ATP2B2	Yes	No
Downstream signaling of activated FGFR1 Homo sapiens R-HSA-5654687	0.00306236	0.0339522	CAMK2D;AHCYL1;CDKN1B;IRS1;ARAF;ARRB1;PRKAR2B;PSMD2;PRKAR2A;PEA15;ERBB2;AKT1;PSMD1;FYN;SPTAN1;MARK3;SPTBN1;SPTBN2;MAPK3;ACTN2;DAB2IP;BRAF;PPP2R5D;MTOR;PRKAR1A;AKT1S1;TLN1;RAF1	Yes		Basigin interactions Homo sapiens R-HSA-210991	0.00435718	0.0483079	ITGB1;CAV1	No		Deposition of new CENPA-containing nucleosomes at the centromere Homo sapiens R-HSA-606279	0.189886	1	HIST1H2AC;HIST2H2BE	Yes	No
SUMOylation of DNA damage response and repair proteins Homo sapiens R-HSA-3108214	0.00313862	0.0345474	NUP214;RANBP2;MDC1;POM121;STAG1;STAG2;SUMO1;NUP98;SMC3;PML	No		Platelet homeostasis Homo sapiens R-HSA-418346	0.00495453	0.0545355	FGR;PTPN11;MAPK14	Yes		Nucleosome assembly Homo sapiens R-HSA-774815	0.189886	1	HIST1H2AC;HIST2H2BE	Yes	No
Host Interactions with Influenza Factors Homo sapiens R-HSA-168253	0.00317993	0.0347521	RANBP2;NUP214;POM121;PABPN1;NUP98;KPNA2;KPNA3	No		Integrin alphaIIb beta3 signaling Homo sapiens R-HSA-354192	0.00507194	0.0554291	PTK2;BCAR1	No		Platelet activation, signaling and aggregation Homo sapiens R-HSA-76002	0.194528	1	VAV3;ISLR;CD36;GAS6;SEPP1;CLU	Yes	Yes
Signaling by FGFR3 Homo sapiens R-HSA-5654741	0.00319453	0.0346641	CAMK2D;AHCYL1;CDKN1B;IRS1;ARAF;ARRB1;PRKAR2B;PSMD2;PRKAR2A;PEA15;ERBB2;AKT1;PSMD1;FYN;SPTAN1;MARK3;SPTBN1;SPTBN2;MAPK3;ACTN2;DAB2IP;BRAF;PPP2R5D;MTOR;PRKAR1A;AKT1S1;TLN1;RAF1	Yes		Sema4D in semaphorin signaling Homo sapiens R-HSA-400685	0.00507194	0.055036	MYH9;ARHGAP35	Yes		Organic cation/anion/zwitterion transport Homo sapiens R-HSA-549132	0.194778	1	SLC22A15	Yes	No
Prolonged ERK activation events Homo sapiens R-HSA-169893	0.00335981	0.0362007	CAMK2D;ACTN2;KIDINS220;IRS1;ARAF;DAB2IP;BRAF;ARRB1;PPP2R5D;PSMD2;PEA15;ERBB2;PSMD1;FYN;TLN1;RAF1;SPTAN1;MARK3;CRK;SPTBN1;SPTBN2;MAPK3	Yes		Interleukin-6 family signaling Homo sapiens R-HSA-6783589	0.00507194	0.0546484	STAT3;PTPN11	No		SEMA3A-Plexin repulsion signaling by inhibiting Integrin adhesion Homo sapiens R-HSA-399955	0.194778	1	PLXNA2	Yes	Yes
2-LTR circle formation Homo sapiens R-HSA-164843	0.00338587	0.0362265	HMGA1;PSIP1;BANF1	No		Eukaryotic Translation Elongation Homo sapiens R-HSA-156842	0.00527851	0.0564764	EEF1A1;EEF1A1P5;RPLP0	No		Repression of WNT target genes Homo sapiens R-HSA-4641265	0.194778	1	TLE4	Yes	No
Clearance of Nuclear Envelope Membranes from Chromatin Homo sapiens R-HSA-2993913	0.00338587	0.0359749	BANF1;LEMD3;TMPO	No		Diseases of signal transduction Homo sapiens R-HSA-5663202	0.00566171	0.0601557	STAT3;FYN;PTPN11;PIK3R1;EGFR	Yes		Inhibition of adenylate cyclase pathway Homo sapiens R-HSA-997269	0.194778	1	ADCY2	No	No
Diseases of signal transduction Homo sapiens R-HSA-5663202	0.00342262	0.0361145	HDAC4;HDAC2;CDKN1B;IRS1;HDAC1;POLR2A;PSMD2;ERBB2;TRIM24;MYO18A;AKT1;PSMD1;FYN;HSP90AA1;AXIN1;PPP2R5D;GAB2;GTF2F1;MTOR;NCOR2;ADAM17;SNW1;NCOR1;AKT1S1;CTNNB1	Yes		FCERI mediated MAPK activation Homo sapiens R-HSA-2871796	0.00574391	0.0606081	PTPRA;FYN;VCL;EGFR;PTK2	Yes		Adenylate cyclase inhibitory pathway Homo sapiens R-HSA-170670	0.194778	1	ADCY2	No	No
RNA Polymerase II Pre-transcription Events Homo sapiens R-HSA-674695	0.00345764	0.0362342	CCNK;CDK7;CCNT2;POLR2A;TAF12;TCEA1;SSRP1;GTF2F1;NELFE	No		YAP1- and WWTR1 (TAZ)-stimulated gene expression Homo sapiens R-HSA-2032785	0.00583684	0.0611668	HIPK1;HIPK2	No		TP53 regulates transcription of several additional cell death genes whose specific roles in p53-dependent apoptosis remain uncertain Homo sapiens R-HSA-6803205	0.194778	1	BCL2L14	Yes	No
RNA Polymerase I Promoter Clearance Homo sapiens R-HSA-73854	0.00346154	0.0360283	HDAC2;CDK7;MTA1;POLR1A;HDAC1;CHD4;CHD3;GATAD2B;MAPK3;GATAD2A	Yes		FGFR1 mutant receptor activation Homo sapiens R-HSA-1839124	0.00665104	0.0692252	STAT3;PIK3R1	No		Nicotinate metabolism Homo sapiens R-HSA-196807	0.194778	1	PTGS2	No	No
Signaling by FGFR1 Homo sapiens R-HSA-5654736	0.00362046	0.0374278	CAMK2D;AHCYL1;CDKN1B;IRS1;ARAF;ARRB1;PRKAR2B;PSMD2;PRKAR2A;PEA15;ERBB2;AKT1;PSMD1;FYN;SPTAN1;MARK3;SPTBN1;SPTBN2;MAPK3;ACTN2;DAB2IP;BRAF;PPP2R5D;MTOR;PRKAR1A;AKT1S1;TLN1;RAF1	Yes		NOD1/2 Signaling Pathway Homo sapiens R-HSA-168638	0.00665104	0.0687574	MAPK14;MAPK12	No		Synthesis of Prostaglandins (PG) and Thromboxanes (TX) Homo sapiens R-HSA-2162123	0.194778	1	PTGS2	No	No
Early Phase of HIV Life Cycle Homo sapiens R-HSA-162594	0.00365487	0.0375298	LIG1;HMGA1;PSIP1;BANF1	No		Downstream signaling events of B Cell Receptor (BCR) Homo sapiens R-HSA-1168372	0.00706458	0.0725423	FYN;PTPN11;PIK3R1;EGFR	Yes		Regulation of pyruvate dehydrogenase (PDH) complex Homo sapiens R-HSA-204174	0.194778	1	PDK4	Yes	No
Deactivation of the beta-catenin transactivating complex Homo sapiens R-HSA-3769402	0.00365999	0.0373319	TLE3;PYGO2;HDAC1;CHD8;SOX13;AKT1;CTNNB1	Yes		Gluconeogenesis Homo sapiens R-HSA-70263	0.00707639	0.0721792	PGAM1;PGAM2	No		Regulation of necroptotic cell death Homo sapiens R-HSA-5675482	0.194778	1	TNFSF10	No	No
DNA strand elongation Homo sapiens R-HSA-69190	0.00383024	0.0388097	POLD3;GINS2;LIG1;MCM3;MCM6;MCM2	No		Glycolysis Homo sapiens R-HSA-70171	0.00707639	0.0717012	PGAM1;PGAM2	No		Transport of inorganic cations/anions and amino acids/oligopeptides Homo sapiens R-HSA-425393	0.194839	1	SLC5A8;SLC24A3;SLC1A2	Yes	No
Golgi Associated Vesicle Biogenesis Homo sapiens R-HSA-432722	0.00413041	0.0415758	TPD52;GAK;TGOLN2;SNAPIN;SORT1;ARRB1;PUM1;IGF2R	Yes		CD28 co-stimulation Homo sapiens R-HSA-389356	0.00751376	0.075632	FYN;PIK3R1	No		Potassium Channels Homo sapiens R-HSA-1296071	0.194839	1	KCNQ1;KCNJ15;KCNK3	No	No
ERCC6 (CSB) and EHMT2 (G9a) positively regulate rRNA expression Homo sapiens R-HSA-427389	0.00419317	0.0419317	HDAC2;MTA1;HDAC1;CHD4;CHD3;GATAD2B;GATAD2A	Yes		EGFR interacts with phospholipase C-gamma Homo sapiens R-HSA-212718	0.00796307	0.0796307	PRKCD;EGFR	Yes		Arachidonic acid metabolism Homo sapiens R-HSA-2142753	0.195458	1	CYP4B1;PTGS2	No	No
Downregulation of SMAD2/3:SMAD4 transcriptional activity Homo sapiens R-HSA-2173795	0.00421011	0.0418277	NCOR2;NCOR1;HDAC1;NEDD4L;TRIM33	No		Synthesis of PIPs at the plasma membrane Homo sapiens R-HSA-1660499	0.00796307	0.0791136	INPP5D;PIK3R1	No		Heparan sulfate/heparin (HS-GAG) metabolism Homo sapiens R-HSA-1638091	0.20105	1	HPSE2;B3GAT1	No	Yes
ER to Golgi Anterograde Transport Homo sapiens R-HSA-199977	0.00435881	0.0430257	COPB2;DYNC1I2;SEC16A;TRAPPC10;USO1;GBF1;ARFGAP2;SCFD1;PPP6R3;SEC22B;SPTAN1;SPTBN1;SEC31A;SPTBN2	No		Platelet degranulation Homo sapiens R-HSA-114608	0.00832987	0.0822239	WDR1;CFL1;VCL	Yes		Assembly of collagen fibrils and other multimeric structures Homo sapiens R-HSA-2022090	0.20105	1	MMP7;CTSS	Yes	No
Signaling by SCF-KIT Homo sapiens R-HSA-1433557	0.0044032	0.0431852	GRB7;CAMK2D;CDKN1B;IRS1;ARAF;ARRB1;PSMD2;PEA15;ERBB2;GRB10;AKT1;PSMD1;FYN;SPTAN1;MARK3;SPTBN1;SPTBN2;MAPK3;ACTN2;DAB2IP;BRAF;PPP2R5D;GAB2;MTOR;AKT1S1;TLN1;RAF1	Yes		Platelet Aggregation (Plug Formation) Homo sapiens R-HSA-76009	0.00938156	0.0920115	PTK2;BCAR1	No		Meiotic recombination Homo sapiens R-HSA-912446	0.20105	1	HIST1H2AC;HIST2H2BE	No	No
RNA Polymerase I Transcription Homo sapiens R-HSA-73864	0.0045909	0.0447394	HDAC2;CDK7;MTA1;POLR1A;HDAC1;CHD4;CHD3;GATAD2B;MAPK3;GATAD2A	Yes		Response to elevated platelet cytosolic Ca2+ Homo sapiens R-HSA-76005	0.0094564	0.0921547	WDR1;CFL1;VCL	Yes		Transport of glucose and other sugars, bile salts and organic acids, metal ions and amine compounds Homo sapiens R-HSA-425366	0.202694	1	SLC22A15;SLC2A12;SLC2A4	Yes	No
Transcription of the HIV genome Homo sapiens R-HSA-167172	0.00472248	0.0457303	CCNK;CDK7;CCNT2;POLR2A;TAF12;TCEA1;SSRP1;GTF2F1;NELFE	No		Signaling by FGFR1 in disease Homo sapiens R-HSA-5655302	0.0098776	0.0956502	STAT3;PIK3R1	No		GABA receptor activation Homo sapiens R-HSA-977443	0.20666	1	KCNJ15;ADCY2	No	No
SUMOylation of DNA replication proteins Homo sapiens R-HSA-4615885	0.00478308	0.0460258	TOP2A;RANBP2;NUP214;TOP2B;POM121;SUMO1;NUP98	No		Activated TLR4 signalling Homo sapiens R-HSA-166054	0.0099307	0.0955595	SIGIRR;PTPN11;MAPK14	Yes		Ion transport by P-type ATPases Homo sapiens R-HSA-936837	0.20666	1	ATP13A4;ATP2B2	Yes	No
DAP12 signaling Homo sapiens R-HSA-2424491	0.0049973	0.0477867	CAMK2D;AHCYL1;CDKN1B;IRS1;ARAF;ARRB1;PRKAR2B;PSMD2;PRKAR2A;PEA15;ERBB2;AKT1;PSMD1;FYN;SPTAN1;MARK3;SPTBN1;SPTBN2;MAPK3;ACTN2;DAB2IP;BRAF;PPP2R5D;MTOR;PRKAR1A;AKT1S1;TLN1;RAF1	Yes		RHO GTPases Activate Formins Homo sapiens R-HSA-5663220	0.0104186	0.0996283	ITGB1;ACTB;ACTG1	Yes		WNT5A-dependent internalization of FZD4 Homo sapiens R-HSA-5099900	0.207146	1	WNT5A	No	Yes
DARPP-32 events Homo sapiens R-HSA-180024	0.00511	0.0485609	PRKAR1A;PRKAR2B;PRKAR2A;PPP1R1B;PPP2R5D	No		TCR signaling Homo sapiens R-HSA-202403	0.0114358	0.108676	INPP5D;WAS;PIK3R1	No		Eicosanoid ligand-binding receptors Homo sapiens R-HSA-391903	0.207146	1	PTGER3	No	No
Nef and signal transduction Homo sapiens R-HSA-164944	0.00522389	0.0493367	ELMO1;FYN;PAK2	No		Non-integrin membrane-ECM interactions Homo sapiens R-HSA-3000171	0.0119752	0.113099	ITGB1;SDC4	No		N-Glycan antennae elongation Homo sapiens R-HSA-975577	0.207146	1	ST8SIA2	No	No
EPHA-mediated growth cone collapse Homo sapiens R-HSA-3928663	0.00523803	0.0491668	HSP90AA1;ROCK1;MYH14;MYH9;FYN;MYL9	Yes		tRNA Aminoacylation Homo sapiens R-HSA-379724	0.0119752	0.112405	SARS2;NARS2	No		Fatty acids Homo sapiens R-HSA-211935	0.207146	1	CYP4B1	No	No
Striated Muscle Contraction Homo sapiens R-HSA-390522	0.00523803	0.048867	TPM3;ACTN2;TPM1;DMD;VIM;TTN	Yes		Toll Like Receptor 4 (TLR4) Cascade Homo sapiens R-HSA-166016	0.0125084	0.116694	SIGIRR;PTPN11;MAPK14	Yes		Glycogen breakdown (glycogenolysis) Homo sapiens R-HSA-70221	0.207146	1	PHKG1	No	No
Signaling by ERBB4 Homo sapiens R-HSA-1236394	0.00539032	0.049983	YAP1;CAMK2D;CDKN1B;IRS1;ARAF;ARRB1;PSMD2;PEA15;ERBB2;AKT1;PSMD1;FYN;SPTAN1;MARK3;SPTBN1;SPTBN2;MAPK3;ACTN2;DAB2IP;BRAF;PPP2R5D;MTOR;ADAM17;NCOR1;AKT1S1;TLN1;RAF1	Yes		Nucleotide-binding domain, leucine rich repeat containing receptor (NLR) signaling pathways Homo sapiens R-HSA-168643	0.0148454	0.137657	MAPK14;MAPK12	Yes		Meiotic synapsis Homo sapiens R-HSA-1221632	0.217928	1	HIST1H2AC;HIST2H2BE	Yes	No
RMTs methylate histone arginines Homo sapiens R-HSA-3214858	0.00543333	0.0500783	SMARCC1;PBRM1;SMARCC2;DNMT3A;ARID1A;SMARCA2;SMARCA4	Yes		FCGR activation Homo sapiens R-HSA-2029481	0.0160683	0.1481	FGR;FYN	No		RNA Polymerase I Chain Elongation Homo sapiens R-HSA-73777	0.217928	1	HIST1H2AC;HIST2H2BE	Yes	No
NRAGE signals death through JNK Homo sapiens R-HSA-193648	0.00543333	0.0497784	FGD3;ARHGEF11;AKAP13;ARHGEF16;ARHGEF2;ARHGEF7;ARHGEF6	Yes		Mitochondrial biogenesis Homo sapiens R-HSA-1592230	0.0160683	0.147213	MAPK14;MAPK12	No		CRMPs in Sema3A signaling Homo sapiens R-HSA-399956	0.219326	1	PLXNA2	Yes	Yes
DNA Repair Homo sapiens R-HSA-73894	0.0059309	0.0540135	MDC1;USP7;RIF1;LIG1;PRKDC;MCRS1;PNKP;XRCC1;BAZ1B;ACTB;DDB2;YY1;POLD3;TFPT;CDK7;PPP4R2;SUMO1;POLR2A;TCEA1;ERCC5;TP53BP1;TOPBP1;KPNA2;HMGN1	Yes		Toll-Like Receptors Cascades Homo sapiens R-HSA-168898	0.0180318	0.164218	SIGIRR;PTPN11;MAPK14	Yes		Sema3A PAK dependent Axon repulsion Homo sapiens R-HSA-399954	0.219326	1	PLXNA2	Yes	Yes
RAF activation Homo sapiens R-HSA-5673000	0.00613798	0.0555687	ARAF;BRAF;PPP2R5D;RAF1;MARK3	No		Catabolism of glucuronate to xylulose-5-phosphate Homo sapiens R-HSA-5661270	0.0195964	0.177411	DCXR	No		PKA activation Homo sapiens R-HSA-163615	0.219326	1	ADCY2	Yes	No
RHO GTPases activate CIT Homo sapiens R-HSA-5625900	0.00615281	0.0553753	CDKN1B;MYH14;MYH9;MYL9	No		Translation Homo sapiens R-HSA-72766	0.021976	0.197784	EEF1A1;EEF1A1P5;RPLP0	No		TRAF6 mediated induction of TAK1 complex Homo sapiens R-HSA-937072	0.219326	1	TLR3	Yes	No
Translation Homo sapiens R-HSA-72766	0.00639157	0.0571877	EIF5B;RPLP0;EEF2;EIF2S2;EEF1B2;EIF5;SRP72;EEF1D;EIF3J;EIF4EBP1;RPS3;SEC61B;EIF3C;EIF3A;EIF4G1	No		Fibronectin matrix formation Homo sapiens R-HSA-1566977	0.0234699	0.209994	ITGB1	No		Regulated Necrosis Homo sapiens R-HSA-5218859	0.219326	1	TNFSF10	No	No
Golgi-to-ER retrograde transport Homo sapiens R-HSA-8856688	0.00678628	0.0603663	COPB2;DYNC1I2;KLC3;KLC2;GBF1;KIF13B;KIF1C;KLC1;SEC22B;BICD2;PAFAH1B2;ARFGAP2	No		Role of phospholipids in phagocytosis Homo sapiens R-HSA-2029485	0.0235204	0.209222	PRKCD;PIK3R1	No		RIPK1-mediated regulated necrosis Homo sapiens R-HSA-5213460	0.219326	1	TNFSF10	No	No
NOTCH1 Intracellular Domain Regulates Transcription Homo sapiens R-HSA-2122947	0.00692958	0.0612848	HDAC4;NCOR2;TLE3;HDAC2;NCOR1;SNW1;HDAC1	Yes		PI Metabolism Homo sapiens R-HSA-1483255	0.0235204	0.208013	INPP5D;PIK3R1	No		Degradation of the extracellular matrix Homo sapiens R-HSA-1474228	0.222637	1	MMP7;KLK7;CTSS	Yes	No
FGFR2 alternative splicing Homo sapiens R-HSA-6803529	0.00730294	0.0642155	PTBP1;HNRNPM;POLR2A;HNRNPA1;GTF2F1	No		Disease Homo sapiens R-HSA-1643685	0.024353	0.214138	SDC4;RPLP0;STAT3;FYN;PTPN11;PIK3R1;EGFR	Yes		B-WICH complex positively regulates rRNA expression Homo sapiens R-HSA-5250924	0.223583	1	HIST1H2AC;HIST2H2BE	Yes	Yes
Integration of provirus Homo sapiens R-HSA-162592	0.00755666	0.0660668	HMGA1;PSIP1;BANF1	No		Metabolism of carbohydrates Homo sapiens R-HSA-71387	0.025494	0.22289	SDC4;PGAM1;DCXR;PGAM2	Yes		HATs acetylate histones Homo sapiens R-HSA-3214847	0.226672	1	HIST2H2BF;HIST1H2AC;HIST2H2BE	Yes	Yes
Role of Abl in Robo-Slit signaling Homo sapiens R-HSA-428890	0.00755666	0.0656914	ABL2;CLASP1;CLASP2	No		Signaling by FGFR in disease Homo sapiens R-HSA-1226099	0.0257562	0.223904	STAT3;PIK3R1	No		DNA Damage/Telomere Stress Induced Senescence Homo sapiens R-HSA-2559586	0.229249	1	HIST1H2AC;HIST2H2BE	Yes	No
Signaling by NOTCH1 Homo sapiens R-HSA-1980143	0.00759709	0.0656698	NCOR2;HDAC4;TLE3;ADAM17;HDAC2;NCOR1;SNW1;HDAC1;ARRB1	Yes		Apoptosis Homo sapiens R-HSA-109581	0.0267744	0.23144	PRKCD;VIM;PTK2	Yes		Telomere Maintenance Homo sapiens R-HSA-157579	0.229249	1	HIST1H2AC;HIST2H2BE	Yes	No
Interleukin receptor SHC signaling Homo sapiens R-HSA-912526	0.00795141	0.0683464	CAMK2D;ACTN2;IRS1;ARAF;DAB2IP;BRAF;ARRB1;PPP2R5D;GAB2;PSMD2;PEA15;ERBB2;PSMD1;FYN;TLN1;RAF1;SPTAN1;MARK3;SPTBN1;SPTBN2;MAPK3	Yes		Ubiquinol biosynthesis Homo sapiens R-HSA-2142789	0.0273284	0.234901	COQ5	No		Hemostasis Homo sapiens R-HSA-109582	0.22998	1	VAV3;DOCK10;CD74;ISLR;SERPINE2;ATP2B2;CD36;GAS6;TFPI;SEPP1;CLU	Yes	Yes
Interleukin-3, 5 and GM-CSF signaling Homo sapiens R-HSA-512988	0.00810014	0.0692359	CAMK2D;ACTN2;IRS1;ARAF;DAB2IP;BRAF;ARRB1;PPP2R5D;GAB2;PSMD2;PEA15;ERBB2;PSMD1;FYN;TLN1;RAF1;SPTAN1;MARK3;CRK;SPTBN1;SPTBN2;MAPK3	Yes		PTK6 promotes HIF1A stabilization Homo sapiens R-HSA-8857538	0.0273284	0.233589	EGFR	No		SLC-mediated transmembrane transport Homo sapiens R-HSA-425407	0.230804	1	SLC5A8;SLC22A15;SLC24A3;SLC2A12;SLC1A2;SLC2A4	Yes	No
Signalling to RAS Homo sapiens R-HSA-167044	0.00831185	0.0706507	CAMK2D;ACTN2;IRS1;ARAF;DAB2IP;BRAF;ARRB1;PPP2R5D;MAPK14;PSMD2;PEA15;ERBB2;PSMD1;FYN;TLN1;RAF1;SPTAN1;MARK3;SPTBN1;SPTBN2;MAPK3	Yes		Programmed Cell Death Homo sapiens R-HSA-5357801	0.0280547	0.238465	PRKCD;VIM;PTK2	Yes		Synthesis, secretion, and deacylation of Ghrelin Homo sapiens R-HSA-422085	0.231319	1	PLA2G7	No	No
CREB phosphorylation through the activation of Ras Homo sapiens R-HSA-442742	0.00861355	0.0728107	RPS6KA3;CAMK2D;ACTN2;BRAF;RAF1	No		Regulation of cytoskeletal remodeling and cell spreading by IPP complex components Homo sapiens R-HSA-446388	0.0311718	0.263496	PXN	No		Unblocking of NMDA receptor, glutamate binding and activation Homo sapiens R-HSA-438066	0.231319	1	GRIA2	Yes	No
Retrograde transport at the Trans-Golgi-Network Homo sapiens R-HSA-6811440	0.00871142	0.0732333	USP6NL;TGOLN2;GOLGA4;TMF1;VPS51;VAMP4;IGF2R	No		Sema4D mediated inhibition of cell attachment and migration Homo sapiens R-HSA-416550	0.0311718	0.262048	ARHGAP35	Yes		PKA-mediated phosphorylation of CREB Homo sapiens R-HSA-111931	0.231319	1	ADCY2	Yes	No
DAP12 interactions Homo sapiens R-HSA-2172127	0.00876398	0.0732726	CAMK2D;AHCYL1;CDKN1B;IRS1;ARAF;ARRB1;PRKAR2B;PSMD2;PRKAR2A;PEA15;ERBB2;AKT1;PSMD1;FYN;SPTAN1;MARK3;SPTBN1;SPTBN2;MAPK3;ACTN2;DAB2IP;BRAF;PPP2R5D;MTOR;PRKAR1A;AKT1S1;TLN1;RAF1	Yes		Insulin-like Growth Factor-2 mRNA Binding Proteins (IGF2BPs/IMPs/VICKZs) bind RNA Homo sapiens R-HSA-428359	0.0311718	0.260616	ACTB	Yes		PKA activation in glucagon signalling Homo sapiens R-HSA-164378	0.231319	1	ADCY2	Yes	No
VEGFR2 mediated cell proliferation Homo sapiens R-HSA-5218921	0.00907251	0.0754399	CAMK2D;AHCYL1;ACTN2;IRS1;ARAF;DAB2IP;BRAF;ARRB1;PPP2R5D;PSMD2;PEA15;ERBB2;PSMD1;FYN;TLN1;RAF1;SPTAN1;MARK3;SPTBN1;SPTBN2;MAPK3	Yes		HuR (ELAVL1) binds and stabilizes mRNA Homo sapiens R-HSA-450520	0.0311718	0.2592	PRKCD	No		Trafficking of GluR2-containing AMPA receptors Homo sapiens R-HSA-416993	0.231319	1	GRIA2	No	No
Host Interactions of HIV factors Homo sapiens R-HSA-162909	0.00952088	0.0787403	NUP214;RANBP2;POM121;HMGA1;PSIP1;PACS1;PSMD2;ELMO1;PSMD1;BANF1;FYN;NUP98;PAK2	No		Nef and signal transduction Homo sapiens R-HSA-164944	0.0311718	0.257799	FYN	No		Inflammasomes Homo sapiens R-HSA-622312	0.231319	1	TXNIP	Yes	No
Miscellaneous transport and binding events Homo sapiens R-HSA-5223345	0.00958102	0.0788116	DMTN;ADD3;ADD1;ADD2	Yes		CHL1 interactions Homo sapiens R-HSA-447041	0.0350001	0.287904	ITGB1	No		RHO GTPases activate PKNs Homo sapiens R-HSA-5625740	0.234924	1	HIST1H2AC;HIST2H2BE	Yes	Yes
Gap-filling DNA repair synthesis and ligation in TC-NER Homo sapiens R-HSA-6782210	0.00958305	0.0784068	POLD3;USP7;CDK7;LIG1;POLR2A;XRCC1;TCEA1;HMGN1	No		Formation of annular gap junctions Homo sapiens R-HSA-196025	0.0350001	0.286365	CLTC	No		Ca2+ pathway Homo sapiens R-HSA-4086398	0.240607	1	WNT5A;NFATC1	Yes	No
Mitotic Anaphase Homo sapiens R-HSA-68882	0.00968068	0.0787842	RANBP2;PPP2R5D;PDS5B;SMC3;LEMD3;CENPA;STAG1;STAG2;PSMD2;LMNA;PSMD1;BANF1;NUP98;CLASP1;TMPO;CLASP2	No		MAPK1 (ERK2) activation Homo sapiens R-HSA-112411	0.0350001	0.284842	PTPN11	No		Constitutive Signaling by Aberrant PI3K in Cancer Homo sapiens R-HSA-2219530	0.240607	1	BTC;ERBB4	Yes	Yes
GRB2 events in EGFR signaling Homo sapiens R-HSA-179812	0.0101597	0.082245	CAMK2D;ACTN2;IRS1;ARAF;DAB2IP;BRAF;ARRB1;PPP2R5D;PSMD2;PEA15;ERBB2;PSMD1;FYN;TLN1;RAF1;SPTAN1;MARK3;SPTBN1;SPTBN2;MAPK3	Yes		EGFR Transactivation by Gastrin Homo sapiens R-HSA-2179392	0.0350001	0.283335	EGFR	No		Miscellaneous transport and binding events Homo sapiens R-HSA-5223345	0.243128	1	AZGP1	Yes	No
SHC1 events in EGFR signaling Homo sapiens R-HSA-180336	0.0101597	0.0818121	CAMK2D;ACTN2;IRS1;ARAF;DAB2IP;BRAF;ARRB1;PPP2R5D;PSMD2;PEA15;ERBB2;PSMD1;FYN;TLN1;RAF1;SPTAN1;MARK3;SPTBN1;SPTBN2;MAPK3	Yes		GP1b-IX-V activation signalling Homo sapiens R-HSA-430116	0.0388136	0.312552	PIK3R1	No		Defective GALNT12 causes colorectal cancer 1 (CRCS1) Homo sapiens R-HSA-5083636	0.243128	1	MUC16	No	No
SOS-mediated signalling Homo sapiens R-HSA-112412	0.0101597	0.0813838	CAMK2D;ACTN2;IRS1;ARAF;DAB2IP;BRAF;ARRB1;PPP2R5D;PSMD2;PEA15;ERBB2;PSMD1;FYN;TLN1;RAF1;SPTAN1;MARK3;SPTBN1;SPTBN2;MAPK3	Yes		Dectin-2 family Homo sapiens R-HSA-5621480	0.0388136	0.310915	FYN	No		Defective GALNT3 causes familial hyperphosphatemic tumoral calcinosis (HFTC) Homo sapiens R-HSA-5083625	0.243128	1	MUC16	No	No
SHC1 events in ERBB4 signaling Homo sapiens R-HSA-1250347	0.0101597	0.0809599	CAMK2D;ACTN2;IRS1;ARAF;DAB2IP;BRAF;ARRB1;PPP2R5D;PSMD2;PEA15;ERBB2;PSMD1;FYN;TLN1;RAF1;SPTAN1;MARK3;SPTBN1;SPTBN2;MAPK3	Yes		Folding of actin by CCT/TriC Homo sapiens R-HSA-390450	0.0388136	0.309296	ACTB	No		Oxygen-dependent proline hydroxylation of Hypoxia-inducible Factor Alpha Homo sapiens R-HSA-1234176	0.243128	1	EPAS1	No	No
RAF/MAP kinase cascade Homo sapiens R-HSA-5673001	0.0101597	0.0805404	CAMK2D;ACTN2;IRS1;ARAF;DAB2IP;BRAF;ARRB1;PPP2R5D;PSMD2;PEA15;ERBB2;PSMD1;FYN;TLN1;RAF1;SPTAN1;MARK3;SPTBN1;SPTBN2;MAPK3	Yes		Gap junction degradation Homo sapiens R-HSA-190873	0.0388136	0.307693	CLTC	No		Activation of IRF3/IRF7 mediated by TBK1/IKK epsilon Homo sapiens R-HSA-936964	0.243128	1	TLR3	No	Yes
Mitotic Metaphase and Anaphase Homo sapiens R-HSA-2555396	0.0101997	0.080441	RANBP2;PPP2R5D;PDS5B;SMC3;LEMD3;CENPA;STAG1;STAG2;PSMD2;LMNA;PSMD1;BANF1;NUP98;CLASP1;TMPO;CLASP2	No		eNOS activation Homo sapiens R-HSA-203615	0.0388136	0.306107	CAV1	No		Activated TLR4 signalling Homo sapiens R-HSA-166054	0.247047	1	BTK;CD36;TLR3	Yes	Yes
Association of TriC/CCT with target proteins during biosynthesis Homo sapiens R-HSA-390471	0.010365	0.0813256	NOP56;ARFGEF2;TCP1;XRN2;SKIV2L;WRAP53	No		MAPK3 (ERK1) activation Homo sapiens R-HSA-110056	0.0388136	0.304537	PTPN11	No		Other semaphorin interactions Homo sapiens R-HSA-416700	0.254757	1	PLXNA2	No	Yes
Signal attenuation Homo sapiens R-HSA-74749	0.0104116	0.0812743	IRS1;GRB10;MAPK3	No		Signaling by FGFR3 fusions in cancer Homo sapiens R-HSA-8853334	0.0388136	0.302984	PIK3R1	No		Ephrin signaling Homo sapiens R-HSA-3928664	0.254757	1	EPHB6	Yes	Yes
Activation of the AP-1 family of transcription factors Homo sapiens R-HSA-450341	0.0104116	0.0808617	ATF2;MAPK14;MAPK3	No		Activation of the AP-1 family of transcription factors Homo sapiens R-HSA-450341	0.0388136	0.301446	MAPK14	No		Gap junction assembly Homo sapiens R-HSA-190861	0.254757	1	GJC2	No	No
FRS-mediated FGFR2 signaling Homo sapiens R-HSA-5654700	0.0106147	0.082023	CAMK2D;ACTN2;IRS1;ARAF;DAB2IP;BRAF;ARRB1;PPP2R5D;PSMD2;PEA15;ERBB2;PSMD1;FYN;TLN1;RAF1;SPTAN1;MARK3;SPTBN1;SPTBN2;MAPK3	Yes		PI3K Cascade Homo sapiens R-HSA-109704	0.0390274	0.301575	PTPN11;PIK3R1	No		HDL-mediated lipid transport Homo sapiens R-HSA-194223	0.254757	1	ABCA1	No	No
FRS-mediated FGFR4 signaling Homo sapiens R-HSA-5654712	0.0106147	0.0816108	CAMK2D;ACTN2;IRS1;ARAF;DAB2IP;BRAF;ARRB1;PPP2R5D;PSMD2;PEA15;ERBB2;PSMD1;FYN;TLN1;RAF1;SPTAN1;MARK3;SPTBN1;SPTBN2;MAPK3	Yes		Glucose metabolism Homo sapiens R-HSA-70326	0.0390274	0.30006	PGAM1;PGAM2	Yes		Fc epsilon receptor (FCERI) signaling Homo sapiens R-HSA-2454202	0.262419	1	BTC;VAV3;ERBB4;BTK;NFATC2;NFATC1;FOXO4;RASGRP3	Yes	Yes
FRS-mediated FGFR3 signaling Homo sapiens R-HSA-5654706	0.0106147	0.0812028	CAMK2D;ACTN2;IRS1;ARAF;DAB2IP;BRAF;ARRB1;PPP2R5D;PSMD2;PEA15;ERBB2;PSMD1;FYN;TLN1;RAF1;SPTAN1;MARK3;SPTBN1;SPTBN2;MAPK3	Yes		Organelle biogenesis and maintenance Homo sapiens R-HSA-1852241	0.0401672	0.307279	GADD45GIP1;MAPK14;MRPL13;MAPK12	No		Defective C1GALT1C1 causes Tn polyagglutination syndrome (TNPS) Homo sapiens R-HSA-5083632	0.266207	1	MUC16	No	No
FRS-mediated FGFR1 signaling Homo sapiens R-HSA-5654693	0.0106147	0.0807988	CAMK2D;ACTN2;IRS1;ARAF;DAB2IP;BRAF;ARRB1;PPP2R5D;PSMD2;PEA15;ERBB2;PSMD1;FYN;TLN1;RAF1;SPTAN1;MARK3;SPTBN1;SPTBN2;MAPK3	Yes		Interleukin-7 signaling Homo sapiens R-HSA-1266695	0.0426122	0.324361	PIK3R1	No		Hormone-sensitive lipase (HSL)-mediated triacylglycerol hydrolysis Homo sapiens R-HSA-163560	0.266207	1	FABP3	Yes	Yes
Generic Transcription Pathway Homo sapiens R-HSA-212436	0.010704	0.0810745	ATF2;MDC1;CCNK;CCNT2;CDKN1B;CHD4;CHD3;RPTOR;TRIM28;PPP1R13L;AKT1;TNKS1BP1;ZNF446;TOPBP1;JUNB;NELFE;BNIP3L;PRKAB2;BRD1;USP7;TSC1;GTF2F1;NRBP1;DDB2;NCOR2;MED24;NCOR1;RRAGC;RRAGD;YAP1;PRKAA1;HDAC2;HDAC1;NEDD4L;NDRG1;POLR2A;ZNF704;TP53BP2;ZKSCAN1;TAF12;BRPF3;SSRP1;MAPK14;GATAD2B;MTOR;PML;GATAD2A;CDK7;SNW1;TCEA1;CDK12;CDK13;TRIM33;ZNF530	Yes		Signaling by FGFR4 in disease Homo sapiens R-HSA-5655291	0.0426122	0.322756	PIK3R1	No		Triglyceride Biosynthesis Homo sapiens R-HSA-75109	0.269088	1	MOGAT2;GPD1	Yes	No
Transcription-Coupled Nucleotide Excision Repair (TC-NER) Homo sapiens R-HSA-6781827	0.0107298	0.0808697	POLD3;USP7;CDK7;LIG1;POLR2A;XRCC1;TCEA1;ERCC5;HMGN1	No		Interferon Signaling Homo sapiens R-HSA-913531	0.0426148	0.321185	PRKCD;FLNB;PTPN11	Yes		Semaphorin interactions Homo sapiens R-HSA-373755	0.274787	1	PLXNA2;MET	Yes	Yes
Interleukin-2 signaling Homo sapiens R-HSA-451927	0.0107626	0.0807196	CAMK2D;ACTN2;IRS1;ARAF;DAB2IP;BRAF;ARRB1;PPP2R5D;GAB2;PSMD2;PEA15;ERBB2;PSMD1;FYN;TLN1;RAF1;SPTAN1;MARK3;SPTBN1;SPTBN2;MAPK3	Yes		Peptide chain elongation Homo sapiens R-HSA-156902	0.0436067	0.32705	EEF1A1;RPLP0	No		Regulation of FZD by ubiquitination Homo sapiens R-HSA-4641263	0.277482	1	LGR6	No	No
Negative regulation of MAPK pathway Homo sapiens R-HSA-5675221	0.011709	0.0873888	ARAF;BRAF;PPP2R5D;RAF1;MARK3;MAPK3	No		Mitochondrial translation initiation Homo sapiens R-HSA-5368286	0.0436067	0.325455	GADD45GIP1;MRPL13	No		HS-GAG degradation Homo sapiens R-HSA-2024096	0.277482	1	HPSE2	No	Yes
mRNA Splicing - Minor Pathway Homo sapiens R-HSA-72165	0.0119838	0.0890058	EFTUD2;SF3B2;POLR2A;YBX1;GTF2F1;SNRNP200;SF3B1	No		Mitochondrial translation termination Homo sapiens R-HSA-5419276	0.0436067	0.323875	GADD45GIP1;MRPL13	No		Cobalamin (Cbl, vitamin B12) transport and metabolism Homo sapiens R-HSA-196741	0.277482	1	TCN1	No	No
Signalling to p38 via RIT and RIN Homo sapiens R-HSA-187706	0.0120786	0.0892766	CAMK2D;ACTN2;IRS1;ARAF;DAB2IP;BRAF;ARRB1;PPP2R5D;PSMD2;PEA15;ERBB2;PSMD1;FYN;TLN1;RAF1;SPTAN1;MARK3;SPTBN1;SPTBN2;MAPK3	Yes		Mitochondrial translation elongation Homo sapiens R-HSA-5389840	0.0436067	0.322311	GADD45GIP1;MRPL13	No		Synthesis of Leukotrienes (LT) and Eoxins (EX) Homo sapiens R-HSA-2142691	0.277482	1	CYP4B1	No	No
Frs2-mediated activation Homo sapiens R-HSA-170968	0.0126008	0.0926883	CAMK2D;ACTN2;IRS1;ARAF;DAB2IP;BRAF;ARRB1;PPP2R5D;PSMD2;PEA15;ERBB2;PSMD1;FYN;TLN1;RAF1;SPTAN1;MARK3;SPTBN1;SPTBN2;MAPK3	Yes		Cell junction organization Homo sapiens R-HSA-446728	0.045492	0.334629	ITGB1;PXN	No		RIP-mediated NFkB activation via ZBP1 Homo sapiens R-HSA-1810476	0.277482	1	TLR3	No	No
MAPK1/MAPK3 signaling Homo sapiens R-HSA-5684996	0.0131407	0.0961975	CAMK2D;ACTN2;IRS1;ARAF;DAB2IP;BRAF;ARRB1;PPP2R5D;PSMD2;PEA15;ERBB2;PSMD1;FYN;TLN1;RAF1;SPTAN1;MARK3;SPTBN1;SPTBN2;MAPK3	Yes		Regulation of mRNA stability by proteins that bind AU-rich elements Homo sapiens R-HSA-450531	0.045492	0.333028	PRKCD;MAPK14	No		DAP12 signaling Homo sapiens R-HSA-2424491	0.278007	1	BTC;VAV3;ERBB4;BTK;ADCY2;FOXO4;RASGRP3	Yes	Yes
XBP1(S) activates chaperone genes Homo sapiens R-HSA-381038	0.0132489	0.0965275	LMNA;GFPT1;HDGF;SEC61B;TLN1;ADD1;SEC31A	No		Defective EXT2 causes exostoses 2 Homo sapiens R-HSA-3656237	0.0463959	0.338027	SDC4	No		Amyloid fiber formation Homo sapiens R-HSA-977225	0.280484	1	HIST1H2AC;HIST2H2BE	No	No
MAPK targets/ Nuclear events mediated by MAP kinases Homo sapiens R-HSA-450282	0.0135008	0.0978968	ATF2;RPS6KA3;PPP2R5D;MAPK14;MAPK3	No		Defective EXT1 causes exostoses 1, TRPS2 and CHDS Homo sapiens R-HSA-3656253	0.0463959	0.336425	SDC4	No		Glycosaminoglycan metabolism Homo sapiens R-HSA-1630316	0.284344	1	HPSE2;B3GAT1;CHST1	Yes	Yes
RHO GTPases activate IQGAPs Homo sapiens R-HSA-5626467	0.0138086	0.0996561	CDH1;CTNNA1;CTNNB1	No		Caspase-mediated cleavage of cytoskeletal proteins Homo sapiens R-HSA-264870	0.0463959	0.334839	VIM	No		PI-3K cascade:FGFR1 Homo sapiens R-HSA-5654689	0.288523	1	BTC;ERBB4;FOXO4	Yes	Yes
Mitotic Prometaphase Homo sapiens R-HSA-68877	0.0142027	0.102019	RANBP2;STAG1;STAG2;PPP2R5D;NUP98;PDS5B;SMC3;SMC4;CENPA;CLASP1;CLASP2	No		CD28 dependent Vav1 pathway Homo sapiens R-HSA-389359	0.0463959	0.333267	FYN	No		PI-3K cascade:FGFR3 Homo sapiens R-HSA-5654710	0.288523	1	BTC;ERBB4;FOXO4	Yes	Yes
Muscle contraction Homo sapiens R-HSA-397014	0.014242	0.101824	CAMK2D;AHCYL1;ACTN2;TPM3;TPM1;PXN;LMOD1;ATP1A1;ATP2B1;MYL12A;MYLK;TTN;STIM1;DMD;VIM;TLN1;MYL9	Yes		Transcriptional Regulation by TP53 Homo sapiens R-HSA-3700989	0.0489883	0.350243	DYRK2;MAPK14;HIPK1;HIPK2	Yes		PI3K events in ERBB4 signaling Homo sapiens R-HSA-1250342	0.288523	1	BTC;ERBB4;FOXO4	Yes	Yes
Signaling by Leptin Homo sapiens R-HSA-2586552	0.0142755	0.101589	CAMK2D;ACTN2;IRS1;ARAF;DAB2IP;BRAF;ARRB1;PPP2R5D;PSMD2;PEA15;ERBB2;PSMD1;FYN;TLN1;RAF1;SPTAN1;MARK3;SPTBN1;SPTBN2;MAPK3	Yes		Mitochondrial translation Homo sapiens R-HSA-5368287	0.0493512	0.351197	GADD45GIP1;MRPL13	No		PIP3 activates AKT signaling Homo sapiens R-HSA-1257604	0.288523	1	BTC;ERBB4;FOXO4	Yes	Yes
Viral Messenger RNA Synthesis Homo sapiens R-HSA-168325	0.0147563	0.104524	RANBP2;NUP214;POM121;POLR2A;NUP98;GTF2F1	No		Dissolution of Fibrin Clot Homo sapiens R-HSA-75205	0.0501649	0.355335	ANXA2	Yes		PI-3K cascade:FGFR4 Homo sapiens R-HSA-5654720	0.288523	1	BTC;ERBB4;FOXO4	Yes	Yes
EPHB-mediated forward signaling Homo sapiens R-HSA-3928662	0.0147563	0.104042	ROCK1;LIMK1;FYN;ACTB;EPHB4;ACTG1	Yes		WNT5A-dependent internalization of FZD2, FZD5 and ROR2 Homo sapiens R-HSA-5140745	0.0501649	0.353697	CLTC	Yes		PI-3K cascade:FGFR2 Homo sapiens R-HSA-5654695	0.288523	1	BTC;ERBB4;FOXO4	Yes	Yes
Pausing and recovery of Tat-mediated HIV elongation Homo sapiens R-HSA-167238	0.0154736	0.108599	POLR2A;TCEA1;SSRP1;GTF2F1;NELFE	No		POU5F1 (OCT4), SOX2, NANOG activate genes related to proliferation Homo sapiens R-HSA-2892247	0.0501649	0.352075	STAT3	Yes		Toll Like Receptor 4 (TLR4) Cascade Homo sapiens R-HSA-166016	0.288523	1	BTK;CD36;TLR3	Yes	Yes
Tat-mediated HIV elongation arrest and recovery Homo sapiens R-HSA-167243	0.0154736	0.108103	POLR2A;TCEA1;SSRP1;GTF2F1;NELFE	No		ERBB2 Activates PTK6 Signaling Homo sapiens R-HSA-8847993	0.0501649	0.350467	EGFR	Yes		RA biosynthesis pathway Homo sapiens R-HSA-5365859	0.288584	1	CRABP1	No	No
Adherens junctions interactions Homo sapiens R-HSA-418990	0.0154736	0.107612	CDH1;CTNND1;CDH11;CTNNA1;CTNNB1	No		MyD88:Mal cascade initiated on plasma membrane Homo sapiens R-HSA-166058	0.0513239	0.356935	SIGIRR;MAPK14	Yes		Post-chaperonin tubulin folding pathway Homo sapiens R-HSA-389977	0.288584	1	TUBAL3	Yes	No
COPI-dependent Golgi-to-ER retrograde traffic Homo sapiens R-HSA-6811434	0.0159005	0.11008	COPB2;KLC3;KLC2;GBF1;KIF13B;KIF1C;SEC22B;KLC1;ARFGAP2	No		Toll Like Receptor TLR1:TLR2 Cascade Homo sapiens R-HSA-168179	0.0513239	0.35532	SIGIRR;MAPK14	Yes		Common Pathway of Fibrin Clot Formation Homo sapiens R-HSA-140875	0.288584	1	SERPINE2	No	No
IRE1alpha activates chaperones Homo sapiens R-HSA-381070	0.0160614	0.110693	LMNA;GFPT1;HDGF;SEC61B;TLN1;ADD1;SEC31A	No		Toll Like Receptor TLR6:TLR2 Cascade Homo sapiens R-HSA-168188	0.0513239	0.353719	SIGIRR;MAPK14	Yes		Intrinsic Pathway of Fibrin Clot Formation Homo sapiens R-HSA-140837	0.288584	1	SERPINE2	No	No
HIV Transcription Elongation Homo sapiens R-HSA-167169	0.0164692	0.112995	CDK7;POLR2A;TCEA1;SSRP1;GTF2F1;NELFE	No		Toll Like Receptor 2 (TLR2) Cascade Homo sapiens R-HSA-181438	0.0513239	0.352133	SIGIRR;MAPK14	Yes		Signaling by BMP Homo sapiens R-HSA-201451	0.299516	1	FSTL1	No	No
Tat-mediated elongation of the HIV-1 transcript Homo sapiens R-HSA-167246	0.0164692	0.112491	CDK7;POLR2A;TCEA1;SSRP1;GTF2F1;NELFE	No		Interferon gamma signaling Homo sapiens R-HSA-877300	0.0523209	0.35737	PRKCD;PTPN11	Yes		Branched-chain amino acid catabolism Homo sapiens R-HSA-70895	0.299516	1	BCAT1	Yes	No
Formation of HIV-1 elongation complex containing HIV-1 Tat Homo sapiens R-HSA-167200	0.0164692	0.111991	CDK7;POLR2A;TCEA1;SSRP1;GTF2F1;NELFE	No		SEMA3A-Plexin repulsion signaling by inhibiting Integrin adhesion Homo sapiens R-HSA-399955	0.0539192	0.366651	FYN	Yes		GAB1 signalosome Homo sapiens R-HSA-180292	0.301084	1	BTC;ERBB4;FOXO4	Yes	Yes
ERK/MAPK targets Homo sapiens R-HSA-198753	0.0167118	0.113138	RPS6KA3;PPP2R5D;MAPK14;MAPK3	No		Activation of Rac Homo sapiens R-HSA-428540	0.0539192	0.365028	NCK2	No		PI3K/AKT activation Homo sapiens R-HSA-198203	0.301084	1	BTC;ERBB4;FOXO4	Yes	Yes
VxPx cargo-targeting to cilium Homo sapiens R-HSA-5620916	0.0167118	0.112639	GBF1;ASAP1;RAB8A;EXOC1	No		Regulation of IFNG signaling Homo sapiens R-HSA-877312	0.0539192	0.36342	PTPN11	No		Transcriptional regulation by small RNAs Homo sapiens R-HSA-5578749	0.303225	1	HIST1H2AC;HIST2H2BE	Yes	No
SMAD2/SMAD3:SMAD4 heterotrimer regulates transcription Homo sapiens R-HSA-2173796	0.0176298	0.118305	CCNK;CCNT2;SNW1;HDAC1;JUNB	No		Chaperonin-mediated protein folding Homo sapiens R-HSA-390466	0.0543354	0.364619	STAT3;ACTB	Yes		Positive epigenetic regulation of rRNA expression Homo sapiens R-HSA-5250913	0.308893	1	HIST1H2AC;HIST2H2BE	Yes	Yes
Signaling by Robo receptor Homo sapiens R-HSA-376176	0.0176298	0.117789	ABL2;ARHGAP39;PAK2;CLASP1;CLASP2	Yes		Gene Expression Homo sapiens R-HSA-74160	0.0552343	0.369033	EEF1A1;DYRK2;SARS2;EEF1A1P5;RPLP0;NARS2;PRKCD;MAPK14;HIPK1;ACTB;HIPK2	Yes		NoRC negatively regulates rRNA expression Homo sapiens R-HSA-427413	0.308893	1	HIST1H2AC;HIST2H2BE	Yes	No
Kinesins Homo sapiens R-HSA-983189	0.0183144	0.12183	KLC3;KLC2;KIFC1;KIF13B;KIF1C;KLC1	No		L1CAM interactions Homo sapiens R-HSA-373760	0.055353	0.368218	ITGB1;EGFR	Yes		Glutamate Neurotransmitter Release Cycle Homo sapiens R-HSA-210500	0.310281	1	SLC1A2	Yes	No
NCAM signaling for neurite out-growth Homo sapiens R-HSA-375165	0.0187523	0.124203	CAMK2D;ACTN2;IRS1;ARAF;DAB2IP;BRAF;ARRB1;PPP2R5D;PSMD2;PEA15;ERBB2;PSMD1;COL6A3;FYN;TLN1;RAF1;SPTAN1;MARK3;SPTBN1;SPTBN2;MAPK3	Yes		MyD88-independent TLR3/TLR4 cascade Homo sapiens R-HSA-166166	0.0563772	0.373408	PTPN11;MAPK14	Yes		IKK complex recruitment mediated by RIP1 Homo sapiens R-HSA-937041	0.310281	1	TLR3	No	No
Ribosomal scanning and start codon recognition Homo sapiens R-HSA-72702	0.0192726	0.127099	EIF5;EIF3J;RPS3;EIF2S2;EIF3C;EIF3A;EIF4G1	No		Toll Like Receptor 3 (TLR3) Cascade Homo sapiens R-HSA-168164	0.0563772	0.371798	PTPN11;MAPK14	Yes		Metabolism of lipids and lipoproteins Homo sapiens R-HSA-556833	0.313888	1	ABCA1;FABP3;NCEH1;MOGAT2;GPD1;HSD17B14;CYP4B1;CD36;HMGCS2;PTGS2;AGT;PLB1	Yes	Yes
Constitutive Signaling by NOTCH1 HD+PEST Domain Mutants Homo sapiens R-HSA-2894862	0.0192726	0.126554	NCOR2;HDAC4;ADAM17;HDAC2;NCOR1;SNW1;HDAC1	No		TRIF-mediated TLR3/TLR4 signaling Homo sapiens R-HSA-937061	0.0563772	0.370202	PTPN11;MAPK14	Yes		DAP12 interactions Homo sapiens R-HSA-2172127	0.314305	1	BTC;VAV3;ERBB4;BTK;ADCY2;FOXO4;RASGRP3	Yes	Yes
Signaling by NOTCH1 in Cancer Homo sapiens R-HSA-2644603	0.0192726	0.126013	NCOR2;HDAC4;ADAM17;HDAC2;NCOR1;SNW1;HDAC1	No		GRB2:SOS provides linkage to MAPK signaling for Integrins Homo sapiens R-HSA-354194	0.0576588	0.377	PTK2	No		Formation of tubulin folding intermediates by CCT/TriC Homo sapiens R-HSA-389960	0.320881	1	TUBAL3	Yes	No
Signaling by NOTCH1 PEST Domain Mutants in Cancer Homo sapiens R-HSA-2644602	0.0192726	0.125477	NCOR2;HDAC4;ADAM17;HDAC2;NCOR1;SNW1;HDAC1	No		WNT5A-dependent internalization of FZD4 Homo sapiens R-HSA-5099900	0.0576588	0.375396	CLTC	Yes		Activation of G protein gated Potassium channels Homo sapiens R-HSA-1296041	0.320881	1	KCNJ15	No	No
Constitutive Signaling by NOTCH1 PEST Domain Mutants Homo sapiens R-HSA-2644606	0.0192726	0.124945	NCOR2;HDAC4;ADAM17;HDAC2;NCOR1;SNW1;HDAC1	No		Prolactin receptor signaling Homo sapiens R-HSA-1170546	0.0576588	0.373805	PTPN11	No		Inhibition of voltage gated Ca2+ channels via Gbeta/gamma subunits Homo sapiens R-HSA-997272	0.320881	1	KCNJ15	No	No
Signaling by NOTCH1 HD+PEST Domain Mutants in Cancer Homo sapiens R-HSA-2894858	0.0192726	0.124418	NCOR2;HDAC4;ADAM17;HDAC2;NCOR1;SNW1;HDAC1	No		ERBB2 Regulates Cell Motility Homo sapiens R-HSA-6785631	0.0576588	0.372228	EGFR	Yes		G protein gated Potassium channels Homo sapiens R-HSA-1296059	0.320881	1	KCNJ15	No	No
MAPK family signaling cascades Homo sapiens R-HSA-5683057	0.0199556	0.128286	CAMK2D;ACTN2;IRS1;ARAF;DAB2IP;HSPB1;BRAF;ARRB1;PPP2R5D;PSMD2;PEA15;ERBB2;PSMD1;FYN;TLN1;RAF1;SPTAN1;PAK2;MARK3;SPTBN1;SPTBN2;MAPK3	Yes		Downstream TCR signaling Homo sapiens R-HSA-202424	0.0584457	0.375722	INPP5D;PIK3R1	No		Constitutive Signaling by AKT1 E17K in Cancer Homo sapiens R-HSA-5674400	0.320881	1	FOXO4	Yes	No
Sphingolipid de novo biosynthesis Homo sapiens R-HSA-1660661	0.0199755	0.127877	CERS4;COL4A3BP;VAPB;OSBP;SGPP1	No		Protein folding Homo sapiens R-HSA-391251	0.0605403	0.387559	STAT3;ACTB	Yes		Acyl chain remodelling of PC Homo sapiens R-HSA-1482788	0.320881	1	PLB1	No	No
SUMOylation of RNA binding proteins Homo sapiens R-HSA-4570464	0.0202961	0.129388	RANBP2;NUP214;POM121;SUMO1;NUP98;HNRNPC	No		Regulation of KIT signaling Homo sapiens R-HSA-1433559	0.0613839	0.391322	FYN	No		Negative epigenetic regulation of rRNA expression Homo sapiens R-HSA-5250941	0.325837	1	HIST1H2AC;HIST2H2BE	Yes	No
Activation of the mRNA upon binding of the cap-binding complex and eIFs, and subsequent binding to 43S Homo sapiens R-HSA-72662	0.0210356	0.133545	EIF3J;RPS3;EIF4EBP1;EIF2S2;EIF3C;EIF3A;EIF4G1	No		CRMPs in Sema3A signaling Homo sapiens R-HSA-399956	0.0613839	0.389698	FYN	Yes		RNA Polymerase I Promoter Clearance Homo sapiens R-HSA-73854	0.325837	1	HIST1H2AC;HIST2H2BE	Yes	No
Formation of the beta-catenin:TCF transactivating complex Homo sapiens R-HSA-201722	0.0210356	0.132993	TLE3;PYGO2;HDAC1;LEO1;CTNNB1;TCF4;SMARCA4	Yes		RHO GTPases activate CIT Homo sapiens R-HSA-5625900	0.0613839	0.388088	MYH9	No		Fertilization Homo sapiens R-HSA-1187000	0.331319	1	CATSPER2	No	No
Resolution of Sister Chromatid Cohesion Homo sapiens R-HSA-2500257	0.0210927	0.132806	RANBP2;STAG1;STAG2;PPP2R5D;NUP98;PDS5B;SMC3;CENPA;CLASP1;CLASP2	No		Spry regulation of FGF signaling Homo sapiens R-HSA-1295596	0.0613839	0.386491	PTPN11	No		Reproduction Homo sapiens R-HSA-1474165	0.331319	1	CATSPER2	No	No
IRS activation Homo sapiens R-HSA-74713	0.0210973	0.132291	IRS1;GRB10	No		GRB2 events in ERBB2 signaling Homo sapiens R-HSA-1963640	0.0613839	0.384907	EGFR	Yes		A tetrasaccharide linker sequence is required for GAG synthesis Homo sapiens R-HSA-1971475	0.331319	1	B3GAT1	No	Yes
GRB7 events in ERBB2 signaling Homo sapiens R-HSA-1306955	0.0210973	0.131751	GRB7;ERBB2	No		RHO GTPases Activate ROCKs Homo sapiens R-HSA-5627117	0.0650944	0.406508	MYH9	No		Termination of O-glycan biosynthesis Homo sapiens R-HSA-977068	0.331319	1	MUC16	No	No
AKT phosphorylates targets in the cytosol Homo sapiens R-HSA-198323	0.0222747	0.138538	CDKN1B;AKT1S1;AKT1	No		KSRP (KHSRP) binds and destabilizes mRNA Homo sapiens R-HSA-450604	0.0650944	0.404855	MAPK14	No		CaM pathway Homo sapiens R-HSA-111997	0.331319	1	ADCY2	Yes	Yes
Nuclear Pore Complex (NPC) Disassembly Homo sapiens R-HSA-3301854	0.0225165	0.139475	RANBP2;NUP214;POM121;NEK7;NUP98	No		activated TAK1 mediates p38 MAPK activation Homo sapiens R-HSA-450302	0.0650944	0.403216	MAPK14	No		Calmodulin induced events Homo sapiens R-HSA-111933	0.331319	1	ADCY2	Yes	Yes
Regulation of mRNA stability by proteins that bind AU-rich elements Homo sapiens R-HSA-450531	0.0226986	0.140036	NUP214;KHSRP;PSMD2;HNRNPD;HSPB1;AKT1;PSMD1;MAPK14;EIF4G1	No		SHC1 events in ERBB2 signaling Homo sapiens R-HSA-1250196	0.0687904	0.424392	EGFR	Yes		Phase 2 - plateau phase Homo sapiens R-HSA-5576893	0.331319	1	KCNQ1	No	No
RNA Polymerase III Transcription Termination Homo sapiens R-HSA-73980	0.0229169	0.140815	SSB;NFIX;NFIB;NFIC	No		Activation of IRF3/IRF7 mediated by TBK1/IKK epsilon Homo sapiens R-HSA-936964	0.0687904	0.422688	PTPN11	Yes		N-glycan antennae elongation in the medial/trans-Golgi Homo sapiens R-HSA-975576	0.331319	1	ST8SIA2	No	No
MAP kinase activation in TLR cascade Homo sapiens R-HSA-450294	0.0248913	0.152335	ATF2;RPS6KA3;RIPK2;PPP2R5D;MAPK14;MAP3K7;MAPK3	No		Other semaphorin interactions Homo sapiens R-HSA-416700	0.0724719	0.443528	ITGB1	Yes		Regulation of Hypoxia-inducible Factor (HIF) by oxygen Homo sapiens R-HSA-1234174	0.331319	1	EPAS1	No	No
Transport to the Golgi and subsequent modification Homo sapiens R-HSA-948021	0.0252499	0.153914	COPB2;DYNC1I2;SEC16A;TRAPPC10;USO1;GBF1;ARFGAP2;SCFD1;PPP6R3;SEC22B;SPTAN1;SPTBN1;SEC31A;SPTBN2	Yes		Defective B3GALT6 causes EDSP2 and SEMDJL1 Homo sapiens R-HSA-4420332	0.0724719	0.441761	SDC4	No		Cellular response to hypoxia Homo sapiens R-HSA-2262749	0.331319	1	EPAS1	No	No
Post NMDA receptor activation events Homo sapiens R-HSA-438064	0.0252578	0.153351	RPS6KA3;CAMK2D;ACTN2;BRAF;RAF1	No		Defective B4GALT7 causes EDS, progeroid type Homo sapiens R-HSA-3560783	0.0724719	0.440008	SDC4	No		ZBP1(DAI) mediated induction of type I IFNs Homo sapiens R-HSA-1606322	0.331319	1	TLR3	No	No
Influenza Infection Homo sapiens R-HSA-168254	0.0257237	0.155562	NUP214;RANBP2;POM121;HSP90AA1;RPLP0;GTF2F1;PABPN1;POLR2A;CANX;RPS3;NUP98;KPNA2;KPNA3	No		Defective B3GAT3 causes JDSSDHD Homo sapiens R-HSA-3560801	0.0724719	0.438269	SDC4	No		Senescence-Associated Secretory Phenotype (SASP) Homo sapiens R-HSA-2559582	0.331462	1	HIST1H2AC;HIST2H2BE	Yes	Yes
Cytokine Signaling in Immune system Homo sapiens R-HSA-1280215	0.0258781	0.15588	CSF1R;POM121;CAMK2D;IRS1;EIF4A3;ARAF;ARRB1;SUMO1;PSMD2;TRIM2;PEA15;TRIM3;ERBB2;PSMD1;STX4;FYN;KPNA2;MAP3K7;KPNA3;SPTAN1;MARK3;SPTBN1;SPTBN2;MAPK3;NUP214;RANBP2;RIPK2;ACTN2;DAB2IP;BRAF;PPP2R5D;GAB2;PML;ADAM17;NUP98;TLN1;RAF1;EIF4G3;CRK;CD44;EIF4G1	Yes		Hormone-sensitive lipase (HSL)-mediated triacylglycerol hydrolysis Homo sapiens R-HSA-163560	0.0761392	0.458634	CAV1	Yes		Downstream signaling events of B Cell Receptor (BCR) Homo sapiens R-HSA-1168372	0.340767	1	BTC;ERBB4;FOXO4;RASGRP3	Yes	Yes
Nuclear Events (kinase and transcription factor activation) Homo sapiens R-HSA-198725	0.0264783	0.15887	RPS6KA3;PPP2R5D;MAPK14;MAPK3	No		CD209 (DC-SIGN) signaling Homo sapiens R-HSA-5621575	0.0797921	0.478752	FYN	No		Uptake and actions of bacterial toxins Homo sapiens R-HSA-5339562	0.341596	1	ANTXR1	Yes	No
Cell death signalling via NRAGE, NRIF and NADE Homo sapiens R-HSA-204998	0.0269896	0.161305	ARHGEF11;FGD3;AKAP13;ARHGEF16;ARHGEF2;ARHGEF7;ARHGEF6	Yes		RHO GTPases activate PAKs Homo sapiens R-HSA-5627123	0.0797921	0.476882	MYH9	No		Sema4D in semaphorin signaling Homo sapiens R-HSA-400685	0.341596	1	MET	Yes	Yes
SUMOylation of transcription factors Homo sapiens R-HSA-3232118	0.0273529	0.16284	MTA1;SUMO1;TP53BP1	No		HS-GAG degradation Homo sapiens R-HSA-2024096	0.0797921	0.475027	SDC4	Yes		Keratan sulfate biosynthesis Homo sapiens R-HSA-2022854	0.341596	1	CHST1	No	No
Regulation of TP53 Activity through Association with Co-factors Homo sapiens R-HSA-6804759	0.0273529	0.162209	PPP1R13L;TP53BP2;AKT1	No		ERK/MAPK targets Homo sapiens R-HSA-198753	0.0797921	0.473185	MAPK14	No		Platelet calcium homeostasis Homo sapiens R-HSA-418360	0.341596	1	ATP2B2	Yes	No
DCC mediated attractive signaling Homo sapiens R-HSA-418885	0.0273529	0.161583	ABLIM1;FYN;DOCK1	No		Signaling by FGFR3 point mutants in cancer Homo sapiens R-HSA-8853338	0.0834307	0.492853	PIK3R1	No		Phase 1 - inactivation of fast Na+ channels Homo sapiens R-HSA-5576894	0.341596	1	KCNIP3	No	No
SEMA3A-Plexin repulsion signaling by inhibiting Integrin adhesion Homo sapiens R-HSA-399955	0.0273529	0.160961	FARP2;FYN;TLN1	Yes		Signaling by FGFR3 in disease Homo sapiens R-HSA-5655332	0.0834307	0.490958	PIK3R1	No		VEGFR2 mediated vascular permeability Homo sapiens R-HSA-5218920	0.341596	1	VAV3	Yes	Yes
Repression of WNT target genes Homo sapiens R-HSA-4641265	0.0273529	0.160345	TLE3;HDAC1;CTNNB1	Yes		C-type lectin receptors (CLRs) Homo sapiens R-HSA-5621481	0.0851585	0.499205	PRKCD;FYN	Yes		RORA activates gene expression Homo sapiens R-HSA-1368082	0.341596	1	NRIP1	Yes	No
Fc epsilon receptor (FCERI) signaling Homo sapiens R-HSA-2454202	0.0276053	0.161207	CAMK2D;CDKN1B;AHCYL1;IRS1;ARAF;ARRB1;PSMD2;PEA15;ERBB2;AKT1;PSMD1;FYN;MAP3K7;SPTAN1;PAK2;MARK3;SPTBN1;SPTBN2;MAPK3;ACTN2;DAB2IP;BRAF;PPP2R5D;GAB2;MTOR;AKT1S1;TLN1;RAF1	Yes		Laminin interactions Homo sapiens R-HSA-3000157	0.0870551	0.508375	ITGB1	No		Pyruvate metabolism Homo sapiens R-HSA-70268	0.341596	1	PDK4	Yes	No
G alpha (12/13) signalling events Homo sapiens R-HSA-416482	0.0277894	0.161665	ARHGEF11;FGD3;AKAP13;ROCK1;ARHGEF16;ARHGEF2;ARHGEF7;ARHGEF6	Yes		RAF-independent MAPK1/3 activation Homo sapiens R-HSA-112409	0.0870551	0.506442	PTPN11	No		Transcriptional regulation of white adipocyte differentiation Homo sapiens R-HSA-381340	0.34267	1	SLC2A4;CD36	Yes	No
Interferon Signaling Homo sapiens R-HSA-913531	0.0282272	0.163589	NUP214;RANBP2;POM121;CAMK2D;EIF4A3;PML;SUMO1;TRIM2;TRIM3;NUP98;KPNA2;KPNA3;EIF4G3;CD44;EIF4G1;MAPK3	Yes		SHC-mediated cascade:FGFR4 Homo sapiens R-HSA-5654719	0.0870551	0.504524	PTPN11	No		RNA Polymerase I Transcription Homo sapiens R-HSA-73864	0.34267	1	HIST1H2AC;HIST2H2BE	Yes	No
Negative epigenetic regulation of rRNA expression Homo sapiens R-HSA-5250941	0.0297964	0.172032	HDAC2;CDK7;SIN3A;POLR1A;HDAC1;ARID4B;SUDS3;SIRT1	Yes		Sema4D induced cell migration and growth-cone collapse Homo sapiens R-HSA-416572	0.0906654	0.523464	MYH9	No		Ca-dependent events Homo sapiens R-HSA-111996	0.351716	1	ADCY2	Yes	Yes
Constitutive Signaling by AKT1 E17K in Cancer Homo sapiens R-HSA-5674400	0.0303526	0.174585	CDKN1B;AKT1S1;AKT1;MTOR	Yes		Growth hormone receptor signaling Homo sapiens R-HSA-982772	0.0906654	0.521496	STAT3	No		Gap junction trafficking Homo sapiens R-HSA-190828	0.351716	1	GJC2	No	Yes
HDMs demethylate histones Homo sapiens R-HSA-3214842	0.0303526	0.173931	PHF2;KDM2A;KDM1A;PHF8	No		Nuclear Events (kinase and transcription factor activation) Homo sapiens R-HSA-198725	0.0906654	0.519543	MAPK14	No		Synthesis of PA Homo sapiens R-HSA-1483166	0.351716	1	GPD1	No	No
Telomere Extension By Telomerase Homo sapiens R-HSA-171319	0.0306427	0.174938	DKC1;WRAP53	No		ADP signalling through P2Y purinoceptor 1 Homo sapiens R-HSA-418592	0.0942616	0.538135	MAPK14	No		Innate Immune System Homo sapiens R-HSA-168249	0.357983	1	VAV3;NFATC2;NFATC1;ADCY2;FOXO4;CLU;CTSS;RASGRP3;BTC;ERBB4;BTK;TXNIP;CD36;TLR3	Yes	Yes
p75NTR negatively regulates cell cycle via SC1 Homo sapiens R-HSA-193670	0.0306427	0.174288	HDAC2;HDAC1	No		Synthesis of IP3 and IP4 in the cytosol Homo sapiens R-HSA-1855204	0.0942616	0.536135	INPP5D	No		Antigen processing-Cross presentation Homo sapiens R-HSA-1236975	0.359369	1	CD36;CTSS	Yes	No
Transport of Mature mRNA Derived from an Intronless Transcript Homo sapiens R-HSA-159231	0.031359	0.177701	RANBP2;NUP214;POM121;FIP1L1;NUP98	No		Regulation of IFNA signaling Homo sapiens R-HSA-912694	0.0942616	0.534149	PTPN11	No		Transferrin endocytosis and recycling Homo sapiens R-HSA-917977	0.361681	1	STEAP2	No	No
Dual incision in TC-NER Homo sapiens R-HSA-6782135	0.0315398	0.178066	POLD3;USP7;CDK7;POLR2A;TCEA1;ERCC5;HMGN1	No		Diseases associated with glycosaminoglycan metabolism Homo sapiens R-HSA-3560782	0.0978437	0.552402	SDC4	No		PI5P, PP2A and IER3 Regulate PI3K/AKT Signaling Homo sapiens R-HSA-6811558	0.364901	1	BTC;ERBB4	Yes	Yes
Depolymerisation of the Nuclear Lamina Homo sapiens R-HSA-4419969	0.0329922	0.185581	LMNA;LEMD3;TMPO	No		A tetrasaccharide linker sequence is required for GAG synthesis Homo sapiens R-HSA-1971475	0.0978437	0.550371	SDC4	Yes		Gap junction trafficking and regulation Homo sapiens R-HSA-157858	0.371494	1	GJC2	Yes	Yes
Processing of Intronless Pre-mRNAs Homo sapiens R-HSA-77595	0.0329922	0.184902	FIP1L1;PABPN1;CSTF2	No		CaM pathway Homo sapiens R-HSA-111997	0.0978437	0.548355	PRKCD	Yes		Metabolism of steroid hormones Homo sapiens R-HSA-196071	0.371494	1	HSD17B14	No	No
S33 mutants of beta-catenin aren't phosphorylated Homo sapiens R-HSA-5358747	0.0329922	0.184227	AXIN1;CTNNB1;PPP2R5D	No		Calmodulin induced events Homo sapiens R-HSA-111933	0.0978437	0.546354	PRKCD	Yes		Meiosis Homo sapiens R-HSA-1500620	0.375909	1	HIST1H2AC;HIST2H2BE	Yes	No
S45 mutants of beta-catenin aren't phosphorylated Homo sapiens R-HSA-5358751	0.0329922	0.183557	AXIN1;CTNNB1;PPP2R5D	No		PD-1 signaling Homo sapiens R-HSA-389948	0.0978437	0.544367	PTPN11	No		Beta-catenin independent WNT signaling Homo sapiens R-HSA-3858494	0.380695	1	WNT5A;NFATC1;WNT4	Yes	Yes
phosphorylation site mutants of CTNNB1 are not targeted to the proteasome by the destruction complex Homo sapiens R-HSA-4839743	0.0329922	0.182892	AXIN1;CTNNB1;PPP2R5D	No		SHC-mediated cascade:FGFR2 Homo sapiens R-HSA-5654699	0.0978437	0.542395	PTPN11	No		Inwardly rectifying K+ channels Homo sapiens R-HSA-1296065	0.381156	1	KCNJ15	No	No
T41 mutants of beta-catenin aren't phosphorylated Homo sapiens R-HSA-5358752	0.0329922	0.182232	AXIN1;CTNNB1;PPP2R5D	No		Cardiac conduction Homo sapiens R-HSA-5576891	0.099658	0.550457	HIPK1;HIPK2	Yes		Trafficking of AMPA receptors Homo sapiens R-HSA-399719	0.381156	1	GRIA2	Yes	No
S37 mutants of beta-catenin aren't phosphorylated Homo sapiens R-HSA-5358749	0.0329922	0.181576	AXIN1;CTNNB1;PPP2R5D	No		Prefoldin mediated transfer of substrate to CCT/TriC Homo sapiens R-HSA-389957	0.101412	0.55813	ACTB	No		Glutamate Binding, Activation of AMPA Receptors and Synaptic Plasticity Homo sapiens R-HSA-399721	0.381156	1	GRIA2	Yes	No
Misspliced GSK3beta mutants stabilize beta-catenin Homo sapiens R-HSA-5339716	0.0329922	0.180925	AXIN1;CTNNB1;PPP2R5D	No		EGFR downregulation Homo sapiens R-HSA-182971	0.101412	0.55613	EGFR	No		Chromosome Maintenance Homo sapiens R-HSA-73886	0.381385	1	HIST1H2AC;HIST2H2BE	Yes	No
COPI-mediated anterograde transport Homo sapiens R-HSA-6807878	0.0341045	0.186357	DYNC1I2;COPB2;USO1;GBF1;SPTAN1;SPTBN1;ARFGAP2;SPTBN2	No		Effects of PIP2 hydrolysis Homo sapiens R-HSA-114508	0.101412	0.554143	PRKCD	No		Signaling by Robo receptor Homo sapiens R-HSA-376176	0.39067	1	PFN2	Yes	Yes
Attenuation phase Homo sapiens R-HSA-3371568	0.0345435	0.188084	HSP90AA1;HSP90AB1;HSF1;FKBP4	No		VEGFR2 mediated vascular permeability Homo sapiens R-HSA-5218920	0.101412	0.552171	CAV1	Yes		Cooperation of Prefoldin and TriC/CCT in actin and tubulin folding Homo sapiens R-HSA-389958	0.39067	1	TUBAL3	Yes	Yes
Transport of Mature mRNAs Derived from Intronless Transcripts Homo sapiens R-HSA-159234	0.0347264	0.188409	RANBP2;NUP214;POM121;FIP1L1;NUP98	No		Ca-dependent events Homo sapiens R-HSA-111996	0.104966	0.569497	PRKCD	Yes		Keratan sulfate/keratin metabolism Homo sapiens R-HSA-1638074	0.39067	1	CHST1	No	No
DNA Damage Recognition in GG-NER Homo sapiens R-HSA-5696394	0.0347264	0.187744	YY1;TFPT;MCRS1;ACTB;DDB2	No		Gap junction trafficking Homo sapiens R-HSA-190828	0.104966	0.567484	CLTC	Yes		Activation of Matrix Metalloproteinases Homo sapiens R-HSA-1592389	0.39067	1	MMP7	No	No
Activation of NMDA receptor upon glutamate binding and postsynaptic events Homo sapiens R-HSA-442755	0.038309	0.206383	RPS6KA3;CAMK2D;ACTN2;BRAF;RAF1	Yes		The role of Nef in HIV-1 replication and disease pathogenesis Homo sapiens R-HSA-164952	0.104966	0.565486	FYN	No		DAG and IP3 signaling Homo sapiens R-HSA-1489509	0.39067	1	ADCY2	Yes	Yes
Prefoldin mediated transfer of substrate to CCT/TriC Homo sapiens R-HSA-389957	0.039053	0.209653	TUBA1C;TCP1;PFDN4;ACTB	No		HSF1 activation Homo sapiens R-HSA-3371511	0.108506	0.582508	EEF1A1	No		Metabolism of vitamins and cofactors Homo sapiens R-HSA-196854	0.39728	1	TCN1;PTGS2;PLB1	Yes	Yes
CRMPs in Sema3A signaling Homo sapiens R-HSA-399956	0.039186	0.209631	DPYSL2;DPYSL3;FYN	Yes		Negative regulation of FGFR3 signaling Homo sapiens R-HSA-5654732	0.108506	0.580471	PTPN11	No		Glucagon signaling in metabolic regulation Homo sapiens R-HSA-163359	0.400038	1	ADCY2	Yes	No
PKA activation Homo sapiens R-HSA-163615	0.039186	0.208901	PRKAR1A;PRKAR2B;PRKAR2A	Yes		Molecules associated with elastic fibres Homo sapiens R-HSA-2129379	0.112033	0.597249	ITGB1	No		Inactivation, recovery and regulation of the phototransduction cascade Homo sapiens R-HSA-2514859	0.400038	1	RGS9	No	No
Chaperonin-mediated protein folding Homo sapiens R-HSA-390466	0.0397622	0.211236	NOP56;TUBA1C;ARFGEF2;TCP1;XRN2;SKIV2L;PFDN4;ACTB;WRAP53	Yes		Gap junction trafficking and regulation Homo sapiens R-HSA-157858	0.112033	0.595175	CLTC	Yes		Sialic acid metabolism Homo sapiens R-HSA-4085001	0.400038	1	ST8SIA2	No	No
Response to elevated platelet cytosolic Ca2+ Homo sapiens R-HSA-76005	0.0398442	0.21094	ABCC4;ACTN2;BRPF3;ACTN1;TMSB4X;FLNA;STX4;TLN1;ALDOA;TTN	Yes		MAPK targets/ Nuclear events mediated by MAP kinases Homo sapiens R-HSA-450282	0.112033	0.593115	MAPK14	No		Detoxification of Reactive Oxygen Species Homo sapiens R-HSA-3299685	0.400038	1	GPX8	No	No
FCERI mediated MAPK activation Homo sapiens R-HSA-2871796	0.0410543	0.216597	CAMK2D;ACTN2;IRS1;ARAF;DAB2IP;BRAF;ARRB1;PPP2R5D;PSMD2;PEA15;ERBB2;PSMD1;FYN;TLN1;RAF1;SPTAN1;PAK2;MARK3;SPTBN1;SPTBN2;MAPK3	Yes		HS-GAG biosynthesis Homo sapiens R-HSA-2022928	0.115546	0.609603	SDC4	No		Negative regulation of the PI3K/AKT network Homo sapiens R-HSA-199418	0.403074	1	BTC;ERBB4	Yes	Yes
APEX1-Independent Resolution of AP Sites via the Single Nucleotide Replacement Pathway Homo sapiens R-HSA-5649702	0.0415455	0.218435	PNKP;XRCC1	No		Disassembly of the destruction complex and recruitment of AXIN to the membrane Homo sapiens R-HSA-4641262	0.115546	0.607508	CAV1	No		Oxidative Stress Induced Senescence Homo sapiens R-HSA-2559580	0.408441	1	HIST1H2AC;HIST2H2BE	Yes	Yes
Innate Immune System Homo sapiens R-HSA-168249	0.0420111	0.220127	ATF2;HSP90AB1;AHCYL1;CDKN1B;IRS1;ARAF;ARRB1;ACTB;ACTG1;RPS6KA3;PSMD2;PEA15;AKT1;PSMD1;MAP3K7;SPTAN1;HSP90AA1;RIPK2;ACTN2;PPP2R5D;GAB2;PRKAR1A;AKT1S1;ELMO1;MYH9;RAF1;TLN1;CRK;DOCK1;CAMK2D;PRKDC;UNC93B1;PRKAR2B;PRKAR2A;ERBB2;FYN;PAK2;MARK3;SPTBN1;SPTBN2;MAPK3;TREX1;LIMK1;DAB2IP;MYO9B;BRAF;MAPK14;MTOR;ABI1;CTNNB1	Yes		Negative regulation of FGFR4 signaling Homo sapiens R-HSA-5654733	0.115546	0.605428	PTPN11	No		PCP/CE pathway Homo sapiens R-HSA-4086400	0.408441	1	WNT5A;WNT4	Yes	Yes
L1CAM interactions Homo sapiens R-HSA-373760	0.0420804	0.219737	RPS6KA3;DLG1;DPYSL2;MSN;ITGAV;SPTAN1;SPTBN1;SPTBN2;MAPK3	Yes		Cooperation of Prefoldin and TriC/CCT in actin and tubulin folding Homo sapiens R-HSA-389958	0.119045	0.621633	ACTB	Yes		EPHA-mediated growth cone collapse Homo sapiens R-HSA-3928663	0.409263	1	EPHA7	Yes	Yes
Macroautophagy Homo sapiens R-HSA-1632852	0.0421173	0.219182	RPTOR;PRKAB2;PRKAA1;RRAGC;RRAGD;TSC1;MTOR	No		Signal amplification Homo sapiens R-HSA-392518	0.119045	0.619518	MAPK14	No		EGFR interacts with phospholipase C-gamma Homo sapiens R-HSA-212718	0.409263	1	ADCY2	Yes	Yes
The role of Nef in HIV-1 replication and disease pathogenesis Homo sapiens R-HSA-164952	0.0438822	0.227592	PACS1;ELMO1;FYN;PAK2	No		DAG and IP3 signaling Homo sapiens R-HSA-1489509	0.119045	0.617418	PRKCD	Yes		PLC-gamma1 signalling Homo sapiens R-HSA-167021	0.409263	1	ADCY2	Yes	Yes
Extension of Telomeres Homo sapiens R-HSA-180786	0.0438822	0.226823	POLD3;LIG1;DKC1;WRAP53	No		Negative regulation of FGFR1 signaling Homo sapiens R-HSA-5654726	0.119045	0.615332	PTPN11	No		The phototransduction cascade Homo sapiens R-HSA-2514856	0.409263	1	RGS9	No	No
Synthesis of DNA Homo sapiens R-HSA-69239	0.044488	0.229181	POLD3;GINS2;CDKN1B;LIG1;PSMD2;MCM3;PSMD1;MCM6;MCM2	No		PLC-gamma1 signalling Homo sapiens R-HSA-167021	0.126002	0.6491	PRKCD	Yes		Striated Muscle Contraction Homo sapiens R-HSA-390522	0.409263	1	TNNT2	Yes	Yes
COPII (Coat Protein 2) Mediated Vesicle Transport Homo sapiens R-HSA-204005	0.0450803	0.231453	SCFD1;SEC16A;TRAPPC10;PPP6R3;USO1;SEC22B;SEC31A	No		Striated Muscle Contraction Homo sapiens R-HSA-390522	0.126002	0.646922	VIM	Yes		Lipoprotein metabolism Homo sapiens R-HSA-174824	0.409263	1	ABCA1	No	No
KSRP (KHSRP) binds and destabilizes mRNA Homo sapiens R-HSA-450604	0.0459238	0.234995	KHSRP;AKT1;MAPK14	No		Negative regulation of FGFR2 signaling Homo sapiens R-HSA-5654727	0.126002	0.644758	PTPN11	No		Phase 1 - Functionalization of compounds Homo sapiens R-HSA-211945	0.413784	1	ALDH3A1;CYP4B1	No	No
Beta-catenin phosphorylation cascade Homo sapiens R-HSA-196299	0.0459238	0.234211	AXIN1;CTNNB1;PPP2R5D	No		Lysosome Vesicle Biogenesis Homo sapiens R-HSA-432720	0.12946	0.660246	CLTC	Yes		MyD88:Mal cascade initiated on plasma membrane Homo sapiens R-HSA-166058	0.413784	1	BTK;CD36	Yes	Yes
activated TAK1 mediates p38 MAPK activation Homo sapiens R-HSA-450302	0.0459238	0.233433	RIPK2;MAPK14;MAP3K7	No		Generation of second messenger molecules Homo sapiens R-HSA-202433	0.12946	0.658052	WAS	No		Toll Like Receptor TLR1:TLR2 Cascade Homo sapiens R-HSA-168179	0.413784	1	BTK;CD36	Yes	Yes
PKA-mediated phosphorylation of CREB Homo sapiens R-HSA-111931	0.0459238	0.23266	PRKAR1A;PRKAR2B;PRKAR2A	Yes		Phospholipid metabolism Homo sapiens R-HSA-1483257	0.133126	0.674449	INPP5D;PIK3R1	Yes		Toll Like Receptor TLR6:TLR2 Cascade Homo sapiens R-HSA-168188	0.413784	1	BTK;CD36	Yes	Yes
PKA activation in glucagon signalling Homo sapiens R-HSA-164378	0.0459238	0.231892	PRKAR1A;PRKAR2B;PRKAR2A	Yes		Cellular Senescence Homo sapiens R-HSA-2559583	0.133126	0.672223	STAT3;MAPK14	Yes		Toll Like Receptor 2 (TLR2) Cascade Homo sapiens R-HSA-181438	0.413784	1	BTK;CD36	Yes	Yes
Post-translational protein modification Homo sapiens R-HSA-597592	0.0462744	0.232894	TOP2A;MDC1;TOP2B;DYNC1I2;COPB2;POM121;USO1;SMC3;SCFD1;MTA1;SUMO1;PPP6R3;TP53BP1;SPTAN1;SPTBN1;SEC31A;SPTBN2;NUP214;RANBP2;TRAPPC10;SEC16A;GFPT1;GBF1;EEF2;PML;ARFGAP2;DPM1;STAG1;NAGK;STAG2;CANX;NUP98;HNRNPC;SEC22B	Yes		HDR through Single Strand Annealing (SSA) Homo sapiens R-HSA-5685938	0.136336	0.686164	ABL1	No		Lysosome Vesicle Biogenesis Homo sapiens R-HSA-432720	0.418346	1	DNAJC6	Yes	Yes
Metabolism of proteins Homo sapiens R-HSA-392499	0.046875	0.235143	TOP2A;MDC1;TOP2B;RPLP0;SMC3;ACTB;EEF1B2;TUBA1C;SUMO1;KHSRP;PPP6R3;SEC61B;SPTAN1;NUP214;EIF5B;ARFGAP2;DPM1;EEF1D;CANX;TCP1;XRN2;NUP98;SEC22B;TLN1;PFDN4;EXOC1;DYNC1I2;COPB2;POM121;USO1;ADD1;SCFD1;MTA1;SRP72;LMNA;EIF4EBP1;RPS3;TP53BP1;SPTBN1;SEC31A;SPTBN2;NOP56;RANBP2;ARFGEF2;TRAPPC10;SEC16A;GFPT1;GBF1;EEF2;EIF2S2;PML;STAG1;EIF5;NAGK;STAG2;EIF3J;CTNNB1;HDGF;SKIV2L;HNRNPC;EIF3C;EIF3A;EIF4G1;WRAP53	Yes		MAP2K and MAPK activation Homo sapiens R-HSA-5674135	0.139754	0.701059	VCL	No		RHO GTPases Activate WASPs and WAVEs Homo sapiens R-HSA-5663213	0.42729	1	BTK	Yes	Yes
Cap-dependent Translation Initiation Homo sapiens R-HSA-72737	0.0488548	0.244274	EIF5B;EIF5;RPLP0;EIF3J;EIF4EBP1;RPS3;EIF2S2;EIF3C;EIF3A;EIF4G1	No		DNA Damage Recognition in GG-NER Homo sapiens R-HSA-5696394	0.139754	0.698768	ACTB	No		Chaperonin-mediated protein folding Homo sapiens R-HSA-390466	0.429667	1	TUBAL3;RGS9	Yes	Yes
Eukaryotic Translation Initiation Homo sapiens R-HSA-72613	0.0488548	0.243478	EIF5B;EIF5;RPLP0;EIF3J;EIF4EBP1;RPS3;EIF2S2;EIF3C;EIF3A;EIF4G1	No		Association of TriC/CCT with target proteins during biosynthesis Homo sapiens R-HSA-390471	0.143158	0.713458	STAT3	No		L1CAM interactions Homo sapiens R-HSA-373760	0.43491	1	NFASC;SCN5A	Yes	Yes
HSF1 activation Homo sapiens R-HSA-3371511	0.0490306	0.243561	HSP90AA1;HSP90AB1;HSF1;FKBP4	No		Nuclear signaling by ERBB4 Homo sapiens R-HSA-1251985	0.143158	0.711142	PTPN11	Yes		Metabolism of carbohydrates Homo sapiens R-HSA-71387	0.436022	1	HPSE2;PHKG1;B3GAT1;CHST1;SLC2A4	Yes	Yes
TP53 Regulates Metabolic Genes Homo sapiens R-HSA-5628897	0.0494998	0.245096	RPTOR;PRKAB2;PRKAA1;RRAGC;RRAGD;AKT1;TSC1;MTOR	No		Elastic fibre formation Homo sapiens R-HSA-1566948	0.149927	0.742357	ITGB1	No		NCAM1 interactions Homo sapiens R-HSA-419037	0.436097	1	ST8SIA2	Yes	No
Signaling by cytosolic FGFR1 fusion mutants Homo sapiens R-HSA-1839117	0.0531923	0.26253	MYO18A;TRIM24;GAB2	No		Retinoid metabolism and transport Homo sapiens R-HSA-975634	0.153292	0.756569	SDC4	Yes		Steroid hormones Homo sapiens R-HSA-209943	0.436097	1	HSD17B14	No	No
Insulin-like Growth Factor-2 mRNA Binding Proteins (IGF2BPs/IMPs/VICKZs) bind RNA Homo sapiens R-HSA-428359	0.0536527	0.26395	ACTB;CD44	Yes		Transcriptional regulation of pluripotent stem cells Homo sapiens R-HSA-452723	0.153292	0.754136	STAT3	Yes		Disease Homo sapiens R-HSA-1643685	0.436455	1	BTC;ADAMTSL1;SPON2;MUC16;ERBB4;ADAMTS17;BTK;CD36;FOXO4;ANTXR1;ADAMTS10;TLR3	Yes	Yes
Synthesis of UDP-N-acetyl-glucosamine Homo sapiens R-HSA-446210	0.0536527	0.263104	NAGK;GFPT1	No		Signaling by FGFR2 in disease Homo sapiens R-HSA-5655253	0.156643	0.768154	PIK3R1	No		Regulation of actin dynamics for phagocytic cup formation Homo sapiens R-HSA-2029482	0.440128	1	VAV3;BTK	Yes	Yes
Axonal growth inhibition (RHOA activation) Homo sapiens R-HSA-193634	0.0536527	0.262264	ARHGDIA;RTN4	No		Phospholipase C-mediated cascade; FGFR3 Homo sapiens R-HSA-5654227	0.159982	0.782019	PRKCD	Yes		Visual phototransduction Homo sapiens R-HSA-2187338	0.440128	1	RGS9;PLB1	Yes	Yes
ChREBP activates metabolic gene expression Homo sapiens R-HSA-163765	0.0536527	0.261429	ACLY;ACACA	No		PLC beta mediated events Homo sapiens R-HSA-112043	0.159982	0.779528	PRKCD	Yes		Metabolism of water-soluble vitamins and cofactors Homo sapiens R-HSA-196849	0.44532	1	TCN1;PTGS2	Yes	No
NEP/NS2 Interacts with the Cellular Export Machinery Homo sapiens R-HSA-168333	0.0544967	0.264698	RANBP2;NUP214;POM121;NUP98	No		Inositol phosphate metabolism Homo sapiens R-HSA-1483249	0.159982	0.777054	INPP5D	No		CLEC7A (Dectin-1) signaling Homo sapiens R-HSA-5607764	0.450484	1	NFATC2;NFATC1	Yes	Yes
Regulation of Glucokinase by Glucokinase Regulatory Protein Homo sapiens R-HSA-170822	0.0544967	0.263861	RANBP2;NUP214;POM121;NUP98	No		G-protein mediated events Homo sapiens R-HSA-112040	0.163307	0.790695	PRKCD	Yes		Hedgehog 'off' state Homo sapiens R-HSA-5610787	0.450484	1	ADCY2;GLI3	Yes	No
Transport of Ribonucleoproteins into the Host Nucleus Homo sapiens R-HSA-168271	0.0544967	0.263028	RANBP2;NUP214;POM121;NUP98	No		G alpha (z) signalling events Homo sapiens R-HSA-418597	0.166619	0.804188	PRKCD	Yes		Collagen degradation Homo sapiens R-HSA-1442490	0.453308	1	MMP7	Yes	No
Protein folding Homo sapiens R-HSA-391251	0.0550317	0.264775	NOP56;TUBA1C;ARFGEF2;XRN2;TCP1;SKIV2L;PFDN4;ACTB;WRAP53	Yes		Phospholipase C-mediated cascade; FGFR4 Homo sapiens R-HSA-5654228	0.166619	0.801659	PRKCD	Yes		Activation of NMDA receptor upon glutamate binding and postsynaptic events Homo sapiens R-HSA-442755	0.453308	1	GRIA2	Yes	No
Unfolded Protein Response (UPR) Homo sapiens R-HSA-381119	0.0554907	0.266147	KHSRP;LMNA;GFPT1;HDGF;SEC61B;TLN1;ADD1;SEC31A	No		Phospholipase C-mediated cascade: FGFR1 Homo sapiens R-HSA-5654219	0.169919	0.814971	PRKCD	Yes		Gamma carboxylation, hypusine formation and arylsulfatase activation Homo sapiens R-HSA-163841	0.453308	1	GAS6	Yes	No
Translation initiation complex formation Homo sapiens R-HSA-72649	0.0559353	0.267441	EIF3J;RPS3;EIF2S2;EIF3C;EIF3A;EIF4G1	No		G beta:gamma signalling through PI3Kgamma Homo sapiens R-HSA-392451	0.173205	0.828138	PIK3R1	No		Role of LAT2/NTAL/LAB on calcium mobilization Homo sapiens R-HSA-2730905	0.454234	1	BTC;ERBB4;FOXO4	Yes	Yes
Meiotic synapsis Homo sapiens R-HSA-1221632	0.0559353	0.266608	DIDO1;STAG1;STAG2;LMNA;TERF2IP;SMC3	Yes		G alpha (q) signalling events Homo sapiens R-HSA-416476	0.174333	0.830931	PRKCD;PIK3R1	Yes		Chromatin organization Homo sapiens R-HSA-4839726	0.458032	1	MECOM;HIST2H2BF;HIST2H2BE;HIST1H2AC	Yes	Yes
TRAF6 Mediated Induction of proinflammatory cytokines Homo sapiens R-HSA-168180	0.0582493	0.276775	ATF2;RPS6KA3;RIPK2;PPP2R5D;MAPK14;MAP3K7;MAPK3	No		Phospholipase C-mediated cascade; FGFR2 Homo sapiens R-HSA-5654221	0.176479	0.83855	PRKCD	Yes		Chromatin modifying enzymes Homo sapiens R-HSA-3247509	0.458032	1	MECOM;HIST2H2BF;HIST2H2BE;HIST1H2AC	Yes	Yes
TCF dependent signaling in response to WNT Homo sapiens R-HSA-201681	0.0586833	0.277973	TLE3;HDAC1;CHD8;SOX13;AXIN1;PPP2R5D;SMARCA4;PYGO2;PSMD2;CCDC88C;LEO1;AKT1;PSMD1;CTNNB1;TCF4	Yes		Cellular responses to stress Homo sapiens R-HSA-2262752	0.177073	0.838767	EEF1A1;STAT3;MAPK14	Yes		Cell surface interactions at the vascular wall Homo sapiens R-HSA-202733	0.460731	1	CD74;GAS6	Yes	Yes
rRNA modification in the nucleus Homo sapiens R-HSA-6790901	0.0599622	0.283155	NOP56;DKC1;WDR3;THUMPD1;UTP14A;UTP18	No		Chondroitin sulfate/dermatan sulfate metabolism Homo sapiens R-HSA-1793185	0.17974	0.848772	SDC4	Yes		Protein folding Homo sapiens R-HSA-391251	0.460731	1	TUBAL3;RGS9	Yes	Yes
B-WICH complex positively regulates rRNA expression Homo sapiens R-HSA-5250924	0.0599622	0.282284	MYBBP1A;POLR1A;DEK;BAZ1B;SF3B1;ACTB	Yes		Metabolism of fat-soluble vitamins Homo sapiens R-HSA-6806667	0.182988	0.861452	SDC4	Yes		Gene Silencing by RNA Homo sapiens R-HSA-211000	0.460731	1	HIST1H2AC;HIST2H2BE	Yes	No
Export of Viral Ribonucleoproteins from Nucleus Homo sapiens R-HSA-168274	0.0602779	0.282899	RANBP2;NUP214;POM121;NUP98	No		G-protein beta:gamma signalling Homo sapiens R-HSA-397795	0.182988	0.858809	PIK3R1	No		PKMTs methylate histone lysines Homo sapiens R-HSA-3214841	0.461716	1	MECOM	No	No
NoRC negatively regulates rRNA expression Homo sapiens R-HSA-427413	0.0618755	0.289509	HDAC2;CDK7;SIN3A;POLR1A;HDAC1;ARID4B;SUDS3	Yes		Heparan sulfate/heparin (HS-GAG) metabolism Homo sapiens R-HSA-1638091	0.192657	0.901421	SDC4	Yes		Glycerophospholipid biosynthesis Homo sapiens R-HSA-1483206	0.465813	1	GPD1;PLB1	Yes	No
Signaling by Interleukins Homo sapiens R-HSA-449147	0.063483	0.296125	CSF1R;CAMK2D;IRS1;ARAF;ARRB1;PSMD2;PEA15;ERBB2;PSMD1;STX4;FYN;MAP3K7;SPTAN1;MARK3;SPTBN1;SPTBN2;MAPK3;RIPK2;ACTN2;DAB2IP;BRAF;PPP2R5D;GAB2;TLN1;RAF1;CRK	Yes		Golgi Associated Vesicle Biogenesis Homo sapiens R-HSA-432722	0.192657	0.898672	CLTC	Yes		Histidine, lysine, phenylalanine, tyrosine, proline and tryptophan catabolism Homo sapiens R-HSA-6788656	0.469995	1	KMO	No	No
Signaling by ERBB2 Homo sapiens R-HSA-1227986	0.0644108	0.299539	GRB7;HSP90AA1;ERBB2;AKT1;FYN	Yes		ECM proteoglycans Homo sapiens R-HSA-3000178	0.195854	0.910811	ITGB1	No		MHC class II antigen presentation Homo sapiens R-HSA-2132295	0.470866	1	CD74;CTSS	Yes	Yes
Platelet activation, signaling and aggregation Homo sapiens R-HSA-76002	0.0651125	0.301885	ABCC4;ACTN2;BRPF3;ACTN1;ARRB1;GAB2;MAPK14;TTN;TMSB4X;AKT1;FLNA;STX4;FYN;TLN1;ALDOA;RAF1;CRK;MAPK3	Yes		B-WICH complex positively regulates rRNA expression Homo sapiens R-HSA-5250924	0.205372	0.95218	ACTB	Yes		EPHB-mediated forward signaling Homo sapiens R-HSA-3928662	0.478147	1	EPHB6	Yes	Yes
Nuclear import of Rev protein Homo sapiens R-HSA-180746	0.0663705	0.306788	RANBP2;NUP214;POM121;NUP98	No		Recruitment and ATM-mediated phosphorylation of repair and signaling proteins at DNA double strand breaks Homo sapiens R-HSA-5693565	0.205372	0.949304	ABL1	Yes		Retinoid metabolism and transport Homo sapiens R-HSA-975634	0.478147	1	PLB1	Yes	Yes
Cooperation of Prefoldin and TriC/CCT in actin and tubulin folding Homo sapiens R-HSA-389958	0.0663705	0.305864	TUBA1C;TCP1;PFDN4;ACTB	Yes		DNA Double Strand Break Response Homo sapiens R-HSA-5693606	0.20852	0.960951	ABL1	Yes		Cooperation of PDCL (PhLP1) and TRiC/CCT in G-protein beta folding Homo sapiens R-HSA-6814122	0.478147	1	RGS9	Yes	No
DAG and IP3 signaling Homo sapiens R-HSA-1489509	0.0663705	0.304946	AHCYL1;PRKAR2B;PRKAR1A;PRKAR2A	Yes		RHO GTPases activate PKNs Homo sapiens R-HSA-5625740	0.211656	0.972472	MYH9	Yes		Glucose transport Homo sapiens R-HSA-70153	0.478147	1	SLC2A4	Yes	No
Type I hemidesmosome assembly Homo sapiens R-HSA-446107	0.066823	0.306105	ITGB4;PLEC	No		MAP kinase activation in TLR cascade Homo sapiens R-HSA-450294	0.211656	0.969561	MAPK14	No		BMAL1:CLOCK,NPAS2 activates circadian gene expression Homo sapiens R-HSA-1368108	0.478147	1	NRIP1	Yes	No
p75NTR regulates axonogenesis Homo sapiens R-HSA-193697	0.066823	0.305192	ARHGDIA;RTN4	No		FCERI mediated Ca+2 mobilization Homo sapiens R-HSA-2871809	0.21789	0.99514	TEC	Yes		Voltage gated Potassium channels Homo sapiens R-HSA-1296072	0.486175	1	KCNQ1	No	No
DNA Replication Homo sapiens R-HSA-69306	0.0670764	0.305437	POLD3;GINS2;CDKN1B;LIG1;PSMD2;MCM3;PSMD1;MCM6;MCM2	No		Metabolism Homo sapiens R-HSA-1430728	0.218693	0.995833	SDC4;PGAM1;DCXR;INPP5D;CAV1;RPLP0;PGAM2;WASL;PIK3R1;COQ5	Yes		TP53 Regulates Transcription of Cell Death Genes Homo sapiens R-HSA-5633008	0.486175	1	BCL2L14	Yes	No
Platelet degranulation Homo sapiens R-HSA-114608	0.0670764	0.304531	ABCC4;ACTN2;BRPF3;ACTN1;TMSB4X;FLNA;TLN1;ALDOA;TTN	Yes		Integrin cell surface interactions Homo sapiens R-HSA-216083	0.233264	1	ITGB1	No		Iron uptake and transport Homo sapiens R-HSA-917937	0.486175	1	STEAP2	Yes	No
Translocation of GLUT4 to the plasma membrane Homo sapiens R-HSA-1445148	0.0685199	0.310164	C2CD5;PRKAB2;AKT1;STX4;RAB8A;EXOC1	Yes		Interferon alpha/beta signaling Homo sapiens R-HSA-909733	0.236303	1	PTPN11	Yes		Signaling by PDGF Homo sapiens R-HSA-186797	0.487669	1	BTC;ERBB4;ADCY2;FOXO4;THBS4;RASGRP3	Yes	Yes
Syndecan interactions Homo sapiens R-HSA-3000170	0.0692561	0.312572	ITGB4;ACTN1;ITGAV	No		trans-Golgi Network Vesicle Budding Homo sapiens R-HSA-199992	0.242345	1	CLTC	Yes		Mitotic Prophase Homo sapiens R-HSA-68875	0.490789	1	HIST1H2AC;HIST2H2BE	Yes	No
CD28 co-stimulation Homo sapiens R-HSA-389356	0.0727698	0.327464	AKT1;FYN;PAK2;MTOR	No		Clathrin derived vesicle budding Homo sapiens R-HSA-421837	0.242345	1	CLTC	Yes		Phospholipase C-mediated cascade; FGFR3 Homo sapiens R-HSA-5654227	0.494079	1	ADCY2	Yes	Yes
Transport of the SLBP independent Mature mRNA Homo sapiens R-HSA-159227	0.0727698	0.326504	RANBP2;NUP214;POM121;NUP98	No		Lipid digestion, mobilization, and transport Homo sapiens R-HSA-73923	0.245348	1	CAV1	Yes		PLC beta mediated events Homo sapiens R-HSA-112043	0.494079	1	ADCY2	Yes	Yes
Rev-mediated nuclear export of HIV RNA Homo sapiens R-HSA-165054	0.0727698	0.325549	RANBP2;NUP214;POM121;NUP98	No		ISG15 antiviral mechanism Homo sapiens R-HSA-1169408	0.24834	1	FLNB	No		Phase 0 - rapid depolarisation Homo sapiens R-HSA-5576892	0.494079	1	SCN5A	Yes	No
Formation of the Early Elongation Complex Homo sapiens R-HSA-113418	0.0727698	0.3246	CDK7;POLR2A;GTF2F1;NELFE	No		Antiviral mechanism by IFN-stimulated genes Homo sapiens R-HSA-1169410	0.24834	1	FLNB	No		G-protein mediated events Homo sapiens R-HSA-112040	0.501862	1	ADCY2	Yes	Yes
Formation of the HIV-1 Early Elongation Complex Homo sapiens R-HSA-167158	0.0727698	0.323657	CDK7;POLR2A;GTF2F1;NELFE	No		TRAF6 Mediated Induction of proinflammatory cytokines Homo sapiens R-HSA-168180	0.24834	1	MAPK14	No		NRAGE signals death through JNK Homo sapiens R-HSA-193648	0.501862	1	VAV3	Yes	No
Cell-cell junction organization Homo sapiens R-HSA-421270	0.0730505	0.323963	CDH1;CTNND1;CDH11;CTNNA1;CTNNB1;F11R	No		Signaling by GPCR Homo sapiens R-HSA-372790	0.248802	1	PTPRA;PRKCD;FYN;PIK3R1;VCL;EGFR;PTK2	Yes		RMTs methylate histone arginines Homo sapiens R-HSA-3214858	0.501862	1	HIST1H2AC	Yes	No
GTP hydrolysis and joining of the 60S ribosomal subunit Homo sapiens R-HSA-72706	0.0736732	0.32578	EIF5B;EIF5;RPLP0;EIF3J;RPS3;EIF2S2;EIF3C;EIF3A;EIF4G1	No		Positive epigenetic regulation of rRNA expression Homo sapiens R-HSA-5250913	0.251319	1	ACTB	Yes		G alpha (i) signalling events Homo sapiens R-HSA-418594	0.504461	1	PTGER3;ADCY2;RGS9;AGT	Yes	No
HATs acetylate histones Homo sapiens R-HSA-3214847	0.0736732	0.324842	ATF2;BRD1;TAF12;BRPF3;MCRS1;KAT8;JADE3;KAT7;ACTB	Yes		G alpha (12/13) signalling events Homo sapiens R-HSA-416482	0.257244	1	PIK3R1	Yes		G alpha (z) signalling events Homo sapiens R-HSA-418597	0.509525	1	ADCY2	No	Yes
G2/M Transition Homo sapiens R-HSA-69275	0.0759918	0.334102	DYNC1I2;HSP90AA1;CDK11A;HSP90AB1;PPP1R12A;NUMA1;CDK7;PCM1;PRKAR2B;PSMD2;PSMD1;RAB8A;CLASP1	Yes		Metabolism of lipids and lipoproteins Homo sapiens R-HSA-556833	0.26299	1	INPP5D;CAV1;PIK3R1;COQ5	Yes		Phospholipase C-mediated cascade; FGFR4 Homo sapiens R-HSA-5654228	0.509525	1	ADCY2	Yes	Yes
Asparagine N-linked glycosylation Homo sapiens R-HSA-446203	0.0775167	0.33983	DYNC1I2;COPB2;TRAPPC10;SEC16A;USO1;GBF1;GFPT1;ARFGAP2;DPM1;SCFD1;NAGK;CANX;PPP6R3;SEC22B;SPTAN1;SPTBN1;SEC31A;SPTBN2	Yes		Senescence-Associated Secretory Phenotype (SASP) Homo sapiens R-HSA-2559582	0.263122	1	STAT3	Yes		Phospholipase C-mediated cascade: FGFR1 Homo sapiens R-HSA-5654219	0.517072	1	ADCY2	Yes	Yes
CD209 (DC-SIGN) signaling Homo sapiens R-HSA-5621575	0.0780135	0.34103	FYN;RAF1;PAK2	No		Opioid Signalling Homo sapiens R-HSA-111885	0.274741	1	PRKCD	Yes		NOTCH1 Intracellular Domain Regulates Transcription Homo sapiens R-HSA-2122947	0.517072	1	TLE4	Yes	No
Transport of the SLBP Dependant Mature mRNA Homo sapiens R-HSA-159230	0.0794703	0.346409	RANBP2;NUP214;POM121;NUP98	No		Global Genome Nucleotide Excision Repair (GG-NER) Homo sapiens R-HSA-5696399	0.277618	1	ACTB	No		Nucleotide-binding domain, leucine rich repeat containing receptor (NLR) signaling pathways Homo sapiens R-HSA-168643	0.517072	1	TXNIP	Yes	Yes
EGFR interacts with phospholipase C-gamma Homo sapiens R-HSA-212718	0.0794703	0.345425	AHCYL1;PRKAR2B;PRKAR1A;PRKAR2A	Yes		Toll Like Receptor 10 (TLR10) Cascade Homo sapiens R-HSA-168142	0.277618	1	MAPK14	No		Hexose transport Homo sapiens R-HSA-189200	0.524502	1	SLC2A4	Yes	No
PLC-gamma1 signalling Homo sapiens R-HSA-167021	0.0794703	0.344446	AHCYL1;PRKAR2B;PRKAR1A;PRKAR2A	Yes		Toll Like Receptor 5 (TLR5) Cascade Homo sapiens R-HSA-168176	0.277618	1	MAPK14	No		Pyruvate metabolism and Citric Acid (TCA) cycle Homo sapiens R-HSA-71406	0.524502	1	PDK4	Yes	No
GAB1 signalosome Homo sapiens R-HSA-180292	0.0803144	0.347122	CDKN1B;IRS1;PXN;AKT1S1;ERBB2;AKT1;PPP2R5D;FYN;MTOR;MAPK3	Yes		MyD88 cascade initiated on plasma membrane Homo sapiens R-HSA-975871	0.277618	1	MAPK14	No		Death Receptor Signalling Homo sapiens R-HSA-73887	0.524502	1	TNFSF10	Yes	No
Activation of PPARGC1A (PGC-1alpha) by phosphorylation Homo sapiens R-HSA-2151209	0.0809259	0.348779	PRKAB2;MAPK14	No		TRAF6 mediated induction of NFkB and MAP kinases upon TLR7/8 or 9 activation Homo sapiens R-HSA-975138	0.280483	1	MAPK14	No		Epigenetic regulation of gene expression Homo sapiens R-HSA-212165	0.52919	1	HIST1H2AC;HIST2H2BE	Yes	Yes
GP1b-IX-V activation signalling Homo sapiens R-HSA-430116	0.0809259	0.347799	FLNA;RAF1	No		Viral mRNA Translation Homo sapiens R-HSA-192823	0.283337	1	RPLP0	No		Phospholipase C-mediated cascade; FGFR2 Homo sapiens R-HSA-5654221	0.531818	1	ADCY2	Yes	Yes
Folding of actin by CCT/TriC Homo sapiens R-HSA-390450	0.0809259	0.346825	TCP1;ACTB	No		MyD88 dependent cascade initiated on endosome Homo sapiens R-HSA-975155	0.28618	1	MAPK14	No		GPCR ligand binding Homo sapiens R-HSA-500792	0.531922	1	CALCRL;WNT7B;PTGER3;WNT5A;WNT9A;AGT;WNT4	Yes	No
eNOS activation Homo sapiens R-HSA-203615	0.0809259	0.345856	HSP90AA1;AKT1	No		Toll Like Receptor 7/8 (TLR7/8) Cascade Homo sapiens R-HSA-168181	0.28618	1	MAPK14	No		RNA Polymerase I, RNA Polymerase III, and Mitochondrial Transcription Homo sapiens R-HSA-504046	0.533851	1	HIST1H2AC;HIST2H2BE	Yes	No
Tetrahydrobiopterin (BH4) synthesis, recycling, salvage and regulation Homo sapiens R-HSA-1474151	0.0809259	0.344893	HSP90AA1;AKT1	No		Selenocysteine synthesis Homo sapiens R-HSA-2408557	0.291832	1	RPLP0	No		Chondroitin sulfate/dermatan sulfate metabolism Homo sapiens R-HSA-1793185	0.539023	1	B3GAT1	No	Yes
Mitotic G2-G2/M phases Homo sapiens R-HSA-453274	0.0814632	0.346218	DYNC1I2;HSP90AA1;CDK11A;HSP90AB1;PPP1R12A;NUMA1;CDK7;PCM1;PRKAR2B;PSMD2;PSMD1;RAB8A;CLASP1	Yes		Eukaryotic Translation Termination Homo sapiens R-HSA-72764	0.291832	1	RPLP0	No		Neurotransmitter Release Cycle Homo sapiens R-HSA-112310	0.546116	1	SLC1A2	Yes	No
Integration of energy metabolism Homo sapiens R-HSA-163685	0.0842931	0.357253	ACLY;PRKAB2;MARCKS;AHCYL1;PRKAR1A;PRKAR2B;PRKAR2A;PPP2R5D;ACACA	Yes		Diseases of glycosylation Homo sapiens R-HSA-3781865	0.294641	1	SDC4	Yes		Metabolism of fat-soluble vitamins Homo sapiens R-HSA-6806667	0.546116	1	PLB1	Yes	Yes
Interactions of Rev with host cellular proteins Homo sapiens R-HSA-177243	0.0864655	0.365448	RANBP2;NUP214;POM121;NUP98	No		Toll Like Receptor 9 (TLR9) Cascade Homo sapiens R-HSA-168138	0.294641	1	MAPK14	No		RHO GTPase Effectors Homo sapiens R-HSA-195258	0.55217	1	BTK;HIST2H2BE;HIST1H2AC;PFN2	Yes	Yes
Base Excision Repair Homo sapiens R-HSA-73884	0.0864655	0.364441	POLD3;LIG1;PNKP;XRCC1	No		Nonsense Mediated Decay (NMD) independent of the Exon Junction Complex (EJC) Homo sapiens R-HSA-975956	0.29744	1	RPLP0	No		Fcgamma receptor (FCGR) dependent phagocytosis Homo sapiens R-HSA-2029480	0.552176	1	VAV3;BTK	Yes	Yes
Resolution of Abasic Sites (AP sites) Homo sapiens R-HSA-73933	0.0864655	0.36344	POLD3;LIG1;PNKP;XRCC1	No		Oxidative Stress Induced Senescence Homo sapiens R-HSA-2559580	0.303004	1	MAPK14	Yes		Nonhomologous End-Joining (NHEJ) Homo sapiens R-HSA-5693571	0.553101	1	HIST2H2BE	Yes	No
Centrosome maturation Homo sapiens R-HSA-380287	0.0864665	0.362449	DYNC1I2;PCM1;HSP90AA1;CDK11A;NUMA1;PRKAR2B;CLASP1	No		PCP/CE pathway Homo sapiens R-HSA-4086400	0.303004	1	CLTC	Yes		GPVI-mediated activation cascade Homo sapiens R-HSA-114604	0.559979	1	VAV3	Yes	Yes
Recruitment of mitotic centrosome proteins and complexes Homo sapiens R-HSA-380270	0.0864665	0.361458	DYNC1I2;PCM1;HSP90AA1;CDK11A;NUMA1;PRKAR2B;CLASP1	No		Extracellular matrix organization Homo sapiens R-HSA-1474244	0.307878	1	ITGB1;SDC4	Yes		C-type lectin receptors (CLRs) Homo sapiens R-HSA-5621481	0.565583	1	NFATC2;NFATC1	Yes	Yes
CD28 dependent PI3K/Akt signaling Homo sapiens R-HSA-389357	0.0872267	0.363643	AKT1;FYN;MTOR	No		DNA Repair Homo sapiens R-HSA-73894	0.310793	1	ABL1;ACTB	Yes		Golgi Associated Vesicle Biogenesis Homo sapiens R-HSA-432722	0.566751	1	DNAJC6	Yes	Yes
CTLA4 inhibitory signaling Homo sapiens R-HSA-389513	0.0872267	0.362654	AKT1;PPP2R5D;FYN	No		Cellular response to heat stress Homo sapiens R-HSA-3371556	0.316725	1	EEF1A1	No		Downstream signaling of activated FGFR2 Homo sapiens R-HSA-5654696	0.571176	1	BTC;ERBB4;ADCY2;FOXO4;RASGRP3	Yes	Yes
Metabolism of non-coding RNA Homo sapiens R-HSA-194441	0.0921724	0.382178	NUP214;RANBP2;POM121;PHAX;NUP98	No		Formation of a pool of free 40S subunits Homo sapiens R-HSA-72689	0.316725	1	RPLP0	No		Downstream signaling of activated FGFR4 Homo sapiens R-HSA-5654716	0.571176	1	BTC;ERBB4;ADCY2;FOXO4;RASGRP3	Yes	Yes
snRNP Assembly Homo sapiens R-HSA-191859	0.0921724	0.381145	NUP214;RANBP2;POM121;PHAX;NUP98	No		Visual phototransduction Homo sapiens R-HSA-2187338	0.319436	1	SDC4	Yes		Downstream signaling of activated FGFR3 Homo sapiens R-HSA-5654708	0.571176	1	BTC;ERBB4;ADCY2;FOXO4;RASGRP3	Yes	Yes
Formation of the ternary complex, and subsequently, the 43S complex Homo sapiens R-HSA-72695	0.0921724	0.380118	EIF3J;RPS3;EIF2S2;EIF3C;EIF3A	No		CLEC7A (Dectin-1) signaling Homo sapiens R-HSA-5607764	0.324829	1	PRKCD	Yes		Signaling by FGFR4 Homo sapiens R-HSA-5654743	0.579248	1	BTC;ERBB4;ADCY2;FOXO4;RASGRP3	Yes	Yes
DNA Double-Strand Break Repair Homo sapiens R-HSA-5693532	0.0922094	0.379248	POLD3;MDC1;RIF1;PPP4R2;SUMO1;PRKDC;XRCC1;TP53BP1;TOPBP1;KPNA2;BAZ1B	Yes		Signaling by Wnt Homo sapiens R-HSA-195721	0.325328	1	CAV1;CLTC	Yes		Downstream signaling of activated FGFR1 Homo sapiens R-HSA-5654687	0.579248	1	BTC;ERBB4;ADCY2;FOXO4;RASGRP3	Yes	Yes
Separation of Sister Chromatids Homo sapiens R-HSA-2467813	0.0929717	0.381358	RANBP2;STAG1;STAG2;PSMD2;PSMD1;PPP2R5D;NUP98;PDS5B;SMC3;CENPA;CLASP1;CLASP2	No		MHC class II antigen presentation Homo sapiens R-HSA-2132295	0.335486	1	CLTC	Yes		Interferon Signaling Homo sapiens R-HSA-913531	0.581578	1	CIITA;IRF5;GBP3	Yes	Yes
RNA Polymerase III Transcription Initiation Homo sapiens R-HSA-76046	0.0937482	0.383515	GTF3C1;SNAPC5;GTF3C2;GTF3C4	No		Nonsense-Mediated Decay (NMD) Homo sapiens R-HSA-927802	0.343371	1	RPLP0	No		Signaling by FGFR3 Homo sapiens R-HSA-5654741	0.581922	1	BTC;ERBB4;ADCY2;FOXO4;RASGRP3	Yes	Yes
RHO GTPases Activate WASPs and WAVEs Homo sapiens R-HSA-5663213	0.0937482	0.382492	ABI1;ACTB;ACTG1;MAPK3	Yes		Nonsense Mediated Decay (NMD) enhanced by the Exon Junction Complex (EJC) Homo sapiens R-HSA-975957	0.343371	1	RPLP0	No		NCAM signaling for neurite out-growth Homo sapiens R-HSA-375165	0.585574	1	BTC;ERBB4;ST8SIA2;RASGRP3	Yes	Yes
Import of palmitoyl-CoA into the mitochondrial matrix Homo sapiens R-HSA-200425	0.0958408	0.389991	PRKAB2;ACACA	No		L13a-mediated translational silencing of Ceruloplasmin expression Homo sapiens R-HSA-156827	0.343371	1	RPLP0	No		Metabolism of proteins Homo sapiens R-HSA-392499	0.585664	1	SPON2;ACE;MUC16;TUBAL3;ST8SIA2;PLA2G7;ADAMTS10;HIST2H2BE;AGT;ADAMTSL1;CECR1;ADAMTS17;GAS6;LMCD1;RGS9;HIST1H2AC	Yes	Yes
Processive synthesis on the C-strand of the telomere Homo sapiens R-HSA-174414	0.0958408	0.388956	POLD3;LIG1	No		3' -UTR-mediated translational regulation Homo sapiens R-HSA-157279	0.343371	1	RPLP0	No		Metabolism of amino acids and derivatives Homo sapiens R-HSA-71291	0.587241	1	GPT;KMO;BCAT1;SAT1;ASPA	Yes	Yes
Deadenylation of mRNA Homo sapiens R-HSA-429947	0.0968732	0.392106	EIF4A3;TNKS1BP1;EIF4G1	No		SRP-dependent cotranslational protein targeting to membrane Homo sapiens R-HSA-1799339	0.345978	1	RPLP0	No		Signaling by FGFR1 Homo sapiens R-HSA-5654736	0.589886	1	BTC;ERBB4;ADCY2;FOXO4;RASGRP3	Yes	Yes
Abortive elongation of HIV-1 transcript in the absence of Tat Homo sapiens R-HSA-167242	0.0968732	0.391071	POLR2A;GTF2F1;NELFE	No		GTP hydrolysis and joining of the 60S ribosomal subunit Homo sapiens R-HSA-72706	0.345978	1	RPLP0	No		Biological oxidations Homo sapiens R-HSA-211859	0.591887	1	ALDH3A1;GLYATL2;CYP4B1	Yes	No
Gap-filling DNA repair synthesis and ligation in GG-NER Homo sapiens R-HSA-5696397	0.0968732	0.390042	POLD3;LIG1;XRCC1	No		HATs acetylate histones Homo sapiens R-HSA-3214847	0.345978	1	ACTB	Yes		Recruitment and ATM-mediated phosphorylation of repair and signaling proteins at DNA double strand breaks Homo sapiens R-HSA-5693565	0.592817	1	HIST2H2BE	Yes	Yes
Cargo trafficking to the periciliary membrane Homo sapiens R-HSA-5620920	0.0983583	0.394982	TCP1;GBF1;ASAP1;RAB8A;EXOC1	No		Nucleotide Excision Repair Homo sapiens R-HSA-5696398	0.348575	1	ACTB	No		DNA Double Strand Break Response Homo sapiens R-HSA-5693606	0.599086	1	HIST2H2BE	Yes	Yes
Ion homeostasis Homo sapiens R-HSA-5578775	0.0983583	0.393948	CAMK2D;AHCYL1;STIM1;ATP1A1;ATP2B1	Yes		Selenoamino acid metabolism Homo sapiens R-HSA-2408522	0.356306	1	RPLP0	No		GLI3 is processed to GLI3R by the proteasome Homo sapiens R-HSA-5610785	0.599086	1	GLI3	Yes	No
RHO GTPases Activate Formins Homo sapiens R-HSA-5663220	0.0998054	0.398701	RANBP2;FMNL2;PPP2R5D;NUP98;CENPA;ACTB;CLASP1;ACTG1;CLASP2	Yes		HDR through Homologous Recombination (HR) or Single Strand Annealing (SSA) Homo sapiens R-HSA-5693567	0.358863	1	ABL1	Yes		Downstream signal transduction Homo sapiens R-HSA-186763	0.602975	1	BTC;ERBB4;ADCY2;FOXO4;RASGRP3	Yes	Yes
Degradation of beta-catenin by the destruction complex Homo sapiens R-HSA-195253	0.100572	0.400716	TLE3;HDAC1;PSMD2;AXIN1;PSMD1;CTNNB1;PPP2R5D	Yes		Cap-dependent Translation Initiation Homo sapiens R-HSA-72737	0.363947	1	RPLP0	No		Translocation of GLUT4 to the plasma membrane Homo sapiens R-HSA-1445148	0.605258	1	SLC2A4	Yes	No
Toll Like Receptor 10 (TLR10) Cascade Homo sapiens R-HSA-168142	0.100572	0.399675	ATF2;RPS6KA3;RIPK2;PPP2R5D;MAPK14;MAP3K7;MAPK3	No		Eukaryotic Translation Initiation Homo sapiens R-HSA-72613	0.363947	1	RPLP0	No		Cell death signalling via NRAGE, NRIF and NADE Homo sapiens R-HSA-204998	0.611335	1	VAV3	Yes	No
Toll Like Receptor 5 (TLR5) Cascade Homo sapiens R-HSA-168176	0.100572	0.398639	ATF2;RPS6KA3;RIPK2;PPP2R5D;MAPK14;MAP3K7;MAPK3	No		Epigenetic regulation of gene expression Homo sapiens R-HSA-212165	0.366473	1	ACTB	Yes		Cytochrome P450 - arranged by substrate type Homo sapiens R-HSA-211897	0.617319	1	CYP4B1	No	No
MyD88 cascade initiated on plasma membrane Homo sapiens R-HSA-975871	0.100572	0.397609	ATF2;RPS6KA3;RIPK2;PPP2R5D;MAPK14;MAP3K7;MAPK3	No		Homology Directed Repair Homo sapiens R-HSA-5693538	0.373995	1	ABL1	Yes		Signaling by Hedgehog Homo sapiens R-HSA-5358351	0.620316	1	ADCY2;GLI3	Yes	No
Nonhomologous End-Joining (NHEJ) Homo sapiens R-HSA-5693571	0.104748	0.413051	MDC1;RIF1;SUMO1;PRKDC;TP53BP1	Yes		Glycosaminoglycan metabolism Homo sapiens R-HSA-1630316	0.381427	1	SDC4	Yes		Collagen biosynthesis and modifying enzymes Homo sapiens R-HSA-1650814	0.623212	1	COLGALT2	Yes	No
TRAF6 mediated induction of NFkB and MAP kinases upon TLR7/8 or 9 activation Homo sapiens R-HSA-975138	0.105537	0.415092	ATF2;RPS6KA3;RIPK2;PPP2R5D;MAPK14;MAP3K7;MAPK3	No		Rho GTPase cycle Homo sapiens R-HSA-194840	0.383886	1	ARHGAP35	Yes		Synthesis of substrates in N-glycan biosythesis Homo sapiens R-HSA-446219	0.623212	1	ST8SIA2	Yes	No
Post-Elongation Processing of Intronless pre-mRNA Homo sapiens R-HSA-112297	0.10693	0.419493	FIP1L1;PABPN1;CSTF2	No		Influenza Viral RNA Transcription and Replication Homo sapiens R-HSA-168273	0.398434	1	RPLP0	No		Circadian Clock Homo sapiens R-HSA-400253	0.623212	1	NRIP1	Yes	No
Processing of Capped Intronless Pre-mRNA Homo sapiens R-HSA-75067	0.10693	0.41842	FIP1L1;PABPN1;CSTF2	No		Generic Transcription Pathway Homo sapiens R-HSA-212436	0.400137	1	DYRK2;MAPK14;HIPK1;HIPK2	Yes		Asymmetric localization of PCP proteins Homo sapiens R-HSA-4608870	0.623212	1	WNT5A	Yes	No
Growth hormone receptor signaling Homo sapiens R-HSA-982772	0.10693	0.417353	ADAM17;IRS1;MAPK3	No		Infectious disease Homo sapiens R-HSA-5663205	0.400755	1	RPLP0;FYN	Yes		Extracellular matrix organization Homo sapiens R-HSA-1474244	0.634249	1	COLGALT2;MMP7;KLK7;CTSS	Yes	Yes
Formation of TC-NER Pre-Incision Complex Homo sapiens R-HSA-6781823	0.111336	0.433446	USP7;CDK7;POLR2A;TCEA1;HMGN1	No		Host Interactions of HIV factors Homo sapiens R-HSA-162909	0.400825	1	FYN	No		Signaling by EGFR Homo sapiens R-HSA-177929	0.638334	1	BTC;ERBB4;ADCY2;FOXO4;RASGRP3	Yes	Yes
Hyaluronan uptake and degradation Homo sapiens R-HSA-2160916	0.111457	0.432815	CD44;SLC9A1	No		Influenza Life Cycle Homo sapiens R-HSA-168255	0.417305	1	RPLP0	No		O-linked glycosylation of mucins Homo sapiens R-HSA-913709	0.640352	1	MUC16	No	No
CD28 dependent Vav1 pathway Homo sapiens R-HSA-389359	0.111457	0.431719	FYN;PAK2	No		Metabolism of proteins Homo sapiens R-HSA-392499	0.41973	1	EEF1A1;EEF1A1P5;RPLP0;STAT3;ACTB	Yes		Cytosolic sensors of pathogen-associated DNA Homo sapiens R-HSA-1834949	0.640352	1	TLR3	Yes	No
ERKs are inactivated Homo sapiens R-HSA-202670	0.111457	0.430629	PPP2R5D;MAPK3	No		Factors involved in megakaryocyte development and platelet production Homo sapiens R-HSA-983231	0.428801	1	ABL1	Yes		G alpha (s) signalling events Homo sapiens R-HSA-418555	0.64373	1	CALCRL;ADCY2	Yes	No
PECAM1 interactions Homo sapiens R-HSA-210990	0.111457	0.429544	ITGAV;FYN	No		Beta-catenin independent WNT signaling Homo sapiens R-HSA-3858494	0.435591	1	CLTC	Yes		FCERI mediated MAPK activation Homo sapiens R-HSA-2871796	0.650524	1	BTC;VAV3;ERBB4;RASGRP3	Yes	Yes
Purine ribonucleoside monophosphate biosynthesis Homo sapiens R-HSA-73817	0.111457	0.428465	ADSL;GMPS	No		DNA Double-Strand Break Repair Homo sapiens R-HSA-5693532	0.437837	1	ABL1	Yes		Interferon alpha/beta signaling Homo sapiens R-HSA-909733	0.651345	1	IRF5	No	Yes
Immune System Homo sapiens R-HSA-168256	0.112986	0.433255	ATF2;HSP90AB1;AHCYL1;CDKN1B;IRS1;SH3KBP1;EIF4A3;ARAF;ARRB1;ACTB;ACTG1;RPS6KA3;SUMO1;CDH1;PSMD2;TRIM2;PEA15;TRIM3;PSMD1;AKT1;ITGAV;SEC61B;KPNA2;MAP3K7;KPNA3;SPTAN1;NUP214;HSP90AA1;CXADR;RIPK2;ACTN2;PPP2R5D;GAB2;PJA1;ADAM17;STIM1;PRKAR1A;CANX;AKT1S1;ELMO1;MYH9;NUP98;RAF1;TLN1;CRK;DOCK1;CD44;DYNC1I2;CSF1R;POM121;CAMK2D;PRKDC;UNC93B1;UBR4;NEDD4L;KLC1;ZNRF2;KLC3;KLC2;PRKAR2B;PRKAR2A;ERBB2;STX4;FYN;PAK…	Yes		Influenza Infection Homo sapiens R-HSA-168254	0.442302	1	RPLP0	No		Signaling by FGFR2 Homo sapiens R-HSA-5654738	0.652882	1	BTC;ERBB4;ADCY2;FOXO4;RASGRP3	Yes	Yes
MyD88 dependent cascade initiated on endosome Homo sapiens R-HSA-975155	0.115853	0.443138	ATF2;RPS6KA3;RIPK2;PPP2R5D;MAPK14;MAP3K7;MAPK3	No		Metabolism of vitamins and cofactors Homo sapiens R-HSA-196854	0.444521	1	SDC4	Yes		trans-Golgi Network Vesicle Budding Homo sapiens R-HSA-199992	0.662002	1	DNAJC6	Yes	Yes
Toll Like Receptor 7/8 (TLR7/8) Cascade Homo sapiens R-HSA-168181	0.115853	0.442033	ATF2;RPS6KA3;RIPK2;PPP2R5D;MAPK14;MAP3K7;MAPK3	No		Immunoregulatory interactions between a Lymphoid and a non-Lymphoid cell Homo sapiens R-HSA-198933	0.464105	1	ITGB1	No		Clathrin derived vesicle budding Homo sapiens R-HSA-421837	0.662002	1	DNAJC6	Yes	Yes
AUF1 (hnRNP D0) binds and destabilizes mRNA Homo sapiens R-HSA-450408	0.11812	0.44956	PSMD2;HNRNPD;HSPB1;PSMD1;EIF4G1	No		Major pathway of rRNA processing in the nucleolus Homo sapiens R-HSA-6791226	0.483008	1	RPLP0	No		Signaling by FGFR Homo sapiens R-HSA-190236	0.664718	1	BTC;ERBB4;ADCY2;FOXO4;RASGRP3	Yes	Yes
Switching of origins to a post-replicative state Homo sapiens R-HSA-69052	0.121189	0.460099	CDKN1B;PSMD2;MCM3;PSMD1;MCM6;MCM2	No		rRNA processing Homo sapiens R-HSA-72312	0.511111	1	RPLP0	No		Signaling by Rho GTPases Homo sapiens R-HSA-194315	0.667054	1	VAV3;BTK;HIST2H2BE;HIST1H2AC;PFN2	Yes	Yes
Orc1 removal from chromatin Homo sapiens R-HSA-68949	0.121189	0.45896	CDKN1B;PSMD2;MCM3;PSMD1;MCM6;MCM2	No		TCF dependent signaling in response to WNT Homo sapiens R-HSA-201681	0.546852	1	CAV1	Yes		Signaling by NOTCH1 Homo sapiens R-HSA-1980143	0.672335	1	TLE4	Yes	No
Chromosome Maintenance Homo sapiens R-HSA-73886	0.121202	0.457873	POLD3;LIG1;DKC1;TERF2IP;RSF1;CENPA;WRAP53	Yes		HIV Infection Homo sapiens R-HSA-162906	0.586681	1	FYN	No		Binding and Uptake of Ligands by Scavenger Receptors Homo sapiens R-HSA-2173782	0.682353	1	CD36	Yes	No
PI3K/AKT Signaling in Cancer Homo sapiens R-HSA-2219528	0.121202	0.456745	CDKN1B;IRS1;AKT1S1;ERBB2;AKT1;FYN;MTOR	Yes		Chromatin organization Homo sapiens R-HSA-4839726	0.593245	1	ACTB	Yes		NGF signalling via TRKA from the plasma membrane Homo sapiens R-HSA-187037	0.683107	1	BTC;ERBB4;ADCY2;FOXO4;RASGRP3	Yes	Yes
Influenza Life Cycle Homo sapiens R-HSA-168255	0.121926	0.458345	NUP214;RANBP2;POM121;HSP90AA1;POLR2A;RPLP0;CANX;RPS3;NUP98;GTF2F1	No		Chromatin modifying enzymes Homo sapiens R-HSA-3247509	0.593245	1	ACTB	Yes		G alpha (12/13) signalling events Homo sapiens R-HSA-416482	0.687247	1	VAV3	Yes	Yes
Mitotic G1-G1/S phases Homo sapiens R-HSA-453279	0.121926	0.457221	TOP2A;CDK7;CDKN1B;MAX;HDAC1;PSMD2;MCM3;PSMD1;MCM6;MCM2	No		Metabolism of amino acids and derivatives Homo sapiens R-HSA-71291	0.73739	1	RPLP0	Yes		Post-translational protein modification Homo sapiens R-HSA-597592	0.691408	1	ADAMTSL1;SPON2;MUC16;ST8SIA2;ADAMTS17;GAS6;ADAMTS10	Yes	No
Regulation of PLK1 Activity at G2/M Transition Homo sapiens R-HSA-2565942	0.126675	0.473869	DYNC1I2;PCM1;HSP90AA1;PPP1R12A;PRKAR2B;RAB8A;CLASP1	Yes		Membrane Trafficking Homo sapiens R-HSA-199991	0.813621	1	CLTC	Yes		Signalling by NGF Homo sapiens R-HSA-166520	0.692096	1	BTC;VAV3;ERBB4;ADCY2;FOXO4;RASGRP3	Yes	Yes
IRF3-mediated induction of type I IFN Homo sapiens R-HSA-3270619	0.127672	0.476434	PRKDC;TREX1	No		Vesicle-mediated transport Homo sapiens R-HSA-5653656	0.860765	1	CLTC	Yes		Metabolism Homo sapiens R-HSA-1430728	0.701078	1	HPSE2;MOGAT2;HSD17B14;GPT;ADCY2;SLC2A4;PTGS2;SAT1;PLB1;PHKG1;PDK4;CD36;HMGCS2;ABCA1;GLYATL2;B3GAT1;CYP4B1;KMO;AGT;ALDH3A1;FABP3;NCEH1;TCN1;GPD1;CHST1;BCAT1;ASPA	Yes	Yes
Downregulation of ERBB2:ERBB3 signaling Homo sapiens R-HSA-1358803	0.127672	0.475275	ERBB2;AKT1	No		GPCR downstream signaling Homo sapiens R-HSA-388396	0.905596	1	PRKCD;PIK3R1	Yes		Biosynthesis of the N-glycan precursor (dolichol lipid-linked oligosaccharide, LLO) and transfer to a nascent protein Homo sapiens R-HSA-446193	0.701483	1	ST8SIA2	Yes	No
Recycling pathway of L1 Homo sapiens R-HSA-437239	0.128176	0.475992	RPS6KA3;DPYSL2;MSN	No								G2/M DNA damage checkpoint Homo sapiens R-HSA-69473	0.701483	1	HIST2H2BE	Yes	No
CaM pathway Homo sapiens R-HSA-111997	0.128176	0.474839	PRKAR2B;PRKAR1A;PRKAR2A	Yes								GRB2 events in EGFR signaling Homo sapiens R-HSA-179812	0.702396	1	BTC;ERBB4;RASGRP3	Yes	Yes
Calmodulin induced events Homo sapiens R-HSA-111933	0.128176	0.473692	PRKAR2B;PRKAR1A;PRKAR2A	Yes								SHC1 events in EGFR signaling Homo sapiens R-HSA-180336	0.702396	1	BTC;ERBB4;RASGRP3	Yes	Yes
Toll Like Receptor 9 (TLR9) Cascade Homo sapiens R-HSA-168138	0.13227	0.487648	ATF2;RPS6KA3;RIPK2;PPP2R5D;MAPK14;MAP3K7;MAPK3	No								SOS-mediated signalling Homo sapiens R-HSA-112412	0.702396	1	BTC;ERBB4;RASGRP3	Yes	Yes
Removal of licensing factors from origins Homo sapiens R-HSA-69300	0.133601	0.491369	CDKN1B;PSMD2;MCM3;PSMD1;MCM6;MCM2	No								SHC1 events in ERBB4 signaling Homo sapiens R-HSA-1250347	0.702396	1	BTC;ERBB4;RASGRP3	Yes	Yes
Signaling by NOTCH Homo sapiens R-HSA-157118	0.135374	0.496695	NCOR2;HDAC4;TLE3;ADAM17;HDAC2;SNW1;NCOR1;HDAC1;ARRB1	Yes								RAF/MAP kinase cascade Homo sapiens R-HSA-5673001	0.702396	1	BTC;ERBB4;RASGRP3	Yes	Yes
PI-3K cascade:FGFR1 Homo sapiens R-HSA-5654689	0.135374	0.495506	CDKN1B;IRS1;AKT1S1;ERBB2;AKT1;PPP2R5D;FYN;MTOR;MAPK3	Yes								FRS-mediated FGFR2 signaling Homo sapiens R-HSA-5654700	0.705113	1	BTC;ERBB4;RASGRP3	Yes	Yes
PI-3K cascade:FGFR3 Homo sapiens R-HSA-5654710	0.135374	0.494324	CDKN1B;IRS1;AKT1S1;ERBB2;AKT1;PPP2R5D;FYN;MTOR;MAPK3	Yes								FRS-mediated FGFR4 signaling Homo sapiens R-HSA-5654712	0.705113	1	BTC;ERBB4;RASGRP3	Yes	Yes
PI3K events in ERBB4 signaling Homo sapiens R-HSA-1250342	0.135374	0.493147	CDKN1B;IRS1;AKT1S1;ERBB2;AKT1;PPP2R5D;FYN;MTOR;MAPK3	Yes								FRS-mediated FGFR3 signaling Homo sapiens R-HSA-5654706	0.705113	1	BTC;ERBB4;RASGRP3	Yes	Yes
PIP3 activates AKT signaling Homo sapiens R-HSA-1257604	0.135374	0.491975	CDKN1B;IRS1;AKT1S1;ERBB2;AKT1;PPP2R5D;FYN;MTOR;MAPK3	Yes								FRS-mediated FGFR1 signaling Homo sapiens R-HSA-5654693	0.705113	1	BTC;ERBB4;RASGRP3	Yes	Yes
PI-3K cascade:FGFR4 Homo sapiens R-HSA-5654720	0.135374	0.49081	CDKN1B;IRS1;AKT1S1;ERBB2;AKT1;PPP2R5D;FYN;MTOR;MAPK3	Yes								Glucose metabolism Homo sapiens R-HSA-70326	0.706083	1	PHKG1	Yes	Yes
PI-3K cascade:FGFR2 Homo sapiens R-HSA-5654695	0.135374	0.489649	CDKN1B;IRS1;AKT1S1;ERBB2;AKT1;PPP2R5D;FYN;MTOR;MAPK3	Yes								Phospholipid metabolism Homo sapiens R-HSA-1483257	0.710379	1	GPD1;PLB1	Yes	Yes
Uptake and actions of bacterial toxins Homo sapiens R-HSA-5339562	0.139316	0.50272	HSP90AA1;HSP90AB1;EEF2	Yes								Cellular Senescence Homo sapiens R-HSA-2559583	0.710379	1	HIST1H2AC;HIST2H2BE	Yes	Yes
EGFR downregulation Homo sapiens R-HSA-182971	0.139316	0.501537	SH3KBP1;EPS15L1;ARHGEF7	No								Complement cascade Homo sapiens R-HSA-166658	0.710613	1	CLU	No	No
RNA Polymerase III Transcription Initiation From Type 2 Promoter Homo sapiens R-HSA-76066	0.139316	0.50036	GTF3C1;GTF3C2;GTF3C4	No								ARMS-mediated activation Homo sapiens R-HSA-170984	0.713151	1	BTC;ERBB4;RASGRP3	Yes	Yes
RNA Pol II CTD phosphorylation and interaction with CE Homo sapiens R-HSA-167160	0.139316	0.499188	CDK7;POLR2A;GTF2F1	No								Signalling to p38 via RIT and RIN Homo sapiens R-HSA-187706	0.713151	1	BTC;ERBB4;RASGRP3	Yes	Yes
RNA Pol II CTD phosphorylation and interaction with CE Homo sapiens R-HSA-77075	0.139316	0.498022	CDK7;POLR2A;GTF2F1	No								Opioid Signalling Homo sapiens R-HSA-111885	0.715072	1	ADCY2	Yes	Yes
Integrin alphaIIb beta3 signaling Homo sapiens R-HSA-354192	0.139316	0.496861	AKT1;TLN1;CRK	No								Processing of DNA double-strand break ends Homo sapiens R-HSA-5693607	0.715072	1	HIST2H2BE	Yes	No
tRNA processing in the nucleus Homo sapiens R-HSA-6784531	0.13959	0.496681	NUP214;RANBP2;POM121;CSTF2;NUP98	No								Frs2-mediated activation Homo sapiens R-HSA-170968	0.715793	1	BTC;ERBB4;RASGRP3	Yes	Yes
Non-integrin membrane-ECM interactions Homo sapiens R-HSA-3000171	0.142999	0.507631	ITGB4;ACTN1;ITGAV;DMD	No								Apoptosis Homo sapiens R-HSA-109581	0.716753	1	TNFSF10;TLR3	Yes	Yes
Glucose transport Homo sapiens R-HSA-70153	0.142999	0.506456	RANBP2;NUP214;POM121;NUP98	Yes								MAPK1/MAPK3 signaling Homo sapiens R-HSA-5684996	0.718415	1	BTC;ERBB4;RASGRP3	Yes	Yes
TP53 regulates transcription of several additional cell death genes whose specific roles in p53-dependent apoptosis remain uncertain Homo sapiens R-HSA-6803205	0.144392	0.510206	TP53BP2;NDRG1	Yes								Degradation of beta-catenin by the destruction complex Homo sapiens R-HSA-195253	0.719464	1	TLE4	Yes	No
Mismatch repair (MMR) directed by MSH2:MSH3 (MutSbeta) Homo sapiens R-HSA-5358606	0.144392	0.509031	POLD3;LIG1	No								Prolonged ERK activation events Homo sapiens R-HSA-169893	0.721019	1	BTC;ERBB4;RASGRP3	Yes	Yes
Mismatch repair (MMR) directed by MSH2:MSH6 (MutSalpha) Homo sapiens R-HSA-5358565	0.144392	0.50786	POLD3;LIG1	No								Signaling by Leptin Homo sapiens R-HSA-2586552	0.723605	1	BTC;ERBB4;RASGRP3	Yes	Yes
AMER1 mutants destabilize the destruction complex Homo sapiens R-HSA-4839748	0.144392	0.506696	AXIN1;PPP2R5D	No								p75 NTR receptor-mediated signalling Homo sapiens R-HSA-193704	0.723788	1	VAV3	Yes	No
Truncations of AMER1 destabilize the destruction complex Homo sapiens R-HSA-5467348	0.144392	0.505536	AXIN1;PPP2R5D	No								Programmed Cell Death Homo sapiens R-HSA-5357801	0.726093	1	TNFSF10;TLR3	Yes	Yes
truncated APC mutants destabilize the destruction complex Homo sapiens R-HSA-4839744	0.144392	0.504382	AXIN1;PPP2R5D	No								VEGFA-VEGFR2 Pathway Homo sapiens R-HSA-4420097	0.726783	1	BTC;VAV3;ERBB4;RASGRP3	Yes	Yes
AXIN missense mutants destabilize the destruction complex Homo sapiens R-HSA-5467340	0.144392	0.503233	AXIN1;PPP2R5D	No								Metabolism of polyamines Homo sapiens R-HSA-351202	0.728045	1	SAT1	Yes	No
AXIN mutants destabilize the destruction complex, activating WNT signaling Homo sapiens R-HSA-4839735	0.144392	0.502089	AXIN1;PPP2R5D	No								Interleukin receptor SHC signaling Homo sapiens R-HSA-912526	0.72872	1	BTC;ERBB4;RASGRP3	Yes	Yes
APC truncation mutants have impaired AXIN binding Homo sapiens R-HSA-5467337	0.144392	0.500951	AXIN1;PPP2R5D	No								Signalling to RAS Homo sapiens R-HSA-167044	0.731249	1	BTC;ERBB4;RASGRP3	Yes	Yes
Golgi Cisternae Pericentriolar Stack Reorganization Homo sapiens R-HSA-162658	0.144392	0.499817	USO1;MAPK3	No								Hedgehog 'on' state Homo sapiens R-HSA-5632684	0.732237	1	GLI3	Yes	No
PI3K/AKT activation Homo sapiens R-HSA-198203	0.150209	0.518782	CDKN1B;IRS1;AKT1S1;ERBB2;AKT1;PPP2R5D;FYN;MTOR;MAPK3	Yes								VEGFR2 mediated cell proliferation Homo sapiens R-HSA-5218921	0.736253	1	BTC;ERBB4;RASGRP3	Yes	Yes
RNA Polymerase III Transcription Initiation From Type 1 Promoter Homo sapiens R-HSA-76061	0.150768	0.519538	GTF3C1;GTF3C2;GTF3C4	No								Adaptive Immune System Homo sapiens R-HSA-1280218	0.736987	1	BTC;CD74;ERBB4;BTK;DAPP1;ASB4;CD36;FOXO4;CTSS;RASGRP3	Yes	Yes
Ca-dependent events Homo sapiens R-HSA-111996	0.150768	0.518371	PRKAR2B;PRKAR1A;PRKAR2A	Yes								Signaling by SCF-KIT Homo sapiens R-HSA-1433557	0.737846	1	BTC;ERBB4;FOXO4;RASGRP3	Yes	Yes
Formation of Incision Complex in GG-NER Homo sapiens R-HSA-5696395	0.152043	0.521581	CDK7;SUMO1;ERCC5;DDB2	No								Platelet homeostasis Homo sapiens R-HSA-418346	0.740429	1	ATP2B2	Yes	Yes
Regulation of DNA replication Homo sapiens R-HSA-69304	0.153288	0.524677	CDKN1B;PSMD2;MCM3;PSMD1;MCM6;MCM2	No								Regulation of PLK1 Activity at G2/M Transition Homo sapiens R-HSA-2565942	0.740429	1	OPTN	Yes	No
Telomere Maintenance Homo sapiens R-HSA-157579	0.154782	0.528609	POLD3;LIG1;DKC1;TERF2IP;WRAP53	Yes								Signaling by VEGF Homo sapiens R-HSA-194138	0.744321	1	BTC;VAV3;ERBB4;RASGRP3	Yes	Yes
DNA Double Strand Break Response Homo sapiens R-HSA-5693606	0.154782	0.527431	MDC1;SUMO1;TP53BP1;KPNA2;BAZ1B	Yes								Interleukin-2 signaling Homo sapiens R-HSA-451927	0.74604	1	BTC;ERBB4;RASGRP3	Yes	Yes
MyD88:Mal cascade initiated on plasma membrane Homo sapiens R-HSA-166058	0.155836	0.529842	ATF2;RPS6KA3;RIPK2;PPP2R5D;MAPK14;MAP3K7;MAPK3	Yes								Signalling to ERKs Homo sapiens R-HSA-187687	0.748441	1	BTC;ERBB4;RASGRP3	Yes	Yes
Toll Like Receptor TLR1:TLR2 Cascade Homo sapiens R-HSA-168179	0.155836	0.528667	ATF2;RPS6KA3;RIPK2;PPP2R5D;MAPK14;MAP3K7;MAPK3	Yes								Signaling by ERBB4 Homo sapiens R-HSA-1236394	0.748569	1	BTC;ERBB4;FOXO4;RASGRP3	Yes	Yes
Toll Like Receptor TLR6:TLR2 Cascade Homo sapiens R-HSA-168188	0.155836	0.527497	ATF2;RPS6KA3;RIPK2;PPP2R5D;MAPK14;MAP3K7;MAPK3	Yes								Immune System Homo sapiens R-HSA-168256	0.752937	1	VAV3;IL32;CD74;CIITA;NFATC2;DAPP1;NFATC1;ADCY2;FOXO4;CLU;CTSS;RASGRP3;BTC;ERBB4;BTK;TXNIP;IRF5;ASB4;CD36;TLR3;GBP3	Yes	Yes
Toll Like Receptor 2 (TLR2) Cascade Homo sapiens R-HSA-181438	0.155836	0.526333	ATF2;RPS6KA3;RIPK2;PPP2R5D;MAPK14;MAP3K7;MAPK3	Yes								Interleukin-3, 5 and GM-CSF signaling Homo sapiens R-HSA-512988	0.767003	1	BTC;ERBB4;RASGRP3	Yes	Yes
Signaling by the B Cell Receptor (BCR) Homo sapiens R-HSA-983705	0.157549	0.530948	AHCYL1;CDKN1B;SH3KBP1;IRS1;PPP2R5D;MTOR;STIM1;PSMD2;AKT1S1;ERBB2;AKT1;PSMD1;FYN;MAP3K7;MAPK3	Yes								MyD88-independent TLR3/TLR4 cascade Homo sapiens R-HSA-166166	0.77779	1	TLR3	Yes	Yes
RNA Polymerase II HIV Promoter Escape Homo sapiens R-HSA-167162	0.161296	0.54238	CDK7;POLR2A;TAF12;GTF2F1	No								Toll Like Receptor 3 (TLR3) Cascade Homo sapiens R-HSA-168164	0.77779	1	TLR3	Yes	Yes
RNA Polymerase II Promoter Escape Homo sapiens R-HSA-73776	0.161296	0.54119	CDK7;POLR2A;TAF12;GTF2F1	No								TRIF-mediated TLR3/TLR4 signaling Homo sapiens R-HSA-937061	0.77779	1	TLR3	Yes	Yes
RNA Polymerase II Transcription Initiation And Promoter Clearance Homo sapiens R-HSA-76042	0.161296	0.540006	CDK7;POLR2A;TAF12;GTF2F1	No								Phase II conjugation Homo sapiens R-HSA-156580	0.787915	1	GLYATL2	Yes	No
RNA Polymerase II Transcription Initiation Homo sapiens R-HSA-75953	0.161296	0.538827	CDK7;POLR2A;TAF12;GTF2F1	No								G alpha (q) signalling events Homo sapiens R-HSA-416476	0.794206	1	RGS2;AGT	Yes	Yes
RNA Polymerase II Transcription Pre-Initiation And Promoter Opening Homo sapiens R-HSA-73779	0.161296	0.537653	CDK7;POLR2A;TAF12;GTF2F1	No								Gastrin-CREB signalling pathway via PKC and MAPK Homo sapiens R-HSA-881907	0.795825	1	BTC;RGS2;ERBB4;AGT;RASGRP3	Yes	Yes
HIV Transcription Initiation Homo sapiens R-HSA-167161	0.161296	0.536484	CDK7;POLR2A;TAF12;GTF2F1	No								MAPK family signaling cascades Homo sapiens R-HSA-5683057	0.814226	1	BTC;ERBB4;RASGRP3	Yes	Yes
Phospholipase C-mediated cascade; FGFR3 Homo sapiens R-HSA-5654227	0.161296	0.535321	AHCYL1;PRKAR2B;PRKAR1A;PRKAR2A	Yes								IRS-mediated signalling Homo sapiens R-HSA-112399	0.814226	1	BTC;ERBB4;RASGRP3	Yes	Yes
PLC beta mediated events Homo sapiens R-HSA-112043	0.161296	0.534162	AHCYL1;PRKAR2B;PRKAR1A;PRKAR2A	Yes								Cellular responses to stress Homo sapiens R-HSA-2262752	0.817716	1	EPAS1;GPX8;HIST2H2BE;HIST1H2AC	Yes	Yes
Mismatch Repair Homo sapiens R-HSA-5358508	0.16153	0.533782	POLD3;LIG1	No								Integration of energy metabolism Homo sapiens R-HSA-163685	0.81846	1	ADCY2	Yes	No
Processive synthesis on the lagging strand Homo sapiens R-HSA-69183	0.16153	0.532631	POLD3;LIG1	No								Insulin receptor signalling cascade Homo sapiens R-HSA-74751	0.819748	1	BTC;ERBB4;RASGRP3	Yes	Yes
p130Cas linkage to MAPK signaling for integrins Homo sapiens R-HSA-372708	0.16153	0.531486	TLN1;CRK	No								Diseases of signal transduction Homo sapiens R-HSA-5663202	0.821557	1	BTC;ERBB4;FOXO4	Yes	Yes
CREB phosphorylation through the activation of CaMKII Homo sapiens R-HSA-442729	0.16153	0.530345	CAMK2D;ACTN2	No								IGF1R signaling cascade Homo sapiens R-HSA-2428924	0.821557	1	BTC;ERBB4;RASGRP3	Yes	Yes
Interaction between L1 and Ankyrins Homo sapiens R-HSA-445095	0.162507	0.53241	SPTAN1;SPTBN1;SPTBN2	Yes								Signaling by Type 1 Insulin-like Growth Factor 1 Receptor (IGF1R) Homo sapiens R-HSA-2404192	0.821557	1	BTC;ERBB4;RASGRP3	Yes	Yes
COPI-independent Golgi-to-ER retrograde traffic Homo sapiens R-HSA-6811436	0.162507	0.531273	DYNC1I2;BICD2;PAFAH1B2	No								IRS-related events triggered by IGF1R Homo sapiens R-HSA-2428928	0.821557	1	BTC;ERBB4;RASGRP3	Yes	Yes
mRNA Capping Homo sapiens R-HSA-72086	0.162507	0.53014	CDK7;POLR2A;GTF2F1	No								HDR through Homologous Recombination (HR) or Single Strand Annealing (SSA) Homo sapiens R-HSA-5693567	0.824021	1	HIST2H2BE	Yes	Yes
RHO GTPases activate PKNs Homo sapiens R-HSA-5625740	0.162624	0.529394	PPP1R12A;KDM1A;MYH9;MYH14;MYL9	Yes								RHO GTPases Activate Formins Homo sapiens R-HSA-5663220	0.829412	1	PFN2	Yes	Yes
Influenza Viral RNA Transcription and Replication Homo sapiens R-HSA-168273	0.165814	0.538631	NUP214;RANBP2;POM121;HSP90AA1;POLR2A;RPLP0;RPS3;NUP98;GTF2F1	No								Homology Directed Repair Homo sapiens R-HSA-5693538	0.839705	1	HIST2H2BE	Yes	Yes
G-protein mediated events Homo sapiens R-HSA-112040	0.170748	0.553485	AHCYL1;PRKAR2B;PRKAR1A;PRKAR2A	Yes								Cytokine Signaling in Immune system Homo sapiens R-HSA-1280215	0.842576	1	BTC;IL32;CIITA;ERBB4;IRF5;RASGRP3;GBP3	Yes	Yes
G1/S Transition Homo sapiens R-HSA-69206	0.173454	0.561065	CDK7;CDKN1B;MAX;PSMD2;MCM3;PSMD1;MCM6;MCM2	No								Rho GTPase cycle Homo sapiens R-HSA-194840	0.849379	1	VAV3	Yes	Yes
Activation of the pre-replicative complex Homo sapiens R-HSA-68962	0.174508	0.563285	MCM3;MCM6;MCM2	No								Signaling by NOTCH Homo sapiens R-HSA-157118	0.849379	1	TLE4	Yes	No
STING mediated induction of host immune responses Homo sapiens R-HSA-1834941	0.179008	0.576594	PRKDC;TREX1	No								Class I MHC mediated antigen processing & presentation Homo sapiens R-HSA-983169	0.850027	1	ASB4;CD36;CTSS	Yes	No
Spry regulation of FGF signaling Homo sapiens R-HSA-1295596	0.179008	0.575382	BRAF;MAPK3	No								Signaling by Interleukins Homo sapiens R-HSA-449147	0.854998	1	BTC;IL32;ERBB4;RASGRP3	Yes	Yes
JNK (c-Jun kinases) phosphorylation and activation mediated by activated human TAK1 Homo sapiens R-HSA-450321	0.179008	0.574176	RIPK2;MAP3K7	No								Signaling by Insulin receptor Homo sapiens R-HSA-74752	0.859091	1	BTC;ERBB4;RASGRP3	Yes	Yes
TGF-beta receptor signaling in EMT (epithelial to mesenchymal transition) Homo sapiens R-HSA-2173791	0.179008	0.572975	CGN;F11R	No								Factors involved in megakaryocyte development and platelet production Homo sapiens R-HSA-983231	0.887955	1	DOCK10	Yes	Yes
Phospholipase C-mediated cascade; FGFR4 Homo sapiens R-HSA-5654228	0.180388	0.576187	AHCYL1;PRKAR2B;PRKAR1A;PRKAR2A	Yes								DNA Double-Strand Break Repair Homo sapiens R-HSA-5693532	0.894724	1	HIST2H2BE	Yes	Yes
Trafficking of AMPA receptors Homo sapiens R-HSA-399719	0.186747	0.595256	CAMK2D;DLG1;EPB41L1	Yes								G2/M Checkpoints Homo sapiens R-HSA-69481	0.902616	1	HIST2H2BE	Yes	No
Glutamate Binding, Activation of AMPA Receptors and Synaptic Plasticity Homo sapiens R-HSA-399721	0.186747	0.594018	CAMK2D;DLG1;EPB41L1	Yes								Signal Transduction Homo sapiens R-HSA-162582	0.903181	1	CALCRL;EPAS1;CRABP1;PTGER3;ADCY2;FOXO4;FSTL1;GLI3;PLB1;THBS4;RASGRP3;SOX2;RGS2;ERBB4;TNFSF10;PDK4;RGS9;HIST1H2AC;WNT4;VAV3;TLE4;WNT7B;WNT5A;NFATC1;WNT9A;HIST2H2BE;AGT;BTC;BTK;LGR6;PFN2	Yes	Yes
Disassembly of the destruction complex and recruitment of AXIN to the membrane Homo sapiens R-HSA-4641262	0.186747	0.592786	AXIN1;CTNNB1;PPP2R5D	No								The citric acid (TCA) cycle and respiratory electron transport Homo sapiens R-HSA-1428517	0.907065	1	PDK4	Yes	No
FGFR1 mutant receptor activation Homo sapiens R-HSA-1839124	0.186747	0.591559	MYO18A;TRIM24;GAB2	No								Transport to the Golgi and subsequent modification Homo sapiens R-HSA-948021	0.919233	1	ST8SIA2	Yes	No
NOD1/2 Signaling Pathway Homo sapiens R-HSA-168638	0.186747	0.590337	RIPK2;MAPK14;MAP3K7	No								M Phase Homo sapiens R-HSA-68886	0.91941	1	HIST2H2BE;HIST1H2AC	Yes	No
Signaling by FGFR in disease Homo sapiens R-HSA-1226099	0.187058	0.5901	POLR2A;MYO18A;TRIM24;GAB2;GTF2F1	No								G2/M Transition Homo sapiens R-HSA-69275	0.931968	1	OPTN	Yes	No
MyD88-independent TLR3/TLR4 cascade Homo sapiens R-HSA-166166	0.187764	0.591108	ATF2;RPS6KA3;RIPK2;PPP2R5D;MAPK14;MAP3K7;MAPK3	Yes								Mitotic G2-G2/M phases Homo sapiens R-HSA-453274	0.934059	1	OPTN	Yes	No
Toll Like Receptor 3 (TLR3) Cascade Homo sapiens R-HSA-168164	0.187764	0.589894	ATF2;RPS6KA3;RIPK2;PPP2R5D;MAPK14;MAP3K7;MAPK3	Yes								Signaling by GPCR Homo sapiens R-HSA-372790	0.937434	1	VAV3;CALCRL;WNT7B;PTGER3;WNT5A;ADCY2;WNT9A;AGT;RASGRP3;BTC;RGS2;ERBB4;RGS9;WNT4	Yes	Yes
TRIF-mediated TLR3/TLR4 signaling Homo sapiens R-HSA-937061	0.187764	0.588685	ATF2;RPS6KA3;RIPK2;PPP2R5D;MAPK14;MAP3K7;MAPK3	Yes								Cell Cycle Checkpoints Homo sapiens R-HSA-69620	0.940884	1	HIST2H2BE	Yes	No
Nucleotide-binding domain, leucine rich repeat containing receptor (NLR) signaling pathways Homo sapiens R-HSA-168643	0.190203	0.595115	HSP90AB1;RIPK2;MAPK14;MAP3K7	Yes								Vesicle-mediated transport Homo sapiens R-HSA-5653656	0.946251	1	GJC2;DNAJC6;CD36;SLC2A4	Yes	Yes
Antigen activates B Cell Receptor (BCR) leading to generation of second messengers Homo sapiens R-HSA-983695	0.190203	0.5939	AHCYL1;STIM1;SH3KBP1;FYN	Yes								Peptide ligand-binding receptors Homo sapiens R-HSA-375276	0.950214	1	AGT	Yes	No
Phospholipase C-mediated cascade: FGFR1 Homo sapiens R-HSA-5654219	0.190203	0.592691	AHCYL1;PRKAR2B;PRKAR1A;PRKAR2A	Yes								Membrane Trafficking Homo sapiens R-HSA-199991	0.957884	1	GJC2;DNAJC6;SLC2A4	Yes	Yes
Opioid Signalling Homo sapiens R-HSA-111885	0.196143	0.609958	AHCYL1;PRKAR1A;PRKAR2B;PRKAR2A;PPP1R1B;PPP2R5D	Yes								Class A/1 (Rhodopsin-like receptors) Homo sapiens R-HSA-373076	0.960285	1	PTGER3;AGT	Yes	No
Hyaluronan metabolism Homo sapiens R-HSA-2142845	0.196752	0.610611	CD44;SLC9A1	No								Cell Cycle, Mitotic Homo sapiens R-HSA-69278	0.97436	1	OPTN;HIST2H2BE;HIST1H2AC	Yes	No
Formation of Senescence-Associated Heterochromatin Foci (SAHF) Homo sapiens R-HSA-2559584	0.196752	0.609375	HMGA1;HIST1H1E	No								Asparagine N-linked glycosylation Homo sapiens R-HSA-446203	0.982272	1	ST8SIA2	Yes	No
Platelet sensitization by LDL Homo sapiens R-HSA-432142	0.196752	0.608144	PPP2R5D;MAPK14	No								Antigen processing: Ubiquitination & Proteasome degradation Homo sapiens R-HSA-983168	0.982548	1	ASB4	Yes	No
Ras activation uopn Ca2+ infux through NMDA receptor Homo sapiens R-HSA-442982	0.196752	0.606917	CAMK2D;ACTN2	No								DNA Repair Homo sapiens R-HSA-73894	0.988208	1	HIST2H2BE	Yes	Yes
Unblocking of NMDA receptor, glutamate binding and activation Homo sapiens R-HSA-438066	0.196752	0.605696	CAMK2D;ACTN2	Yes								Cell Cycle Homo sapiens R-HSA-1640170	0.9929	1	OPTN;HIST2H2BE;HIST1H2AC	Yes	No
Hexose transport Homo sapiens R-HSA-189200	0.200183	0.615021	RANBP2;NUP214;POM121;NUP98	Yes								GPCR downstream signaling Homo sapiens R-HSA-388396	0.994059	1	VAV3;RGS2;CALCRL;PTGER3;ADCY2;RGS9;AGT	Yes	Yes
Phospholipase C-mediated cascade; FGFR2 Homo sapiens R-HSA-5654221	0.210316	0.644856	AHCYL1;PRKAR1A;PRKAR2B;PRKAR2A	Yes								Infectious disease Homo sapiens R-HSA-5663205	0.995618	1	ANTXR1	Yes	Yes
Mitochondrial biogenesis Homo sapiens R-HSA-1592230	0.210316	0.643566	ATF2;PRKAB2;NCOR1;MAPK14	No								Transcriptional Regulation by TP53 Homo sapiens R-HSA-3700989	0.995618	1	BCL2L14	Yes	Yes
PI5P, PP2A and IER3 Regulate PI3K/AKT Signaling Homo sapiens R-HSA-6811558	0.211337	0.6454	IRS1;ERBB2;AKT1;PPP2R5D;FYN;MAPK3	Yes								Generic Transcription Pathway Homo sapiens R-HSA-212436	0.999994	1	BCL2L14	Yes	Yes
Glucagon signaling in metabolic regulation Homo sapiens R-HSA-163359	0.211843	0.645656	PRKAR2B;PRKAR1A;PRKAR2A	Yes								Gene Expression Homo sapiens R-HSA-74160	0.999996	1	IGF2BP2;HIST2H2BE;HIST1H2AC;BCL2L14	Yes	Yes
Tie2 Signaling Homo sapiens R-HSA-210993	0.214697	0.653056	GRB7;GRB14	No
Regulation of signaling by CBL Homo sapiens R-HSA-912631	0.214697	0.65176	FYN;CRK	No
Gene Silencing by RNA Homo sapiens R-HSA-211000	0.215058	0.651561	NUP214;RANBP2;POM121;HSP90AA1;POLR2A;PRKRA;NUP98	Yes
Cell surface interactions at the vascular wall Homo sapiens R-HSA-202733	0.215058	0.650273	GRB7;CXADR;GRB14;ITGAV;FYN;F11R;CD44	Yes
Downstream signaling events of B Cell Receptor (BCR) Homo sapiens R-HSA-1168372	0.217974	0.657791	CDKN1B;IRS1;PSMD2;AKT1S1;ERBB2;AKT1;PSMD1;PPP2R5D;FYN;MAP3K7;MTOR;MAPK3	Yes
Negative regulation of TCF-dependent signaling by DVL-interacting proteins Homo sapiens R-HSA-5368598	0.219085	0.659843	CCDC88C	No
SUMO is conjugated to E1 (UBA2:SAE1) Homo sapiens R-HSA-3065676	0.219085	0.658547	SUMO1	No
Disinhibition of SNARE formation Homo sapiens R-HSA-114516	0.219085	0.657256	STX4	No
PTK6 Regulates Proteins Involved in RNA Processing Homo sapiens R-HSA-8849468	0.219085	0.655969	KHDRBS1	No
PTK6 Expression Homo sapiens R-HSA-8849473	0.219085	0.654688	PELP1	Yes
LRR FLII-interacting protein 1 (LRRFIP1) activates type I IFN production Homo sapiens R-HSA-3134973	0.219085	0.653412	CTNNB1	No
Deadenylation-dependent mRNA decay Homo sapiens R-HSA-429914	0.220589	0.656617	EDC4;EIF4A3;TNKS1BP1;EIF4G1	No
Assembly of the pre-replicative complex Homo sapiens R-HSA-68867	0.221504	0.658061	PSMD2;MCM3;PSMD1;MCM6;MCM2	No
Transmembrane transport of small molecules Homo sapiens R-HSA-382551	0.224003	0.664194	POM121;CAMK2D;TTYH3;NEDD4L;SLC1A3;ATP1A1;ADD3;SLC4A4;ADD1;SLC9A1;ADD2;PRKAR2B;PRKAR2A;NUP214;SLC12A2;RANBP2;SLC14A1;ABCC4;DMTN;ATP13A1;SLC6A14;CYBRD1;SLC30A1;ATP2B1;EIF2S2;RUNX1;PRKAR1A;WNK1;WNK2;NUP98;SLC29A1;RAF1;SLC26A6	Yes
Signaling by WNT in cancer Homo sapiens R-HSA-4791275	0.224653	0.664834	AXIN1;CTNNB1;PPP2R5D	No
Meiosis Homo sapiens R-HSA-1500620	0.226924	0.670257	DIDO1;STAG1;STAG2;LMNA;TERF2IP;SMC3	Yes
MHC class II antigen presentation Homo sapiens R-HSA-2132295	0.229218	0.675728	DYNC1I2;KLC3;KLC2;CANX;KLC1;SEC31A;SPTBN2	Yes
Cyclin E associated events during G1/S transition Homo sapiens R-HSA-69202	0.230403	0.677917	CDK7;CDKN1B;MAX;PSMD2;PSMD1	No
TP53 Regulates Transcription of Genes Involved in Cytochrome C Release Homo sapiens R-HSA-6803204	0.232782	0.683602	BNIP3L;TP53BP2	No
Signaling by FGFR2 IIIa TM Homo sapiens R-HSA-8851708	0.232782	0.682293	POLR2A;GTF2F1	No
PCNA-Dependent Long Patch Base Excision Repair Homo sapiens R-HSA-5651801	0.232782	0.680988	POLD3;LIG1	No
Regulation of TP53 Degradation Homo sapiens R-HSA-6804757	0.237608	0.693779	USP7;AKT1;MTOR	No
Cyclin A:Cdk2-associated events at S phase entry Homo sapiens R-HSA-69656	0.239403	0.697688	CDK7;CDKN1B;MAX;PSMD2;PSMD1	No
Loss of Nlp from mitotic centrosomes Homo sapiens R-HSA-380259	0.239403	0.696362	DYNC1I2;PCM1;HSP90AA1;PRKAR2B;CLASP1	No
Loss of proteins required for interphase microtubule organization?from the centrosome Homo sapiens R-HSA-380284	0.239403	0.69504	DYNC1I2;PCM1;HSP90AA1;PRKAR2B;CLASP1	No
Regulation of TP53 Expression and Degradation Homo sapiens R-HSA-6806003	0.250686	0.72642	USP7;AKT1;MTOR	No
Cellular Senescence Homo sapiens R-HSA-2559583	0.250711	0.725119	RPS6KA3;CDKN1B;MINK1;HMGA1;HIST1H1E;TERF2IP;TNIK;MAPK14;MAPK3;MAP4K4	Yes
Lagging Strand Synthesis Homo sapiens R-HSA-69186	0.250952	0.724446	POLD3;LIG1	No
eNOS activation and regulation Homo sapiens R-HSA-203765	0.250952	0.723081	HSP90AA1;AKT1	No
Metabolism of nitric oxide Homo sapiens R-HSA-202131	0.250952	0.721722	HSP90AA1;AKT1	No
L13a-mediated translational silencing of Ceruloplasmin expression Homo sapiens R-HSA-156827	0.251022	0.720569	RPLP0;EIF3J;RPS3;EIF2S2;EIF3C;EIF3A;EIF4G1	No
3' -UTR-mediated translational regulation Homo sapiens R-HSA-157279	0.251022	0.719219	RPLP0;EIF3J;RPS3;EIF2S2;EIF3C;EIF3A;EIF4G1	No
Role of LAT2/NTAL/LAB on calcium mobilization Homo sapiens R-HSA-2730905	0.256659	0.733997	CDKN1B;IRS1;AKT1S1;ERBB2;AKT1;PPP2R5D;FYN;GAB2;MTOR;MAPK3	Yes
SUMO is proteolytically processed Homo sapiens R-HSA-3065679	0.256774	0.732955	SUMO1	No
SUMO is transferred from E1 to E2 (UBE2I, UBC9) Homo sapiens R-HSA-3065678	0.256774	0.73159	SUMO1	No
Sensing of DNA Double Strand Breaks Homo sapiens R-HSA-5693548	0.256774	0.73023	KPNA2	No
PTK6 Regulates Cell Cycle Homo sapiens R-HSA-8849470	0.256774	0.728875	CDKN1B	No
RSK activation Homo sapiens R-HSA-444257	0.256774	0.727526	RPS6KA3	No
Scavenging by Class F Receptors Homo sapiens R-HSA-3000484	0.256774	0.726181	HSP90AA1	No
Molybdenum cofactor biosynthesis Homo sapiens R-HSA-947581	0.256774	0.724841	MOCOS	No
Regulation of TP53 Activity through Phosphorylation Homo sapiens R-HSA-6804756	0.259125	0.730131	PRKAB2;PRKAA1;TAF12;TOPBP1;SSRP1;MAPK14	No
Signaling by Wnt Homo sapiens R-HSA-195721	0.259451	0.729707	TLE3;HDAC1;CHD8;SOX13;AXIN1;SCRIB;PPP2R5D;SMARCA4;PYGO2;PSMD2;CCDC88C;LEO1;AKT1;PSMD1;CTNNB1;TCF4;MAP3K7	Yes
Activation of ATR in response to replication stress Homo sapiens R-HSA-176187	0.263866	0.740763	MCM3;MCM6;MCM2	No
Platelet Aggregation (Plug Formation) Homo sapiens R-HSA-76009	0.263866	0.739406	AKT1;TLN1;CRK	No
Costimulation by the CD28 family Homo sapiens R-HSA-388841	0.266935	0.746638	AKT1;PPP2R5D;FYN;PAK2;MTOR	No
Transcriptional regulation by small RNAs Homo sapiens R-HSA-5578749	0.266935	0.745275	NUP214;RANBP2;POM121;POLR2A;NUP98	Yes
AURKA Activation by TPX2 Homo sapiens R-HSA-8854518	0.266935	0.743918	DYNC1I2;PCM1;HSP90AA1;PRKAR2B;CLASP1	No
Negative regulation of the PI3K/AKT network Homo sapiens R-HSA-199418	0.267361	0.74375	IRS1;ERBB2;AKT1;PPP2R5D;FYN;MAPK3	Yes
Signal transduction by L1 Homo sapiens R-HSA-445144	0.269156	0.747384	ITGAV;MAPK3	No
Ion transport by P-type ATPases Homo sapiens R-HSA-936837	0.273665	0.758529	CAMK2D;ATP13A1;ATP1A1;ATP2B1	Yes
Signaling by FGFR1 in disease Homo sapiens R-HSA-5655302	0.277128	0.766738	MYO18A;TRIM24;GAB2	No
Sphingolipid metabolism Homo sapiens R-HSA-428157	0.285664	0.788928	CERS4;COL4A3BP;VAPB;OSBP;SGPP1	No
Resolution of AP sites via the multiple-nucleotide patch replacement pathway Homo sapiens R-HSA-110373	0.287349	0.792151	POLD3;LIG1	No
Telomere C-strand (Lagging Strand) Synthesis Homo sapiens R-HSA-174417	0.287349	0.790726	POLD3;LIG1	No
Dual Incision in GG-NER Homo sapiens R-HSA-5696400	0.290452	0.797832	POLD3;ERCC5;DDB2	No
Nuclear signaling by ERBB4 Homo sapiens R-HSA-1251985	0.290452	0.796402	YAP1;ADAM17;NCOR1	Yes
Interferon gamma signaling Homo sapiens R-HSA-877300	0.292436	0.800406	CAMK2D;SUMO1;TRIM2;TRIM3;CD44;PML	Yes
Zinc efflux and compartmentalization by the SLC30 family Homo sapiens R-HSA-435368	0.292645	0.799548	SLC30A1	No
Cation-coupled Chloride cotransporters Homo sapiens R-HSA-426117	0.292645	0.798123	SLC12A2	No
Transport of nucleosides and free purine and pyrimidine bases across the plasma membrane Homo sapiens R-HSA-83936	0.292645	0.796703	SLC29A1	No
POLB-Dependent Long Patch Base Excision Repair Homo sapiens R-HSA-110362	0.292645	0.795288	LIG1	No
NrCAM interactions Homo sapiens R-HSA-447038	0.292645	0.793878	DLG1	No
Signaling by NOTCH1 t(7;9)(NOTCH1:M1580 K2555) Translocation Mutant Homo sapiens R-HSA-2660825	0.292645	0.792473	ADAM17	No
Constitutive Signaling by NOTCH1 t(7;9)(NOTCH1:M1580 K2555) Translocation Mutant Homo sapiens R-HSA-2660826	0.292645	0.791072	ADAM17	No
PP2A-mediated dephosphorylation of key metabolic factors Homo sapiens R-HSA-163767	0.292645	0.789677	PPP2R5D	No
Activation of NIMA Kinases NEK9, NEK6, NEK7 Homo sapiens R-HSA-2980767	0.292645	0.788287	NEK7	No
Binding of TCF/LEF:CTNNB1 to target gene promoters Homo sapiens R-HSA-4411364	0.292645	0.786902	CTNNB1	No
CREB phosphorylation Homo sapiens R-HSA-199920	0.292645	0.785521	RPS6KA3	No
Acyl chain remodeling of DAG and TAG Homo sapiens R-HSA-1482883	0.292645	0.784145	PNPLA2	No
Defective HLCS causes multiple carboxylase deficiency Homo sapiens R-HSA-3371599	0.292645	0.782774	ACACA	No
Defects in biotin (Btn) metabolism Homo sapiens R-HSA-3323169	0.292645	0.781408	ACACA	No
Multifunctional anion exchangers Homo sapiens R-HSA-427601	0.292645	0.780047	SLC26A6	No
Activated TLR4 signalling Homo sapiens R-HSA-166054	0.296306	0.788431	ATF2;RPS6KA3;RIPK2;PPP2R5D;MAPK14;MAP3K7;MAPK3	Yes
G2/M Checkpoints Homo sapiens R-HSA-69481	0.299344	0.795133	MDC1;SUMO1;PSMD2;MCM3;PSMD1;TP53BP1;TOPBP1;MCM6;MCM2	Yes
Dopamine Neurotransmitter Release Cycle Homo sapiens R-HSA-212676	0.305489	0.81005	PPFIA1;APBA1	No
Laminin interactions Homo sapiens R-HSA-3000157	0.305489	0.808648	ITGB4;ITGAV	No
MicroRNA (miRNA) biogenesis Homo sapiens R-HSA-203927	0.305489	0.807251	POLR2A;PRKRA	No
RAF-independent MAPK1/3 activation Homo sapiens R-HSA-112409	0.305489	0.80586	PEA15;MAPK3	No
Recruitment and ATM-mediated phosphorylation of repair and signaling proteins at DNA double strand breaks Homo sapiens R-HSA-5693565	0.306474	0.807066	MDC1;SUMO1;TP53BP1;BAZ1B	Yes
Condensation of Prophase Chromosomes Homo sapiens R-HSA-2299718	0.317213	0.83391	NCAPH2;SMC4;PHF8	Yes
TNF signaling Homo sapiens R-HSA-75893	0.317213	0.832479	ADAM17;OTUD7B;MAP3K7	No
DNA Damage/Telomere Stress Induced Senescence Homo sapiens R-HSA-2559586	0.317506	0.831823	CDKN1B;HMGA1;HIST1H1E;TERF2IP	Yes
The role of GTSE1 in G2/M progression after G2 checkpoint Homo sapiens R-HSA-8852276	0.317506	0.830401	HSP90AA1;HSP90AB1;PSMD2;PSMD1	No
Glutamate Neurotransmitter Release Cycle Homo sapiens R-HSA-210500	0.32354	0.844738	PPFIA1;SLC1A3	Yes
Anchoring of the basal body to the plasma membrane Homo sapiens R-HSA-5620912	0.326543	0.851125	DYNC1I2;PCM1;HSP90AA1;PRKAR2B;RAB8A;CLASP1	No
Vitamin C (ascorbate) metabolism Homo sapiens R-HSA-196836	0.326787	0.850313	SLC23A2	No
Release of Hh-Np from the secreting cell Homo sapiens R-HSA-5362798	0.326787	0.848869	ADAM17	No
Synthesis of diphthamide-EEF2 Homo sapiens R-HSA-5358493	0.326787	0.84743	EEF2	No
HuR (ELAVL1) binds and stabilizes mRNA Homo sapiens R-HSA-450520	0.326787	0.845996	NUP214	No
Activation of PUMA and translocation to mitochondria Homo sapiens R-HSA-139915	0.326787	0.844567	TP53BP2	No
AMPK inhibits chREBP transcriptional activation activity Homo sapiens R-HSA-163680	0.326787	0.843143	PRKAB2	No
Recycling of eIF2:GDP Homo sapiens R-HSA-72731	0.326787	0.841724	EIF2S2	No
Sema4D mediated inhibition of cell attachment and migration Homo sapiens R-HSA-416550	0.326787	0.840309	ARHGAP35	Yes
Cross-presentation of particulate exogenous antigens (phagosomes) Homo sapiens R-HSA-1236973	0.326787	0.838899	ITGAV	Yes
NR1D1 (REV-ERBA) represses gene expression Homo sapiens R-HSA-1368071	0.326787	0.837494	NCOR1	No
Netrin-1 signaling Homo sapiens R-HSA-373752	0.330614	0.845885	ABLIM1;FYN;DOCK1	No
Glucagon-like Peptide-1 (GLP1) regulates insulin secretion Homo sapiens R-HSA-381676	0.330614	0.844473	PRKAR2B;PRKAR1A;PRKAR2A	No
Antigen Presentation: Folding, assembly and peptide loading of class I MHC Homo sapiens R-HSA-983170	0.341468	0.870743	CANX;SEC31A	No
G0 and Early G1 Homo sapiens R-HSA-1538133	0.341468	0.869294	TOP2A;HDAC1	No
Budding and maturation of HIV virion Homo sapiens R-HSA-162588	0.341468	0.86785	VPS4B;NEDD4L	No
Formation of tubulin folding intermediates by CCT/TriC Homo sapiens R-HSA-389960	0.341468	0.866411	TUBA1C;TCP1	Yes
Glyoxylate metabolism and glycine degradation Homo sapiens R-HSA-389661	0.341468	0.864976	BCKDHA;PDHA1	No
Regulation of insulin secretion Homo sapiens R-HSA-422356	0.343033	0.867506	MARCKS;AHCYL1;PRKAR1A;PRKAR2B;PRKAR2A	No
Homology Directed Repair Homo sapiens R-HSA-5693538	0.343168	0.866414	POLD3;MDC1;PPP4R2;SUMO1;XRCC1;TP53BP1;TOPBP1	Yes
Transport of inorganic cations/anions and amino acids/oligopeptides Homo sapiens R-HSA-425393	0.343798	0.866574	SLC12A2;SLC6A14;SLC1A3;SLC4A4;SLC26A6;SLC9A1	Yes
TP53 Regulates Transcription of Cell Death Genes Homo sapiens R-HSA-5633008	0.344007	0.865674	BNIP3L;TP53BP2;NDRG1	Yes
Vasopressin regulates renal water homeostasis via Aquaporins Homo sapiens R-HSA-432040	0.344007	0.864253	PRKAR2B;PRKAR1A;PRKAR2A	Yes
Processing of DNA double-strand break ends Homo sapiens R-HSA-5693607	0.352697	0.884634	MDC1;PPP4R2;SUMO1;TOPBP1;TP53BP1	Yes
TAK1 activates NFkB by phosphorylation and activation of IKKs complex Homo sapiens R-HSA-445989	0.359242	0.899575	RIPK2;MAP3K7	No
TNFR1-induced NFkappaB signaling pathway Homo sapiens R-HSA-5357956	0.359242	0.898105	OTUD7B;MAP3K7	No
Bicarbonate transporters Homo sapiens R-HSA-425381	0.359282	0.896741	SLC4A4	No
Organic cation transport Homo sapiens R-HSA-549127	0.359282	0.89528	RUNX1	Yes
Sodium/Proton exchangers Homo sapiens R-HSA-425986	0.359282	0.893824	SLC9A1	No
Processing and activation of SUMO Homo sapiens R-HSA-3215018	0.359282	0.892373	SUMO1	No
AKT phosphorylates targets in the nucleus Homo sapiens R-HSA-198693	0.359282	0.890927	AKT1	Yes
PTK6 Regulates RTKs and Their Effectors AKT1 and DOK1 Homo sapiens R-HSA-8849469	0.359282	0.889485	AKT1	No
Small interfering RNA (siRNA) biogenesis Homo sapiens R-HSA-426486	0.359282	0.888048	PRKRA	No
Inactivation of Cdc42 and Rac Homo sapiens R-HSA-428543	0.359282	0.886616	ARHGAP39	No
DNA Replication Pre-Initiation Homo sapiens R-HSA-69002	0.362373	0.892803	PSMD2;MCM3;PSMD1;MCM6;MCM2	No
M/G1 Transition Homo sapiens R-HSA-68874	0.362373	0.891368	PSMD2;MCM3;PSMD1;MCM6;MCM2	No
Toll-Like Receptors Cascades Homo sapiens R-HSA-168898	0.363734	0.893278	ATF2;RPS6KA3;RIPK2;UNC93B1;PPP2R5D;MAPK14;MAP3K7;MAPK3	Yes
rRNA processing Homo sapiens R-HSA-72312	0.369882	0.906923	NOP56;DKC1;WDR3;XRN2;RPLP0;RPS3;THUMPD1;UTP14A;UTP18;PELP1	No
Toll Like Receptor 4 (TLR4) Cascade Homo sapiens R-HSA-166016	0.374901	0.917757	ATF2;RPS6KA3;RIPK2;PPP2R5D;MAPK14;MAP3K7;MAPK3	Yes
Platelet calcium homeostasis Homo sapiens R-HSA-418360	0.376836	0.921022	STIM1;ATP2B1	Yes
RORA activates gene expression Homo sapiens R-HSA-1368082	0.376836	0.919553	NCOR1;SIRT1	Yes
tRNA processing Homo sapiens R-HSA-72306	0.378525	0.922202	NUP214;RANBP2;POM121;CSTF2;TRMT6;NUP98	No
C-type lectin receptors (CLRs) Homo sapiens R-HSA-5621481	0.382863	0.931288	AHCYL1;PSMD2;PSMD1;FYN;RAF1;MAP3K7;PAK2	Yes
Cell Cycle Checkpoints Homo sapiens R-HSA-69620	0.382916	0.929938	MDC1;CDKN1B;SUMO1;PSMD2;MCM3;PSMD1;TP53BP1;TOPBP1;MCM6;MCM2	Yes
Nef mediated downregulation of MHC class I complex cell surface expression Homo sapiens R-HSA-164940	0.390211	0.946153	PACS1	No
Activation of Ca-permeable Kainate Receptor Homo sapiens R-HSA-451308	0.390211	0.944656	DLG1	Yes
Ionotropic activity of Kainate Receptors Homo sapiens R-HSA-451306	0.390211	0.943164	DLG1	Yes
HDR through MMEJ (alt-NHEJ) Homo sapiens R-HSA-5685939	0.390211	0.941676	XRCC1	No
Removal of the Flap Intermediate from the C-strand Homo sapiens R-HSA-174437	0.390211	0.940193	POLD3	No
MAPK3 (ERK1) activation Homo sapiens R-HSA-110056	0.390211	0.938715	MAPK3	No
Regulated proteolysis of p75NTR Homo sapiens R-HSA-193692	0.390211	0.937241	ADAM17	No
IRAK2 mediated activation of TAK1 complex upon TLR7/8 or 9 stimulation Homo sapiens R-HSA-975163	0.390211	0.935772	MAP3K7	No
IRAK2 mediated activation of TAK1 complex Homo sapiens R-HSA-937042	0.390211	0.934308	MAP3K7	No
MASTL Facilitates Mitotic Progression Homo sapiens R-HSA-2465910	0.390211	0.932848	ENSA	No
Netrin mediated repulsion signals Homo sapiens R-HSA-418886	0.390211	0.931392	FYN	No
Dectin-2 family Homo sapiens R-HSA-5621480	0.390211	0.929942	FYN	No
Acetylcholine regulates insulin secretion Homo sapiens R-HSA-399997	0.390211	0.928495	MARCKS	No
Nonsense-Mediated Decay (NMD) Homo sapiens R-HSA-927802	0.404619	0.961284	RBM8A;EIF4A3;RPLP0;RPS3;CASC3;EIF4G1	No
Nonsense Mediated Decay (NMD) enhanced by the Exon Junction Complex (EJC) Homo sapiens R-HSA-975957	0.404619	0.959794	RBM8A;EIF4A3;RPLP0;RPS3;CASC3;EIF4G1	No
Integrin cell surface interactions Homo sapiens R-HSA-216083	0.406084	0.961778	CDH1;ITGAV;F11R;CD44	No
Death Receptor Signalling Homo sapiens R-HSA-73887	0.410331	0.970334	ADAM17;OTUD7B;MAP3K7	Yes
Activation of BH3-only proteins Homo sapiens R-HSA-114452	0.411391	0.971339	TP53BP2;AKT1	No
PIWI-interacting RNA (piRNA) biogenesis Homo sapiens R-HSA-5601884	0.411391	0.969842	HSP90AA1;POLR2A	No
Negative regulation of FGFR3 signaling Homo sapiens R-HSA-5654732	0.411391	0.96835	BRAF;MAPK3	No
Assembly of the primary cilium Homo sapiens R-HSA-5617833	0.415619	0.9768	DYNC1I2;PCM1;HSP90AA1;PRKAR2B;TCP1;GBF1;ASAP1;RAB8A;CLASP1;EXOC1	No
SLC-mediated transmembrane transport Homo sapiens R-HSA-425407	0.419065	0.983389	NUP214;RANBP2;SLC12A2;SLC14A1;POM121;SLC6A14;SLC1A3;SLC30A1;SLC4A4;RUNX1;SLC9A1;NUP98;SLC29A1;SLC26A6	Yes
DSCAM interactions Homo sapiens R-HSA-376172	0.419648	0.983248	MAPK14	No
Recruitment of NuMA to mitotic centrosomes Homo sapiens R-HSA-380320	0.419648	0.981745	NUMA1	No
Condensation of Prometaphase Chromosomes Homo sapiens R-HSA-2514853	0.419648	0.980246	SMC4	No
CLEC7A (Dectin-1) induces NFAT activation Homo sapiens R-HSA-5607763	0.419648	0.978752	AHCYL1	Yes
Biotin transport and metabolism Homo sapiens R-HSA-196780	0.419648	0.977262	ACACA	No
Regulation of activated PAK-2p34 by proteasome mediated degradation Homo sapiens R-HSA-211733	0.423375	0.984444	PSMD2;PSMD1;PAK2	No
Gastrin-CREB signalling pathway via PKC and MAPK Homo sapiens R-HSA-881907	0.428229	0.994219	CAMK2D;IRS1;ACTN2;ARAF;DAB2IP;BRAF;ARRB1;PPP2R5D;RPS6KA3;GRK5;PSMD2;PEA15;ERBB2;PSMD1;FYN;TLN1;RAF1;SPTAN1;MARK3;SPTBN1;SPTBN2;MAPK3	Yes
Amine compound SLC transporters Homo sapiens R-HSA-425428	0.428311	0.992902	SLC14A1;SLC6A14	No
RNA Polymerase I Promoter Escape Homo sapiens R-HSA-73772	0.428311	0.9914	CDK7;POLR1A	No
Activated NOTCH1 Transmits Signal to the Nucleus Homo sapiens R-HSA-2122948	0.428311	0.989902	ADAM17;ARRB1	No
Eukaryotic Translation Elongation Homo sapiens R-HSA-156842	0.429945	0.99218	EEF1B2;EEF1D;RPLP0;RPS3;EEF2	No
Regulation of Apoptosis Homo sapiens R-HSA-169911	0.436319	1	PSMD2;PSMD1;PAK2	No
Negative regulation of FGFR4 signaling Homo sapiens R-HSA-5654733	0.44497	1	BRAF;MAPK3	No
TP53 Regulates Transcription of Death Receptors and Ligands Homo sapiens R-HSA-6803211	0.447665	1	TP53BP2	No
Reduction of cytosolic Ca++ levels Homo sapiens R-HSA-418359	0.447665	1	ATP2B1	Yes
The NLRP3 inflammasome Homo sapiens R-HSA-844456	0.447665	1	HSP90AB1	Yes
Oxidative Stress Induced Senescence Homo sapiens R-HSA-2559580	0.449034	1	MINK1;TNIK;MAPK14;MAPK3;MAP4K4	Yes
Neurotransmitter Release Cycle Homo sapiens R-HSA-112310	0.449152	1	PPFIA1;SLC1A3;APBA1	Yes
Aquaporin-mediated transport Homo sapiens R-HSA-445717	0.449152	1	PRKAR1A;PRKAR2B;PRKAR2A	Yes
HDR through Homologous Recombination (HR) or Single Strand Annealing (SSA) Homo sapiens R-HSA-5693567	0.456448	1	POLD3;MDC1;PPP4R2;SUMO1;TP53BP1;TOPBP1	Yes
RNA Polymerase I Transcription Termination Homo sapiens R-HSA-73863	0.461355	1	CDK7;POLR1A	No
Glycolysis Homo sapiens R-HSA-70171	0.461355	1	PPP2R5D;ALDOA	No
Negative regulation of FGFR1 signaling Homo sapiens R-HSA-5654726	0.461355	1	BRAF;MAPK3	No
Thrombin signalling through proteinase activated receptors (PARs) Homo sapiens R-HSA-456926	0.461355	1	ARRB1;MAPK3	No
TP53 Regulates Transcription of Genes Involved in G1 Cell Cycle Arrest Homo sapiens R-HSA-6804116	0.474331	1	CDKN1B	No
Activation of DNA fragmentation factor Homo sapiens R-HSA-211227	0.474331	1	HIST1H1E	No
Apoptosis induced DNA fragmentation Homo sapiens R-HSA-140342	0.474331	1	HIST1H1E	No
NICD traffics to nucleus Homo sapiens R-HSA-157052	0.474331	1	SNW1	No
Notch-HLH transcription pathway Homo sapiens R-HSA-350054	0.474331	1	SNW1	No
p75NTR recruits signalling complexes Homo sapiens R-HSA-209543	0.474331	1	RIPK2	No
ERBB2 Activates PTK6 Signaling Homo sapiens R-HSA-8847993	0.474331	1	ERBB2	Yes
p38MAPK events Homo sapiens R-HSA-171007	0.474331	1	MAPK14	No
Advanced glycosylation endproduct receptor signaling Homo sapiens R-HSA-879415	0.474331	1	MAPK3	No
Trafficking and processing of endosomal TLR Homo sapiens R-HSA-1679131	0.474331	1	UNC93B1	Yes
TNFR1-induced proapoptotic signaling Homo sapiens R-HSA-5357786	0.474331	1	OTUD7B	No
Platelet Adhesion to exposed collagen Homo sapiens R-HSA-75892	0.474331	1	FYN	No
GPVI-mediated activation cascade Homo sapiens R-HSA-114604	0.474448	1	AKT1;FYN;GAB2	Yes
FGFR2 mutant receptor activation Homo sapiens R-HSA-1839126	0.477452	1	POLR2A;GTF2F1	No
Signaling by Hedgehog Homo sapiens R-HSA-5358351	0.48567	1	ADAM17;PRKAR1A;PRKAR2B;PSMD2;PRKAR2A;PSMD1;ARRB1	Yes
Assembly of collagen fibrils and other multimeric structures Homo sapiens R-HSA-2022090	0.486895	1	ITGB4;COL6A3;PLEC	Yes
Degradation of AXIN Homo sapiens R-HSA-4641257	0.486895	1	PSMD2;AXIN1;PSMD1	No
Negative regulation of FGFR2 signaling Homo sapiens R-HSA-5654727	0.493252	1	BRAF;MAPK3	No
Purine metabolism Homo sapiens R-HSA-73847	0.493252	1	ADSL;GMPS	No
Formation of a pool of free 40S subunits Homo sapiens R-HSA-72689	0.495939	1	RPLP0;EIF3J;RPS3;EIF3C;EIF3A	No
Organic cation/anion/zwitterion transport Homo sapiens R-HSA-549132	0.499711	1	RUNX1	Yes
Polymerase switching on the C-strand of the telomere Homo sapiens R-HSA-174411	0.499711	1	POLD3	No
Polymerase switching Homo sapiens R-HSA-69091	0.499711	1	POLD3	No
Leading Strand Synthesis Homo sapiens R-HSA-69109	0.499711	1	POLD3	No
Removal of the Flap Intermediate Homo sapiens R-HSA-69166	0.499711	1	POLD3	No
Regulation of IFNG signaling Homo sapiens R-HSA-877312	0.499711	1	SUMO1	No
Receptor-ligand binding initiates the second proteolytic cleavage of Notch receptor Homo sapiens R-HSA-156988	0.499711	1	ADAM17	No
Activation of Rac Homo sapiens R-HSA-428540	0.499711	1	PAK2	No
Methylation Homo sapiens R-HSA-156581	0.499711	1	TPMT	No
Regulation of pyruvate dehydrogenase (PDH) complex Homo sapiens R-HSA-204174	0.499711	1	PDHA1	Yes
G2/M DNA damage checkpoint Homo sapiens R-HSA-69473	0.523209	1	MDC1;SUMO1;TOPBP1;TP53BP1	Yes
Hedgehog 'off' state Homo sapiens R-HSA-5610787	0.523353	1	PRKAR1A;PRKAR2B;PSMD2;PRKAR2A;PSMD1	Yes
Calnexin/calreticulin cycle Homo sapiens R-HSA-901042	0.523867	1	CANX	No
mRNA decay by 5' to 3' exoribonuclease Homo sapiens R-HSA-430039	0.523867	1	EDC4	No
Activation of BAD and translocation to mitochondria Homo sapiens R-HSA-111447	0.523867	1	AKT1	No
Regulation of innate immune responses to cytosolic DNA Homo sapiens R-HSA-3134975	0.523867	1	TREX1	No
Constitutive Signaling by NOTCH1 HD Domain Mutants Homo sapiens R-HSA-2691232	0.523867	1	ADAM17	No
Signaling by NOTCH1 HD Domain Mutants in Cancer Homo sapiens R-HSA-2691230	0.523867	1	ADAM17	No
ERBB2 Regulates Cell Motility Homo sapiens R-HSA-6785631	0.523867	1	ERBB2	Yes
Signaling by EGFRvIII in Cancer Homo sapiens R-HSA-5637812	0.523867	1	HSP90AA1	No
Constitutive Signaling by EGFRvIII Homo sapiens R-HSA-5637810	0.523867	1	HSP90AA1	No
GRB2:SOS provides linkage to MAPK signaling for Integrins Homo sapiens R-HSA-354194	0.523867	1	TLN1	No
Elevation of cytosolic Ca2+ levels Homo sapiens R-HSA-139853	0.523867	1	STIM1	No
Neurotransmitter Receptor Binding And Downstream Transmission In The Postsynaptic Cell Homo sapiens R-HSA-112314	0.531587	1	RPS6KA3;DLG1;CAMK2D;ACTN2;EPB41L1;BRAF;RAF1	Yes
Stimuli-sensing channels Homo sapiens R-HSA-2672351	0.532347	1	TTYH3;WNK1;WNK2;NEDD4L;RAF1	Yes
Transcriptional regulation of white adipocyte differentiation Homo sapiens R-HSA-381340	0.533333	1	NCOR2;NCOR1;MED24;PLIN1	Yes
SCF(Skp2)-mediated degradation of p27/p21 Homo sapiens R-HSA-187577	0.546828	1	CDKN1B;PSMD2;PSMD1	No
p75NTR signals via NF-kB Homo sapiens R-HSA-193639	0.546858	1	RIPK2	No
TRAF6 mediated induction of TAK1 complex Homo sapiens R-HSA-937072	0.546858	1	MAP3K7	Yes
PI3K events in ERBB2 signaling Homo sapiens R-HSA-1963642	0.546858	1	ERBB2	Yes
GRB2 events in ERBB2 signaling Homo sapiens R-HSA-1963640	0.546858	1	ERBB2	Yes
Regulation of KIT signaling Homo sapiens R-HSA-1433559	0.546858	1	FYN	No
Rap1 signalling Homo sapiens R-HSA-392517	0.546858	1	RAF1	No
Major pathway of rRNA processing in the nucleolus Homo sapiens R-HSA-6791226	0.552427	1	NOP56;WDR3;XRN2;RPLP0;RPS3;UTP14A;UTP18;PELP1	No
G1 Phase Homo sapiens R-HSA-69236	0.553323	1	CDK7;CDKN1B	No
Cyclin D associated events in G1 Homo sapiens R-HSA-69231	0.553323	1	CDK7;CDKN1B	No
Antigen processing-Cross presentation Homo sapiens R-HSA-1236975	0.563042	1	PSMD2;PSMD1;ITGAV;SEC61B	Yes
Acetylcholine Neurotransmitter Release Cycle Homo sapiens R-HSA-264642	0.568739	1	PPFIA1	No
Zinc transporters Homo sapiens R-HSA-435354	0.568739	1	SLC30A1	No
N-glycan trimming in the ER and Calnexin/Calreticulin cycle Homo sapiens R-HSA-532668	0.568739	1	CANX	No
Butyrate Response Factor 1 (BRF1) binds and destabilizes mRNA Homo sapiens R-HSA-450385	0.568739	1	AKT1	No
Inflammasomes Homo sapiens R-HSA-622312	0.568739	1	HSP90AB1	Yes
Transmission across Chemical Synapses Homo sapiens R-HSA-112315	0.56882	1	RPS6KA3;DLG1;CAMK2D;ACTN2;EPB41L1;PPFIA1;SLC1A3;BRAF;APBA1;RAF1	Yes
Constitutive Signaling by Aberrant PI3K in Cancer Homo sapiens R-HSA-2219530	0.569626	1	IRS1;ERBB2;FYN	Yes
Transcriptional activation of mitochondrial biogenesis Homo sapiens R-HSA-2151201	0.581412	1	ATF2;NCOR1	No
Serotonin Neurotransmitter Release Cycle Homo sapiens R-HSA-181429	0.589565	1	PPFIA1	No
Norepinephrine Neurotransmitter Release Cycle Homo sapiens R-HSA-181430	0.589565	1	PPFIA1	No
Activation of SMO Homo sapiens R-HSA-5635838	0.589565	1	ARRB1	No
SHC1 events in ERBB2 signaling Homo sapiens R-HSA-1250196	0.589565	1	ERBB2	Yes
Synthesis of PIPs at the Golgi membrane Homo sapiens R-HSA-1660514	0.589565	1	PI4KA	No
Defects in vitamin and cofactor metabolism Homo sapiens R-HSA-3296482	0.589565	1	ACACA	No
Synthesis of substrates in N-glycan biosythesis Homo sapiens R-HSA-446219	0.5917	1	DPM1;NAGK;GFPT1	Yes
p53-Dependent G1/S DNA damage checkpoint Homo sapiens R-HSA-69580	0.5917	1	CDKN1B;PSMD2;PSMD1	No
p53-Dependent G1 DNA Damage Response Homo sapiens R-HSA-69563	0.5917	1	CDKN1B;PSMD2;PSMD1	No
Asymmetric localization of PCP proteins Homo sapiens R-HSA-4608870	0.5917	1	PSMD2;PSMD1;SCRIB	Yes
Circadian Clock Homo sapiens R-HSA-400253	0.5917	1	ATF2;NCOR1;SIRT1	Yes
Hedgehog ligand biogenesis Homo sapiens R-HSA-5358346	0.602459	1	ADAM17;PSMD2;PSMD1	No
Retinoid metabolism and transport Homo sapiens R-HSA-975634	0.608178	1	LRP1;RBP2	Yes
Intrinsic Pathway for Apoptosis Homo sapiens R-HSA-109606	0.608178	1	TP53BP2;AKT1	No
Fatty Acyl-CoA Biosynthesis Homo sapiens R-HSA-75105	0.608178	1	ACLY;ACACA	No
Activation of gene expression by SREBF (SREBP) Homo sapiens R-HSA-2426168	0.608178	1	DHCR7;ACACA	No
Na+/Cl- dependent neurotransmitter transporters Homo sapiens R-HSA-442660	0.609386	1	SLC6A14	No
Constitutive Signaling by Ligand-Responsive EGFR Cancer Variants Homo sapiens R-HSA-1236382	0.609386	1	HSP90AA1	No
Signaling by Ligand-Responsive EGFR Variants in Cancer Homo sapiens R-HSA-5637815	0.609386	1	HSP90AA1	No
Signaling by EGFR in Cancer Homo sapiens R-HSA-1643713	0.609386	1	HSP90AA1	No
Platelet homeostasis Homo sapiens R-HSA-418346	0.610152	1	STIM1;PPP2R5D;ATP2B1;MAPK14	Yes
ER-Phagosome pathway Homo sapiens R-HSA-1236974	0.613029	1	PSMD2;PSMD1;SEC61B	No
G1/S DNA Damage Checkpoints Homo sapiens R-HSA-69615	0.613029	1	CDKN1B;PSMD2;PSMD1	No
Signaling by FGFR2 in disease Homo sapiens R-HSA-5655253	0.621064	1	POLR2A;GTF2F1	No
Activation of NF-kappaB in B cells Homo sapiens R-HSA-1169091	0.623408	1	PSMD2;PSMD1;MAP3K7	No
Cytosolic sensors of pathogen-associated DNA Homo sapiens R-HSA-1834949	0.623408	1	PRKDC;TREX1;CTNNB1	Yes
Activation of anterior HOX genes in hindbrain development during early embryogenesis Homo sapiens R-HSA-5617472	0.628096	1	YY1;PAGR1;NCOR1;POLR2A	Yes
Activation of HOX genes during differentiation Homo sapiens R-HSA-5619507	0.628096	1	YY1;PAGR1;NCOR1;POLR2A	Yes
Regulation of gene expression in beta cells Homo sapiens R-HSA-210745	0.628251	1	AKT1	No
Synthesis, secretion, and inactivation of Glucagon-like Peptide-1 (GLP-1) Homo sapiens R-HSA-381771	0.628251	1	CTNNB1	No
Hormone-sensitive lipase (HSL)-mediated triacylglycerol hydrolysis Homo sapiens R-HSA-163560	0.628251	1	PLIN1	Yes
Synthesis of PC Homo sapiens R-HSA-1483191	0.628251	1	PCYT1A	No
Regulation of RAS by GAPs Homo sapiens R-HSA-5658442	0.633595	1	PSMD2;DAB2IP;PSMD1	No
Interleukin-1 signaling Homo sapiens R-HSA-446652	0.633621	1	RIPK2;MAP3K7	No
Adaptive Immune System Homo sapiens R-HSA-1280218	0.644326	1	DYNC1I2;CDKN1B;AHCYL1;IRS1;SH3KBP1;UBR4;NEDD4L;KLC1;KLC3;ZNRF2;KLC2;CDH1;PSMD2;ERBB2;AKT1;PSMD1;ITGAV;FYN;SEC61B;MAP3K7;PAK2;SEC31A;SPTBN2;MAPK3;CXADR;RIPK2;HUWE1;PPP2R5D;MTOR;PJA1;STIM1;CANX;AKT1S1;TRIP12;RAF1	Yes
ABC-family proteins mediated transport Homo sapiens R-HSA-382556	0.64585	1	ABCC4;EIF2S2	No
Nef-mediates down modulation of cell surface receptors by recruiting them to clathrin adapters Homo sapiens R-HSA-164938	0.646206	1	PACS1	No
TP53 regulates transcription of additional cell cycle genes whose exact role in the p53 pathway remain uncertain Homo sapiens R-HSA-6804115	0.646206	1	TNKS1BP1	No
Ion channel transport Homo sapiens R-HSA-983712	0.649883	1	CAMK2D;TTYH3;WNK1;ATP13A1;WNK2;NEDD4L;ATP1A1;ATP2B1;RAF1	Yes
MAPK6/MAPK4 signaling Homo sapiens R-HSA-5687128	0.654003	1	PSMD2;HSPB1;PSMD1;PAK2	No
Cyclin A/B1 associated events during G2/M transition Homo sapiens R-HSA-69273	0.663295	1	CDK7	No
Post-chaperonin tubulin folding pathway Homo sapiens R-HSA-389977	0.663295	1	TUBA1C	Yes
SALM protein interactions at the synapse Homo sapiens R-HSA-8849932	0.663295	1	DLG1	No
Regulation of lipid metabolism by Peroxisome proliferator-activated receptor alpha (PPARalpha) Homo sapiens R-HSA-400206	0.664091	1	NCOR2;YAP1;MED24;NCOR1;SIN3A	Yes
TCR signaling Homo sapiens R-HSA-202403	0.678741	1	RIPK2;PSMD2;PSMD1;MAP3K7;PAK2	No
Incretin synthesis, secretion, and inactivation Homo sapiens R-HSA-400508	0.679558	1	CTNNB1	No
BBSome-mediated cargo-targeting to cilium Homo sapiens R-HSA-5620922	0.679558	1	TCP1	No
Cholesterol biosynthesis Homo sapiens R-HSA-191273	0.679558	1	DHCR7	No
Branched-chain amino acid catabolism Homo sapiens R-HSA-70895	0.679558	1	BCKDHA	Yes
TP53 Regulates Transcription of Cell Cycle Genes Homo sapiens R-HSA-6791312	0.680594	1	CDKN1B;TNKS1BP1	No
EPH-ephrin mediated repulsion of cells Homo sapiens R-HSA-3928665	0.680594	1	FYN;EPHB4	Yes
G beta:gamma signalling through PI3Kgamma Homo sapiens R-HSA-392451	0.680594	1	AKT1;GAB2	No
Amino acid and oligopeptide SLC transporters Homo sapiens R-HSA-425374	0.691539	1	SLC6A14;SLC1A3	Yes
Cross-presentation of soluble exogenous antigens (endosomes) Homo sapiens R-HSA-1236978	0.691539	1	PSMD2;PSMD1	No
Insulin processing Homo sapiens R-HSA-264876	0.695037	1	EXOC1	No
CDK-mediated phosphorylation and removal of Cdc6 Homo sapiens R-HSA-69017	0.702173	1	PSMD2;PSMD1	No
Ubiquitin-dependent degradation of Cyclin D1 Homo sapiens R-HSA-69229	0.702173	1	PSMD2;PSMD1	No
Ubiquitin-dependent degradation of Cyclin D Homo sapiens R-HSA-75815	0.702173	1	PSMD2;PSMD1	No
Regulation of ornithine decarboxylase (ODC) Homo sapiens R-HSA-350562	0.702173	1	PSMD2;PSMD1	No
CLEC7A (Dectin-1) signaling Homo sapiens R-HSA-5607764	0.709614	1	AHCYL1;PSMD2;PSMD1;MAP3K7	Yes
Downstream TCR signaling Homo sapiens R-HSA-202424	0.709614	1	RIPK2;PSMD2;PSMD1;MAP3K7	No
Metal ion SLC transporters Homo sapiens R-HSA-425410	0.70977	1	SLC30A1	No
Post-translational modification: synthesis of GPI-anchored proteins Homo sapiens R-HSA-163125	0.70977	1	DPM1	No
ATF4 activates genes Homo sapiens R-HSA-380994	0.70977	1	KHSRP	No
ADP signalling through P2Y purinoceptor 1 Homo sapiens R-HSA-418592	0.70977	1	MAPK14	No
Synthesis and interconversion of nucleotide di- and triphosphates Homo sapiens R-HSA-499943	0.70977	1	CTPS1	No
Organelle biogenesis and maintenance Homo sapiens R-HSA-1852241	0.710621	1	ATF2;DYNC1I2;PRKAB2;HSP90AA1;GBF1;ASAP1;MAPK14;PCM1;NCOR1;PRKAR2B;TCP1;RAB8A;CLASP1;EXOC1	No
Metabolism of fat-soluble vitamins Homo sapiens R-HSA-6806667	0.712501	1	RBP2;LRP1	Yes
Vpu mediated degradation of CD4 Homo sapiens R-HSA-180534	0.712501	1	PSMD2;PSMD1	No
Autodegradation of the E3 ubiquitin ligase COP1 Homo sapiens R-HSA-349425	0.712501	1	PSMD2;PSMD1	No
G-protein beta:gamma signalling Homo sapiens R-HSA-397795	0.712501	1	AKT1;GAB2	No
Deposition of new CENPA-containing nucleosomes at the centromere Homo sapiens R-HSA-606279	0.722526	1	RSF1;CENPA	Yes
Nucleosome assembly Homo sapiens R-HSA-774815	0.722526	1	RSF1;CENPA	Yes
p53-Independent DNA Damage Response Homo sapiens R-HSA-69610	0.722526	1	PSMD2;PSMD1	No
p53-Independent G1/S DNA damage checkpoint Homo sapiens R-HSA-69613	0.722526	1	PSMD2;PSMD1	No
Ubiquitin Mediated Degradation of Phosphorylated Cdc25A Homo sapiens R-HSA-69601	0.722526	1	PSMD2;PSMD1	No
Downregulation of TGF-beta receptor signaling Homo sapiens R-HSA-2173788	0.723791	1	NEDD4L	No
Transport of glucose and other sugars, bile salts and organic acids, metal ions and amine compounds Homo sapiens R-HSA-425366	0.724247	1	SLC14A1;SLC6A14;SLC30A1;RUNX1	Yes
Senescence-Associated Secretory Phenotype (SASP) Homo sapiens R-HSA-2559582	0.724799	1	RPS6KA3;CDKN1B;MAPK3	Yes
Vif-mediated degradation of APOBEC3G Homo sapiens R-HSA-180585	0.732255	1	PSMD2;PSMD1	No
Biosynthesis of the N-glycan precursor (dolichol lipid-linked oligosaccharide, LLO) and transfer to a nascent protein Homo sapiens R-HSA-446193	0.732863	1	DPM1;NAGK;GFPT1	Yes
Pyruvate metabolism Homo sapiens R-HSA-70268	0.737135	1	PDHA1	Yes
SCF-beta-TrCP mediated degradation of Emi1 Homo sapiens R-HSA-174113	0.741692	1	PSMD2;PSMD1	No
Stabilization of p53 Homo sapiens R-HSA-69541	0.741692	1	PSMD2;PSMD1	No
PERK regulates gene expression Homo sapiens R-HSA-381042	0.749835	1	KHSRP	No
RNA Polymerase III Transcription Initiation From Type 3 Promoter Homo sapiens R-HSA-76071	0.749835	1	SNAPC5	No
Recognition of DNA damage by PCNA-containing replication complex Homo sapiens R-HSA-110314	0.749835	1	POLD3	No
Endosomal Sorting Complex Required For Transport (ESCRT) Homo sapiens R-HSA-917729	0.749835	1	VPS4B	No
Hh mutants that don't undergo autocatalytic processing are degraded by ERAD Homo sapiens R-HSA-5362768	0.750842	1	PSMD2;PSMD1	No
Regulation of cholesterol biosynthesis by SREBP (SREBF) Homo sapiens R-HSA-1655829	0.750842	1	DHCR7;ACACA	No
Degradation of DVL Homo sapiens R-HSA-4641258	0.759713	1	PSMD2;PSMD1	No
YAP1- and WWTR1 (TAZ)-stimulated gene expression Homo sapiens R-HSA-2032785	0.761923	1	YAP1	No
SRP-dependent cotranslational protein targeting to membrane Homo sapiens R-HSA-1799339	0.764835	1	SRP72;RPLP0;RPS3;SEC61B	No
RNA Polymerase I Chain Elongation Homo sapiens R-HSA-73777	0.768308	1	CDK7;POLR1A	Yes
Hh mutants abrogate ligand secretion Homo sapiens R-HSA-5387390	0.768308	1	PSMD2;PSMD1	No
Molecules associated with elastic fibres Homo sapiens R-HSA-2129379	0.773426	1	ITGAV	No
Gap junction trafficking and regulation Homo sapiens R-HSA-157858	0.773426	1	TJP1	Yes
RNA Polymerase I Promoter Opening Homo sapiens R-HSA-73728	0.773426	1	MAPK3	Yes
Termination of translesion DNA synthesis Homo sapiens R-HSA-5656169	0.773426	1	POLD3	No
Tight junction interactions Homo sapiens R-HSA-420029	0.773426	1	F11R	No
Activation of Kainate Receptors upon glutamate binding Homo sapiens R-HSA-451326	0.773426	1	DLG1	Yes
NIK-->noncanonical NF-kB signaling Homo sapiens R-HSA-5676590	0.776634	1	PSMD2;PSMD1	No
CDT1 association with the CDC6:ORC:origin complex Homo sapiens R-HSA-68827	0.776634	1	PSMD2;PSMD1	No
Peptide chain elongation Homo sapiens R-HSA-156902	0.777375	1	RPLP0;RPS3;EEF2	No
Collagen formation Homo sapiens R-HSA-1474290	0.784169	1	ITGB4;COL6A3;PLEC	Yes
Hedgehog 'on' state Homo sapiens R-HSA-5632684	0.784169	1	PSMD2;PSMD1;ARRB1	Yes
Amino acid transport across the plasma membrane Homo sapiens R-HSA-352230	0.784375	1	SLC6A14	No
Packaging Of Telomere Ends Homo sapiens R-HSA-171306	0.784375	1	TERF2IP	Yes
Regulation of TNFR1 signaling Homo sapiens R-HSA-5357905	0.784375	1	OTUD7B	No
Degradation of GLI1 by the proteasome Homo sapiens R-HSA-5610780	0.784698	1	PSMD2;PSMD1	No
GLI3 is processed to GLI3R by the proteasome Homo sapiens R-HSA-5610785	0.784698	1	PSMD2;PSMD1	Yes
Degradation of GLI2 by the proteasome Homo sapiens R-HSA-5610783	0.784698	1	PSMD2;PSMD1	No
Cardiac conduction Homo sapiens R-HSA-5576891	0.785688	1	CAMK2D;AHCYL1;STIM1;ATP1A1;ATP2B1	Yes
Regulation of beta-cell development Homo sapiens R-HSA-186712	0.794795	1	AKT1	No
DNA methylation Homo sapiens R-HSA-5334118	0.794795	1	DNMT3A	Yes
Oncogene Induced Senescence Homo sapiens R-HSA-2559585	0.794795	1	MAPK3	No
Gluconeogenesis Homo sapiens R-HSA-70263	0.794795	1	ALDOA	No
Signal amplification Homo sapiens R-HSA-392518	0.794795	1	MAPK14	No
TGF-beta receptor signaling activates SMADs Homo sapiens R-HSA-2173789	0.794795	1	NEDD4L	No
Metabolism of nucleotides Homo sapiens R-HSA-15869	0.797241	1	ADSL;GMPS;CTPS1	No
Dectin-1 mediated noncanonical NF-kB signaling Homo sapiens R-HSA-5607761	0.800059	1	PSMD2;PSMD1	No
Ca2+ pathway Homo sapiens R-HSA-4086398	0.800059	1	CTNNB1;MAP3K7	Yes
Class I MHC mediated antigen processing & presentation Homo sapiens R-HSA-983169	0.804288	1	ZNRF2;PSMD2;CANX;HUWE1;UBR4;PSMD1;NEDD4L;TRIP12;ITGAV;SEC61B;SEC31A;PJA1	Yes
Cargo concentration in the ER Homo sapiens R-HSA-5694530	0.804712	1	SEC22B	No
Autodegradation of Cdh1 by Cdh1:APC/C Homo sapiens R-HSA-174084	0.807369	1	PSMD2;PSMD1	No
Nonsense Mediated Decay (NMD) independent of the Exon Junction Complex (EJC) Homo sapiens R-HSA-975956	0.809645	1	RPLP0;RPS3;EIF4G1	No
Activated PKN1 stimulates transcription of AR (androgen receptor) regulated genes KLK2 and KLK3 Homo sapiens R-HSA-5625886	0.81415	1	KDM1A	Yes
HDR through Homologous Recombination (HRR) Homo sapiens R-HSA-5685942	0.821278	1	POLD3;TOPBP1	No
PCP/CE pathway Homo sapiens R-HSA-4086400	0.821402	1	PSMD2;PSMD1;SCRIB	Yes
Lysosome Vesicle Biogenesis Homo sapiens R-HSA-432720	0.823133	1	ARRB1	Yes
Generation of second messenger molecules Homo sapiens R-HSA-202433	0.823133	1	PAK2	No
SIRT1 negatively regulates rRNA Expression Homo sapiens R-HSA-427359	0.823133	1	SIRT1	Yes
Fatty acid, triacylglycerol, and ketone body metabolism Homo sapiens R-HSA-535734	0.827271	1	NCOR2;YAP1;ACLY;PRKAB2;NCOR1;MED24;SIN3A;ACACA	Yes
Beta-catenin independent WNT signaling Homo sapiens R-HSA-3858494	0.829943	1	PSMD2;PSMD1;CTNNB1;SCRIB;MAP3K7	Yes
APC/C:Cdc20 mediated degradation of Securin Homo sapiens R-HSA-174154	0.83428	1	PSMD2;PSMD1	No
Triglyceride Biosynthesis Homo sapiens R-HSA-75109	0.83428	1	ACLY;ACACA	Yes
HDR through Single Strand Annealing (SSA) Homo sapiens R-HSA-5685938	0.839817	1	TOPBP1	No
Translesion synthesis by Y family DNA polymerases bypasses lesions on DNA template Homo sapiens R-HSA-110313	0.839817	1	POLD3	No
NCAM1 interactions Homo sapiens R-HSA-419037	0.839817	1	COL6A3	Yes
Metabolism of vitamins and cofactors Homo sapiens R-HSA-196854	0.84708	1	SLC23A2;RBP2;LRP1;MOCOS;ACACA	Yes
Transport of vitamins, nucleosides, and related molecules Homo sapiens R-HSA-425397	0.84756	1	SLC29A1	No
Collagen degradation Homo sapiens R-HSA-1442490	0.854929	1	ADAM17	Yes
Gamma carboxylation, hypusine formation and arylsulfatase activation Homo sapiens R-HSA-163841	0.854929	1	EEF2	Yes
Presynaptic phase of homologous DNA pairing and strand exchange Homo sapiens R-HSA-5693616	0.854929	1	TOPBP1	No
tRNA modification in the nucleus and cytosol Homo sapiens R-HSA-6782315	0.854929	1	TRMT6	No
Metabolism of water-soluble vitamins and cofactors Homo sapiens R-HSA-196849	0.857782	1	SLC23A2;MOCOS;ACACA	Yes
PRC2 methylates histones and DNA Homo sapiens R-HSA-212300	0.861943	1	DNMT3A	Yes
APC/C:Cdh1 mediated degradation of Cdc20 and other APC/C:Cdh1 targeted proteins in late mitosis/early G1 Homo sapiens R-HSA-174178	0.863119	1	PSMD2;PSMD1	No
Cdc20:Phospho-APC/C mediated degradation of Cyclin A Homo sapiens R-HSA-174184	0.863119	1	PSMD2;PSMD1	No
APC:Cdc20 mediated degradation of cell cycle proteins prior to satisfation of the cell cycle checkpoint Homo sapiens R-HSA-179419	0.868304	1	PSMD2;PSMD1	No
Elastic fibre formation Homo sapiens R-HSA-1566948	0.868617	1	ITGAV	No
Pre-NOTCH Transcription and Translation Homo sapiens R-HSA-1912408	0.868617	1	SNW1	No
Signaling by Retinoic Acid Homo sapiens R-HSA-5362517	0.874969	1	PDHA1	Yes
Transcriptional regulation of pluripotent stem cells Homo sapiens R-HSA-452723	0.874969	1	POLR2A	Yes
Homologous DNA Pairing and Strand Exchange Homo sapiens R-HSA-5693579	0.874969	1	TOPBP1	No
Cooperation of PDCL (PhLP1) and TRiC/CCT in G-protein beta folding Homo sapiens R-HSA-6814122	0.874969	1	TCP1	Yes
BMAL1:CLOCK,NPAS2 activates circadian gene expression Homo sapiens R-HSA-1368108	0.874969	1	NCOR1	Yes
Glycerophospholipid biosynthesis Homo sapiens R-HSA-1483206	0.875516	1	PTDSS1;PCYT1A;PNPLA2	Yes
APC/C:Cdc20 mediated degradation of mitotic proteins Homo sapiens R-HSA-176409	0.878138	1	PSMD2;PSMD1	No
Binding and Uptake of Ligands by Scavenger Receptors Homo sapiens R-HSA-2173782	0.878138	1	HSP90AA1;LRP1	Yes
Iron uptake and transport Homo sapiens R-HSA-917937	0.881015	1	CYBRD1	Yes
Extracellular matrix organization Homo sapiens R-HSA-1474244	0.88104	1	ADAM17;CDH1;ITGB4;ACTN1;COL6A3;DMD;ITGAV;F11R;CD44;PLEC	Yes
Activation of APC/C and APC/C:Cdc20 mediated degradation of mitotic proteins Homo sapiens R-HSA-176814	0.882796	1	PSMD2;PSMD1	No
Phase 0 - rapid depolarisation Homo sapiens R-HSA-5576892	0.886768	1	CAMK2D	Yes
Degradation of the extracellular matrix Homo sapiens R-HSA-1474228	0.891262	1	ADAM17;CDH1;CD44	Yes
Diseases of metabolism Homo sapiens R-HSA-5668914	0.892243	1	ACACA	No
DNA Damage Bypass Homo sapiens R-HSA-73893	0.897454	1	POLD3	No
Scavenging of heme from plasma Homo sapiens R-HSA-2168880	0.897454	1	LRP1	No
Glucose metabolism Homo sapiens R-HSA-70326	0.899828	1	PPP2R5D;ALDOA	Yes
Regulation of APC/C activators between G1/S and early anaphase Homo sapiens R-HSA-176408	0.899828	1	PSMD2;PSMD1	No
Pyruvate metabolism and Citric Acid (TCA) cycle Homo sapiens R-HSA-71406	0.907133	1	PDHA1	Yes
Peptide hormone metabolism Homo sapiens R-HSA-2980736	0.907451	1	CTNNB1;EXOC1	Yes
FCERI mediated NF-kB activation Homo sapiens R-HSA-2871837	0.908421	1	PSMD2;PSMD1;MAP3K7	No
FCGR activation Homo sapiens R-HSA-2029481	0.911625	1	FYN	No
PPARA activates gene expression Homo sapiens R-HSA-1989781	0.914569	1	YAP1;MED24;NCOR1	Yes
Viral mRNA Translation Homo sapiens R-HSA-192823	0.917874	1	RPLP0;RPS3	No
Metabolism of polyamines Homo sapiens R-HSA-351202	0.917874	1	PSMD2;PSMD1	Yes
Nuclear Receptor transcription pathway Homo sapiens R-HSA-383280	0.919967	1	NRBP1	No
Neuronal System Homo sapiens R-HSA-112316	0.919976	1	RPS6KA3;DLG1;CAMK2D;ACTN2;EPB41L1;PPFIA1;SLC1A3;BRAF;APBA1;RAF1	Yes
APC/C-mediated degradation of cell cycle proteins Homo sapiens R-HSA-174143	0.921096	1	PSMD2;PSMD1	No
Regulation of mitotic cell cycle Homo sapiens R-HSA-453276	0.921096	1	PSMD2;PSMD1	No
Selenocysteine synthesis Homo sapiens R-HSA-2408557	0.927185	1	RPLP0;RPS3	No
Eukaryotic Translation Termination Homo sapiens R-HSA-72764	0.927185	1	RPLP0;RPS3	No
ECM proteoglycans Homo sapiens R-HSA-3000178	0.934366	1	ITGAV	No
Antigen processing: Ubiquitination & Proteasome degradation Homo sapiens R-HSA-983168	0.937588	1	ZNRF2;PSMD2;HUWE1;UBR4;PSMD1;NEDD4L;TRIP12;PJA1	Yes
Pre-NOTCH Expression and Processing Homo sapiens R-HSA-1912422	0.940563	1	SNW1	No
TNFR2 non-canonical NF-kB pathway Homo sapiens R-HSA-5668541	0.947377	1	PSMD2;PSMD1	No
Role of phospholipids in phagocytosis Homo sapiens R-HSA-2029485	0.948781	1	AHCYL1	No
PI Metabolism Homo sapiens R-HSA-1483255	0.948781	1	PI4KA	No
Visual phototransduction Homo sapiens R-HSA-2187338	0.95152	1	RBP2;LRP1	Yes
FCERI mediated Ca+2 mobilization Homo sapiens R-HSA-2871809	0.953618	1	AHCYL1	Yes
Phospholipid metabolism Homo sapiens R-HSA-1483257	0.95488	1	PTDSS1;PCYT1A;PI4KA;PNPLA2	Yes
Collagen biosynthesis and modifying enzymes Homo sapiens R-HSA-1650814	0.955863	1	COL6A3	Yes
Metabolism of carbohydrates Homo sapiens R-HSA-71387	0.9651	1	NUP214;RANBP2;POM121;PPP2R5D;NUP98;ALDOA;CD44;SLC9A1	Yes
G alpha (s) signalling events Homo sapiens R-HSA-418555	0.970146	1	GRK5;GRK6;ARRB1	Yes
Lipid digestion, mobilization, and transport Homo sapiens R-HSA-73923	0.970324	1	PLIN1	Yes
Selenoamino acid metabolism Homo sapiens R-HSA-2408522	0.97291	1	RPLP0;RPS3	No
Glycosaminoglycan metabolism Homo sapiens R-HSA-1630316	0.982258	1	CD44;SLC9A1	Yes
Phase II conjugation Homo sapiens R-HSA-156580	0.99297	1	TPMT	Yes
Metabolism of lipids and lipoproteins Homo sapiens R-HSA-556833	0.995638	1	YAP1;CERS4;PRKAB2;PCYT1A;ACACA;SGPP1;NCOR2;ACLY;PTDSS1;COL4A3BP;NCOR1;MED24;SIN3A;VAPB;OSBP;PI4KA;PLIN1;DHCR7;PNPLA2	Yes
Immunoregulatory interactions between a Lymphoid and a non-Lymphoid cell Homo sapiens R-HSA-198933	0.996282	1	CXADR;CDH1	No
Metabolism of amino acids and derivatives Homo sapiens R-HSA-71291	0.999056	1	BCKDHA;PDHA1;PSMD2;RPLP0;RPS3;PSMD1	Yes
Peptide ligand-binding receptors Homo sapiens R-HSA-375276	0.999253	1	GAL;NPY1R	Yes
Signaling by GPCR Homo sapiens R-HSA-372790	0.999419	1	CAMK2D;AHCYL1;ROCK1;IRS1;ARAF;ARRB1;FGD3;AKAP13;RPS6KA3;GRK5;PRKAR2B;PSMD2;PRKAR2A;GRK6;PEA15;ERBB2;PSMD1;AKT1;FYN;SPTAN1;MARK3;SPTBN1;SPTBN2;MAPK3;ARHGEF11;ACTN2;ARHGEF16;DAB2IP;NPY1R;BRAF;PPP2R5D;GAB2;GAL;PRKAR1A;PPP1R1B;ARHGEF2;ARHGEF7;RAF1;TLN1;ARHGEF6	Yes
The citric acid (TCA) cycle and respiratory electron transport Homo sapiens R-HSA-1428517	0.999495	1	PDHA1	Yes
G alpha (i) signalling events Homo sapiens R-HSA-418594	0.99991	1	GAL;NPY1R	Yes
G alpha (q) signalling events Homo sapiens R-HSA-416476	0.999921	1	GRK5	Yes
Biological oxidations Homo sapiens R-HSA-211859	0.999946	1	TPMT	Yes
Metabolism Homo sapiens R-HSA-1430728	0.999994	1	YAP1;SLC23A2;POM121;AHCYL1;LRP1;TPMT;RPLP0;GMPS;ACACA;SLC9A1;PTDSS1;COL4A3BP;PRKAR2B;SIN3A;PSMD2;PRKAR2A;OSBP;RPS3;PSMD1;AKT1;BCKDHA;NUP214;RANBP2;CERS4;PRKAB2;HSP90AA1;ADSL;PCYT1A;PDHA1;MOCOS;CTPS1;PPP2R5D;SGPP1;NCOR2;ACLY;MARCKS;MED24;NCOR1;RBP2;PRKAR1A;VAPB;PI4KA;NUP98;PLIN1;DHCR7;ALDOA;CD44;PNPLA2	Yes
Class A/1 (Rhodopsin-like receptors) Homo sapiens R-HSA-373076	0.999994	1	GAL;NPY1R	Yes
GPCR downstream signaling Homo sapiens R-HSA-388396	0.999995	1	ARHGEF11;ROCK1;ARHGEF16;NPY1R;ARRB1;GAB2;FGD3;AKAP13;GAL;GRK5;GRK6;AKT1;ARHGEF2;ARHGEF7;ARHGEF6	Yes
GPCR ligand binding Homo sapiens R-HSA-500792	0.999996	1	GAL;NPY1R	Yes

## Sheet: Reactome_Down
TiO2 enriched pathways						pY enriched pathways						Transcriptomic enriched pathways
Term	P-value	Adjusted P-value	Genes	Found in Transcriptomic		Term	P-value	Adjusted P-value	Genes	Found in Transcriptomic		Term	P-value	Adjusted P-value	Genes	Found in TiO2	Foun in pY
Gene Expression Homo sapiens R-HSA-74160	8.02057e-14	1.22715e-10	MDC1;NOC2L;EEF1B2;SAP130;PAPOLA;PSMD1;AKT1;EP300;ZNF446;NUP214;MED1;BNIP3L;RPS6;WDR75;TSC1;GTF2F1;THOC5;SRRM1;DKC1;ZC3H11A;XRN2;SRSF2;SRSF6;SRSF7;SRSF9;DNMT1;MEAF6;NOP2;NEDD4L;NDRG1;PCBP1;EIF4EBP1;RPRD1B;SMN1;CPSF2;EIF2S2;CDK7;SNW1;CDK1;MPHOSPH10;CDK12;CDK13;EIF4G1;GPI;INTS10;PRKAG2;SMG9;CHD4;PPP1R13L;SNRNP70;PCF11;TNKS1BP1;DGCR8;DHX16;RIOK1;SEC61B;RBM5;UPF1;EIF5B;ELAC2;BAZ1B;SIRT1;UTP18;PATL1;NC…	Yes		Interleukin-3, 5 and GM-CSF signaling Homo sapiens R-HSA-512988	9.9195e-12	1.51768e-08	SYK;ERBB3;SHC1;INPPL1;MAPK1;FRS2;PIK3R2;PTPN11;TLN1;PTK2;FGFR2;MAPK3	Yes		Extracellular matrix organization Homo sapiens R-HSA-1474244	5.49111e-06	0.0084014	COL23A1;ICAM2;FBLN2;BCAN;ADAMTS14;COL2A1;MMP16;LOX;P4HA1;ADAMTS18;COL6A2;FMOD;ADAMTS9	Yes	Yes
mRNA Splicing - Major Pathway Homo sapiens R-HSA-72163	1.42968e-13	1.0937e-10	SF3B2;SRSF1;POLR2A;FIP1L1;SNRNP70;PCF11;U2AF2;PCBP1;TRA2B;PAPOLA;DHX16;HNRNPA1;RBM5;SRSF11;SF3A3;HNRNPA3;CPSF2;GTF2F1;SRRM1;HNRNPA2B1;SRSF2;PRPF31;SRSF6;SRSF7;SRSF9	No		Axon guidance Homo sapiens R-HSA-422475	1.27405e-11	9.74649e-09	SHC1;FRS2;PTPN11;SHB;PTK2;DLG1;ERBB3;DLG3;MAPK1;TLN1;EPHB4;FGFR2;EPHB3;EPHA2;MAPK3	Yes		Glycolysis Homo sapiens R-HSA-70171	1.50096e-05	0.0114824	PFKFB4;ALDOC;ALDOB;ENO2;HK2	Yes	Yes
Processing of Capped Intron-Containing Pre-mRNA Homo sapiens R-HSA-72203	5.25664e-13	2.68089e-10	SF3B2;SRSF1;POLR2A;FIP1L1;PCF11;SNRNP70;U2AF2;PCBP1;TRA2B;PAPOLA;DHX16;HNRNPA1;SRSF11;RBM5;NUP214;RANBP2;SF3A3;HNRNPA3;CPSF2;THOC5;GTF2F1;SRRM1;ZC3H11A;HNRNPA2B1;SRSF2;PRPF31;SRSF6;SRSF7;SRSF9	No		Downstream signal transduction Homo sapiens R-HSA-186763	1.29602e-11	6.60972e-09	SHC1;GAB1;FRS2;PIK3R2;PTPN11;PTK2;PRKAR1B;ERBB3;MAPK1;TLN1;FGFR2;BCAR1;MAPK3	Yes		Collagen formation Homo sapiens R-HSA-1474290	0.000204894	0.104496	ADAMTS14;COL2A1;LOX;P4HA1;COL6A2;COL23A1	Yes	Yes
mRNA Splicing Homo sapiens R-HSA-72172	7.83131e-13	2.99548e-10	SF3B2;SRSF1;POLR2A;FIP1L1;SNRNP70;PCF11;U2AF2;PCBP1;TRA2B;PAPOLA;DHX16;HNRNPA1;RBM5;SRSF11;SF3A3;HNRNPA3;CPSF2;GTF2F1;SRRM1;HNRNPA2B1;SRSF2;PRPF31;SRSF6;SRSF7;SRSF9	No		DAP12 signaling Homo sapiens R-HSA-2424491	1.44609e-11	5.5313e-09	SYK;SHC1;GAB1;FRS2;PIK3R2;PTPN11;PTK2;PRKAR1B;ERBB3;MAPK1;TLN1;FGFR2;MAPK3	Yes		Collagen biosynthesis and modifying enzymes Homo sapiens R-HSA-1650814	0.000408209	0.15614	ADAMTS14;COL2A1;P4HA1;COL6A2;COL23A1	No	No
mRNA 3'-end processing Homo sapiens R-HSA-72187	1.50041e-10	4.59126e-08	SRSF1;CPSF2;THOC5;SRRM1;FIP1L1;PCF11;U2AF2;ZC3H11A;PAPOLA;SRSF2;SRSF6;SRSF7;SRSF11;SRSF9	No		Signaling by EGFR Homo sapiens R-HSA-177929	2.14248e-11	6.55599e-09	SHC1;PXN;GAB1;FRS2;PIK3R2;PTPN11;PTK2;PRKAR1B;ERBB3;MAPK1;TLN1;FGFR2;MAPK3	Yes		Glucose metabolism Homo sapiens R-HSA-70326	0.00115147	0.352351	PFKFB4;ALDOC;ALDOB;ENO2;HK2	Yes	Yes
Post-Elongation Processing of Intron-Containing pre-mRNA Homo sapiens R-HSA-112296	1.50041e-10	3.82605e-08	SRSF1;CPSF2;THOC5;SRRM1;FIP1L1;PCF11;U2AF2;ZC3H11A;PAPOLA;SRSF2;SRSF6;SRSF7;SRSF11;SRSF9	No		DAP12 interactions Homo sapiens R-HSA-2172127	2.46369e-11	6.2824e-09	SYK;SHC1;GAB1;FRS2;PIK3R2;PTPN11;PTK2;PRKAR1B;ERBB3;MAPK1;TLN1;FGFR2;MAPK3	Yes		RAF-independent MAPK1/3 activation Homo sapiens R-HSA-112409	0.00148376	0.378358	DUSP4;DUSP9;DUSP6	Yes	Yes
Apoptotic cleavage of cellular proteins Homo sapiens R-HSA-111465	3.60015e-10	7.86891e-08	DSP;TJP1;DBNL;LMNA;DSG1;ACIN1;CLSPN;VIM;PTK2;LMNB1;TJP2;PLEC	No		Signaling by PDGF Homo sapiens R-HSA-186797	2.92687e-11	6.3973e-09	SHC1;GAB1;FRS2;PIK3R2;PTPN11;PTK2;PRKAR1B;ERBB3;MAPK1;TLN1;FGFR2;BCAR1;MAPK3	Yes		Diseases of glycosylation Homo sapiens R-HSA-3781865	0.00186273	0.40714	BCAN;ADAMTS14;ADAMTS18;FMOD;ADAMTS9	No	No
Cleavage of Growing Transcript in the Termination Region Homo sapiens R-HSA-109688	1.57729e-09	3.01657e-07	SRSF1;CPSF2;THOC5;SRRM1;FIP1L1;PCF11;U2AF2;ZC3H11A;PAPOLA;SRSF2;SRSF6;SRSF7;SRSF11;SRSF9	No		Role of LAT2/NTAL/LAB on calcium mobilization Homo sapiens R-HSA-2730905	3.43228e-11	6.56424e-09	SYK;ERBB3;SHC1;GAB1;MAPK1;FRS2;PIK3R2;PTPN11;FGFR2;MAPK3	Yes		MAPK targets/ Nuclear events mediated by MAP kinases Homo sapiens R-HSA-450282	0.00323208	0.618135	DUSP4;FOS;DUSP6	Yes	Yes
RNA Polymerase II Transcription Termination Homo sapiens R-HSA-73856	1.57729e-09	2.6814e-07	SRSF1;CPSF2;THOC5;SRRM1;FIP1L1;PCF11;U2AF2;ZC3H11A;PAPOLA;SRSF2;SRSF6;SRSF7;SRSF11;SRSF9	No		NGF signalling via TRKA from the plasma membrane Homo sapiens R-HSA-187037	4.09978e-11	6.96963e-09	SHC1;GAB1;FRS2;PIK3R2;PTPN11;PTK2;MAPK7;PRKAR1B;ERBB3;MAPK1;TLN1;FGFR2;MAPK3	Yes		Gluconeogenesis Homo sapiens R-HSA-70263	0.00389145	0.661547	ALDOC;ALDOB;ENO2	Yes	Yes
Post-Elongation Processing of the Transcript Homo sapiens R-HSA-76044	1.57729e-09	2.41326e-07	SRSF1;CPSF2;THOC5;SRRM1;FIP1L1;PCF11;U2AF2;ZC3H11A;PAPOLA;SRSF2;SRSF6;SRSF7;SRSF11;SRSF9	No		Signaling by Interleukins Homo sapiens R-HSA-449147	7.34227e-11	1.12337e-08	SYK;SHC1;INPPL1;FRS2;PIK3R2;PTPN11;TYK2;PTK2;ERBB3;MAPK1;TLN1;FGFR2;MAPK3	Yes		Degradation of the extracellular matrix Homo sapiens R-HSA-1474228	0.00417527	0.638816	BCAN;MMP16;ADAMTS18;COL23A1;ADAMTS9	Yes	No
Apoptotic execution phase Homo sapiens R-HSA-75153	1.87428e-09	2.60695e-07	DSP;DBNL;PTK2;LMNB1;TJP1;LMNA;HIST1H1E;DSG1;ACIN1;CLSPN;VIM;PLEC;TJP2	No		MAPK1/MAPK3 signaling Homo sapiens R-HSA-5684996	8.55889e-11	1.19046e-08	ERBB3;SHC1;CDK1;MAPK1;FRS2;PTPN11;TYK2;TLN1;PTK2;FGFR2;MAPK3	Yes		O-linked glycosylation Homo sapiens R-HSA-5173105	0.00488492	0.679448	ADAMTS14;ADAMTS18;GCNT3;CHST4;ADAMTS9	No	No
Cell Cycle Homo sapiens R-HSA-1640170	1.51681e-08	1.93393e-06	MDC1;LIN54;DIDO1;DYNC1I2;NUMA1;HDAC1;RSF1;PDS5B;SMC4;ARPP19;SYNE2;LMNB1;BABAM1;PCM1;ENSA;LMNA;PSMD1;EP300;MAPK1;TP53BP1;CLSPN;CLASP1;TMPO;NUP214;RANBP2;SUN2;NPM1;NDE1;RCC2;PPP2R5D;LEMD2;CENPF;CLIP1;CDK7;STAG1;WEE1;INCENP;DKC1;GORASP2;CDK1;MCM3;FGFR1OP;MCM2	Yes		GAB1 signalosome Homo sapiens R-HSA-180292	8.94291e-11	1.14022e-08	ERBB3;PXN;GAB1;MAPK1;FRS2;PIK3R2;PTPN11;FGFR2;MAPK3	Yes		Defective B3GALTL causes Peters-plus syndrome (PpS) Homo sapiens R-HSA-5083635	0.00587846	0.749503	ADAMTS14;ADAMTS18;ADAMTS9	No	No
Transport of Mature Transcript to Cytoplasm Homo sapiens R-HSA-72202	2.83778e-08	3.33985e-06	NUP214;RANBP2;SRSF1;CPSF2;THOC5;SRRM1;FIP1L1;U2AF2;ZC3H11A;SRSF2;SRSF6;SRSF7;SRSF11;SRSF9	No		PI5P, PP2A and IER3 Regulate PI3K/AKT Signaling Homo sapiens R-HSA-6811558	1.00876e-10	1.18724e-08	ERBB3;GAB1;MAPK1;FRS2;PIK3R2;PTPN11;FGFR2;MAPK3	Yes		NCAM1 interactions Homo sapiens R-HSA-419037	0.00587846	0.691849	CACNA1I;COL6A2;CACNA1H	No	No
RNA Polymerase II Transcription Homo sapiens R-HSA-73857	1.3931e-07	1.52246e-05	CPSF2;SRSF1;GTF2F1;THOC5;SRRM1;CDK7;POLR2A;FIP1L1;PCF11;U2AF2;ZC3H11A;PAPOLA;SRSF2;SRSF6;SRSF7;SRSF11;SRSF9	No		VEGFA-VEGFR2 Pathway Homo sapiens R-HSA-4420097	1.05787e-10	1.15611e-08	ERBB3;SHC1;PXN;MAPK1;FRS2;PIK3R2;SHB;TLN1;PTK2;FGFR2;BCAR1;MAPK3	Yes		Reversible hydration of carbon dioxide Homo sapiens R-HSA-1475029	0.00608842	0.665378	CA6;CA9	No	No
Transport of Mature mRNA derived from an Intron-Containing Transcript Homo sapiens R-HSA-159236	6.15411e-07	6.27719e-05	NUP214;RANBP2;U2AF2;ZC3H11A;SRSF1;SRSF2;THOC5;SRSF6;SRSF7;SRSF11;SRRM1;SRSF9	No		Interleukin-2 signaling Homo sapiens R-HSA-451927	1.37947e-10	1.40706e-08	SYK;ERBB3;SHC1;INPPL1;MAPK1;FRS2;PIK3R2;TLN1;PTK2;FGFR2;MAPK3	Yes		ERKs are inactivated Homo sapiens R-HSA-202670	0.00608842	0.621019	DUSP4;DUSP6	Yes	Yes
Cell Cycle, Mitotic Homo sapiens R-HSA-69278	2.86334e-06	0.000273807	LIN54;DYNC1I2;NUMA1;HDAC1;PDS5B;SMC4;ARPP19;LMNB1;PCM1;ENSA;LMNA;PSMD1;EP300;MAPK1;CLASP1;TMPO;NUP214;RANBP2;NDE1;RCC2;PPP2R5D;LEMD2;CENPF;CLIP1;CDK7;STAG1;WEE1;INCENP;GORASP2;CDK1;MCM3;FGFR1OP;MCM2	Yes		Signaling by VEGF Homo sapiens R-HSA-194138	1.40571e-10	1.34421e-08	ERBB3;SHC1;PXN;MAPK1;FRS2;PIK3R2;SHB;TLN1;PTK2;FGFR2;BCAR1;MAPK3	Yes		O-glycosylation of TSR domain-containing proteins Homo sapiens R-HSA-5173214	0.00633616	0.605895	ADAMTS14;ADAMTS18;ADAMTS9	No	No
Regulation of TP53 Activity through Acetylation Homo sapiens R-HSA-6804758	3.01406e-06	0.000271265	HDAC2;MEAF6;HDAC1;EP300;AKT1;CHD4;GATAD2A	No		Downstream signaling of activated FGFR2 Homo sapiens R-HSA-5654696	1.45579e-10	1.31021e-08	PRKAR1B;ERBB3;SHC1;GAB1;MAPK1;FRS2;PIK3R2;PTPN11;TLN1;PTK2;FGFR2;MAPK3	Yes		Negative regulation of MAPK pathway Homo sapiens R-HSA-5675221	0.00731383	0.658245	DUSP4;DUSP9;DUSP6	Yes	Yes
Epigenetic regulation of gene expression Homo sapiens R-HSA-212165	7.31975e-06	0.000622179	SUZ12;DNMT1;HDAC2;HDAC1;DDX21;CHD4;DEK;BAZ1B;SIRT1;GATAD2A;CDK7;SAP130;EP300;ERCC6	No		Downstream signaling of activated FGFR4 Homo sapiens R-HSA-5654716	1.45579e-10	1.23742e-08	PRKAR1B;ERBB3;SHC1;GAB1;MAPK1;FRS2;PIK3R2;PTPN11;TLN1;PTK2;FGFR2;MAPK3	Yes		Metabolism of carbohydrates Homo sapiens R-HSA-71387	0.00742025	0.630721	BCAN;PFKFB4;ALDOC;ALDOB;ENO2;FMOD;SLC2A5;HK2	Yes	Yes
mTOR signalling Homo sapiens R-HSA-165159	1.48193e-05	0.00119334	RPS6;AKT1S1;EIF4EBP1;PRKAG2;AKT1;TSC1;EIF4B;EIF4G1	No		Downstream signaling of activated FGFR3 Homo sapiens R-HSA-5654708	1.45579e-10	1.1723e-08	PRKAR1B;ERBB3;SHC1;GAB1;MAPK1;FRS2;PIK3R2;PTPN11;TLN1;PTK2;FGFR2;MAPK3	Yes		Peptide ligand-binding receptors Homo sapiens R-HSA-375276	0.0129087	1	OPRD1;EDNRB;GAL;MC5R;KISS1R;QRFPR	Yes	No
M Phase Homo sapiens R-HSA-68886	1.5913e-05	0.00121735	NUP214;RANBP2;RCC2;NDE1;PPP2R5D;PDS5B;SMC4;ARPP19;LEMD2;LMNB1;STAG1;CENPF;CLIP1;INCENP;GORASP2;ENSA;LMNA;CDK1;PSMD1;MAPK1;CLASP1;TMPO	Yes		Signaling by FGFR4 Homo sapiens R-HSA-5654743	1.61589e-10	1.23616e-08	PRKAR1B;ERBB3;SHC1;GAB1;MAPK1;FRS2;PIK3R2;PTPN11;TLN1;PTK2;FGFR2;MAPK3	Yes		Miscellaneous transport and binding events Homo sapiens R-HSA-5223345	0.0135724	1	TUSC3;ADD2	No	No
PKB-mediated events Homo sapiens R-HSA-109703	1.80502e-05	0.00131509	RPS6;AKT1S1;EIF4EBP1;PRKAG2;AKT1;TSC1;EIF4B;EIF4G1	No		Downstream signaling of activated FGFR1 Homo sapiens R-HSA-5654687	1.61589e-10	1.17729e-08	PRKAR1B;ERBB3;SHC1;GAB1;MAPK1;FRS2;PIK3R2;PTPN11;TLN1;PTK2;FGFR2;MAPK3	Yes		G alpha (s) signalling events Homo sapiens R-HSA-418555	0.0138868	1	GRK5;PDE4C;MC5R;GPR83;ADM	Yes	No
Apoptosis Homo sapiens R-HSA-109581	2.65816e-05	0.00184863	DSP;DBNL;BAD;PTK2;LMNB1;TJP1;LMNA;AKT1;PSMD1;HIST1H1E;DSG1;ACIN1;CLSPN;VIM;PLEC;TJP2	No		Signaling by FGFR3 Homo sapiens R-HSA-5654741	1.6727e-10	1.16329e-08	PRKAR1B;ERBB3;SHC1;GAB1;MAPK1;FRS2;PIK3R2;PTPN11;TLN1;PTK2;FGFR2;MAPK3	Yes		Axon guidance Homo sapiens R-HSA-422475	0.014348	0.997836	DUSP4;CACNA1I;DPYSL4;COL6A2;NRG1;SCN4A;MYL9;DUSP9;DUSP6;CACNA1H;EPHA2	Yes	Yes
Programmed Cell Death Homo sapiens R-HSA-5357801	3.32839e-05	0.00221411	DSP;DBNL;BAD;PTK2;LMNB1;TJP1;LMNA;AKT1;PSMD1;HIST1H1E;DSG1;ACIN1;CLSPN;VIM;PLEC;TJP2	No		Signaling by FGFR1 Homo sapiens R-HSA-5654736	1.85415e-10	1.23342e-08	PRKAR1B;ERBB3;SHC1;GAB1;MAPK1;FRS2;PIK3R2;PTPN11;TLN1;PTK2;FGFR2;MAPK3	Yes		Assembly of collagen fibrils and other multimeric structures Homo sapiens R-HSA-2022090	0.016595	1	COL2A1;LOX;COL6A2	Yes	Yes
Signaling by Rho GTPases Homo sapiens R-HSA-194315	3.69653e-05	0.00235654	RTKN;ARHGAP1;ARHGAP17;ARHGAP12;PAK1;KLC2;DVL1;CTNNA1;DVL3;MAPK1;CLASP1;RANBP2;ARHGEF11;RALBP1;RCC2;NDE1;ARHGEF16;PPP2R5D;PTK2;BCR;ARHGAP32;CENPF;CLIP1;CTTN;INCENP;ARHGEF2	Yes		Negative regulation of the PI3K/AKT network Homo sapiens R-HSA-199418	1.95181e-10	1.24428e-08	ERBB3;GAB1;MAPK1;FRS2;PIK3R2;PTPN11;FGFR2;MAPK3	Yes		NCAM signaling for neurite out-growth Homo sapiens R-HSA-375165	0.0174014	1	DUSP4;CACNA1I;COL6A2;NRG1;DUSP9;DUSP6;CACNA1H	Yes	Yes
rRNA modification in the nucleus Homo sapiens R-HSA-6790901	4.60734e-05	0.00281969	NOP56;NOP58;DKC1;UTP3;RPS6;NOP2;WDR75;MPHOSPH10;UTP18	No		Signalling by NGF Homo sapiens R-HSA-166520	4.00655e-10	2.45201e-08	SHC1;GAB1;FRS2;PIK3R2;PTPN11;PTK2;MAPK7;PRKAR1B;ERBB3;MAPK1;TLN1;FGFR2;MAPK3	Yes		ERK/MAPK targets Homo sapiens R-HSA-198753	0.0182691	1	DUSP4;DUSP6	Yes	Yes
Depolymerisation of the Nuclear Lamina Homo sapiens R-HSA-4419969	5.11805e-05	0.00301178	LMNA;CDK1;LEMD2;LMNB1;TMPO	No		Signaling by FGFR2 Homo sapiens R-HSA-5654738	4.21562e-10	2.48073e-08	PRKAR1B;ERBB3;SHC1;GAB1;MAPK1;FRS2;PIK3R2;PTPN11;TLN1;PTK2;FGFR2;MAPK3	Yes		MAP kinase activation in TLR cascade Homo sapiens R-HSA-450294	0.0219282	1	DUSP4;FOS;DUSP6	Yes	Yes
Mitotic Prophase Homo sapiens R-HSA-68875	7.38989e-05	0.0041876	NUP214;RANBP2;GORASP2;ENSA;LMNA;CDK1;MAPK1;SMC4;LEMD2;ARPP19;TMPO;LMNB1	Yes		Developmental Biology Homo sapiens R-HSA-1266738	4.74709e-10	2.69002e-08	SHC1;FRS2;PTPN11;SHB;PTK2;DLG1;HIST1H4A;ERBB3;DLG3;MAPK1;TLN1;EPHB4;FGFR2;EPHB3;EPHA2;MAPK3	Yes		Nuclear Events (kinase and transcription factor activation) Homo sapiens R-HSA-198725	0.0235483	1	DUSP4;DUSP6	Yes	Yes
Mitotic Prometaphase Homo sapiens R-HSA-68877	7.38989e-05	0.00403804	RANBP2;CLIP1;STAG1;CENPF;INCENP;RCC2;NDE1;CDK1;PPP2R5D;PDS5B;SMC4;CLASP1	No		MAPK family signaling cascades Homo sapiens R-HSA-5683057	4.91549e-10	2.68596e-08	ERBB3;SHC1;CDK1;MAPK1;FRS2;PTPN11;TYK2;TLN1;PTK2;FGFR2;MAPK3	Yes		Metabolism Homo sapiens R-HSA-1430728	0.0238853	1	PFKFB4;SLC23A1;MSMO1;ENO2;SLC2A5;HK2;ALDH3B2;LDHA;INPP5D;LIPG;CA6;CA9;PPARGC1A;LDLR;XDH;SLC16A3;TEAD4;ABCC3;STARD4;TPK1;AADAT;AKR1C2;ALOX15B;BCAN;SCD;ALDOC;ALDOB;FMOD	Yes	Yes
Transcriptional Regulation by TP53 Homo sapiens R-HSA-3700989	0.000110527	0.00583125	MDC1;GPI;BNIP3L;NPM1;HDAC2;MEAF6;HDAC1;PRKAG2;TSC1;CHD4;NOC2L;GTF2F1;NDRG1;GATAD2A;CDK7;POLR2A;PPP1R13L;CDK1;AKT1;TNKS1BP1;EP300;RICTOR;CDK12;CDK13	Yes		IRS-mediated signalling Homo sapiens R-HSA-112399	4.91549e-10	2.59334e-08	ERBB3;SHC1;GAB1;MAPK1;FRS2;PIK3R2;PTPN11;TLN1;PTK2;FGFR2;MAPK3	Yes		Diseases associated with O-glycosylation of proteins Homo sapiens R-HSA-3906995	0.0238899	1	ADAMTS14;ADAMTS18;ADAMTS9	No	No
Signaling by cytosolic FGFR1 fusion mutants Homo sapiens R-HSA-1839117	0.000135698	0.00692062	BCR;MYO18A;TRIM24;FGFR1OP;LRRFIP1	No		Signaling by FGFR Homo sapiens R-HSA-190236	4.93157e-10	2.5151e-08	PRKAR1B;ERBB3;SHC1;GAB1;MAPK1;FRS2;PIK3R2;PTPN11;TLN1;PTK2;FGFR2;MAPK3	Yes		Diseases associated with glycosaminoglycan metabolism Homo sapiens R-HSA-3560782	0.0273725	1	BCAN;FMOD	No	No
Diseases of signal transduction Homo sapiens R-HSA-5663202	0.000136085	0.00671648	GSK3A;HDAC2;IRS1;HDAC1;BAD;PPP2R5D;GTF2F1;BCR;NCOR2;SNW1;POLR2A;AKT1S1;ERBB2;TRIM24;MYO18A;AKT1;PSMD1;EP300;FGFR1OP;RICTOR;LRRFIP1	Yes		Insulin receptor signalling cascade Homo sapiens R-HSA-74751	5.4933e-10	2.71121e-08	ERBB3;SHC1;GAB1;MAPK1;FRS2;PIK3R2;PTPN11;TLN1;PTK2;FGFR2;MAPK3	Yes		Pyruvate metabolism Homo sapiens R-HSA-70268	0.0293719	1	LDHA;SLC16A3	No	Yes
Resolution of Sister Chromatid Cohesion Homo sapiens R-HSA-2500257	0.000159126	0.0076082	RANBP2;CLIP1;STAG1;CENPF;INCENP;RCC2;NDE1;CDK1;PPP2R5D;PDS5B;CLASP1	No		IGF1R signaling cascade Homo sapiens R-HSA-2428924	5.69903e-10	2.72485e-08	ERBB3;SHC1;GAB1;MAPK1;FRS2;PIK3R2;PTPN11;TLN1;PTK2;FGFR2;MAPK3	Yes		Metabolism of lipids and lipoproteins Homo sapiens R-HSA-556833	0.0325505	1	TEAD4;ABCC3;ALDH3B2;STARD4;SCD;INPP5D;LIPG;AKR1C2;MSMO1;PPARGC1A;ALOX15B;LDLR	Yes	Yes
Mitotic Anaphase Homo sapiens R-HSA-68882	0.000191705	0.00888815	RANBP2;RCC2;NDE1;PPP2R5D;PDS5B;LEMD2;LMNB1;CLIP1;STAG1;CENPF;INCENP;LMNA;PSMD1;CLASP1;TMPO	No		Signaling by Type 1 Insulin-like Growth Factor 1 Receptor (IGF1R) Homo sapiens R-HSA-2404192	5.69903e-10	2.64228e-08	ERBB3;SHC1;GAB1;MAPK1;FRS2;PIK3R2;PTPN11;TLN1;PTK2;FGFR2;MAPK3	Yes		TRAF6 Mediated Induction of proinflammatory cytokines Homo sapiens R-HSA-168180	0.0350729	1	DUSP4;FOS;DUSP6	Yes	Yes
Mitotic Metaphase and Anaphase Homo sapiens R-HSA-2555396	0.000204226	0.00919017	RANBP2;RCC2;NDE1;PPP2R5D;PDS5B;LEMD2;LMNB1;CLIP1;STAG1;CENPF;INCENP;LMNA;PSMD1;CLASP1;TMPO	No		IRS-related events triggered by IGF1R Homo sapiens R-HSA-2428928	5.69903e-10	2.56456e-08	ERBB3;SHC1;GAB1;MAPK1;FRS2;PIK3R2;PTPN11;TLN1;PTK2;FGFR2;MAPK3	Yes		GPCR ligand binding Homo sapiens R-HSA-500792	0.0353406	1	OPRD1;EDNRB;GAL;MC5R;KISS1R;FZD8;ADM;S1PR2;QRFPR	Yes	No
Apoptotic cleavage of cell adhesion proteins Homo sapiens R-HSA-351906	0.000208329	0.00910697	TJP1;DSP;DSG1;TJP2	No		Fc epsilon receptor (FCERI) signaling Homo sapiens R-HSA-2454202	1.17258e-09	5.12583e-08	SYK;ERBB3;SHC1;GAB1;MAPK1;FRS2;PIK3R2;PTPN11;TLN1;PTK2;FGFR2;MAPK3	Yes		Detoxification of Reactive Oxygen Species Homo sapiens R-HSA-3299685	0.0425081	1	GPX3;NOX5	No	No
Negative regulation of TCF-dependent signaling by DVL-interacting proteins Homo sapiens R-HSA-5368598	0.00024311	0.0103322	CCDC88C;DVL1;DVL3	No		Signaling by the B Cell Receptor (BCR) Homo sapiens R-HSA-983705	1.2143e-09	5.16079e-08	SYK;ERBB3;SHC1;GAB1;MAPK1;FRS2;PIK3R2;PTPN11;FGFR2;MAPK3	Yes		Class A/1 (Rhodopsin-like receptors) Homo sapiens R-HSA-373076	0.04323	1	OPRD1;EDNRB;GAL;MC5R;KISS1R;S1PR2;QRFPR	Yes	No
Activation of the mRNA upon binding of the cap-binding complex and eIFs, and subsequent binding to 43S Homo sapiens R-HSA-72662	0.000282613	0.0116864	EIF3K;RPS6;EIF4EBP1;EIF2S2;EIF4B;EIF3A;EIF4G1;EIF3B	No		Signaling by Insulin receptor Homo sapiens R-HSA-74752	1.28054e-09	5.29522e-08	ERBB3;SHC1;GAB1;MAPK1;FRS2;PIK3R2;PTPN11;TLN1;PTK2;FGFR2;MAPK3	Yes		EPHA-mediated growth cone collapse Homo sapiens R-HSA-3928663	0.0448757	1	MYL9;EPHA2	Yes	Yes
Positive epigenetic regulation of rRNA expression Homo sapiens R-HSA-5250913	0.000284099	0.0114387	HDAC2;HDAC1;EP300;DDX21;CHD4;DEK;ERCC6;BAZ1B;GATAD2A	No		Interleukin receptor SHC signaling Homo sapiens R-HSA-912526	1.97331e-09	7.94516e-08	ERBB3;SHC1;INPPL1;MAPK1;FRS2;PIK3R2;TLN1;PTK2;FGFR2;MAPK3	Yes		Bile acid and bile salt metabolism Homo sapiens R-HSA-194068	0.0472909	1	ABCC3;AKR1C2	No	No
Signaling by Robo receptor Homo sapiens R-HSA-376176	0.000299916	0.0117659	CAP1;ENAH;PAK1;NCK2;CLASP1;PAK4	No		Signaling by SCF-KIT Homo sapiens R-HSA-1433557	2.03186e-09	7.97112e-08	ERBB3;SHC1;GAB1;MAPK1;FRS2;PIK3R2;PTPN11;TLN1;PTK2;FGFR2;MAPK3	Yes		Toll Like Receptor 10 (TLR10) Cascade Homo sapiens R-HSA-168142	0.0485042	1	DUSP4;FOS;DUSP6	Yes	Yes
mTORC1-mediated signalling Homo sapiens R-HSA-166208	0.00037831	0.0144704	RPS6;AKT1S1;EIF4EBP1;EIF4B;EIF4G1	No		PI-3K cascade:FGFR1 Homo sapiens R-HSA-5654689	2.2577e-09	8.6357e-08	ERBB3;GAB1;MAPK1;FRS2;PIK3R2;PTPN11;FGFR2;MAPK3	Yes		Toll Like Receptor 5 (TLR5) Cascade Homo sapiens R-HSA-168176	0.0485042	1	DUSP4;FOS;DUSP6	Yes	Yes
Initiation of Nuclear Envelope Reformation Homo sapiens R-HSA-2995383	0.000430652	0.0160707	LMNA;LEMD2;LMNB1;TMPO	No		PI-3K cascade:FGFR3 Homo sapiens R-HSA-5654710	2.2577e-09	8.42508e-08	ERBB3;GAB1;MAPK1;FRS2;PIK3R2;PTPN11;FGFR2;MAPK3	Yes		MyD88 cascade initiated on plasma membrane Homo sapiens R-HSA-975871	0.0485042	1	DUSP4;FOS;DUSP6	Yes	Yes
Nuclear Envelope Reassembly Homo sapiens R-HSA-2995410	0.000430652	0.015688	LMNA;LEMD2;LMNB1;TMPO	No		PI3K events in ERBB4 signaling Homo sapiens R-HSA-1250342	2.2577e-09	8.22448e-08	ERBB3;GAB1;MAPK1;FRS2;PIK3R2;PTPN11;FGFR2;MAPK3	Yes		GRB7 events in ERBB2 signaling Homo sapiens R-HSA-1306955	0.0487743	1	NRG1	Yes	Yes
AKT phosphorylates targets in the cytosol Homo sapiens R-HSA-198323	0.000430652	0.0153232	GSK3A;BAD;AKT1S1;AKT1	No		PIP3 activates AKT signaling Homo sapiens R-HSA-1257604	2.2577e-09	8.03321e-08	ERBB3;GAB1;MAPK1;FRS2;PIK3R2;PTPN11;FGFR2;MAPK3	Yes		TRAF6 mediated induction of NFkB and MAP kinases upon TLR7/8 or 9 activation Homo sapiens R-HSA-975138	0.0499675	1	DUSP4;FOS;DUSP6	Yes	Yes
Disease Homo sapiens R-HSA-1643685	0.00045858	0.0159461	HDAC2;GSK3A;IRS1;HDAC1;NEDD4L;CXCR4;PSIP1;ACACA;IPO5;GYS1;POLR2A;ERBB2;TRIM24;MYO18A;PSMD1;AKT1;EP300;RICTOR;LRRFIP1;KPNA2;NUP214;RANBP2;RANBP1;NPM1;MAP2K2;BAD;RPS6;HMGA1;PPP2R5D;GTF2F1;BCR;NCOR2;POMC;CDK7;SNW1;PACS1;AKT1S1;FGFR1OP	Yes		PI-3K cascade:FGFR4 Homo sapiens R-HSA-5654720	2.2577e-09	7.85064e-08	ERBB3;GAB1;MAPK1;FRS2;PIK3R2;PTPN11;FGFR2;MAPK3	Yes		MyD88 dependent cascade initiated on endosome Homo sapiens R-HSA-975155	0.0529581	1	DUSP4;FOS;DUSP6	Yes	Yes
PI3K Cascade Homo sapiens R-HSA-109704	0.000515343	0.0175217	IRS1;RPS6;AKT1S1;EIF4EBP1;PRKAG2;AKT1;TSC1;EIF4B;EIF4G1	No		PI-3K cascade:FGFR2 Homo sapiens R-HSA-5654695	2.2577e-09	7.67618e-08	ERBB3;GAB1;MAPK1;FRS2;PIK3R2;PTPN11;FGFR2;MAPK3	Yes		Toll Like Receptor 7/8 (TLR7/8) Cascade Homo sapiens R-HSA-168181	0.0529581	1	DUSP4;FOS;DUSP6	Yes	Yes
Cellular response to heat stress Homo sapiens R-HSA-3371556	0.000528472	0.0175774	NUP214;RANBP2;BAG3;ST13;PTGES3;AKT1S1;EP300;MAPK1;SIRT1;CCAR2	Yes		Signaling by ERBB4 Homo sapiens R-HSA-1236394	2.38363e-09	7.92814e-08	ERBB3;SHC1;GAB1;MAPK1;FRS2;PIK3R2;PTPN11;TLN1;PTK2;FGFR2;MAPK3	Yes		G1 Phase Homo sapiens R-HSA-69236	0.0548111	1	RB1;CCND1	Yes	No
SUMO E3 ligases SUMOylate target proteins Homo sapiens R-HSA-3108232	0.000528472	0.0172034	NUP214;RANBP2;TOP2B;MDC1;SP100;NOP58;STAG1;INCENP;TOP1;TP53BP1	No		PI3K/AKT activation Homo sapiens R-HSA-198203	2.73942e-09	8.91767e-08	ERBB3;GAB1;MAPK1;FRS2;PIK3R2;PTPN11;FGFR2;MAPK3	Yes		Cyclin D associated events in G1 Homo sapiens R-HSA-69231	0.0548111	1	RB1;CCND1	Yes	No
Nuclear Envelope Breakdown Homo sapiens R-HSA-2980766	0.000697208	0.0222235	NUP214;RANBP2;LMNA;CDK1;LEMD2;LMNB1;TMPO	No		Signal Transduction Homo sapiens R-HSA-162582	4.7801e-09	1.52366e-07	SHC1;PXN;PIK3R2;SHB;ARHGAP12;MAPK7;ERBB3;MAPK1;MAPK3;SYK;GAB1;FRS2;PTPN11;PTK6;TYK2;PTK2;HIST1H4A;CTTN;PRKAR1B;PARD3;CDK1;TLN1;FGFR2;BCAR1;TJP2	Yes		Toll Like Receptor 9 (TLR9) Cascade Homo sapiens R-HSA-168138	0.0576019	1	DUSP4;FOS;DUSP6	Yes	Yes
Constitutive Signaling by AKT1 E17K in Cancer Homo sapiens R-HSA-5674400	0.000709545	0.0221552	GSK3A;BAD;AKT1S1;AKT1;RICTOR	No		RAF-independent MAPK1/3 activation Homo sapiens R-HSA-112409	5.55812e-09	1.73549e-07	CDK1;MAPK1;PTPN11;TYK2;MAPK3	Yes		Proton-coupled monocarboxylate transport Homo sapiens R-HSA-433692	0.0582414	1	SLC16A3	No	No
Processing of Intronless Pre-mRNAs Homo sapiens R-HSA-77595	0.000784473	0.0240049	FIP1L1;PCF11;CPSF2;PAPOLA	No		MAPK3 (ERK1) activation Homo sapiens R-HSA-110056	1.31941e-08	4.0374e-07	CDK1;PTPN11;TYK2;MAPK3	No		Fructose metabolism Homo sapiens R-HSA-5652084	0.0582414	1	ALDOB	No	No
mRNA Splicing - Minor Pathway Homo sapiens R-HSA-72165	0.000785517	0.0235655	SF3B2;POLR2A;SRSF1;SRSF2;GTF2F1;SRSF6;SRSF7	No		Integrin alphaIIb beta3 signaling Homo sapiens R-HSA-354192	1.32177e-08	3.96532e-07	SYK;SHC1;TLN1;PTK2;BCAR1	No		The retinoid cycle in cones (daylight vision) Homo sapiens R-HSA-2187335	0.0582414	1	RLBP1	No	No
SUMOylation Homo sapiens R-HSA-2990846	0.000789798	0.0232383	NUP214;RANBP2;MDC1;TOP2B;STAG1;SP100;NOP58;INCENP;TP53BP1;TOP1	No		Cytokine Signaling in Immune system Homo sapiens R-HSA-1280215	1.8868e-08	5.55154e-07	SYK;SHC1;INPPL1;FRS2;PIK3R2;PTPN11;TYK2;PTK2;ERBB3;MAPK1;TLN1;FGFR2;MAPK3	Yes		LDL-mediated lipid transport Homo sapiens R-HSA-171052	0.0582414	1	LDLR	No	No
IRS-mediated signalling Homo sapiens R-HSA-112399	0.000804536	0.0232253	MAP2K2;IRS1;RPS6;ARAF;PRKAG2;TSC1;ARRB1;PPP2R5D;PTK2;AKT1S1;ERBB2;EIF4EBP1;AKT1;PSMD1;RAPGEF2;MAPK1;MARK3;EIF4B;EIF4G1	Yes		Constitutive Signaling by Aberrant PI3K in Cancer Homo sapiens R-HSA-2219530	2.23765e-08	6.45964e-07	ERBB3;GAB1;FRS2;PIK3R2;PTPN11;FGFR2	Yes		Telomere Extension By Telomerase Homo sapiens R-HSA-171319	0.0582414	1	TERT	Yes	No
Signalling by NGF Homo sapiens R-HSA-166520	0.000905807	0.0256645	HDAC2;GSK3A;IRS1;HDAC1;ARAF;ARRB1;AATF;RPS6KA1;ERBB2;AKT1;PSMD1;MAPK1;PIP5K1B;RICTOR;MARK3;ARHGEF11;MAP2K2;BAD;ARHGEF16;PPP2R5D;PTK2;PRKAR1B;AKT1S1;RAPGEF2;ARHGEF2;SQSTM1	Yes		FRS-mediated FGFR2 signaling Homo sapiens R-HSA-5654700	2.45262e-08	6.94908e-07	ERBB3;SHC1;MAPK1;FRS2;PTPN11;TLN1;PTK2;FGFR2;MAPK3	Yes		Synthesis of 15-eicosatetraenoic acid derivatives Homo sapiens R-HSA-2142770	0.0582414	1	ALOX15B	No	No
Insulin receptor signalling cascade Homo sapiens R-HSA-74751	0.00091171	0.0253621	MAP2K2;IRS1;RPS6;ARAF;PRKAG2;TSC1;ARRB1;PPP2R5D;PTK2;AKT1S1;ERBB2;EIF4EBP1;AKT1;PSMD1;RAPGEF2;MAPK1;MARK3;EIF4B;EIF4G1	Yes		FRS-mediated FGFR4 signaling Homo sapiens R-HSA-5654712	2.45262e-08	6.82273e-07	ERBB3;SHC1;MAPK1;FRS2;PTPN11;TLN1;PTK2;FGFR2;MAPK3	Yes		PTK6 Regulates Cell Cycle Homo sapiens R-HSA-8849470	0.0582414	1	CCND1	No	Yes
IGF1R signaling cascade Homo sapiens R-HSA-2428924	0.000950053	0.0259568	MAP2K2;IRS1;RPS6;ARAF;PRKAG2;TSC1;ARRB1;PPP2R5D;PTK2;AKT1S1;ERBB2;EIF4EBP1;AKT1;PSMD1;RAPGEF2;MAPK1;MARK3;EIF4B;EIF4G1	Yes		FRS-mediated FGFR3 signaling Homo sapiens R-HSA-5654706	2.45262e-08	6.70089e-07	ERBB3;SHC1;MAPK1;FRS2;PTPN11;TLN1;PTK2;FGFR2;MAPK3	Yes		Elastic fibre formation Homo sapiens R-HSA-1566948	0.0627192	1	LOX;FBLN2	Yes	No
Signaling by Type 1 Insulin-like Growth Factor 1 Receptor (IGF1R) Homo sapiens R-HSA-2404192	0.000950053	0.0255014	MAP2K2;IRS1;RPS6;ARAF;PRKAG2;TSC1;ARRB1;PPP2R5D;PTK2;AKT1S1;ERBB2;EIF4EBP1;AKT1;PSMD1;RAPGEF2;MAPK1;MARK3;EIF4B;EIF4G1	Yes		FRS-mediated FGFR1 signaling Homo sapiens R-HSA-5654693	2.45262e-08	6.58334e-07	ERBB3;SHC1;MAPK1;FRS2;PTPN11;TLN1;PTK2;FGFR2;MAPK3	Yes		MyD88:Mal cascade initiated on plasma membrane Homo sapiens R-HSA-166058	0.0640824	1	DUSP4;FOS;DUSP6	Yes	Yes
IRS-related events triggered by IGF1R Homo sapiens R-HSA-2428928	0.000950053	0.0250617	MAP2K2;IRS1;RPS6;ARAF;PRKAG2;TSC1;ARRB1;PPP2R5D;PTK2;AKT1S1;ERBB2;EIF4EBP1;AKT1;PSMD1;RAPGEF2;MAPK1;MARK3;EIF4B;EIF4G1	Yes		Signaling by Leptin Homo sapiens R-HSA-2586552	3.15563e-08	8.32434e-07	ERBB3;SHC1;MAPK1;FRS2;PTPN11;TLN1;PTK2;FGFR2;MAPK3	Yes		Toll Like Receptor TLR1:TLR2 Cascade Homo sapiens R-HSA-168179	0.0640824	1	DUSP4;FOS;DUSP6	Yes	Yes
Polo-like kinase mediated events Homo sapiens R-HSA-156711	0.00102175	0.0264962	LIN54;CENPF;WEE1;EP300	No		Platelet activation, signaling and aggregation Homo sapiens R-HSA-76002	4.46353e-08	1.15749e-06	SYK;SHC1;MAPK1;PIK3R2;PTPN11;TLN1;PTK2;BCAR1;MAPK3	No		Toll Like Receptor TLR6:TLR2 Cascade Homo sapiens R-HSA-168188	0.0640824	1	DUSP4;FOS;DUSP6	Yes	Yes
VEGFR2 mediated vascular permeability Homo sapiens R-HSA-5218920	0.00102704	0.0261895	PAK1;CTNND1;CTNNA1;AKT1;RICTOR	No		Negative regulation of FGFR2 signaling Homo sapiens R-HSA-5654727	4.48597e-08	1.14392e-06	MAPK1;PTPN11;FRS2;FGFR2;MAPK3	No		Toll Like Receptor 2 (TLR2) Cascade Homo sapiens R-HSA-181438	0.0640824	1	DUSP4;FOS;DUSP6	Yes	Yes
WNT mediated activation of DVL Homo sapiens R-HSA-201688	0.001274	0.0319544	DVL1;DVL3;PIP5K1B	No		Innate Immune System Homo sapiens R-HSA-168249	5.26869e-08	1.32149e-06	SYK;SHC1;GAB1;FRS2;PIK3R2;PTPN11;PTK2;MAPK7;PRKAR1B;ERBB3;MAPK1;TLN1;FGFR2;MAPK3	Yes		BMAL1:CLOCK,NPAS2 activates circadian gene expression Homo sapiens R-HSA-1368108	0.0654364	1	BHLHE40;PPARGC1A	Yes	No
Ribosomal scanning and start codon recognition Homo sapiens R-HSA-72702	0.00136798	0.0337582	EIF3K;RPS6;EIF2S2;EIF4B;EIF3A;EIF4G1;EIF3B	No		Platelet Aggregation (Plug Formation) Homo sapiens R-HSA-76009	6.98103e-08	1.72274e-06	SYK;SHC1;TLN1;PTK2;BCAR1	No		Defective CHST3 causes SEDCJD Homo sapiens R-HSA-3595172	0.0676147	1	BCAN	No	No
Translation initiation complex formation Homo sapiens R-HSA-72649	0.00136798	0.0332223	EIF3K;RPS6;EIF2S2;EIF4B;EIF3A;EIF4G1;EIF3B	No		Downstream signaling events of B Cell Receptor (BCR) Homo sapiens R-HSA-1168372	7.92516e-08	1.92468e-06	ERBB3;GAB1;MAPK1;FRS2;PIK3R2;PTPN11;FGFR2;MAPK3	Yes		Defective CHSY1 causes TPBS Homo sapiens R-HSA-3595177	0.0676147	1	BCAN	No	No
RHO GTPase Effectors Homo sapiens R-HSA-195258	0.00154226	0.0368697	RANBP2;RTKN;RCC2;NDE1;PPP2R5D;PTK2;PAK1;CENPF;CLIP1;KLC2;CTTN;INCENP;DVL1;CTNNA1;DVL3;MAPK1;CLASP1	Yes		Cell-Cell communication Homo sapiens R-HSA-1500931	1.00228e-07	2.39608e-06	ITGB4;PARD3;PXN;SIRPA;PIK3R2;PTPN11;PTK2	Yes		Defective CHST14 causes EDS, musculocontractural type Homo sapiens R-HSA-3595174	0.0676147	1	BCAN	No	No
Regulation of TP53 Activity Homo sapiens R-HSA-5633007	0.00173959	0.0409474	HDAC2;MEAF6;PPP1R13L;HDAC1;CDK1;AKT1;EP300;PRKAG2;CHD4;RICTOR;NOC2L;GATAD2A	No		FCERI mediated MAPK activation Homo sapiens R-HSA-2871796	1.38937e-07	3.27037e-06	SYK;ERBB3;SHC1;MAPK1;FRS2;TLN1;PTK2;FGFR2;MAPK3	Yes		Defective CHST6 causes MCDC1 Homo sapiens R-HSA-3656225	0.0676147	1	FMOD	No	No
G2/M Transition Homo sapiens R-HSA-69275	0.00188611	0.0437234	LIN54;DYNC1I2;NUMA1;NDE1;CDK7;PCM1;CENPF;WEE1;CDK1;PSMD1;EP300;FGFR1OP;CLASP1	No		PI3K/AKT Signaling in Cancer Homo sapiens R-HSA-2219528	1.79197e-07	4.15412e-06	ERBB3;GAB1;FRS2;PIK3R2;PTPN11;FGFR2	Yes		Defective ST3GAL3 causes MCT12 and EIEE15 Homo sapiens R-HSA-3656243	0.0676147	1	FMOD	No	No
FGFR1 mutant receptor activation Homo sapiens R-HSA-1839124	0.00196199	0.0448037	BCR;MYO18A;TRIM24;FGFR1OP;LRRFIP1	No		GRB2 events in EGFR signaling Homo sapiens R-HSA-179812	3.7267e-07	8.51023e-06	ERBB3;SHC1;MAPK1;FRS2;TLN1;PTK2;FGFR2;MAPK3	Yes		Defective B4GALT1 causes B4GALT1-CDG (CDG-2d) Homo sapiens R-HSA-3656244	0.0676147	1	FMOD	No	No
RHO GTPases Activate Formins Homo sapiens R-HSA-5663220	0.00199326	0.0448484	RANBP2;CLIP1;CENPF;INCENP;RCC2;NDE1;DVL1;DVL3;PPP2R5D;CLASP1	No		SHC1 events in EGFR signaling Homo sapiens R-HSA-180336	3.7267e-07	8.38508e-06	ERBB3;SHC1;MAPK1;FRS2;TLN1;PTK2;FGFR2;MAPK3	Yes		GLI proteins bind promoters of Hh responsive genes to promote transcription Homo sapiens R-HSA-5635851	0.0676147	1	HHIP	No	No
Mitotic G2-G2/M phases Homo sapiens R-HSA-453274	0.00208834	0.0463066	LIN54;DYNC1I2;NUMA1;NDE1;CDK7;PCM1;CENPF;WEE1;CDK1;PSMD1;EP300;FGFR1OP;CLASP1	No		SOS-mediated signalling Homo sapiens R-HSA-112412	3.7267e-07	8.26356e-06	ERBB3;SHC1;MAPK1;FRS2;TLN1;PTK2;FGFR2;MAPK3	Yes		Highly sodium permeable acetylcholine nicotinic receptors Homo sapiens R-HSA-629587	0.0676147	1	CHRNA4	No	No
Signaling by Insulin receptor Homo sapiens R-HSA-74752	0.00230022	0.0502762	MAP2K2;IRS1;RPS6;ARAF;PRKAG2;TSC1;ARRB1;PPP2R5D;PTK2;AKT1S1;ERBB2;EIF4EBP1;AKT1;PSMD1;RAPGEF2;MAPK1;MARK3;EIF4B;EIF4G1	Yes		SHC1 events in ERBB4 signaling Homo sapiens R-HSA-1250347	3.7267e-07	8.14551e-06	ERBB3;SHC1;MAPK1;FRS2;TLN1;PTK2;FGFR2;MAPK3	Yes		Gastrin-CREB signalling pathway via PKC and MAPK Homo sapiens R-HSA-881907	0.0677789	1	DUSP4;EDNRB;GRK5;KISS1R;NRG1;QRFPR;DUSP9;DUSP6	Yes	Yes
TCF dependent signaling in response to WNT Homo sapiens R-HSA-201681	0.00237984	0.0512838	TLE1;HDAC1;CHD8;USP34;SOX13;PPP2R5D;SMARCA4;CCDC88C;DVL1;AKT1;PSMD1;EP300;DVL3;PIP5K1B	Yes		RAF/MAP kinase cascade Homo sapiens R-HSA-5673001	3.7267e-07	8.03078e-06	ERBB3;SHC1;MAPK1;FRS2;TLN1;PTK2;FGFR2;MAPK3	Yes		Phase 0 - rapid depolarisation Homo sapiens R-HSA-5576892	0.0709861	1	SCN4A;FGF11	No	No
RNA Polymerase I Transcription Initiation Homo sapiens R-HSA-73762	0.0024477	0.0520135	HDAC2;CDK7;HDAC1;CHD4;ERCC6;GATAD2A	No		Gastrin-CREB signalling pathway via PKC and MAPK Homo sapiens R-HSA-881907	4.11751e-07	8.74972e-06	MAPK7;ERBB3;SHC1;MAPK1;FRS2;PIK3R2;TLN1;PTK2;FGFR2;MAPK3	Yes		MyD88-independent TLR3/TLR4 cascade Homo sapiens R-HSA-166166	0.0726334	1	DUSP4;FOS;DUSP6	Yes	Yes
NOTCH1 Intracellular Domain Regulates Transcription Homo sapiens R-HSA-2122947	0.0024477	0.051301	NCOR2;HDAC2;TLE1;SNW1;HDAC1;EP300	No		ARMS-mediated activation Homo sapiens R-HSA-170984	4.23614e-07	8.87849e-06	ERBB3;SHC1;MAPK1;FRS2;TLN1;PTK2;FGFR2;MAPK3	Yes		Toll Like Receptor 3 (TLR3) Cascade Homo sapiens R-HSA-168164	0.0726334	1	DUSP4;FOS;DUSP6	Yes	Yes
Signaling by FGFR in disease Homo sapiens R-HSA-1226099	0.00246075	0.0508776	BCR;POLR2A;MYO18A;TRIM24;FGFR1OP;LRRFIP1;GTF2F1	No		Signalling to p38 via RIT and RIN Homo sapiens R-HSA-187706	4.23614e-07	8.75851e-06	ERBB3;SHC1;MAPK1;FRS2;TLN1;PTK2;FGFR2;MAPK3	Yes		TRIF-mediated TLR3/TLR4 signaling Homo sapiens R-HSA-937061	0.0726334	1	DUSP4;FOS;DUSP6	Yes	Yes
Signaling by FGFR2 Homo sapiens R-HSA-5654738	0.00251074	0.0512191	GSK3A;MAP2K2;IRS1;BAD;ARAF;ARRB1;PPP2R5D;GTF2F1;PTK2;PRKAR1B;POLR2A;AKT1S1;ERBB2;AKT1;PSMD1;RAPGEF2;MAPK1;PIP5K1B;RICTOR;HNRNPA1;MARK3	Yes		Frs2-mediated activation Homo sapiens R-HSA-170968	4.37244e-07	8.91978e-06	ERBB3;SHC1;MAPK1;FRS2;TLN1;PTK2;FGFR2;MAPK3	Yes		Cellular responses to stress Homo sapiens R-HSA-2262752	0.0747531	1	RB1;BAG2;GPX3;ATG9B;NOX5;CA9;FOS	Yes	Yes
MASTL Facilitates Mitotic Progression Homo sapiens R-HSA-2465910	0.00261228	0.0525894	ENSA;CDK1;ARPP19	No		Hemostasis Homo sapiens R-HSA-109582	4.50655e-07	9.07241e-06	SYK;PRKAR1B;SHC1;SIRPA;MAPK1;PIK3R2;PTPN11;TLN1;PTK2;BCAR1;MAPK3	Yes		RNF mutants show enhanced WNT signaling and proliferation Homo sapiens R-HSA-5340588	0.0768951	1	FZD8	No	No
rRNA processing Homo sapiens R-HSA-72312	0.00267303	0.0531135	NOP56;NOP58;UTP3;ELAC2;RPS6;NOP2;WDR75;UTP18;BOP1;DKC1;XRN2;MPHOSPH10;RIOK1	No		Prolonged ERK activation events Homo sapiens R-HSA-169893	4.65634e-07	9.25221e-06	ERBB3;SHC1;MAPK1;FRS2;TLN1;PTK2;FGFR2;MAPK3	Yes		Vitamin C (ascorbate) metabolism Homo sapiens R-HSA-196836	0.0768951	1	SLC23A1	No	No
Signaling by FGFR Homo sapiens R-HSA-190236	0.00295159	0.0578967	GSK3A;MAP2K2;IRS1;BAD;ARAF;ARRB1;PPP2R5D;GTF2F1;PTK2;PRKAR1B;POLR2A;AKT1S1;ERBB2;AKT1;PSMD1;RAPGEF2;MAPK1;PIP5K1B;RICTOR;HNRNPA1;MARK3	Yes		Signalling to RAS Homo sapiens R-HSA-167044	5.27178e-07	1.03408e-05	ERBB3;SHC1;MAPK1;FRS2;TLN1;PTK2;FGFR2;MAPK3	Yes		Ligand-receptor interactions Homo sapiens R-HSA-5632681	0.0768951	1	HHIP	No	No
p75 NTR receptor-mediated signalling Homo sapiens R-HSA-193704	0.00306512	0.0593625	ARHGEF11;HDAC2;HDAC1;BAD;ARHGEF16;ARHGEF2;AATF;SQSTM1	No		VEGFR2 mediated cell proliferation Homo sapiens R-HSA-5218921	5.60475e-07	1.08548e-05	ERBB3;SHC1;MAPK1;FRS2;TLN1;PTK2;FGFR2;MAPK3	Yes		Orexin and neuropeptides FF and QRFP bind to their respective receptors Homo sapiens R-HSA-389397	0.0768951	1	QRFPR	No	No
PI-3K cascade:FGFR1 Homo sapiens R-HSA-5654689	0.00327848	0.062701	GSK3A;IRS1;BAD;AKT1S1;ERBB2;AKT1;MAPK1;PIP5K1B;PPP2R5D;RICTOR	Yes		Signalling to ERKs Homo sapiens R-HSA-187687	6.51698e-07	1.24637e-05	ERBB3;SHC1;MAPK1;FRS2;TLN1;PTK2;FGFR2;MAPK3	Yes		NR1D1 (REV-ERBA) represses gene expression Homo sapiens R-HSA-1368071	0.0768951	1	PPARGC1A	No	No
PI-3K cascade:FGFR3 Homo sapiens R-HSA-5654710	0.00327848	0.0619269	GSK3A;IRS1;BAD;AKT1S1;ERBB2;AKT1;MAPK1;PIP5K1B;PPP2R5D;RICTOR	Yes		SHC-mediated cascade:FGFR2 Homo sapiens R-HSA-5654699	9.07426e-07	1.71403e-05	SHC1;PTPN11;FRS2;FGFR2	No		Hexose transport Homo sapiens R-HSA-189200	0.0825186	1	SLC2A5;HK2	Yes	No
PI3K events in ERBB4 signaling Homo sapiens R-HSA-1250342	0.00327848	0.0611717	GSK3A;IRS1;BAD;AKT1S1;ERBB2;AKT1;MAPK1;PIP5K1B;PPP2R5D;RICTOR	Yes		NCAM signaling for neurite out-growth Homo sapiens R-HSA-375165	9.50426e-07	1.77336e-05	ERBB3;SHC1;MAPK1;FRS2;TLN1;PTK2;FGFR2;MAPK3	Yes		Pyruvate metabolism and Citric Acid (TCA) cycle Homo sapiens R-HSA-71406	0.0825186	1	LDHA;SLC16A3	No	Yes
PIP3 activates AKT signaling Homo sapiens R-HSA-1257604	0.00327848	0.0604347	GSK3A;IRS1;BAD;AKT1S1;ERBB2;AKT1;MAPK1;PIP5K1B;PPP2R5D;RICTOR	Yes		Negative regulation of FGFR3 signaling Homo sapiens R-HSA-5654732	1.43232e-06	2.6403e-05	MAPK1;PTPN11;FRS2;MAPK3	No		Retinoid cycle disease events Homo sapiens R-HSA-2453864	0.0860837	1	RLBP1	No	No
PI-3K cascade:FGFR4 Homo sapiens R-HSA-5654720	0.00327848	0.0597152	GSK3A;IRS1;BAD;AKT1S1;ERBB2;AKT1;MAPK1;PIP5K1B;PPP2R5D;RICTOR	Yes		Negative regulation of FGFR4 signaling Homo sapiens R-HSA-5654733	1.88934e-06	3.4413e-05	MAPK1;PTPN11;FRS2;MAPK3	No		Diseases associated with visual transduction Homo sapiens R-HSA-2474795	0.0860837	1	RLBP1	No	No
PI-3K cascade:FGFR2 Homo sapiens R-HSA-5654695	0.00327848	0.0590127	GSK3A;IRS1;BAD;AKT1S1;ERBB2;AKT1;MAPK1;PIP5K1B;PPP2R5D;RICTOR	Yes		MAPK1 (ERK2) activation Homo sapiens R-HSA-112411	1.92013e-06	3.45623e-05	MAPK1;PTPN11;TYK2	No		Crosslinking of collagen fibrils Homo sapiens R-HSA-2243919	0.0860837	1	LOX	No	No
Deadenylation-dependent mRNA decay Homo sapiens R-HSA-429914	0.00336346	0.0598384	PARN;TNKS1BP1;PATL1;DCP2;EIF4B;EIF4G1	No		Negative regulation of FGFR1 signaling Homo sapiens R-HSA-5654726	2.15459e-06	3.83317e-05	MAPK1;PTPN11;FRS2;MAPK3	No		Pregnenolone biosynthesis Homo sapiens R-HSA-196108	0.0860837	1	STARD4	No	No
Semaphorin interactions Homo sapiens R-HSA-373755	0.00349765	0.0615104	ARHGEF11;FARP2;PAK1;DPYSL2;DPYSL3;CFL1;ERBB2	Yes		Signal attenuation Homo sapiens R-HSA-74749	2.73739e-06	4.81404e-05	SHC1;MAPK1;MAPK3	No		Highly calcium permeable nicotinic acetylcholine receptors Homo sapiens R-HSA-629597	0.0860837	1	CHRNA4	No	No
GAB1 signalosome Homo sapiens R-HSA-180292	0.00390316	0.0678617	GSK3A;IRS1;BAD;AKT1S1;ERBB2;AKT1;MAPK1;PIP5K1B;PPP2R5D;RICTOR	Yes		PI3K Cascade Homo sapiens R-HSA-109704	3.28984e-06	5.71984e-05	GAB1;FRS2;PIK3R2;PTPN11;FGFR2	No		Developmental Biology Homo sapiens R-HSA-1266738	0.0940548	1	DUSP4;CACNA1I;DPYSL4;COL6A2;NRG1;SCN4A;MYL9;PPARGC1A;DUSP9;DUSP6;CACNA1H;EPHA2	Yes	Yes
PI3K/AKT activation Homo sapiens R-HSA-198203	0.00390316	0.0670992	GSK3A;IRS1;BAD;AKT1S1;ERBB2;AKT1;MAPK1;PIP5K1B;PPP2R5D;RICTOR	Yes		ERKs are inactivated Homo sapiens R-HSA-202670	4.99792e-06	8.59194e-05	MAPK7;MAPK1;MAPK3	Yes		Activation of PPARGC1A (PGC-1alpha) by phosphorylation Homo sapiens R-HSA-2151209	0.0951812	1	PPARGC1A	Yes	No
Deadenylation of mRNA Homo sapiens R-HSA-429947	0.00422236	0.0717801	PARN;TNKS1BP1;EIF4B;EIF4G1	No		Immune System Homo sapiens R-HSA-168256	5.36231e-06	9.11593e-05	SYK;SHC1;INPPL1;GAB1;FRS2;PIK3R2;PTPN11;TYK2;PTK2;MAPK7;PRKAR1B;ERBB3;MAPK1;TLN1;FGFR2;MAPK3	Yes		Purine catabolism Homo sapiens R-HSA-74259	0.0951812	1	XDH	No	No
Signaling by ERBB4 Homo sapiens R-HSA-1236394	0.00439555	0.0739031	YAP1;WWOX;GSK3A;MAP2K2;IRS1;BAD;ARAF;ARRB1;PPP2R5D;PTK2;AKT1S1;ERBB2;AKT1;PSMD1;RAPGEF2;MAPK1;PIP5K1B;RICTOR;MARK3	Yes		Signal regulatory protein (SIRP) family interactions Homo sapiens R-HSA-391160	6.48393e-06	0.000109016	SIRPA;PTPN11;PTK2	No		Calcitonin-like ligand receptors Homo sapiens R-HSA-419812	0.0951812	1	ADM	No	No
Caspase-mediated cleavage of cytoskeletal proteins Homo sapiens R-HSA-264870	0.00458329	0.076222	DBNL;VIM;PLEC	No		EPH-Ephrin signaling Homo sapiens R-HSA-2682334	8.16427e-06	0.000135775	SHB;EPHB4;PTK2;EPHB3;EPHA2	Yes		Regulation of gene expression by Hypoxia-inducible Factor Homo sapiens R-HSA-1234158	0.0951812	1	CA9	Yes	No
Signaling by FGFR1 in disease Homo sapiens R-HSA-5655302	0.0048957	0.0805421	BCR;MYO18A;TRIM24;FGFR1OP;LRRFIP1	No		Golgi Cisternae Pericentriolar Stack Reorganization Homo sapiens R-HSA-162658	8.23529e-06	0.000135484	CDK1;MAPK1;MAPK3	No		Activation of the AP-1 family of transcription factors Homo sapiens R-HSA-450341	0.0951812	1	FOS	Yes	Yes
MAP2K and MAPK activation Homo sapiens R-HSA-5674135	0.0048957	0.0796853	MAP2K2;ARAF;MAPK1;ARRB1;MARK3	No		Signaling by ERBB2 Homo sapiens R-HSA-1227986	8.68029e-06	0.000141286	ERBB3;SHC1;GAB1;PTK6	Yes		Interleukin receptor SHC signaling Homo sapiens R-HSA-912526	0.0984105	1	DUSP4;INPP5D;NRG1;DUSP9;DUSP6	Yes	Yes
Post-Elongation Processing of Intronless pre-mRNA Homo sapiens R-HSA-112297	0.00495052	0.0797294	FIP1L1;PCF11;CPSF2;PAPOLA	No		p130Cas linkage to MAPK signaling for integrins Homo sapiens R-HSA-372708	1.02729e-05	0.000165448	TLN1;PTK2;BCAR1	No		Activated TLR4 signalling Homo sapiens R-HSA-166054	0.101081	1	DUSP4;FOS;DUSP6	Yes	Yes
Processing of Capped Intronless Pre-mRNA Homo sapiens R-HSA-75067	0.00495052	0.0788988	FIP1L1;PCF11;CPSF2;PAPOLA	No		Spry regulation of FGF signaling Homo sapiens R-HSA-1295596	1.26176e-05	0.000201093	MAPK1;PTPN11;MAPK3	No		ECM proteoglycans Homo sapiens R-HSA-3000178	0.103931	1	BCAN;FMOD	No	No
Translation Homo sapiens R-HSA-72766	0.00517175	0.081575	EEF1B2;EIF5B;EIF3K;RPS6;EIF4EBP1;SEC61B;EIF2S2;EIF4B;EIF3A;EIF4G1;EIF3B	No		GPVI-mediated activation cascade Homo sapiens R-HSA-114604	1.67678e-05	0.000264482	SYK;SHC1;PIK3R2;PTPN11	No		Transport of organic anions Homo sapiens R-HSA-879518	0.104189	1	SLCO3A1	No	No
Signaling by NOTCH1 Homo sapiens R-HSA-1980143	0.00522607	0.0815908	NCOR2;HDAC2;TLE1;SNW1;HDAC1;EP300;ARRB1	Yes		Tie2 Signaling Homo sapiens R-HSA-210993	1.831e-05	0.00028586	SHC1;PTPN11;PIK3R2	No		Dermatan sulfate biosynthesis Homo sapiens R-HSA-2022923	0.104189	1	BCAN	No	No
RAF activation Homo sapiens R-HSA-5673000	0.00575832	0.0889923	MAP2K2;ARAF;PPP2R5D;MARK3	No		Diseases of signal transduction Homo sapiens R-HSA-5663202	1.91508e-05	0.000295967	ERBB3;SHC1;GAB1;FRS2;PIK3R2;PTPN11;FGFR2	Yes		Tryptophan catabolism Homo sapiens R-HSA-71240	0.104189	1	AADAT	No	No
Negative regulation of MAPK pathway Homo sapiens R-HSA-5675221	0.00611676	0.0935865	MAP2K2;ARAF;MAPK1;PPP2R5D;MARK3	Yes		Fcgamma receptor (FCGR) dependent phagocytosis Homo sapiens R-HSA-2029480	2.54132e-05	0.000388821	SYK;MAPK1;PIK3R2;PTK2;MAPK3	No		Highly calcium permeable postsynaptic nicotinic acetylcholine receptors Homo sapiens R-HSA-629594	0.104189	1	CHRNA4	No	No
Downstream signal transduction Homo sapiens R-HSA-186763	0.00620332	0.0939711	GSK3A;MAP2K2;IRS1;BAD;ARAF;ARRB1;PPP2R5D;PTK2;PRKAR1B;AKT1S1;ERBB2;NCK2;AKT1;PSMD1;RAPGEF2;MAPK1;PIP5K1B;RICTOR;MARK3	Yes		ERK/MAPK targets Homo sapiens R-HSA-198753	2.96597e-05	0.0004493	MAPK7;MAPK1;MAPK3	Yes		Interleukin-2 signaling Homo sapiens R-HSA-451927	0.107529	1	DUSP4;INPP5D;NRG1;DUSP9;DUSP6	Yes	Yes
Meiotic synapsis Homo sapiens R-HSA-1221632	0.00646398	0.0969596	DIDO1;SUN2;STAG1;LMNA;SYNE2;LMNB1	No		SHC-mediated cascade:FGFR4 Homo sapiens R-HSA-5654719	3.93318e-05	0.000589977	SHC1;PTPN11;FRS2	No		PECAM1 interactions Homo sapiens R-HSA-210990	0.113107	1	INPP5D	No	Yes
Cap-dependent Translation Initiation Homo sapiens R-HSA-72737	0.00657904	0.0977276	EIF5B;EIF3K;RPS6;EIF4EBP1;EIF2S2;EIF4B;EIF3A;EIF4G1;EIF3B	No		Signaling by PTK6 Homo sapiens R-HSA-8848021	4.25853e-05	0.000632578	ERBB3;PXN;PTK6;BCAR1	Yes		Keratan sulfate degradation Homo sapiens R-HSA-2022857	0.113107	1	FMOD	No	No
Eukaryotic Translation Initiation Homo sapiens R-HSA-72613	0.00657904	0.0967879	EIF5B;EIF3K;RPS6;EIF4EBP1;EIF2S2;EIF4B;EIF3A;EIF4G1;EIF3B	No		Nuclear Events (kinase and transcription factor activation) Homo sapiens R-HSA-198725	4.48581e-05	0.000659932	MAPK7;MAPK1;MAPK3	Yes		TP53 Regulates Transcription of Death Receptors and Ligands Homo sapiens R-HSA-6803211	0.113107	1	TNFRSF10D	No	No
Early Phase of HIV Life Cycle Homo sapiens R-HSA-162594	0.00725822	0.105763	HMGA1;PSIP1;CXCR4	No		PTK6 Regulates RHO GTPases, RAS GTPase and MAP kinases Homo sapiens R-HSA-8849471	5.73872e-05	0.000836214	PXN;PTK6;BCAR1	No		Lysine catabolism Homo sapiens R-HSA-71064	0.113107	1	AADAT	No	No
Golgi Cisternae Pericentriolar Stack Reorganization Homo sapiens R-HSA-162658	0.00725822	0.104765	GORASP2;CDK1;MAPK1	No		Adaptive Immune System Homo sapiens R-HSA-1280218	6.04388e-05	0.000872371	SYK;ERBB3;SHC1;GAB1;MAPK1;FRS2;PIK3R2;PTPN11;FGFR2;MAPK3	Yes		Presynaptic nicotinic acetylcholine receptors Homo sapiens R-HSA-622323	0.113107	1	CHRNA4	No	No
Activation of Rac Homo sapiens R-HSA-428540	0.00725822	0.103786	PAK1;NCK2;PAK4	No		Senescence-Associated Secretory Phenotype (SASP) Homo sapiens R-HSA-2559582	7.35845e-05	0.00105219	HIST1H4A;MAPK7;MAPK1;MAPK3	Yes		Inhibition of replication initiation of damaged DNA by RB1/E2F1 Homo sapiens R-HSA-113501	0.113107	1	RB1	No	No
RNA Polymerase I, RNA Polymerase III, and Mitochondrial Transcription Homo sapiens R-HSA-504046	0.00735146	0.104146	CDK7;HDAC2;NFIX;HDAC1;NFIB;NFIC;CHD4;ERCC6;GATAD2A	No		MAPK targets/ Nuclear events mediated by MAP kinases Homo sapiens R-HSA-450282	8.88774e-05	0.0012591	MAPK7;MAPK1;MAPK3	Yes		Interleukin-3, 5 and GM-CSF signaling Homo sapiens R-HSA-512988	0.119839	1	DUSP4;INPP5D;NRG1;DUSP9;DUSP6	Yes	Yes
Deactivation of the beta-catenin transactivating complex Homo sapiens R-HSA-3769402	0.00753729	0.105799	TLE1;HDAC1;CHD8;SOX13;AKT1	No		Signaling by Rho GTPases Homo sapiens R-HSA-194315	8.89633e-05	0.00124875	HIST1H4A;CTTN;MAPK1;PIK3R2;PTK2;ARHGAP12;MAPK3	Yes		Facilitative Na+-independent glucose transporters Homo sapiens R-HSA-428790	0.121937	1	SLC2A5	No	No
RORA activates gene expression Homo sapiens R-HSA-1368082	0.00762721	0.106087	MED1;TGS1;EP300;SIRT1	Yes		Negative feedback regulation of MAPK pathway Homo sapiens R-HSA-5674499	0.000123053	0.00171156	MAPK1;MAPK3	No		ERBB2 Activates PTK6 Signaling Homo sapiens R-HSA-8847993	0.121937	1	NRG1	Yes	Yes
APOBEC3G mediated resistance to HIV-1 infection Homo sapiens R-HSA-180689	0.0081614	0.112495	HMGA1;PSIP1	No		EPHA-mediated growth cone collapse Homo sapiens R-HSA-3928663	0.000129922	0.00179081	SHB;PTK2;EPHA2	Yes		Downregulation of ERBB2:ERBB3 signaling Homo sapiens R-HSA-1358803	0.121937	1	NRG1	Yes	Yes
LRR FLII-interacting protein 1 (LRRFIP1) activates type I IFN production Homo sapiens R-HSA-3134973	0.0081614	0.111491	EP300;LRRFIP1	No		RHO GTPases Activate WASPs and WAVEs Homo sapiens R-HSA-5663213	0.000154383	0.00210899	MAPK1;PTK2;MAPK3	No		Toll Like Receptor 4 (TLR4) Cascade Homo sapiens R-HSA-166016	0.122142	1	DUSP4;FOS;DUSP6	Yes	Yes
G2/M DNA replication checkpoint Homo sapiens R-HSA-69478	0.0081614	0.110504	WEE1;CDK1	No		Apoptotic cleavage of cellular proteins Homo sapiens R-HSA-111465	0.00016766	0.00227009	DSP;PTK2;TJP2	No		Cell-cell junction organization Homo sapiens R-HSA-421270	0.123334	1	CLDN10;CDH11	Yes	Yes
Translocation of GLUT4 to the plasma membrane Homo sapiens R-HSA-1445148	0.00828437	0.111185	C2CD5;TBC1D4;RALGAPA2;PRKAG2;AKT1;EXOC1	No		NrCAM interactions Homo sapiens R-HSA-447038	0.000171954	0.0023078	DLG1;DLG3	No		G alpha (q) signalling events Homo sapiens R-HSA-416476	0.123518	1	EDNRB;GRK5;KISS1R;QRFPR	No	Yes
ERCC6 (CSB) and EHMT2 (G9a) positively regulate rRNA expression Homo sapiens R-HSA-427389	0.00832713	0.110787	HDAC2;HDAC1;CHD4;ERCC6;GATAD2A	No		L1CAM interactions Homo sapiens R-HSA-373760	0.000173391	0.00230685	DLG1;DLG3;MAPK1;MAPK3	Yes		SLC-mediated transmembrane transport Homo sapiens R-HSA-425407	0.129852	1	SLCO3A1;SLC1A1;SLC2A5;SLC16A3;HK2	Yes	No
Centrosome maturation Homo sapiens R-HSA-380287	0.00863195	0.113852	DYNC1I2;PCM1;NUMA1;NDE1;CDK1;FGFR1OP;CLASP1	No		Regulation of actin dynamics for phagocytic cup formation Homo sapiens R-HSA-2029482	0.00018046	0.0023802	SYK;MAPK1;PTK2;MAPK3	No		Circadian Clock Homo sapiens R-HSA-400253	0.129985	1	BHLHE40;PPARGC1A	Yes	No
Recruitment of mitotic centrosome proteins and complexes Homo sapiens R-HSA-380270	0.00863195	0.112879	DYNC1I2;PCM1;NUMA1;NDE1;CDK1;FGFR1OP;CLASP1	No		MyD88-independent TLR3/TLR4 cascade Homo sapiens R-HSA-166166	0.00018046	0.00235986	MAPK7;MAPK1;PTPN11;MAPK3	Yes		Bile salt and organic anion SLC transporters Homo sapiens R-HSA-425471	0.130679	1	SLC16A3	No	No
Separation of Sister Chromatids Homo sapiens R-HSA-2467813	0.00863796	0.112001	RANBP2;CLIP1;STAG1;CENPF;INCENP;RCC2;NDE1;PSMD1;PPP2R5D;PDS5B;CLASP1	No		Toll Like Receptor 3 (TLR3) Cascade Homo sapiens R-HSA-168164	0.00018046	0.00233986	MAPK7;MAPK1;PTPN11;MAPK3	Yes		CS/DS degradation Homo sapiens R-HSA-2024101	0.130679	1	BCAN	No	No
TP53 Regulates Transcription of DNA Repair Genes Homo sapiens R-HSA-6796648	0.0089655	0.115271	MDC1;CDK7;POLR2A;CDK12;GTF2F1;CDK13	Yes		TRIF-mediated TLR3/TLR4 signaling Homo sapiens R-HSA-937061	0.00018046	0.0023202	MAPK7;MAPK1;PTPN11;MAPK3	Yes		Lysosphingolipid and LPA receptors Homo sapiens R-HSA-419408	0.130679	1	S1PR2	No	No
Cell death signalling via NRAGE, NRIF and NADE Homo sapiens R-HSA-204998	0.0089655	0.11431	ARHGEF11;BAD;ARHGEF16;ARHGEF2;AATF;SQSTM1	No		MAP2K and MAPK activation Homo sapiens R-HSA-5674135	0.000181657	0.00231612	MAPK1;TLN1;MAPK3	No		Synthesis of bile acids and bile salts via 24-hydroxycholesterol Homo sapiens R-HSA-193775	0.130679	1	AKR1C2	No	No
HIV Life Cycle Homo sapiens R-HSA-162587	0.00898214	0.113576	NUP214;RANBP2;RANBP1;CDK7;POLR2A;HMGA1;NEDD4L;PSIP1;CXCR4;GTF2F1	No		Cell surface interactions at the vascular wall Homo sapiens R-HSA-202733	0.000210829	0.00266585	SHC1;SIRPA;PIK3R2;PTPN11	Yes		Activation of Nicotinic Acetylcholine Receptors Homo sapiens R-HSA-629602	0.130679	1	CHRNA4	No	No
Downstream signaling of activated FGFR2 Homo sapiens R-HSA-5654696	0.00908032	0.113876	GSK3A;MAP2K2;IRS1;BAD;ARAF;ARRB1;PPP2R5D;PTK2;PRKAR1B;AKT1S1;ERBB2;AKT1;PSMD1;RAPGEF2;MAPK1;PIP5K1B;RICTOR;MARK3	Yes		EPHB-mediated forward signaling Homo sapiens R-HSA-3928662	0.000245179	0.00307479	EPHB4;PTK2;EPHB3	No		Postsynaptic nicotinic acetylcholine receptors Homo sapiens R-HSA-622327	0.130679	1	CHRNA4	No	No
Downstream signaling of activated FGFR4 Homo sapiens R-HSA-5654716	0.00908032	0.11295	GSK3A;MAP2K2;IRS1;BAD;ARAF;ARRB1;PPP2R5D;PTK2;PRKAR1B;AKT1S1;ERBB2;AKT1;PSMD1;RAPGEF2;MAPK1;PIP5K1B;RICTOR;MARK3	Yes		Signaling by FGFR2 in disease Homo sapiens R-HSA-5655253	0.000263026	0.00327179	GAB1;FRS2;FGFR2	No		Acetylcholine Binding And Downstream Events Homo sapiens R-HSA-181431	0.130679	1	CHRNA4	No	No
Downstream signaling of activated FGFR3 Homo sapiens R-HSA-5654708	0.00908032	0.112039	GSK3A;MAP2K2;IRS1;BAD;ARAF;ARRB1;PPP2R5D;PTK2;PRKAR1B;AKT1S1;ERBB2;AKT1;PSMD1;RAPGEF2;MAPK1;PIP5K1B;RICTOR;MARK3	Yes		Mitotic Prophase Homo sapiens R-HSA-68875	0.000263059	0.00324581	HIST1H4A;CDK1;MAPK1;MAPK3	Yes		Recycling of bile acids and salts Homo sapiens R-HSA-159418	0.139335	1	ABCC3	No	No
SUMOylation of DNA replication proteins Homo sapiens R-HSA-4615885	0.0091725	0.112271	RANBP2;NUP214;TOP2B;INCENP;TOP1	No		Activated TLR4 signalling Homo sapiens R-HSA-166054	0.000313207	0.00383365	MAPK7;MAPK1;PTPN11;MAPK3	Yes		Synthesis of bile acids and bile salts via 27-hydroxycholesterol Homo sapiens R-HSA-193807	0.139335	1	AKR1C2	No	No
Regulation of HSF1-mediated heat shock response Homo sapiens R-HSA-3371453	0.00922649	0.112036	NUP214;RANBP2;BAG3;ST13;MAPK1;SIRT1;CCAR2	Yes		EPH-ephrin mediated repulsion of cells Homo sapiens R-HSA-3928665	0.000364864	0.00443049	EPHB4;EPHB3;EPHA2	Yes		ERBB2 Regulates Cell Motility Homo sapiens R-HSA-6785631	0.139335	1	NRG1	Yes	Yes
Signaling by EGFR Homo sapiens R-HSA-177929	0.00933852	0.112503	GSK3A;MAP2K2;IRS1;BAD;ARAF;ARRB1;PPP2R5D;EPS15L1;PTK2;PRKAR1B;AKT1S1;ERBB2;AKT1;PSMD1;RAPGEF2;MAPK1;PIP5K1B;RICTOR;MARK3	Yes		Netrin mediated repulsion signals Homo sapiens R-HSA-418886	0.000366418	0.00441432	PTPN11;PTK2	No		Transmembrane transport of small molecules Homo sapiens R-HSA-382551	0.139405	1	ABCC3;BEST4;SLCO3A1;TUSC3;SLC1A1;SLC2A5;SLC16A3;HK2;ADD2	Yes	Yes
Signaling by FGFR4 Homo sapiens R-HSA-5654743	0.00991048	0.118461	GSK3A;MAP2K2;IRS1;BAD;ARAF;ARRB1;PPP2R5D;PTK2;PRKAR1B;AKT1S1;ERBB2;AKT1;PSMD1;RAPGEF2;MAPK1;PIP5K1B;RICTOR;MARK3	Yes		Activation of Ca-permeable Kainate Receptor Homo sapiens R-HSA-451308	0.000366418	0.00437983	DLG1;DLG3	No		O-linked glycosylation of mucins Homo sapiens R-HSA-913709	0.140112	1	GCNT3;CHST4	No	No
Downstream signaling of activated FGFR1 Homo sapiens R-HSA-5654687	0.00991048	0.117543	GSK3A;MAP2K2;IRS1;BAD;ARAF;ARRB1;PPP2R5D;PTK2;PRKAR1B;AKT1S1;ERBB2;AKT1;PSMD1;RAPGEF2;MAPK1;PIP5K1B;RICTOR;MARK3	Yes		Ionotropic activity of Kainate Receptors Homo sapiens R-HSA-451306	0.000366418	0.00434588	DLG1;DLG3	No		Cell-Cell communication Homo sapiens R-HSA-1500931	0.142336	1	CLDN10;KIRREL;CDH11	Yes	Yes
NRAGE signals death through JNK Homo sapiens R-HSA-193648	0.0100752	0.118577	ARHGEF11;BAD;ARHGEF16;ARHGEF2;AATF	No		Signaling by FGFR3 fusions in cancer Homo sapiens R-HSA-8853334	0.000366418	0.00431245	GAB1;FRS2	No		Semaphorin interactions Homo sapiens R-HSA-373755	0.143524	1	DPYSL4;MYL9	Yes	Yes
Rho GTPase cycle Homo sapiens R-HSA-194840	0.0100877	0.117819	BCR;ARHGEF11;ARHGAP32;RALBP1;ARHGEF16;ARHGAP1;ARHGAP17;ARHGEF2;ARHGAP12	Yes		Activation of the AP-1 family of transcription factors Homo sapiens R-HSA-450341	0.000366418	0.00427953	MAPK1;MAPK3	Yes		Integrin cell surface interactions Homo sapiens R-HSA-216083	0.143524	1	COL23A1;ICAM2	Yes	No
Signaling by FGFR3 Homo sapiens R-HSA-5654741	0.0102003	0.118231	GSK3A;MAP2K2;IRS1;BAD;ARAF;ARRB1;PPP2R5D;PTK2;PRKAR1B;AKT1S1;ERBB2;AKT1;PSMD1;RAPGEF2;MAPK1;PIP5K1B;RICTOR;MARK3	Yes		Toll Like Receptor 4 (TLR4) Cascade Homo sapiens R-HSA-166016	0.000433519	0.00502487	MAPK7;MAPK1;PTPN11;MAPK3	Yes		Signaling by PTK6 Homo sapiens R-HSA-8848021	0.143524	1	CCND1;NRG1	Yes	Yes
Developmental Biology Homo sapiens R-HSA-1266738	0.010247	0.117879	IRS1;ARAF;MED19;ARRB1;PAK1;POLR2A;DPYSL2;TGS1;DPYSL3;CFL1;RPS6KA1;ERBB2;NCK2;CTNNA1;PSMD1;AKT1;EP300;MAPK1;CTNNA2;MARK3;GIT1;CLASP1;PAK4;FARP2;CAP1;SUZ12;ARHGEF11;MED1;MAP2K2;PPP2R5D;ANK3;PTK2;NCOR2;ENAH;RAPGEF2	Yes		Apoptotic execution phase Homo sapiens R-HSA-75153	0.000436609	0.00502264	DSP;PTK2;TJP2	No		Signaling by EGFR Homo sapiens R-HSA-177929	0.14391	1	DUSP4;NRG1;SPRY1;DUSP9;DUSP6;IER3	Yes	Yes
Axon guidance Homo sapiens R-HSA-422475	0.0104858	0.119726	IRS1;ARAF;ARRB1;PAK1;DPYSL2;DPYSL3;CFL1;RPS6KA1;ERBB2;NCK2;PSMD1;MAPK1;MARK3;GIT1;CLASP1;PAK4;FARP2;CAP1;ARHGEF11;MAP2K2;PPP2R5D;ANK3;PTK2;ENAH;RAPGEF2	Yes		Apoptotic cleavage of cell adhesion proteins Homo sapiens R-HSA-351906	0.00044701	0.00510391	DSP;TJP2	No		Amyloid fiber formation Homo sapiens R-HSA-977225	0.146955	1	TGFBI;LYZ	No	Yes
DNA Repair Homo sapiens R-HSA-73894	0.0106958	0.121219	MDC1;USP10;BAZ1B;RNF4;RAD23B;UNG;BABAM1;CDK7;POLR2A;EP300;ERCC5;TP53BP1;CLSPN;ERCC6;KPNA2;DTL	No		Interleukin-6 signaling Homo sapiens R-HSA-1059683	0.00044701	0.00506611	PTPN11;TYK2	No		Cyclin E associated events during G1/S transition Homo sapiens R-HSA-69202	0.146955	1	RB1;CCND1	Yes	Yes
Signaling by FGFR1 Homo sapiens R-HSA-5654736	0.0111105	0.124993	GSK3A;MAP2K2;IRS1;BAD;ARAF;ARRB1;PPP2R5D;PTK2;PRKAR1B;AKT1S1;ERBB2;AKT1;PSMD1;RAPGEF2;MAPK1;PIP5K1B;RICTOR;MARK3	Yes		Signaling by FGFR4 in disease Homo sapiens R-HSA-5655291	0.00044701	0.00502886	GAB1;FRS2	No		CRMPs in Sema3A signaling Homo sapiens R-HSA-399956	0.147905	1	DPYSL4	Yes	No
Signaling by PDGF Homo sapiens R-HSA-186797	0.0119522	0.13348	GSK3A;MAP2K2;IRS1;BAD;ARAF;ARRB1;PPP2R5D;PTK2;PRKAR1B;AKT1S1;ERBB2;NCK2;AKT1;PSMD1;RAPGEF2;MAPK1;PIP5K1B;RICTOR;MARK3	Yes		ERBB2 Activates PTK6 Signaling Homo sapiens R-HSA-8847993	0.000631582	0.00705343	ERBB3;PTK6	Yes		RHO GTPases activate CIT Homo sapiens R-HSA-5625900	0.147905	1	MYL9	No	No
Negative feedback regulation of MAPK pathway Homo sapiens R-HSA-5674499	0.0120043	0.133092	MAP2K2;MAPK1	No		Advanced glycosylation endproduct receptor signaling Homo sapiens R-HSA-879415	0.000631582	0.00700232	MAPK1;MAPK3	No		PI3K events in ERBB2 signaling Homo sapiens R-HSA-1963642	0.147905	1	NRG1	Yes	Yes
RSK activation Homo sapiens R-HSA-444257	0.0120043	0.132134	RPS6KA1;MAPK1	No		MAP kinase activation in TLR cascade Homo sapiens R-HSA-450294	0.000704303	0.00775241	MAPK7;MAPK1;MAPK3	Yes		GRB2 events in ERBB2 signaling Homo sapiens R-HSA-1963640	0.147905	1	NRG1	Yes	No
p75NTR negatively regulates cell cycle via SC1 Homo sapiens R-HSA-193670	0.0120043	0.13119	HDAC2;HDAC1	No		Toll-Like Receptors Cascades Homo sapiens R-HSA-168898	0.000727919	0.00795512	MAPK7;MAPK1;PTPN11;MAPK3	Yes		Cyclin A:Cdk2-associated events at S phase entry Homo sapiens R-HSA-69656	0.150402	1	RB1;CCND1	Yes	Yes
KSRP (KHSRP) binds and destabilizes mRNA Homo sapiens R-HSA-450604	0.0127002	0.137811	PARN;AKT1;DCP2	No		Signaling by FGFR in disease Homo sapiens R-HSA-1226099	0.0008123	0.00881432	GAB1;FRS2;FGFR2	No		MAPK family signaling cascades Homo sapiens R-HSA-5683057	0.154095	1	DUSP4;NRG1;DUSP9;ETV4;DUSP6	Yes	Yes
Formation of Senescence-Associated Heterochromatin Foci (SAHF) Homo sapiens R-HSA-2559584	0.0127002	0.13684	HMGA1;HIST1H1E;LMNB1	Yes		GRB2:SOS provides linkage to MAPK signaling for Integrins Homo sapiens R-HSA-354194	0.000847044	0.0091266	TLN1;PTK2	No		Signaling by PDGF Homo sapiens R-HSA-186797	0.156154	1	DUSP4;COL6A2;NRG1;DUSP9;DUSP6;IER3	Yes	Yes
Unfolded Protein Response (UPR) Homo sapiens R-HSA-381119	0.0134395	0.143794	GSK3A;LMNA;GFPT1;PARN;HDGF;SEC61B;DCP2	No		Signaling by EGFRvIII in Cancer Homo sapiens R-HSA-5637812	0.000847044	0.00906278	SHC1;GAB1	No		RHO GTPases Activate ROCKs Homo sapiens R-HSA-5627117	0.15639	1	MYL9	No	No
PI3K/AKT Signaling in Cancer Homo sapiens R-HSA-2219528	0.0134395	0.142795	GSK3A;IRS1;BAD;AKT1S1;ERBB2;AKT1;RICTOR	Yes		Constitutive Signaling by EGFRvIII Homo sapiens R-HSA-5637810	0.000847044	0.00899984	SHC1;GAB1	No		Chylomicron-mediated lipid transport Homo sapiens R-HSA-174800	0.15639	1	LDLR	No	No
GTP hydrolysis and joining of the 60S ribosomal subunit Homo sapiens R-HSA-72706	0.0137856	0.145462	EIF5B;EIF3K;RPS6;EIF2S2;EIF4B;EIF3A;EIF4G1;EIF3B	No		RHO GTPase Effectors Homo sapiens R-HSA-195258	0.000855673	0.00902882	HIST1H4A;CTTN;MAPK1;PTK2;MAPK3	Yes		Digestion of dietary lipid Homo sapiens R-HSA-192456	0.15639	1	LIPG	No	No
DAP12 signaling Homo sapiens R-HSA-2424491	0.0138558	0.145201	GSK3A;MAP2K2;IRS1;BAD;ARAF;ARRB1;PPP2R5D;PTK2;PRKAR1B;AKT1S1;ERBB2;AKT1;PSMD1;RAPGEF2;MAPK1;PIP5K1B;RICTOR;MARK3	Yes		PI3K events in ERBB2 signaling Homo sapiens R-HSA-1963642	0.000966248	0.0101258	ERBB3;GAB1	Yes		Formation of Senescence-Associated Heterochromatin Foci (SAHF) Homo sapiens R-HSA-2559584	0.15639	1	RB1	Yes	No
Vpr-mediated nuclear import of PICs Homo sapiens R-HSA-180910	0.0139255	0.144939	RANBP2;NUP214;HMGA1;PSIP1	No		Signaling by GPCR Homo sapiens R-HSA-372790	0.00107835	0.0112236	MAPK7;PRKAR1B;ERBB3;SHC1;MAPK1;FRS2;PIK3R2;TLN1;PTK2;FGFR2;MAPK3	Yes		Lipid digestion, mobilization, and transport Homo sapiens R-HSA-73923	0.157343	1	LIPG;LDLR	No	No
VEGFA-VEGFR2 Pathway Homo sapiens R-HSA-4420097	0.014393	0.148792	MAP2K2;IRS1;CTNND1;ARAF;ARRB1;PPP2R5D;PTK2;PAK1;ERBB2;CTNNA1;NCK2;AKT1;PSMD1;RAPGEF2;MAPK1;RICTOR;MARK3	Yes		Disease Homo sapiens R-HSA-1643685	0.00110759	0.0114501	ERBB3;SHC1;VTA1;GAB1;FRS2;PIK3R2;PTPN11;FGFR2	Yes		FCERI mediated MAPK activation Homo sapiens R-HSA-2871796	0.162035	1	DUSP4;NRG1;FOS;DUSP9;DUSP6	Yes	Yes
HIV Infection Homo sapiens R-HSA-162906	0.0147209	0.151161	NUP214;RANBP2;RANBP1;NPM1;HMGA1;NEDD4L;CXCR4;PSIP1;GTF2F1;CDK7;POLR2A;PACS1;PSMD1	No		TRAF6 Mediated Induction of proinflammatory cytokines Homo sapiens R-HSA-168180	0.00119764	0.0122979	MAPK7;MAPK1;MAPK3	Yes		Toll-Like Receptors Cascades Homo sapiens R-HSA-168898	0.163552	1	DUSP4;FOS;DUSP6	Yes	Yes
NGF signalling via TRKA from the plasma membrane Homo sapiens R-HSA-187037	0.0155052	0.158153	GSK3A;MAP2K2;IRS1;BAD;ARAF;ARRB1;PPP2R5D;PTK2;PRKAR1B;RPS6KA1;AKT1S1;ERBB2;AKT1;PSMD1;RAPGEF2;MAPK1;PIP5K1B;RICTOR;MARK3	Yes		Cellular Senescence Homo sapiens R-HSA-2559583	0.00122397	0.0124845	HIST1H4A;MAPK7;MAPK1;MAPK3	Yes		CD22 mediated BCR regulation Homo sapiens R-HSA-5690714	0.164791	1	CD79B	No	No
Formation of the ternary complex, and subsequently, the 43S complex Homo sapiens R-HSA-72695	0.0155078	0.157132	EIF3K;RPS6;EIF2S2;EIF3A;EIF3B	No		Regulation of signaling by CBL Homo sapiens R-HSA-912631	0.00122739	0.0124364	SYK;PIK3R2	No		SHC1 events in ERBB2 signaling Homo sapiens R-HSA-1250196	0.164791	1	NRG1	Yes	Yes
Cell-Cell communication Homo sapiens R-HSA-1500931	0.0155431	0.156454	PAK1;ITGB4;CTNND1;NCK2;CTNNA1;PARVA;F11R;PTK2;PLEC	Yes		SHC1 events in ERBB2 signaling Homo sapiens R-HSA-1250196	0.00122739	0.0123546	ERBB3;SHC1	Yes		Defective B3GALT6 causes EDSP2 and SEMDJL1 Homo sapiens R-HSA-4420332	0.173109	1	BCAN	No	No
Loss of Nlp from mitotic centrosomes Homo sapiens R-HSA-380259	0.0159173	0.159173	DYNC1I2;PCM1;NDE1;CDK1;FGFR1OP;CLASP1	No		Ephrin signaling Homo sapiens R-HSA-3928664	0.00136923	0.0136923	EPHB4;EPHB3	No		Defective B4GALT7 causes EDS, progeroid type Homo sapiens R-HSA-3560783	0.173109	1	BCAN	No	No
Loss of proteins required for interphase microtubule organization?from the centrosome Homo sapiens R-HSA-380284	0.0159173	0.158139	DYNC1I2;PCM1;NDE1;CDK1;FGFR1OP;CLASP1	No		Constitutive Signaling by Ligand-Responsive EGFR Cancer Variants Homo sapiens R-HSA-1236382	0.00136923	0.0136034	SHC1;GAB1	No		Defective B3GAT3 causes JDSSDHD Homo sapiens R-HSA-3560801	0.173109	1	BCAN	No	No
2-LTR circle formation Homo sapiens R-HSA-164843	0.0164805	0.162678	HMGA1;PSIP1	No		Signaling by Ligand-Responsive EGFR Variants in Cancer Homo sapiens R-HSA-5637815	0.00136923	0.0135157	SHC1;GAB1	No		Chondroitin sulfate biosynthesis Homo sapiens R-HSA-2022870	0.181344	1	BCAN	No	No
Clearance of Nuclear Envelope Membranes from Chromatin Homo sapiens R-HSA-2993913	0.0164805	0.161635	LEMD2;TMPO	No		Signaling by EGFR in Cancer Homo sapiens R-HSA-1643713	0.00136923	0.013429	SHC1;GAB1	No		Metabolism of vitamins and cofactors Homo sapiens R-HSA-196854	0.183147	1	TPK1;SLC23A1;LDLR	Yes	No
Signaling by SCF-KIT Homo sapiens R-HSA-1433557	0.016512	0.160913	GSK3A;MAP2K2;IRS1;BAD;ARAF;ARRB1;PPP2R5D;PTK2;AKT1S1;ERBB2;AKT1;PSMD1;RAPGEF2;MAPK1;PIP5K1B;RICTOR;MARK3	Yes		Signal transduction by L1 Homo sapiens R-HSA-445144	0.00167527	0.0163258	MAPK1;MAPK3	No		Regulation of FZD by ubiquitination Homo sapiens R-HSA-4641263	0.189498	1	FZD8	No	No
Ephrin signaling Homo sapiens R-HSA-3928664	0.0173281	0.167797	PAK1;NCK2;GIT1	No		Toll Like Receptor 10 (TLR10) Cascade Homo sapiens R-HSA-168142	0.00174231	0.0168717	MAPK7;MAPK1;MAPK3	Yes		CD209 (DC-SIGN) signaling Homo sapiens R-HSA-5621575	0.189498	1	ICAM2	Yes	No
Signaling by VEGF Homo sapiens R-HSA-194138	0.0178948	0.172195	MAP2K2;IRS1;CTNND1;ARAF;ARRB1;PPP2R5D;PTK2;PAK1;ERBB2;CTNNA1;NCK2;AKT1;PSMD1;RAPGEF2;MAPK1;RICTOR;MARK3	Yes		Toll Like Receptor 5 (TLR5) Cascade Homo sapiens R-HSA-168176	0.00174231	0.0167656	MAPK7;MAPK1;MAPK3	Yes		RHO GTPases activate PAKs Homo sapiens R-HSA-5627123	0.189498	1	MYL9	Yes	Yes
Interactions of Rev with host cellular proteins Homo sapiens R-HSA-177243	0.0189266	0.180985	RANBP2;NUP214;RANBP1;NPM1	No		MyD88 cascade initiated on plasma membrane Homo sapiens R-HSA-975871	0.00174231	0.0166608	MAPK7;MAPK1;MAPK3	Yes		Regulation of Insulin-like Growth Factor (IGF) transport and uptake by Insulin-like Growth Factor Binding Proteins (IGFBPs) Homo sapiens R-HSA-381426	0.189498	1	IGFBP5	Yes	No
Interactions of Vpr with host cellular proteins Homo sapiens R-HSA-176033	0.0189266	0.179861	RANBP2;NUP214;HMGA1;PSIP1	No		TRAF6 mediated induction of NFkB and MAP kinases upon TLR7/8 or 9 activation Homo sapiens R-HSA-975138	0.00180395	0.0171431	MAPK7;MAPK1;MAPK3	Yes		Signal Transduction Homo sapiens R-HSA-162582	0.19256	1	OPRD1;HHIP;ADM;GPR83;RLBP1;SYDE1;SDR16C5;EDNRB;TERT;CCND1;GRK5;KISS1R;S1PR2;QRFPR;LDLR;IER3;DUSP4;PDE4C;FZD8;NRG1;DUSP9;ETV4;DUSP6;DLK1;GAL;COL6A2;MC5R;SPRY1;MYL9	Yes	Yes
AURKA Activation by TPX2 Homo sapiens R-HSA-8854518	0.0192836	0.182123	DYNC1I2;PCM1;NDE1;CDK1;FGFR1OP;CLASP1	No		SALM protein interactions at the synapse Homo sapiens R-HSA-8849932	0.00183937	0.0173718	DLG1;DLG3	No		Signaling by Interleukins Homo sapiens R-HSA-449147	0.196975	1	DUSP4;CSF3R;INPP5D;NRG1;DUSP9;DUSP6	Yes	Yes
XBP1(S) activates chaperone genes Homo sapiens R-HSA-381038	0.0195584	0.183585	GSK3A;LMNA;GFPT1;HDGF;SEC61B	No		Signaling by FGFR3 point mutants in cancer Homo sapiens R-HSA-8853338	0.00183937	0.0172652	GAB1;FRS2	No		Nephrin interactions Homo sapiens R-HSA-373753	0.197571	1	KIRREL	Yes	Yes
Signaling by Hippo Homo sapiens R-HSA-2028269	0.0199488	0.186108	YAP1;TJP1;TJP2	No		Signaling by FGFR3 in disease Homo sapiens R-HSA-5655332	0.00183937	0.0171599	GAB1;FRS2	No		RA biosynthesis pathway Homo sapiens R-HSA-5365859	0.197571	1	SDR16C5	No	No
DAP12 interactions Homo sapiens R-HSA-2172127	0.0204149	0.189302	GSK3A;MAP2K2;IRS1;BAD;ARAF;ARRB1;PPP2R5D;PTK2;PRKAR1B;AKT1S1;ERBB2;AKT1;PSMD1;RAPGEF2;MAPK1;PIP5K1B;RICTOR;MARK3	Yes		MyD88 dependent cascade initiated on endosome Homo sapiens R-HSA-975155	0.00193127	0.0179082	MAPK7;MAPK1;MAPK3	Yes		PI5P, PP2A and IER3 Regulate PI3K/AKT Signaling Homo sapiens R-HSA-6811558	0.200069	1	NRG1;IER3	Yes	Yes
Signaling by TGF-beta Receptor Complex Homo sapiens R-HSA-170834	0.0205056	0.188998	NCOR2;SNW1;HDAC1;NEDD4L;STUB1;F11R	No		Toll Like Receptor 7/8 (TLR7/8) Cascade Homo sapiens R-HSA-168181	0.00193127	0.0178003	MAPK7;MAPK1;MAPK3	Yes		Fc epsilon receptor (FCERI) signaling Homo sapiens R-HSA-2454202	0.201571	1	DUSP4;NRG1;FOS;DUSP9;DUSP6;IER3	Yes	Yes
Golgi Associated Vesicle Biogenesis Homo sapiens R-HSA-432722	0.0210487	0.192841	GAK;CPD;BLOC1S3;ARRB1;AP3B1	No		Cell junction organization Homo sapiens R-HSA-446728	0.00199699	0.0182957	ITGB4;PARD3;PXN	Yes		Class B/2 (Secretin family receptors) Homo sapiens R-HSA-373080	0.203694	1	FZD8;ADM	No	No
ChREBP activates metabolic gene expression Homo sapiens R-HSA-163765	0.0215493	0.196253	ACLY;ACACA	No		Toll Like Receptor 9 (TLR9) Cascade Homo sapiens R-HSA-168138	0.00213256	0.0194215	MAPK7;MAPK1;MAPK3	Yes		The canonical retinoid cycle in rods (twilight vision) Homo sapiens R-HSA-2453902	0.205564	1	RLBP1	No	No
Role of LAT2/NTAL/LAB on calcium mobilization Homo sapiens R-HSA-2730905	0.0219134	0.198387	GSK3A;IRS1;BAD;AKT1S1;ERBB2;AKT1;MAPK1;PIP5K1B;PPP2R5D;RICTOR	Yes		Growth hormone receptor signaling Homo sapiens R-HSA-982772	0.00218952	0.0198223	MAPK1;MAPK3	No		Cholesterol biosynthesis Homo sapiens R-HSA-191273	0.205564	1	MSMO1	No	No
IRE1alpha activates chaperones Homo sapiens R-HSA-381070	0.0226111	0.2035	GSK3A;LMNA;GFPT1;HDGF;SEC61B	No		Oxidative Stress Induced Senescence Homo sapiens R-HSA-2559580	0.00234643	0.0211179	HIST1H4A;MAPK1;MAPK3	Yes		GRB2 events in EGFR signaling Homo sapiens R-HSA-179812	0.206966	1	DUSP4;NRG1;DUSP9;DUSP6	Yes	Yes
Signal transduction by L1 Homo sapiens R-HSA-445144	0.0227754	0.203779	PAK1;MAP2K2;MAPK1	No		Regulation of IFNA signaling Homo sapiens R-HSA-912694	0.00237549	0.0212544	PTPN11;TYK2	No		SHC1 events in EGFR signaling Homo sapiens R-HSA-180336	0.206966	1	DUSP4;NRG1;DUSP9;DUSP6	Yes	Yes
ERK/MAPK targets Homo sapiens R-HSA-198753	0.0227754	0.202595	RPS6KA1;MAPK1;PPP2R5D	Yes		MyD88:Mal cascade initiated on plasma membrane Homo sapiens R-HSA-166058	0.00242056	0.0215318	MAPK7;MAPK1;MAPK3	Yes		SOS-mediated signalling Homo sapiens R-HSA-112412	0.206966	1	DUSP4;NRG1;DUSP9;DUSP6	Yes	Yes
Transport of Mature mRNA Derived from an Intronless Transcript Homo sapiens R-HSA-159231	0.0228047	0.201683	RANBP2;NUP214;FIP1L1;CPSF2	No		Toll Like Receptor TLR1:TLR2 Cascade Homo sapiens R-HSA-168179	0.00242056	0.0214073	MAPK7;MAPK1;MAPK3	Yes		SHC1 events in ERBB4 signaling Homo sapiens R-HSA-1250347	0.206966	1	DUSP4;NRG1;DUSP9;DUSP6	Yes	Yes
Anchoring of the basal body to the plasma membrane Homo sapiens R-HSA-5620912	0.0244636	0.215111	DYNC1I2;PCM1;NDE1;CDK1;FGFR1OP;CLASP1;CEP89	No		Toll Like Receptor TLR6:TLR2 Cascade Homo sapiens R-HSA-168188	0.00242056	0.0212843	MAPK7;MAPK1;MAPK3	Yes		RAF/MAP kinase cascade Homo sapiens R-HSA-5673001	0.206966	1	DUSP4;NRG1;DUSP9;DUSP6	Yes	Yes
Negative epigenetic regulation of rRNA expression Homo sapiens R-HSA-5250941	0.024484	0.21406	DNMT1;HDAC2;CDK7;HDAC1;SAP130;SIRT1	No		Toll Like Receptor 2 (TLR2) Cascade Homo sapiens R-HSA-181438	0.00242056	0.0211626	MAPK7;MAPK1;MAPK3	Yes		FRS-mediated FGFR2 signaling Homo sapiens R-HSA-5654700	0.209029	1	DUSP4;NRG1;DUSP9;DUSP6	Yes	Yes
RNA Polymerase I Promoter Clearance Homo sapiens R-HSA-73854	0.024484	0.212844	HDAC2;CDK7;HDAC1;CHD4;ERCC6;GATAD2A	No		Cellular response to heat stress Homo sapiens R-HSA-3371556	0.00273158	0.0237461	EEF1A1;MAPK1;MAPK3	Yes		FRS-mediated FGFR4 signaling Homo sapiens R-HSA-5654712	0.209029	1	DUSP4;NRG1;DUSP9;DUSP6	Yes	Yes
Membrane Trafficking Homo sapiens R-HSA-199991	0.0246496	0.213073	USP6NL;DYNC1I2;C2CD5;COPA;RALGAPA2;SEC16A;PRKAG2;ARRB1;AP3B1;ANK3;GAK;TJP1;DYNC1LI2;KLC2;VPS51;TBC1D4;CPD;BLOC1S3;AKT1;EXOC1	No		Interleukin-6 family signaling Homo sapiens R-HSA-6783589	0.00276901	0.0239355	PTPN11;TYK2	No		FRS-mediated FGFR3 signaling Homo sapiens R-HSA-5654706	0.209029	1	DUSP4;NRG1;DUSP9;DUSP6	Yes	Yes
Cellular responses to stress Homo sapiens R-HSA-2262752	0.0247723	0.21293	NUP214;RANBP2;SUZ12;ST13;PTGES3;HMGA1;PRKAG2;TSC1;SIRT1;CCAR2;LMNB1;BAG3;RB1CC1;RPS6KA1;AKT1S1;EP300;HIST1H1E;MAPK1	Yes		Ca-dependent events Homo sapiens R-HSA-111996	0.00297647	0.0255843	PRKAR1B;MAPK1	No		FRS-mediated FGFR1 signaling Homo sapiens R-HSA-5654693	0.209029	1	DUSP4;NRG1;DUSP9;DUSP6	Yes	Yes
Transport of Mature mRNAs Derived from Intronless Transcripts Homo sapiens R-HSA-159234	0.0249116	0.212931	RANBP2;NUP214;FIP1L1;CPSF2	No		Activation of Kainate Receptors upon glutamate binding Homo sapiens R-HSA-451326	0.0034126	0.0291691	DLG1;DLG3	No		Cell junction organization Homo sapiens R-HSA-446728	0.210965	1	CLDN10;CDH11	Yes	Yes
Major pathway of rRNA processing in the nucleolus Homo sapiens R-HSA-6791226	0.0254233	0.216098	NOP56;BOP1;NOP58;UTP3;RPS6;XRN2;WDR75;MPHOSPH10;RIOK1;UTP18	No		RNA Polymerase I Promoter Opening Homo sapiens R-HSA-73728	0.0034126	0.0290071	HIST1H4A;MAPK3	No		Glutamate Neurotransmitter Release Cycle Homo sapiens R-HSA-210500	0.213478	1	SLC1A1	No	No
Cyclin A/B1 associated events during G2/M transition Homo sapiens R-HSA-69273	0.0258078	0.218154	WEE1;CDK7;CDK1	No		Thrombin signalling through proteinase activated receptors (PARs) Homo sapiens R-HSA-456926	0.00387671	0.03277	MAPK1;MAPK3	No		Sema4D induced cell migration and growth-cone collapse Homo sapiens R-HSA-416572	0.213478	1	MYL9	Yes	No
Constitutive Signaling by NOTCH1 HD+PEST Domain Mutants Homo sapiens R-HSA-2894862	0.0259567	0.218207	NCOR2;HDAC2;SNW1;HDAC1;EP300	No		Oncogene Induced Senescence Homo sapiens R-HSA-2559585	0.00387671	0.0325899	MAPK1;MAPK3	No		Synthesis of bile acids and bile salts via 7alpha-hydroxycholesterol Homo sapiens R-HSA-193368	0.213478	1	AKR1C2	No	No
Signaling by NOTCH1 in Cancer Homo sapiens R-HSA-2644603	0.0259567	0.217015	NCOR2;HDAC2;SNW1;HDAC1;EP300	No		Gluconeogenesis Homo sapiens R-HSA-70263	0.00387671	0.0324119	ENO1;ENO3	Yes		DARPP-32 events Homo sapiens R-HSA-180024	0.213478	1	PDE4C	Yes	Yes
Signaling by NOTCH1 PEST Domain Mutants in Cancer Homo sapiens R-HSA-2644602	0.0259567	0.215835	NCOR2;HDAC2;SNW1;HDAC1;EP300	No		Glycolysis Homo sapiens R-HSA-70171	0.00387671	0.0322357	ENO1;ENO3	Yes		ARMS-mediated activation Homo sapiens R-HSA-170984	0.215254	1	DUSP4;NRG1;DUSP9;DUSP6	Yes	Yes
Constitutive Signaling by NOTCH1 PEST Domain Mutants Homo sapiens R-HSA-2644606	0.0259567	0.214669	NCOR2;HDAC2;SNW1;HDAC1;EP300	No		Smooth Muscle Contraction Homo sapiens R-HSA-445355	0.00411917	0.0340666	PXN;TLN1	Yes		Signalling to p38 via RIT and RIN Homo sapiens R-HSA-187706	0.215254	1	DUSP4;NRG1;DUSP9;DUSP6	Yes	Yes
Signaling by NOTCH1 HD+PEST Domain Mutants in Cancer Homo sapiens R-HSA-2894858	0.0259567	0.213515	NCOR2;HDAC2;SNW1;HDAC1;EP300	No		Cellular responses to stress Homo sapiens R-HSA-2262752	0.0041832	0.0344102	EEF1A1;HIST1H4A;MAPK7;MAPK1;MAPK3	Yes		Frs2-mediated activation Homo sapiens R-HSA-170968	0.217341	1	DUSP4;NRG1;DUSP9;DUSP6	Yes	Yes
Type I hemidesmosome assembly Homo sapiens R-HSA-446107	0.0271722	0.222318	ITGB4;PLEC	No		Synthesis of PIPs at the plasma membrane Homo sapiens R-HSA-1660499	0.00436849	0.0357422	INPPL1;PIK3R2	Yes		Signaling by GPCR Homo sapiens R-HSA-372790	0.217349	1	DUSP4;OPRD1;PDE4C;FZD8;ADM;GPR83;NRG1;DUSP9;DUSP6;EDNRB;GAL;GRK5;MC5R;KISS1R;S1PR2;QRFPR	Yes	Yes
Cohesin Loading onto Chromatin Homo sapiens R-HSA-2470946	0.0271722	0.221135	STAG1;PDS5B	No		Signaling by FGFR1 in disease Homo sapiens R-HSA-5655302	0.00543376	0.0442215	GAB1;FRS2	No		MAPK1/MAPK3 signaling Homo sapiens R-HSA-5684996	0.219433	1	DUSP4;NRG1;DUSP9;DUSP6	Yes	Yes
Integration of provirus Homo sapiens R-HSA-162592	0.0271722	0.219965	HMGA1;PSIP1	No		Negative regulation of MAPK pathway Homo sapiens R-HSA-5675221	0.0060066	0.0486248	MAPK1;MAPK3	Yes		Basigin interactions Homo sapiens R-HSA-210991	0.221313	1	SLC16A3	No	No
MAPK1 (ERK2) activation Homo sapiens R-HSA-112411	0.0271722	0.218808	MAP2K2;MAPK1	No		Condensation of Prophase Chromosomes Homo sapiens R-HSA-2299718	0.00630293	0.0507552	HIST1H4A;CDK1	Yes		Synthesis of IP3 and IP4 in the cytosol Homo sapiens R-HSA-1855204	0.221313	1	INPP5D	No	Yes
Role of Abl in Robo-Slit signaling Homo sapiens R-HSA-428890	0.0271722	0.217662	CAP1;CLASP1	No		Netrin-1 signaling Homo sapiens R-HSA-373752	0.00660582	0.0529157	PTPN11;PTK2	No		Prolonged ERK activation events Homo sapiens R-HSA-169893	0.22153	1	DUSP4;NRG1;DUSP9;DUSP6	Yes	Yes
Downstream signaling events of B Cell Receptor (BCR) Homo sapiens R-HSA-1168372	0.0272287	0.216979	GSK3A;IRS1;BAD;AKT1S1;ERBB2;AKT1;PSMD1;MAPK1;PIP5K1B;PPP2R5D;RICTOR	Yes		PLC beta mediated events Homo sapiens R-HSA-112043	0.00723111	0.0576229	PRKAR1B;MAPK1	No		Signaling by SCF-KIT Homo sapiens R-HSA-1433557	0.223577	1	DUSP4;NRG1;DUSP9;DUSP6;IER3	Yes	Yes
B-WICH complex positively regulates rRNA expression Homo sapiens R-HSA-5250924	0.0277418	0.219922	EP300;DDX21;DEK;ERCC6;BAZ1B	No		G-protein mediated events Homo sapiens R-HSA-112040	0.00755343	0.0598795	PRKAR1B;MAPK1	No		Signaling by Leptin Homo sapiens R-HSA-2586552	0.223633	1	DUSP4;NRG1;DUSP9;DUSP6	Yes	Yes
RNA Polymerase I Transcription Homo sapiens R-HSA-73864	0.0289475	0.228297	HDAC2;CDK7;HDAC1;CHD4;ERCC6;GATAD2A	No		M Phase Homo sapiens R-HSA-68886	0.00758937	0.0598543	HIST1H4A;CDK1;MAPK1;MAPK3	Yes		Negative regulation of the PI3K/AKT network Homo sapiens R-HSA-199418	0.22558	1	NRG1;IER3	Yes	Yes
RNA Polymerase III Transcription Termination Homo sapiens R-HSA-73980	0.0290456	0.227896	NFIX;NFIB;NFIC	No		Neurotransmitter Receptor Binding And Downstream Transmission In The Postsynaptic Cell Homo sapiens R-HSA-112314	0.00813144	0.0638005	DLG1;DLG3;MAPK1	Yes		A tetrasaccharide linker sequence is required for GAG synthesis Homo sapiens R-HSA-1971475	0.229071	1	BCAN	No	No
RAF-independent MAPK1/3 activation Homo sapiens R-HSA-112409	0.0290456	0.226733	MAP2K2;CDK1;MAPK1	Yes		Antigen activates B Cell Receptor (BCR) leading to generation of second messengers Homo sapiens R-HSA-983695	0.00821724	0.0641448	SYK;SHC1	Yes		Regulation of Hypoxia-inducible Factor (HIF) by oxygen Homo sapiens R-HSA-1234174	0.229071	1	CA9	Yes	No
Downregulation of SMAD2/3:SMAD4 transcriptional activity Homo sapiens R-HSA-2173795	0.0290456	0.225582	NCOR2;HDAC1;NEDD4L	No		G beta:gamma signalling through PI3Kgamma Homo sapiens R-HSA-392451	0.00855865	0.0664707	SHC1;PIK3R2	No		Cellular response to hypoxia Homo sapiens R-HSA-2262749	0.229071	1	CA9	Yes	No
Signaling by Wnt Homo sapiens R-HSA-195721	0.029077	0.224686	TLE1;HDAC1;CHD8;USP34;SOX13;SCRIB;PPP2R5D;SMARCA4;CCDC88C;DVL1;AKT1;PSMD1;EP300;DVL3;PIP5K1B	Yes		Phospholipase C-mediated cascade; FGFR2 Homo sapiens R-HSA-5654221	0.00890634	0.0688217	PRKAR1B;FGFR2	No		Signalling to RAS Homo sapiens R-HSA-167044	0.229973	1	DUSP4;NRG1;DUSP9;DUSP6	Yes	Yes
Infectious disease Homo sapiens R-HSA-5663205	0.0295168	0.226939	NUP214;RANBP2;RANBP1;NPM1;MAP2K2;RPS6;HMGA1;NEDD4L;CXCR4;PSIP1;GTF2F1;IPO5;CDK7;POLR2A;PACS1;PSMD1;KPNA2	No		Translation Homo sapiens R-HSA-72766	0.00961249	0.0739051	EEF1A1;EIF5B;EEF1A1P5	No		Downstream signaling of activated FGFR2 Homo sapiens R-HSA-5654696	0.230821	1	DUSP4;NRG1;DUSP9;DUSP6;IER3	Yes	Yes
DNA Double Strand Break Response Homo sapiens R-HSA-5693606	0.0296029	0.226462	BABAM1;MDC1;TP53BP1;KPNA2;BAZ1B	No		G-protein beta:gamma signalling Homo sapiens R-HSA-397795	0.00962043	0.0735963	SHC1;PIK3R2	No		Downstream signaling of activated FGFR4 Homo sapiens R-HSA-5654716	0.230821	1	DUSP4;NRG1;DUSP9;DUSP6;IER3	Yes	Yes
HDACs deacetylate histones Homo sapiens R-HSA-3214815	0.031541	0.240088	NCOR2;HDAC2;HDAC1;CHD4;GATAD2A	No		XBP1(S) activates chaperone genes Homo sapiens R-HSA-381038	0.0103592	0.0788537	SHC1;TLN1	No		Downstream signaling of activated FGFR3 Homo sapiens R-HSA-5654708	0.230821	1	DUSP4;NRG1;DUSP9;DUSP6;IER3	Yes	Yes
DARPP-32 events Homo sapiens R-HSA-180024	0.0324877	0.246071	PRKAR1B;PPP1R1B;PPP2R5D	Yes		Cell Cycle, Mitotic Homo sapiens R-HSA-69278	0.0108066	0.0818521	HIST1H4A;CDK1;MAPK1;PTK6;MAPK3	Yes		Signaling by ERBB4 Homo sapiens R-HSA-1236394	0.232643	1	DUSP4;NRG1;DUSP9;DUSP6;IER3	Yes	Yes
Nuclear Events (kinase and transcription factor activation) Homo sapiens R-HSA-198725	0.0324877	0.244858	RPS6KA1;MAPK1;PPP2R5D	Yes		IRE1alpha activates chaperones Homo sapiens R-HSA-381070	0.0111224	0.0838288	SHC1;TLN1	No		VEGFR2 mediated cell proliferation Homo sapiens R-HSA-5218921	0.234225	1	DUSP4;NRG1;DUSP9;DUSP6	Yes	Yes
Establishment of Sister Chromatid Cohesion Homo sapiens R-HSA-2468052	0.0333122	0.249841	STAG1;PDS5B	No		Apoptosis Homo sapiens R-HSA-109581	0.0118174	0.0886305	DSP;PTK2;TJP2	No		Signaling by FGFR4 Homo sapiens R-HSA-5654743	0.236299	1	DUSP4;NRG1;DUSP9;DUSP6;IER3	Yes	Yes
Signal attenuation Homo sapiens R-HSA-74749	0.0333122	0.248623	IRS1;MAPK1	No		Programmed Cell Death Homo sapiens R-HSA-5357801	0.0124104	0.0926237	DSP;PTK2;TJP2	No		Downstream signaling of activated FGFR1 Homo sapiens R-HSA-5654687	0.236299	1	DUSP4;NRG1;DUSP9;DUSP6;IER3	Yes	Yes
G2/M Checkpoints Homo sapiens R-HSA-69481	0.0336922	0.250238	BABAM1;MDC1;WEE1;CDK1;MCM3;PSMD1;CLSPN;TP53BP1;MCM2	No		Role of phospholipids in phagocytosis Homo sapiens R-HSA-2029485	0.0131351	0.0975565	SYK;PIK3R2	No		Sema4D in semaphorin signaling Homo sapiens R-HSA-400685	0.236751	1	MYL9	Yes	No
Viral Messenger RNA Synthesis Homo sapiens R-HSA-168325	0.0344839	0.254881	RANBP2;NUP214;POLR2A;GTF2F1	No		PI Metabolism Homo sapiens R-HSA-1483255	0.0131351	0.0970852	INPPL1;PIK3R2	Yes		Keratan sulfate biosynthesis Homo sapiens R-HSA-2022854	0.236751	1	FMOD	No	No
PI5P, PP2A and IER3 Regulate PI3K/AKT Signaling Homo sapiens R-HSA-6811558	0.0356859	0.262497	IRS1;ERBB2;AKT1;MAPK1;PPP2R5D;PIP5K1B	Yes		FCERI mediated Ca+2 mobilization Homo sapiens R-HSA-2871809	0.0139813	0.102843	SYK;SHC1	No		EGFR downregulation Homo sapiens R-HSA-182971	0.236751	1	SPRY1	Yes	No
Chromatin organization Homo sapiens R-HSA-4839726	0.036069	0.264046	NCOR2;SUZ12;HDAC2;KDM2A;MEAF6;HDAC1;SAP130;EP300;KAT7;CHD4;SMARCA4;GATAD2A	Yes		PTK6 Regulates Proteins Involved in RNA Processing Homo sapiens R-HSA-8849468	0.0144175	0.105544	PTK6	No		RORA activates gene expression Homo sapiens R-HSA-1368082	0.236751	1	PPARGC1A	Yes	No
Chromatin modifying enzymes Homo sapiens R-HSA-3247509	0.036069	0.262788	NCOR2;SUZ12;HDAC2;KDM2A;MEAF6;HDAC1;SAP130;EP300;KAT7;CHD4;SMARCA4;GATAD2A	Yes		PTK6 Expression Homo sapiens R-HSA-8849473	0.0144175	0.105041	PTK6	No		Synthesis of bile acids and bile salts Homo sapiens R-HSA-192105	0.236751	1	AKR1C2	No	No
G0 and Early G1 Homo sapiens R-HSA-1538133	0.0361327	0.262005	LIN54;HDAC1;CDK1	No		GRB7 events in ERBB2 signaling Homo sapiens R-HSA-1306955	0.0144175	0.104544	ERBB3	Yes		Signaling by FGFR3 Homo sapiens R-HSA-5654741	0.238133	1	DUSP4;NRG1;DUSP9;DUSP6;IER3	Yes	Yes
Host Interactions of HIV factors Homo sapiens R-HSA-162909	0.0371415	0.26805	NUP214;RANBP2;RANBP1;NPM1;PACS1;HMGA1;PSMD1;PSIP1	No		Cyclin B2 mediated events Homo sapiens R-HSA-157881	0.0144175	0.10405	CDK1	No		Signaling by FGFR1 Homo sapiens R-HSA-5654736	0.243659	1	DUSP4;NRG1;DUSP9;DUSP6;IER3	Yes	Yes
L13a-mediated translational silencing of Ceruloplasmin expression Homo sapiens R-HSA-156827	0.0371807	0.267073	EIF3K;RPS6;EIF2S2;EIF4B;EIF3A;EIF4G1;EIF3B	No		G2/M DNA replication checkpoint Homo sapiens R-HSA-69478	0.0144175	0.103562	CDK1	No		EPH-Ephrin signaling Homo sapiens R-HSA-2682334	0.243948	1	MYL9;EPHA2	Yes	Yes
3' -UTR-mediated translational regulation Homo sapiens R-HSA-157279	0.0371807	0.265824	EIF3K;RPS6;EIF2S2;EIF4B;EIF3A;EIF4G1;EIF3B	No		Interferon alpha/beta signaling Homo sapiens R-HSA-909733	0.0166571	0.119091	PTPN11;TYK2	Yes		Extension of Telomeres Homo sapiens R-HSA-180786	0.244356	1	TERT	Yes	No
Dual incision in TC-NER Homo sapiens R-HSA-6782135	0.0378234	0.269162	CDK7;POLR2A;EP300;ERCC5;ERCC6	No		RSK activation Homo sapiens R-HSA-444257	0.0172763	0.122943	MAPK1	No		Signalling to ERKs Homo sapiens R-HSA-187687	0.244937	1	DUSP4;NRG1;DUSP9;DUSP6	Yes	Yes
Meiosis Homo sapiens R-HSA-1500620	0.039403	0.279105	DIDO1;SUN2;STAG1;LMNA;SYNE2;LMNB1	No		PTK6 Regulates Cell Cycle Homo sapiens R-HSA-8849470	0.0172763	0.122374	PTK6	Yes		Visual phototransduction Homo sapiens R-HSA-2187338	0.251314	1	LDLR;RLBP1	No	No
Import of palmitoyl-CoA into the mitochondrial matrix Homo sapiens R-HSA-200425	0.039934	0.281563	PRKAG2;ACACA	No		Phosphorylation of Emi1 Homo sapiens R-HSA-176417	0.0172763	0.12181	CDK1	No		Interaction between L1 and Ankyrins Homo sapiens R-HSA-445095	0.251885	1	SCN4A	Yes	No
Recruitment of NuMA to mitotic centrosomes Homo sapiens R-HSA-380320	0.039934	0.280271	NUMA1;CDK1	No		Costimulation by the CD28 family Homo sapiens R-HSA-388841	0.0185526	0.130209	PIK3R2;PTPN11	No		YAP1- and WWTR1 (TAZ)-stimulated gene expression Homo sapiens R-HSA-2032785	0.251885	1	TEAD4	Yes	No
Condensation of Prometaphase Chromosomes Homo sapiens R-HSA-2514853	0.039934	0.278991	CDK1;SMC4	No		Interferon Signaling Homo sapiens R-HSA-913531	0.0192772	0.134676	PTPN11;TYK2;MAPK3	Yes		Downstream signal transduction Homo sapiens R-HSA-186763	0.252944	1	DUSP4;NRG1;DUSP9;DUSP6;IER3	Yes	Yes
RHO GTPases activate IQGAPs Homo sapiens R-HSA-5626467	0.039934	0.277723	CLIP1;CTNNA1	No		PTK6 promotes HIF1A stabilization Homo sapiens R-HSA-8857538	0.0201271	0.139975	PTK6	No		Metabolism of water-soluble vitamins and cofactors Homo sapiens R-HSA-196849	0.255	1	TPK1;SLC23A1	Yes	No
Transcriptional activity of SMAD2/SMAD3:SMAD4 heterotrimer Homo sapiens R-HSA-2173793	0.039966	0.276688	NCOR2;SNW1;HDAC1;NEDD4L	No		Activation of NIMA Kinases NEK9, NEK6, NEK7 Homo sapiens R-HSA-2980767	0.0201271	0.139341	CDK1	No		DAP12 signaling Homo sapiens R-HSA-2424491	0.258558	1	DUSP4;NRG1;DUSP9;DUSP6;IER3	Yes	Yes
Recycling pathway of L1 Homo sapiens R-HSA-437239	0.0399783	0.275526	DPYSL2;RPS6KA1;MAPK1	No		RNA Polymerase I Promoter Clearance Homo sapiens R-HSA-73854	0.0205348	0.141524	HIST1H4A;MAPK3	No		Tight junction interactions Homo sapiens R-HSA-420029	0.25934	1	CLDN10	Yes	Yes
FGFR2 alternative splicing Homo sapiens R-HSA-6803529	0.0399783	0.274291	POLR2A;HNRNPA1;GTF2F1	No		G2/M DNA damage checkpoint Homo sapiens R-HSA-69473	0.0215577	0.147907	HIST1H4A;CDK1	No		Molecules associated with elastic fibres Homo sapiens R-HSA-2129379	0.25934	1	FBLN2	Yes	No
Regulation of mRNA stability by proteins that bind AU-rich elements Homo sapiens R-HSA-450531	0.0413503	0.282437	NUP214;PARN;AKT1;PSMD1;DCP2;EIF4G1	No		RNA Polymerase I Transcription Homo sapiens R-HSA-73864	0.022077	0.150794	HIST1H4A;MAPK3	No		Metabolism of steroid hormones Homo sapiens R-HSA-196071	0.25934	1	STARD4	Yes	No
Cell junction organization Homo sapiens R-HSA-446728	0.0413503	0.281182	ITGB4;CTNND1;CTNNA1;PARVA;F11R;PLEC	Yes		Glucose metabolism Homo sapiens R-HSA-70326	0.022077	0.150123	ENO1;ENO3	Yes		Activated NOTCH1 Transmits Signal to the Nucleus Homo sapiens R-HSA-2122948	0.25934	1	DLK1	Yes	No
ABC-family proteins mediated transport Homo sapiens R-HSA-382556	0.0428822	0.290309	ABCC4;PEX19;EIF2S2;ABCF1	Yes		Regulation of HSF1-mediated heat shock response Homo sapiens R-HSA-3371453	0.0226014	0.15301	MAPK1;MAPK3	Yes		Post-translational protein modification Homo sapiens R-HSA-597592	0.262885	1	ADAMTS14;TUSC3;ADAMTS18;ST3GAL5;GCNT3;CHST4;ADAMTS9	Yes	No
Regulation of PLK1 Activity at G2/M Transition Homo sapiens R-HSA-2565942	0.0433572	0.292232	DYNC1I2;PCM1;NDE1;CDK1;FGFR1OP;CLASP1	No		Regulation of cytoskeletal remodeling and cell spreading by IPP complex components Homo sapiens R-HSA-446388	0.0229697	0.154818	PXN	No		Cell surface interactions at the vascular wall Homo sapiens R-HSA-202733	0.266062	1	INPP5D;SLC16A3	Yes	Yes
Signaling by the B Cell Receptor (BCR) Homo sapiens R-HSA-983705	0.0438161	0.294029	GSK3A;STIM1;IRS1;BAD;AKT1S1;ERBB2;AKT1;PSMD1;MAPK1;PIP5K1B;RICTOR;PPP2R5D	Yes		Opioid Signalling Homo sapiens R-HSA-111885	0.023131	0.155221	PRKAR1B;MAPK1	Yes		Transport of glucose and other sugars, bile salts and organic acids, metal ions and amine compounds Homo sapiens R-HSA-425366	0.266062	1	SLC2A5;SLC16A3	No	No
RNA Pol II CTD phosphorylation and interaction with CE Homo sapiens R-HSA-167160	0.0440222	0.294122	CDK7;POLR2A;GTF2F1	No		Transmission across Chemical Synapses Homo sapiens R-HSA-112315	0.0233579	0.15606	DLG1;DLG3;MAPK1	Yes		Adherens junctions interactions Homo sapiens R-HSA-418990	0.26672	1	CDH11	Yes	No
RNA Pol II CTD phosphorylation and interaction with CE Homo sapiens R-HSA-77075	0.0440222	0.292843	CDK7;POLR2A;GTF2F1	No		Cell Cycle Homo sapiens R-HSA-1640170	0.0238788	0.158846	HIST1H4A;CDK1;MAPK1;PTK6;MAPK3	Yes		Keratan sulfate/keratin metabolism Homo sapiens R-HSA-1638074	0.274028	1	FMOD	No	No
Fc epsilon receptor (FCERI) signaling Homo sapiens R-HSA-2454202	0.0456615	0.302433	GSK3A;MAP2K2;IRS1;BAD;ARAF;ARRB1;PPP2R5D;PTK2;PAK1;AKT1S1;ERBB2;AKT1;PSMD1;RAPGEF2;MAPK1;PIP5K1B;RICTOR;MARK3	Yes		Type I hemidesmosome assembly Homo sapiens R-HSA-446107	0.0258042	0.170911	ITGB4	No		Activation of Matrix Metalloproteinases Homo sapiens R-HSA-1592389	0.274028	1	MMP16	No	No
Chk1/Chk2(Cds1) mediated inactivation of Cyclin B:Cdk1 complex Homo sapiens R-HSA-75035	0.0470042	0.309985	WEE1;CDK1	No		PTK6 Regulates RTKs and Their Effectors AKT1 and DOK1 Homo sapiens R-HSA-8849469	0.0258042	0.170174	PTK6	No		Sphingolipid de novo biosynthesis Homo sapiens R-HSA-1660661	0.281263	1	ALDH3B2	Yes	No
Unwinding of DNA Homo sapiens R-HSA-176974	0.0470042	0.308654	MCM3;MCM2	No		SHC-related events triggered by IGF1R Homo sapiens R-HSA-2428933	0.0258042	0.169444	SHC1	No		Smooth Muscle Contraction Homo sapiens R-HSA-445355	0.281263	1	MYL9	Yes	Yes
ERKs are inactivated Homo sapiens R-HSA-202670	0.0470042	0.307335	MAPK1;PPP2R5D	Yes		Unfolded Protein Response (UPR) Homo sapiens R-HSA-381119	0.0258551	0.169053	SHC1;TLN1	No		Sialic acid metabolism Homo sapiens R-HSA-4085001	0.281263	1	ST3GAL5	No	No
Mitotic G1-G1/S phases Homo sapiens R-HSA-453279	0.0481833	0.313704	LIN54;CDK7;WEE1;HDAC1;CDK1;MCM3;PSMD1;MCM2	Yes		Eukaryotic Translation Elongation Homo sapiens R-HSA-156842	0.0275492	0.179363	EEF1A1;EEF1A1P5	No		E2F mediated regulation of DNA replication Homo sapiens R-HSA-113510	0.281263	1	RB1	Yes	Yes
Negative regulation of the PI3K/AKT network Homo sapiens R-HSA-199418	0.0497395	0.322464	IRS1;ERBB2;AKT1;MAPK1;PPP2R5D;PIP5K1B	Yes		Dectin-2 family Homo sapiens R-HSA-5621480	0.0286306	0.185614	SYK	No		DAP12 interactions Homo sapiens R-HSA-2172127	0.287046	1	DUSP4;NRG1;DUSP9;DUSP6;IER3	Yes	Yes
TP53 Regulates Transcription of Cell Cycle Genes Homo sapiens R-HSA-6791312	0.0523299	0.337826	NPM1;CDK1;EP300;TNKS1BP1	No		E2F-enabled inhibition of pre-replication complex formation Homo sapiens R-HSA-113507	0.0286306	0.184831	CDK1	No		Lipoprotein metabolism Homo sapiens R-HSA-174824	0.288426	1	LDLR	No	No
mRNA Capping Homo sapiens R-HSA-72086	0.0526929	0.33874	CDK7;POLR2A;GTF2F1	No		MASTL Facilitates Mitotic Progression Homo sapiens R-HSA-2465910	0.0286306	0.184054	CDK1	No		Synthesis of PIPs at the plasma membrane Homo sapiens R-HSA-1660499	0.288426	1	INPP5D	Yes	Yes
YAP1- and WWTR1 (TAZ)-stimulated gene expression Homo sapiens R-HSA-2032785	0.0526929	0.337323	YAP1;MED1;TGS1	Yes		FGFR2b ligand binding and activation Homo sapiens R-HSA-190377	0.0286306	0.183284	FGFR2	No		ROS, RNS production in response to bacteria Homo sapiens R-HSA-1222556	0.288426	1	CAMP	No	No
MAPK1/MAPK3 signaling Homo sapiens R-HSA-5684996	0.0540018	0.344262	MAP2K2;IRS1;ERBB2;ARAF;CDK1;PSMD1;RAPGEF2;MAPK1;ARRB1;PPP2R5D;MARK3;PTK2	Yes		Interleukin-7 signaling Homo sapiens R-HSA-1266695	0.031449	0.200487	PIK3R2	No		Purine metabolism Homo sapiens R-HSA-73847	0.288426	1	XDH	No	No
Mitotic Telophase/Cytokinesis Homo sapiens R-HSA-68884	0.0544906	0.345936	STAG1;PDS5B	No		Recruitment of NuMA to mitotic centrosomes Homo sapiens R-HSA-380320	0.031449	0.199656	CDK1	No		Signaling by WNT in cancer Homo sapiens R-HSA-4791275	0.288426	1	FZD8	Yes	No
Downregulation of ERBB2:ERBB3 signaling Homo sapiens R-HSA-1358803	0.0544906	0.344507	ERBB2;AKT1	Yes		Condensation of Prometaphase Chromosomes Homo sapiens R-HSA-2514853	0.031449	0.198831	CDK1	No		Signaling by FGFR2 Homo sapiens R-HSA-5654738	0.29089	1	DUSP4;NRG1;DUSP9;DUSP6;IER3	Yes	Yes
trans-Golgi Network Vesicle Budding Homo sapiens R-HSA-199992	0.0552731	0.348016	GAK;CPD;BLOC1S3;ARRB1;AP3B1	No		PECAM1 interactions Homo sapiens R-HSA-210990	0.0342593	0.215707	PTPN11	Yes		Signaling by FGFR Homo sapiens R-HSA-190236	0.300541	1	DUSP4;NRG1;DUSP9;DUSP6;IER3	Yes	Yes
Clathrin derived vesicle budding Homo sapiens R-HSA-421837	0.0552731	0.346589	GAK;CPD;BLOC1S3;ARRB1;AP3B1	No		Chk1/Chk2(Cds1) mediated inactivation of Cyclin B:Cdk1 complex Homo sapiens R-HSA-75035	0.0342593	0.214823	CDK1	No		G1/S Transition Homo sapiens R-HSA-69206	0.306553	1	RB1;CCND1	Yes	Yes
MAPK targets/ Nuclear events mediated by MAP kinases Homo sapiens R-HSA-450282	0.0573129	0.357913	RPS6KA1;MAPK1;PPP2R5D	Yes		FGFR2c ligand binding and activation Homo sapiens R-HSA-190375	0.0370617	0.231446	FGFR2	No		Steroid hormones Homo sapiens R-HSA-209943	0.309492	1	STARD4	Yes	No
Metabolism of non-coding RNA Homo sapiens R-HSA-194441	0.0592068	0.368238	NUP214;RANBP2;TGS1;SMN1	No		Downregulation of ERBB2:ERBB3 signaling Homo sapiens R-HSA-1358803	0.0370617	0.230505	ERBB3	Yes		Muscle contraction Homo sapiens R-HSA-397014	0.309694	1	SCN4A;MYL9;FGF11	Yes	Yes
snRNP Assembly Homo sapiens R-HSA-191859	0.0592068	0.366747	NUP214;RANBP2;TGS1;SMN1	No		DCC mediated attractive signaling Homo sapiens R-HSA-418885	0.039856	0.246881	PTK2	No		PPARA activates gene expression Homo sapiens R-HSA-1989781	0.310219	1	TEAD4;PPARGC1A	Yes	No
Disassembly of the destruction complex and recruitment of AXIN to the membrane Homo sapiens R-HSA-4641262	0.0621177	0.383226	DVL1;DVL3;PPP2R5D	No		SEMA3A-Plexin repulsion signaling by inhibiting Integrin adhesion Homo sapiens R-HSA-399955	0.039856	0.245886	TLN1	No		IRS-mediated signalling Homo sapiens R-HSA-112399	0.31331	1	DUSP4;NRG1;DUSP9;DUSP6	Yes	Yes
Regulation of TP53 Activity through Association with Co-factors Homo sapiens R-HSA-6804759	0.0623627	0.383192	PPP1R13L;AKT1	No		Regulation of IFNG signaling Homo sapiens R-HSA-877312	0.039856	0.244898	PTPN11	No		NGF signalling via TRKA from the plasma membrane Homo sapiens R-HSA-187037	0.316086	1	DUSP4;NRG1;DUSP9;DUSP6;IER3	Yes	Yes
TRAF3-dependent IRF activation pathway Homo sapiens R-HSA-918233	0.0623627	0.38166	MAVS;EP300	No		G1/S Transition Homo sapiens R-HSA-69206	0.041926	0.256587	CDK1;PTK6	Yes		Transport of vitamins, nucleosides, and related molecules Homo sapiens R-HSA-425397	0.316376	1	SLCO3A1	Yes	No
Repression of WNT target genes Homo sapiens R-HSA-4641265	0.0623627	0.380139	TLE1;HDAC1	No		Depolymerisation of the Nuclear Lamina Homo sapiens R-HSA-4419969	0.0426424	0.259931	CDK1	No		Insulin receptor signalling cascade Homo sapiens R-HSA-74751	0.320047	1	DUSP4;NRG1;DUSP9;DUSP6	Yes	Yes
NoRC negatively regulates rRNA expression Homo sapiens R-HSA-427413	0.0639606	0.388332	DNMT1;HDAC2;CDK7;HDAC1;SAP130	No		Prolactin receptor signaling Homo sapiens R-HSA-1170546	0.0426424	0.2589	PTPN11	No		Regulation of lipid metabolism by Peroxisome proliferator-activated receptor alpha (PPARalpha) Homo sapiens R-HSA-400206	0.321191	1	TEAD4;PPARGC1A	Yes	No
L1CAM interactions Homo sapiens R-HSA-373760	0.0641509	0.387948	PAK1;MAP2K2;DPYSL2;RPS6KA1;MAPK1;ANK3	Yes		ERBB2 Regulates Cell Motility Homo sapiens R-HSA-6785631	0.0426424	0.257877	ERBB3	Yes		IGF1R signaling cascade Homo sapiens R-HSA-2428924	0.322295	1	DUSP4;NRG1;DUSP9;DUSP6	Yes	Yes
Nuclear import of Rev protein Homo sapiens R-HSA-180746	0.0671031	0.404204	RANBP2;NUP214;NPM1	No		RNA Polymerase I, RNA Polymerase III, and Mitochondrial Transcription Homo sapiens R-HSA-504046	0.0446607	0.269019	HIST1H4A;MAPK3	No		Signaling by Type 1 Insulin-like Growth Factor 1 Receptor (IGF1R) Homo sapiens R-HSA-2404192	0.322295	1	DUSP4;NRG1;DUSP9;DUSP6	Yes	Yes
Signaling by NOTCH Homo sapiens R-HSA-157118	0.0691281	0.414769	NCOR2;HDAC2;TLE1;SNW1;HDAC1;EP300;ARRB1	Yes		Cell-extracellular matrix interactions Homo sapiens R-HSA-446353	0.0454208	0.272525	PXN	No		IRS-related events triggered by IGF1R Homo sapiens R-HSA-2428928	0.322295	1	DUSP4;NRG1;DUSP9;DUSP6	Yes	Yes
SUMOylation of DNA damage response and repair proteins Homo sapiens R-HSA-3108214	0.0701538	0.419278	NUP214;RANBP2;MDC1;SP100;STAG1	No		PKA activation Homo sapiens R-HSA-163615	0.0454208	0.27146	PRKAR1B	No		Collagen degradation Homo sapiens R-HSA-1442490	0.323191	1	COL23A1	No	No
Formation of TC-NER Pre-Incision Complex Homo sapiens R-HSA-6781823	0.0703753	0.418966	CDK7;POLR2A;EP300;ERCC6	No		TGF-beta receptor signaling in EMT (epithelial to mesenchymal transition) Homo sapiens R-HSA-2173791	0.0454208	0.270404	PARD3	No		Nuclear signaling by ERBB4 Homo sapiens R-HSA-1251985	0.323191	1	NRG1	Yes	Yes
mRNA decay by 5' to 3' exoribonuclease Homo sapiens R-HSA-430039	0.0705913	0.418623	PATL1;DCP2	No		PKA-mediated phosphorylation of CREB Homo sapiens R-HSA-111931	0.0481913	0.285785	PRKAR1B	No		Transcriptional activation of mitochondrial biogenesis Homo sapiens R-HSA-2151201	0.329938	1	PPARGC1A	Yes	No
Activation of BAD and translocation to mitochondria Homo sapiens R-HSA-111447	0.0705913	0.417007	BAD;AKT1	No		PKA activation in glucagon signalling Homo sapiens R-HSA-164378	0.0481913	0.284682	PRKAR1B	No		Condensation of Prophase Chromosomes Homo sapiens R-HSA-2299718	0.336618	1	RB1	Yes	Yes
Sphingolipid de novo biosynthesis Homo sapiens R-HSA-1660661	0.0722648	0.42525	CERS4;OSBP;CERS2	Yes		G1/S-Specific Transcription Homo sapiens R-HSA-69205	0.0481913	0.283587	CDK1	No		Histidine, lysine, phenylalanine, tyrosine, proline and tryptophan catabolism Homo sapiens R-HSA-6788656	0.336618	1	AADAT	No	No
CD28 co-stimulation Homo sapiens R-HSA-389356	0.0722648	0.423621	PAK1;AKT1;RICTOR	No		Platelet sensitization by LDL Homo sapiens R-HSA-432142	0.0481913	0.2825	PTPN11	No		Pre-NOTCH Transcription and Translation Homo sapiens R-HSA-1912408	0.336618	1	CCND1	Yes	No
Rev-mediated nuclear export of HIV RNA Homo sapiens R-HSA-165054	0.0722648	0.422004	RANBP2;NUP214;RANBP1	No		Activated point mutants of FGFR2 Homo sapiens R-HSA-2033519	0.0481913	0.281422	FGFR2	No		Glycosaminoglycan metabolism Homo sapiens R-HSA-1630316	0.339379	1	BCAN;FMOD	Yes	No
Formation of the Early Elongation Complex Homo sapiens R-HSA-113418	0.0722648	0.4204	CDK7;POLR2A;GTF2F1	No		Rho GTPase cycle Homo sapiens R-HSA-194840	0.0488834	0.284379	PIK3R2;ARHGAP12	Yes		Signaling by NOTCH Homo sapiens R-HSA-157118	0.343	1	CCND1;DLK1	Yes	No
Formation of the HIV-1 Early Elongation Complex Homo sapiens R-HSA-167158	0.0722648	0.418807	CDK7;POLR2A;GTF2F1	No		TP53 Regulates Transcription of Genes Involved in G2 Cell Cycle Arrest Homo sapiens R-HSA-6804114	0.0509538	0.295301	CDK1	No		PI-3K cascade:FGFR1 Homo sapiens R-HSA-5654689	0.343	1	NRG1;IER3	Yes	Yes
Transcription-Coupled Nucleotide Excision Repair (TC-NER) Homo sapiens R-HSA-6781827	0.07337	0.423608	CDK7;POLR2A;EP300;ERCC5;ERCC6	No		SHC-mediated cascade:FGFR3 Homo sapiens R-HSA-5654704	0.0509538	0.294186	SHC1	No		PI-3K cascade:FGFR3 Homo sapiens R-HSA-5654710	0.343	1	NRG1;IER3	Yes	Yes
S Phase Homo sapiens R-HSA-69242	0.0740026	0.425654	STAG1;CDK7;WEE1;MCM3;PSMD1;PDS5B;MCM2	Yes		Activation of IRF3/IRF7 mediated by TBK1/IKK epsilon Homo sapiens R-HSA-936964	0.0509538	0.29308	PTPN11	No		PI3K events in ERBB4 signaling Homo sapiens R-HSA-1250342	0.343	1	NRG1;IER3	Yes	Yes
RNA polymerase II transcribes snRNA genes Homo sapiens R-HSA-6807505	0.0766653	0.439318	CDK7;POLR2A;INTS10;RPRD1B;GTF2F1	No		Signaling by FGFR2 IIIa TM Homo sapiens R-HSA-8851708	0.0537086	0.307768	FGFR2	No		PIP3 activates AKT signaling Homo sapiens R-HSA-1257604	0.343	1	NRG1;IER3	Yes	Yes
HSF1-dependent transactivation Homo sapiens R-HSA-3371571	0.0775982	0.443005	PTGES3;AKT1S1;EP300	No		Phosphorylation of the APC/C Homo sapiens R-HSA-176412	0.0537086	0.30662	CDK1	No		PI-3K cascade:FGFR4 Homo sapiens R-HSA-5654720	0.343	1	NRG1;IER3	Yes	Yes
Nuclear Pore Complex (NPC) Disassembly Homo sapiens R-HSA-3301854	0.0775982	0.441358	RANBP2;NUP214;CDK1	No		Syndecan interactions Homo sapiens R-HSA-3000170	0.0564554	0.321103	ITGB4	No		PI-3K cascade:FGFR2 Homo sapiens R-HSA-5654695	0.343	1	NRG1;IER3	Yes	Yes
MAPK family signaling cascades Homo sapiens R-HSA-5683057	0.0783522	0.443996	MAP2K2;IRS1;ARAF;ARRB1;PPP2R5D;PTK2;PAK1;ERBB2;CDK1;PSMD1;RAPGEF2;MAPK1;MARK3	Yes		Signaling by Hippo Homo sapiens R-HSA-2028269	0.0564554	0.319914	TJP2	No		Signaling by Retinoic Acid Homo sapiens R-HSA-5362517	0.343233	1	SDR16C5	No	No
CRMPs in Sema3A signaling Homo sapiens R-HSA-399956	0.0791487	0.446855	DPYSL2;DPYSL3	Yes		IL-6-type cytokine receptor ligand interactions Homo sapiens R-HSA-6788467	0.0564554	0.318733	TYK2	No		Retinoid metabolism and transport Homo sapiens R-HSA-975634	0.343233	1	LDLR	No	No
Sema3A PAK dependent Axon repulsion Homo sapiens R-HSA-399954	0.0791487	0.445212	PAK1;CFL1	No		FGFR2 ligand binding and activation Homo sapiens R-HSA-190241	0.0564554	0.317562	FGFR2	No		Glucose transport Homo sapiens R-HSA-70153	0.343233	1	HK2	Yes	No
G2/M DNA damage checkpoint Homo sapiens R-HSA-69473	0.0800393	0.448572	BABAM1;MDC1;WEE1;CDK1;TP53BP1	No		Neuronal System Homo sapiens R-HSA-112316	0.0568412	0.318561	DLG1;DLG3;MAPK1	Yes		Fatty Acyl-CoA Biosynthesis Homo sapiens R-HSA-75105	0.343233	1	SCD	Yes	No
Regulation of TP53 Degradation Homo sapiens R-HSA-6804757	0.0830987	0.464018	CDK1;AKT1;RICTOR	No		RHO GTPases activate PAKs Homo sapiens R-HSA-5627123	0.0591944	0.330538	CTTN	Yes		Activation of gene expression by SREBF (SREBP) Homo sapiens R-HSA-2426168	0.343233	1	SCD	Yes	No
Transcriptional regulation of white adipocyte differentiation Homo sapiens R-HSA-381340	0.0834915	0.464516	NCOR2;MED1;TGS1;MED19;EP300	Yes		SHC-mediated cascade:FGFR1 Homo sapiens R-HSA-5654688	0.0591944	0.329336	SHC1	No		TP53 Regulates Transcription of Cell Death Genes Homo sapiens R-HSA-5633008	0.349781	1	TNFRSF10D	Yes	No
Late Phase of HIV Life Cycle Homo sapiens R-HSA-162599	0.0843441	0.46756	NUP214;RANBP2;RANBP1;CDK7;POLR2A;NEDD4L;GTF2F1	No		Mitotic G1-G1/S phases Homo sapiens R-HSA-453279	0.0592682	0.328552	CDK1;PTK6	Yes		S Phase Homo sapiens R-HSA-69242	0.350222	1	RB1;CCND1	Yes	Yes
Generic Transcription Pathway Homo sapiens R-HSA-212436	0.0850969	0.47003	YAP1;MDC1;GPI;HDAC2;MEAF6;HDAC1;NEDD4L;PRKAG2;CHD4;NOC2L;NDRG1;POLR2A;PPP1R13L;TGS1;AKT1;TNKS1BP1;EP300;RICTOR;ZNF446;MED1;BNIP3L;NPM1;TSC1;GTF2F1;GATAD2A;NCOR2;CDK7;SNW1;CDK1;CDK12;CDK13	Yes		Nephrin interactions Homo sapiens R-HSA-373753	0.0619256	0.342044	PIK3R2	Yes		GAB1 signalosome Homo sapiens R-HSA-180292	0.353823	1	NRG1;IER3	Yes	Yes
Butyrate Response Factor 1 (BRF1) binds and destabilizes mRNA Homo sapiens R-HSA-450385	0.0880086	0.484364	AKT1;DCP2	No		CD28 dependent PI3K/Akt signaling Homo sapiens R-HSA-389357	0.0619256	0.340814	PIK3R2	No		PI3K/AKT activation Homo sapiens R-HSA-198203	0.353823	1	NRG1;IER3	Yes	Yes
GRB2 events in EGFR signaling Homo sapiens R-HSA-179812	0.0885892	0.485812	MAP2K2;IRS1;ERBB2;ARAF;PSMD1;RAPGEF2;MAPK1;ARRB1;PPP2R5D;MARK3;PTK2	Yes		CTLA4 inhibitory signaling Homo sapiens R-HSA-389513	0.0619256	0.339592	PTPN11	No		Inositol phosphate metabolism Homo sapiens R-HSA-1483249	0.356265	1	INPP5D	No	Yes
SHC1 events in EGFR signaling Homo sapiens R-HSA-180336	0.0885892	0.484077	MAP2K2;IRS1;ERBB2;ARAF;PSMD1;RAPGEF2;MAPK1;ARRB1;PPP2R5D;MARK3;PTK2	Yes		Cyclin A/B1 associated events during G2/M transition Homo sapiens R-HSA-69273	0.0619256	0.338379	CDK1	No		ABC-family proteins mediated transport Homo sapiens R-HSA-382556	0.362684	1	ABCC3	Yes	No
SOS-mediated signalling Homo sapiens R-HSA-112412	0.0885892	0.482354	MAP2K2;IRS1;ERBB2;ARAF;PSMD1;RAPGEF2;MAPK1;ARRB1;PPP2R5D;MARK3;PTK2	Yes		Laminin interactions Homo sapiens R-HSA-3000157	0.064649	0.352004	ITGB4	No		RMTs methylate histone arginines Homo sapiens R-HSA-3214858	0.362684	1	CCND1	Yes	Yes
SHC1 events in ERBB4 signaling Homo sapiens R-HSA-1250347	0.0885892	0.480644	MAP2K2;IRS1;ERBB2;ARAF;PSMD1;RAPGEF2;MAPK1;ARRB1;PPP2R5D;MARK3;PTK2	Yes		APC/C:Cdc20 mediated degradation of Cyclin B Homo sapiens R-HSA-174048	0.064649	0.350755	CDK1	No		Signaling by ERBB2 Homo sapiens R-HSA-1227986	0.362684	1	NRG1	Yes	Yes
RAF/MAP kinase cascade Homo sapiens R-HSA-5673001	0.0885892	0.478945	MAP2K2;IRS1;ERBB2;ARAF;PSMD1;RAPGEF2;MAPK1;ARRB1;PPP2R5D;MARK3;PTK2	Yes		DARPP-32 events Homo sapiens R-HSA-180024	0.0673647	0.364198	PRKAR1B	Yes		Fatty acid, triacylglycerol, and ketone body metabolism Homo sapiens R-HSA-535734	0.366743	1	TEAD4;SCD;PPARGC1A	Yes	No
Regulation of TP53 Expression and Degradation Homo sapiens R-HSA-6806003	0.0887613	0.478186	CDK1;AKT1;RICTOR	No		Synthesis of IP3 and IP4 in the cytosol Homo sapiens R-HSA-1855204	0.0700725	0.377503	INPPL1	Yes		Scavenging of heme from plasma Homo sapiens R-HSA-2168880	0.36904	1	HP	No	No
Cell Cycle Checkpoints Homo sapiens R-HSA-69620	0.0900361	0.483352	BABAM1;MDC1;WEE1;CDK1;MCM3;PSMD1;CLSPN;TP53BP1;MCM2	No		HDMs demethylate histones Homo sapiens R-HSA-3214842	0.0700725	0.376179	HIST1H4A	No		Signaling by Insulin receptor Homo sapiens R-HSA-74752	0.374167	1	DUSP4;NRG1;DUSP9;DUSP6	Yes	Yes
FRS-mediated FGFR2 signaling Homo sapiens R-HSA-5654700	0.0905997	0.484677	MAP2K2;IRS1;ERBB2;ARAF;PSMD1;RAPGEF2;MAPK1;ARRB1;PPP2R5D;MARK3;PTK2	Yes		G0 and Early G1 Homo sapiens R-HSA-1538133	0.0700725	0.374864	CDK1	No		Antigen activates B Cell Receptor (BCR) leading to generation of second messengers Homo sapiens R-HSA-983695	0.375332	1	CD79B	Yes	Yes
FRS-mediated FGFR4 signaling Homo sapiens R-HSA-5654712	0.0905997	0.482988	MAP2K2;IRS1;ERBB2;ARAF;PSMD1;RAPGEF2;MAPK1;ARRB1;PPP2R5D;MARK3;PTK2	Yes		Budding and maturation of HIV virion Homo sapiens R-HSA-162588	0.0700725	0.373557	VTA1	No		EPH-ephrin mediated repulsion of cells Homo sapiens R-HSA-3928665	0.381562	1	EPHA2	No	Yes
FRS-mediated FGFR3 signaling Homo sapiens R-HSA-5654706	0.0905997	0.481311	MAP2K2;IRS1;ERBB2;ARAF;PSMD1;RAPGEF2;MAPK1;ARRB1;PPP2R5D;MARK3;PTK2	Yes		G2/M Checkpoints Homo sapiens R-HSA-69481	0.0703385	0.373673	HIST1H4A;CDK1	No		Amino acid and oligopeptide SLC transporters Homo sapiens R-HSA-425374	0.38773	1	SLC1A1	No	No
FRS-mediated FGFR1 signaling Homo sapiens R-HSA-5654693	0.0905997	0.479646	MAP2K2;IRS1;ERBB2;ARAF;PSMD1;RAPGEF2;MAPK1;ARRB1;PPP2R5D;MARK3;PTK2	Yes		CaM pathway Homo sapiens R-HSA-111997	0.0727727	0.385267	PRKAR1B	No		Mitochondrial biogenesis Homo sapiens R-HSA-1592230	0.38773	1	PPARGC1A	Yes	No
Processing of DNA double-strand break ends Homo sapiens R-HSA-5693607	0.0906277	0.478139	BABAM1;MDC1;CLSPN;TP53BP1;RNF4	No		Calmodulin induced events Homo sapiens R-HSA-111933	0.0727727	0.383939	PRKAR1B	No		GPCR downstream signaling Homo sapiens R-HSA-388396	0.388665	1	OPRD1;EDNRB;GAL;GRK5;MC5R;PDE4C;KISS1R;ADM;GPR83;S1PR2;QRFPR	Yes	Yes
Opioid Signalling Homo sapiens R-HSA-111885	0.0906277	0.476496	POMC;PRKAR1B;PPP1R1B;MAPK1;PPP2R5D	Yes		Recycling pathway of L1 Homo sapiens R-HSA-437239	0.0727727	0.382619	MAPK1	No		Cardiac conduction Homo sapiens R-HSA-5576891	0.389419	1	SCN4A;FGF11	Yes	No
Formation of the beta-catenin:TCF transactivating complex Homo sapiens R-HSA-201722	0.091187	0.477795	TLE1;HDAC1;EP300;SMARCA4	Yes		PD-1 signaling Homo sapiens R-HSA-389948	0.0727727	0.381309	PTPN11	No		Mitotic G1-G1/S phases Homo sapiens R-HSA-453279	0.392932	1	RB1;CCND1	Yes	Yes
[truncated: 553 more rows]
