# Supplementary material for: Evaluation of FGFR targeting in breast cancer through interrogation of patient-derived models
Source: Breast Cancer Res. 2021 Aug 3;23:82. doi: 10.1186/s13058-021-01461-4 (PMC8336364; doi:10.1186/s13058-021-01461-4)
Supplement: Supplementary file 8 — Additional file 8. Table S6. MS data for both TiO2 and pTyr enrichment workflows applied to BLU9931-treated HCI-009. [file 13058_2021_1461_MOESM8_ESM.xlsx]

## Sheet: BLU_TiO2_full_data_matrix
Tables summarising the mass spectrometry searched results and differential limma analysis for the BLU9931 treated HCI-009 dataset for both TiO2 and pTyr enrichment.
Fasta.headers	Proteins	Genes	Amino.acid	Positions.within.proteins	Uniprot_ID	Gene_name	Intensity.012ST_VEH_log2	Intensity.068ST_VEH_log2	Intensity.104ST_VEH_log2	Intensity.042ST_BLU_log2	Intensity.043ST_BLU_log2	Intensity.098ST_BLU_log2	Intensity.015LT_VEH_log2	Intensity.093LT_VEH_log2	Intensity.097LT_VEH_log2	Intensity.046LT_BLU_log2	Intensity.073LT_BLU_log2	Intensity.089LT_BLU_log2	Intensity.012ST_VEH	Intensity.068ST_VEH	Intensity.104ST_VEH	Intensity.042ST_BLU	Intensity.043ST_BLU	Intensity.098ST_BLU	Intensity.015LT_VEH	Intensity.093LT_VEH	Intensity.097LT_VEH	Intensity.046LT_BLU	Intensity.073LT_BLU	Intensity.089LT_BLU	ST_VEH_AVG	ST_BLU_AVG	LT_VEH_AVG	LT_BLU_AVG	ST:BLU/VEH	ST:VEH/BLU	LT:BLU/VEH	LT:VEH/BLU	ST_t.test	LT_t.test
sp|A0FGR8|ESYT2_HUMAN Extended synaptotagmin-2 OS=Homo sapiens OX=9606 GN=ESYT2 PE=1 SV=1	A0FGR8_S_737	ESYT2_S_737	S	737	A0FGR8	ESYT2	23.471	23.8168	23.2045	23.3147	23.8149	23.5686	23.8441	22.5803	23.3519	22.952	24.5289	23.9839	1.1627e+07	1.47763e+07	9.66618e+06	1.04337e+07	1.47567e+07	1.24413e+07	1.50586e+07	6.271e+06	1.07057e+07	8.11412e+06	2.42069e+07	1.65916e+07	1.20231e+07	1.25439e+07	1.06784e+07	1.63042e+07	1.04331	0.958484	1.52684	0.654949	0.802313	0.363817
sp|A0FGR8|ESYT2_HUMAN Extended synaptotagmin-2 OS=Homo sapiens OX=9606 GN=ESYT2 PE=1 SV=1	A0FGR8_S_738	ESYT2_S_738	S	738	A0FGR8	ESYT2	24.5419	24.7725	24.3713	23.7978	24.9138	24.7732	24.476	24.4836	24.8493	23.4647	23.4253	23.9501	2.44257e+07	2.86591e+07	2.17013e+07	1.45827e+07	3.16093e+07	2.86728e+07	2.33347e+07	2.34591e+07	3.02271e+07	1.15764e+07	1.12647e+07	1.6207e+07	2.49287e+07	2.49549e+07	2.56736e+07	1.3016e+07	1.00105	0.998949	0.50698	1.97247	0.996621	0.0133995
sp|A0FGR8|ESYT2_HUMAN Extended synaptotagmin-2 OS=Homo sapiens OX=9606 GN=ESYT2 PE=1 SV=1	A0FGR8_S_739	ESYT2_S_739	S	739	A0FGR8	ESYT2	22.1837	18.118	21.6762	22.2534	22.3318	21.9336	22.071	21.3964	21.7016	21.3775	22.8617	22.0651	4.76377e+06	284482	3.35121e+06	4.99974e+06	5.27878e+06	4.00562e+06	4.40597e+06	2.76036e+06	3.41062e+06	2.72433e+06	7.62172e+06	4.38798e+06	2.79982e+06	4.76138e+06	3.52565e+06	4.91134e+06	1.7006	0.588027	1.39303	0.717859	0.273221	0.441701
sp|A0FGR8|ESYT2_HUMAN Extended synaptotagmin-2 OS=Homo sapiens OX=9606 GN=ESYT2 PE=1 SV=1	A0FGR8_S_691	ESYT2_S_691	S	691	A0FGR8	ESYT2	24.8904	25.1065	24.8227	25.622	24.4523	25.0345	25.1891	25.5303	24.5016	25.4673	25.4787	25.2745	3.11007e+07	3.61243e+07	2.96731e+07	5.16409e+07	2.29555e+07	3.43656e+07	3.82545e+07	4.84611e+07	2.37523e+07	4.63894e+07	4.67564e+07	4.05867e+07	3.22994e+07	3.63207e+07	3.68227e+07	4.45775e+07	1.1245	0.889283	1.2106	0.826037	0.680828	0.394045
sp|A0FGR8|ESYT2_HUMAN Extended synaptotagmin-2 OS=Homo sapiens OX=9606 GN=ESYT2 PE=1 SV=1	A0FGR8_S_693	ESYT2_S_693	S	693	A0FGR8	ESYT2	25.1264	25.2543	24.8372	25.7055	24.6933	24.907	25.283	25.0756	24.8162	25.4791	23.7072	25.7518	3.66278e+07	4.00221e+07	2.99736e+07	5.47176e+07	2.71282e+07	3.14596e+07	4.08269e+07	3.53595e+07	2.95416e+07	4.67706e+07	1.36955e+07	5.65007e+07	3.55412e+07	3.77685e+07	3.52427e+07	3.89889e+07	1.06267	0.941027	1.1063	0.903914	0.824794	0.802836
sp|A0FGR8|ESYT2_HUMAN Extended synaptotagmin-2 OS=Homo sapiens OX=9606 GN=ESYT2 PE=1 SV=1	A0FGR8_S_699	ESYT2_S_699	S	699	A0FGR8	ESYT2	23.5567	24.54	23.8102	24.0878	24.3387	23.726	24.1538	23.8133	23.8235	23.2303	23.9736	24.2888	1.23384e+07	2.43938e+07	1.47091e+07	1.78298e+07	2.12174e+07	1.38753e+07	1.8665e+07	1.47402e+07	1.48449e+07	9.84031e+06	1.6473e+07	2.04948e+07	1.71471e+07	1.76408e+07	1.60834e+07	1.56027e+07	1.02879	0.972011	0.970112	1.03081	0.914521	0.896455
sp|A1L170|CA226_HUMAN Uncharacterized protein C1orf226 OS=Homo sapiens OX=9606 GN=C1orf226 PE=1 SV=1	A1L170_S_222	CA226_S_222	S	222	A1L170	CA226	23.6249	24.002	23.7516	24.2829	23.6613	24.0797	24.0897	24.124	24.0366	24.1377	24.3031	24.27	1.29365e+07	1.68007e+07	1.41239e+07	2.04124e+07	1.32666e+07	1.77305e+07	1.7854e+07	1.82834e+07	1.72082e+07	1.84574e+07	2.06993e+07	2.02302e+07	1.46204e+07	1.71365e+07	1.77819e+07	1.97956e+07	1.1721	0.853171	1.11325	0.898273	0.365132	0.0805824
sp|A1L170|CA226_HUMAN Uncharacterized protein C1orf226 OS=Homo sapiens OX=9606 GN=C1orf226 PE=1 SV=1	A1L170_S_223	CA226_S_223	S	223	A1L170	CA226	24.0569	24.002	23.7516	24.2829	23.6613	24.0797	24.0897	24.124	24.0366	24.1377	24.3031	24.27	1.74517e+07	1.68007e+07	1.41239e+07	2.04124e+07	1.32666e+07	1.77305e+07	1.7854e+07	1.82834e+07	1.72082e+07	1.84574e+07	2.06993e+07	2.02302e+07	1.61254e+07	1.71365e+07	1.77819e+07	1.97956e+07	1.0627	0.940999	1.11325	0.898273	0.693279	0.0805824
sp|A1L170|CA226_HUMAN Uncharacterized protein C1orf226 OS=Homo sapiens OX=9606 GN=C1orf226 PE=1 SV=1	A1L170_S_258	CA226_S_258	S	258	A1L170	CA226	23.0634	22.4411	23.7817	23.0579	22.9719	23.3767	23.139	22.5992	23.3958	22.7929	22.8544	22.3259	8.76533e+06	5.69423e+06	1.44216e+07	8.73198e+06	8.22697e+06	1.08914e+07	9.23728e+06	6.35373e+06	1.10363e+07	7.26702e+06	7.58334e+06	5.25745e+06	9.62705e+06	9.28346e+06	8.87579e+06	6.7026e+06	0.964309	1.03701	0.755156	1.32423	0.908042	0.252962
sp|A1L390|PKHG3_HUMAN Pleckstrin homology domain-containing family G member 3 OS=Homo sapiens OX=9606 GN=PLEKHG3 PE=1 SV=1	A1L390_S_640	PKHG3_S_640	S	640	A1L390	PKHG3	22.7189	22.571	23.383	24.0738	23.3259	22.9773	23.1096	22.3913	22.4638	24.0858	23.7775	23.3445	6.90367e+06	6.23106e+06	1.09394e+07	1.7658e+07	1.05143e+07	8.25767e+06	9.05074e+06	5.50103e+06	5.78469e+06	1.78053e+07	1.43792e+07	1.06512e+07	8.02471e+06	1.21433e+07	6.77882e+06	1.42786e+07	1.51324	0.660832	2.10635	0.474755	0.287286	0.0476248
sp|A1L390|PKHG3_HUMAN Pleckstrin homology domain-containing family G member 3 OS=Homo sapiens OX=9606 GN=PLEKHG3 PE=1 SV=1	A1L390_S_643	PKHG3_S_643	S	643	A1L390	PKHG3	22.7189	22.571	23.383	24.0738	23.3259	22.9773	23.1096	22.3913	22.4638	24.0858	23.7775	23.3445	6.90367e+06	6.23106e+06	1.09394e+07	1.7658e+07	1.05143e+07	8.25767e+06	9.05074e+06	5.50103e+06	5.78469e+06	1.78053e+07	1.43792e+07	1.06512e+07	8.02471e+06	1.21433e+07	6.77882e+06	1.42786e+07	1.51324	0.660832	2.10635	0.474755	0.287286	0.0476248
sp|A1L390|PKHG3_HUMAN Pleckstrin homology domain-containing family G member 3 OS=Homo sapiens OX=9606 GN=PLEKHG3 PE=1 SV=1	A1L390_S_647	PKHG3_S_647	S	647	A1L390	PKHG3	20.3868	20.7673	22.1799	22.4588	21.2865	20.7112	20.9376	19.8117	19.7475	22.2974	21.9403	21.3414	1.37096e+06	1.78482e+06	4.75127e+06	5.76484e+06	2.5578e+06	1.71671e+06	2.00836e+06	920292	880203	5.15435e+06	4.02434e+06	2.65711e+06	2.63568e+06	3.34645e+06	1.26962e+06	3.94527e+06	1.26967	0.787606	3.10744	0.321808	0.685614	0.0462004
sp|A2AJT9|BCLA3_HUMAN BCLAF1 and THRAP3 family member 3 OS=Homo sapiens OX=9606 GN=BCLAF3 PE=1 SV=1	A2AJT9_S_73	BCLA3_S_73	S	73	A2AJT9	BCLA3	23.6052	23.8804	24.4236	24.2222	23.9104	23.8213	23.5913	23.4839	23.7261	24.4036	23.2951	23.9011	1.27605e+07	1.54427e+07	2.25022e+07	1.95708e+07	1.57668e+07	1.48225e+07	1.26385e+07	1.17313e+07	1.38764e+07	2.21935e+07	1.02926e+07	1.56657e+07	1.69018e+07	1.672e+07	1.27487e+07	1.60506e+07	0.989245	1.01087	1.259	0.794283	0.958948	0.439404
sp|A2AJT9|BCLA3_HUMAN BCLAF1 and THRAP3 family member 3 OS=Homo sapiens OX=9606 GN=BCLAF3 PE=1 SV=1	A2AJT9_S_80	BCLA3_S_80	S	80	A2AJT9	BCLA3	23.6052	23.8804	24.4236	24.2222	23.9104	23.8213	23.5913	23.4839	23.7261	24.4175	23.2951	23.9171	1.27605e+07	1.54427e+07	2.25022e+07	1.95708e+07	1.57668e+07	1.48225e+07	1.26385e+07	1.17313e+07	1.38764e+07	2.24076e+07	1.02926e+07	1.58398e+07	1.69018e+07	1.672e+07	1.27487e+07	1.618e+07	0.989245	1.01087	1.26915	0.787931	0.958948	0.431194
sp|A2AJT9|BCLA3_HUMAN BCLAF1 and THRAP3 family member 3 OS=Homo sapiens OX=9606 GN=BCLAF3 PE=1 SV=1	A2AJT9_S_15	BCLA3_S_15	S	15	A2AJT9	BCLA3	21.7763	21.7568	22.0868	22.1455	21.5846	21.4211	21.2916	21.4103	21.5274	22.2618	21.8216	21.815	3.59176e+06	3.54359e+06	4.45438e+06	4.63931e+06	3.14485e+06	2.80805e+06	2.56689e+06	2.78704e+06	3.0226e+06	5.02871e+06	3.70641e+06	3.68959e+06	3.86324e+06	3.53073e+06	2.79218e+06	4.14157e+06	0.91393	1.09418	1.48328	0.674183	0.636855	0.0828836
sp|A2AJT9|BCLA3_HUMAN BCLAF1 and THRAP3 family member 3 OS=Homo sapiens OX=9606 GN=BCLAF3 PE=1 SV=1	A2AJT9_S_17	BCLA3_S_17	S	17	A2AJT9	BCLA3	21.7763	21.7568	22.0868	22.1455	21.5846	21.4211	21.2916	21.4103	21.5274	22.2618	21.8216	21.815	3.59176e+06	3.54359e+06	4.45438e+06	4.63931e+06	3.14485e+06	2.80805e+06	2.56689e+06	2.78704e+06	3.0226e+06	5.02871e+06	3.70641e+06	3.68959e+06	3.86324e+06	3.53073e+06	2.79218e+06	4.14157e+06	0.91393	1.09418	1.48328	0.674183	0.636855	0.0828836
sp|A4D1S0|KLRG2_HUMAN Killer cell lectin-like receptor subfamily G member 2 OS=Homo sapiens OX=9606 GN=KLRG2 PE=1 SV=3	A4D1S0_S_143	KLRG2_S_143	S	143	A4D1S0	KLRG2	21.6112	23.1419	21.9656	22.2409	21.056	21.9791	21.0919	22.1114	22.0693	21.8153	21.9816	21.5264	3.20339e+06	9.25566e+06	4.09543e+06	4.9567e+06	2.18014e+06	4.13408e+06	2.23503e+06	4.53111e+06	4.40075e+06	3.69023e+06	4.14101e+06	3.02068e+06	5.51816e+06	3.75697e+06	3.7223e+06	3.61731e+06	0.680838	1.46878	0.971795	1.02902	0.460572	0.906099
sp|A6NFI3|ZN316_HUMAN Zinc finger protein 316 OS=Homo sapiens OX=9606 GN=ZNF316 PE=1 SV=1	A6NFI3_S_112	ZN316_S_112	S	112	A6NFI3	ZN316	21.7518	21.1899	21.6882	21.2986	21.9791	22.0366	21.3977	22.083	22.1814	21.5871	21.7349	20.9303	3.53148e+06	2.39212e+06	3.3792e+06	2.57936e+06	4.13391e+06	4.30211e+06	2.76279e+06	4.44269e+06	4.75615e+06	3.15039e+06	3.49015e+06	1.99822e+06	3.10093e+06	3.67179e+06	3.98721e+06	2.87959e+06	1.18409	0.844528	0.722206	1.38465	0.439692	0.228069
sp|A6NGR9|MROH6_HUMAN Maestro heat-like repeat-containing protein family member 6 OS=Homo sapiens OX=9606 GN=MROH6 PE=4 SV=2	A6NGR9_S_9	MROH6_S_9	S	9	A6NGR9	MROH6	22.3253	22.012	21.6914	21.8119	21.9713	21.8095	22.0497	22.5824	22.5669	21.1329	20.9943	21.3844	5.25506e+06	4.22933e+06	3.38653e+06	3.68147e+06	4.11171e+06	3.67558e+06	4.34131e+06	6.28026e+06	6.21329e+06	2.29947e+06	2.08884e+06	2.7375e+06	4.29031e+06	3.82292e+06	5.61162e+06	2.37527e+06	0.89106	1.12226	0.423277	2.36252	0.4816	0.0281595
sp|A7KAX9|RHG32_HUMAN Rho GTPase-activating protein 32 OS=Homo sapiens OX=9606 GN=ARHGAP32 PE=1 SV=1	A7KAX9_S_952	RHG32_S_952	S	952	A7KAX9	RHG32	22.6997	22.2471	22.8238	22.4066	22.1492	22.5751	22.3206	22.8445	22.5736	22.7168	22.4892	21.5494	6.8122e+06	4.97789e+06	7.42439e+06	5.55975e+06	4.65126e+06	6.24867e+06	5.23795e+06	7.53159e+06	6.24207e+06	6.89327e+06	5.8873e+06	3.06907e+06	6.40482e+06	5.48656e+06	6.3372e+06	5.28321e+06	0.85663	1.16737	0.833683	1.1995	0.3602	0.480417
sp|A7KAX9|RHG32_HUMAN Rho GTPase-activating protein 32 OS=Homo sapiens OX=9606 GN=ARHGAP32 PE=1 SV=1	A7KAX9_S_1203	RHG32_S_1203	S	1203	A7KAX9	RHG32	22.9136	22.7734	22.8149	22.5777	22.5473	23.1338	22.6907	23.4951	22.2762	22.5359	23.0369	22.4336	7.90119e+06	7.16924e+06	7.37835e+06	6.25981e+06	6.12937e+06	9.20408e+06	6.76979e+06	1.18231e+07	5.07925e+06	6.08112e+06	8.60565e+06	5.66484e+06	7.48293e+06	7.19775e+06	7.89071e+06	6.78387e+06	0.96189	1.03962	0.859729	1.16316	0.805365	0.65534
sp|A7KAX9|RHG32_HUMAN Rho GTPase-activating protein 32 OS=Homo sapiens OX=9606 GN=ARHGAP32 PE=1 SV=1	A7KAX9_S_732	RHG32_S_732	S	732	A7KAX9	RHG32	23.7763	23.116	23.4115	24.4955	23.4133	23.2417	24.0568	23.7812	23.862	23.0789	24.4561	24.3937	1.43674e+07	9.09114e+06	1.11573e+07	2.36534e+07	1.11712e+07	9.91834e+06	1.74509e+07	1.44162e+07	1.52472e+07	8.86014e+06	2.30157e+07	2.20414e+07	1.15386e+07	1.49143e+07	1.57047e+07	1.79724e+07	1.29256	0.773661	1.14439	0.873826	0.529831	0.671119
sp|A7KAX9|RHG32_HUMAN Rho GTPase-activating protein 32 OS=Homo sapiens OX=9606 GN=ARHGAP32 PE=1 SV=1	A7KAX9_S_738	RHG32_S_738	S	738	A7KAX9	RHG32	22.6717	23.1031	23.3697	23.9612	21.9357	22.7763	22.1946	23.1938	22.0835	23.4697	23.7994	23.5741	6.68153e+06	9.00984e+06	1.08387e+07	1.63325e+07	4.01136e+06	7.18391e+06	4.79996e+06	9.59455e+06	4.44437e+06	1.16171e+07	1.45993e+07	1.24889e+07	8.84335e+06	9.17593e+06	6.27963e+06	1.29018e+07	1.03761	0.963755	2.05454	0.486726	0.938346	0.0379038
sp|A8CG34|P121C_HUMAN Nuclear envelope pore membrane protein POM 121C OS=Homo sapiens OX=9606 GN=POM121C PE=1 SV=3	A8CG34_S_322	P121C_S_322	S	322	A8CG34	P121C	23.816	23.5491	23.0765	23.1179	23.5355	23.632	23.6635	23.1427	23.4783	22.8248	23.2558	23.4122	1.47678e+07	1.22743e+07	8.84553e+06	9.10311e+06	1.21586e+07	1.29995e+07	1.32869e+07	9.26049e+06	1.16862e+07	7.42932e+06	1.00161e+07	1.1163e+07	1.19626e+07	1.14204e+07	1.14112e+07	9.53613e+06	0.95468	1.04747	0.835682	1.19663	0.809241	0.308854
sp|A8CG34|P121C_HUMAN Nuclear envelope pore membrane protein POM 121C OS=Homo sapiens OX=9606 GN=POM121C PE=1 SV=3	A8CG34_S_323	P121C_S_323	S	323	A8CG34	P121C	23.816	23.5491	23.6141	23.6587	23.5355	23.632	23.6635	23.1427	23.4783	24.1257	23.2311	23.5558	1.47678e+07	1.22743e+07	1.28393e+07	1.32423e+07	1.21586e+07	1.29995e+07	1.32869e+07	9.26049e+06	1.16862e+07	1.83048e+07	9.8459e+06	1.2331e+07	1.32938e+07	1.28002e+07	1.14112e+07	1.34939e+07	0.962864	1.03857	1.18252	0.845655	0.594766	0.509655
sp|A8CG34|P121C_HUMAN Nuclear envelope pore membrane protein POM 121C OS=Homo sapiens OX=9606 GN=POM121C PE=1 SV=3	A8CG34_S_325	P121C_S_325	S	325	A8CG34	P121C	23.816	23.5491	23.0765	23.1179	23.5355	23.632	23.6635	23.1427	23.4783	22.8248	23.2558	23.4122	1.47678e+07	1.22743e+07	8.84553e+06	9.10311e+06	1.21586e+07	1.29995e+07	1.32869e+07	9.26049e+06	1.16862e+07	7.42932e+06	1.00161e+07	1.1163e+07	1.19626e+07	1.14204e+07	1.14112e+07	9.53613e+06	0.95468	1.04747	0.835682	1.19663	0.809241	0.308854
sp|A8CG34|P121C_HUMAN Nuclear envelope pore membrane protein POM 121C OS=Homo sapiens OX=9606 GN=POM121C PE=1 SV=3	A8CG34_S_328	P121C_S_328	S	328	A8CG34	P121C	23.816	23.5491	23.0765	23.1179	23.5355	23.632	23.6635	23.1427	23.4783	22.8248	23.2558	23.4122	1.47678e+07	1.22743e+07	8.84553e+06	9.10311e+06	1.21586e+07	1.29995e+07	1.32869e+07	9.26049e+06	1.16862e+07	7.42932e+06	1.00161e+07	1.1163e+07	1.19626e+07	1.14204e+07	1.14112e+07	9.53613e+06	0.95468	1.04747	0.835682	1.19663	0.809241	0.308854
sp|A8CG34|P121C_HUMAN Nuclear envelope pore membrane protein POM 121C OS=Homo sapiens OX=9606 GN=POM121C PE=1 SV=3	A8CG34_S_370	P121C_S_370	S	370	A8CG34	P121C	22.9735	22.8947	22.1787	22.1011	22.6233	22.8745	23.0882	23.0149	24.5273	22.9455	21.7745	22.2944	8.23603e+06	7.79788e+06	4.74753e+06	4.49891e+06	6.46071e+06	7.68959e+06	8.91767e+06	8.47568e+06	2.41794e+07	8.07772e+06	3.58734e+06	5.14389e+06	6.92715e+06	6.2164e+06	1.38576e+07	5.60298e+06	0.897397	1.11433	0.404326	2.47325	0.647632	0.247337
sp|A8CG34|P121C_HUMAN Nuclear envelope pore membrane protein POM 121C OS=Homo sapiens OX=9606 GN=POM121C PE=1 SV=3	A8CG34_S_373	P121C_S_373	S	373	A8CG34	P121C	23.7417	24.5708	24.1063	24.8913	23.9583	23.9495	24.1911	23.8816	23.6176	24.8054	24.9137	24.4952	1.40265e+07	2.49196e+07	1.80598e+07	3.11196e+07	1.62994e+07	1.62004e+07	1.91541e+07	1.54554e+07	1.28709e+07	2.932e+07	3.16057e+07	2.36483e+07	1.9002e+07	2.12065e+07	1.58268e+07	2.81913e+07	1.11601	0.896046	1.78124	0.561407	0.730246	0.0163529
sp|B1AJZ9|FHAD1_HUMAN Forkhead-associated domain-containing protein 1 OS=Homo sapiens OX=9606 GN=FHAD1 PE=2 SV=2	B1AJZ9_S_1263	FHAD1_S_1263	S	1263	B1AJZ9	FHAD1	26.0813	26.8908	27.0545	26.8976	26.2356	26.5674	26.562	27.1742	26.7307	26.7384	27.038	26.7573	7.10005e+07	1.2443e+08	1.39385e+08	1.25022e+08	7.9016e+07	9.94442e+07	9.90749e+07	1.51439e+08	1.11365e+08	1.11957e+08	1.37804e+08	1.13438e+08	1.11605e+08	1.01161e+08	1.20626e+08	1.21066e+08	0.906416	1.10325	1.00365	0.996366	0.697203	0.981906
sp|B1AJZ9|FHAD1_HUMAN Forkhead-associated domain-containing protein 1 OS=Homo sapiens OX=9606 GN=FHAD1 PE=2 SV=2	B1AJZ9_S_1272	FHAD1_S_1272	S	1272	B1AJZ9	FHAD1	26.0813	26.8908	27.0545	26.8976	26.2356	26.5674	26.562	27.1742	26.7307	26.7384	27.038	26.7573	7.10005e+07	1.2443e+08	1.39385e+08	1.25022e+08	7.9016e+07	9.94442e+07	9.90749e+07	1.51439e+08	1.11365e+08	1.11957e+08	1.37804e+08	1.13438e+08	1.11605e+08	1.01161e+08	1.20626e+08	1.21066e+08	0.906416	1.10325	1.00365	0.996366	0.697203	0.981906
sp|B2RUZ4|SMIM1_HUMAN Small integral membrane protein 1 OS=Homo sapiens OX=9606 GN=SMIM1 PE=1 SV=1	B2RUZ4_S_22	SMIM1_S_22	S	22	B2RUZ4	SMIM1	22.924	22.5573	22.921	23.4809	22.6737	22.6619	22.8614	22.5864	22.7692	22.5891	23.7797	22.4716	7.9583e+06	6.17199e+06	7.94146e+06	1.17072e+07	6.69058e+06	6.6359e+06	7.62035e+06	6.29762e+06	7.14842e+06	6.30942e+06	1.44016e+07	5.81583e+06	7.35725e+06	8.34457e+06	7.02213e+06	8.8423e+06	1.1342	0.881682	1.2592	0.794152	0.625495	0.581418
sp|B2RUZ4|SMIM1_HUMAN Small integral membrane protein 1 OS=Homo sapiens OX=9606 GN=SMIM1 PE=1 SV=1	B2RUZ4_S_27	SMIM1_S_27	S	27	B2RUZ4	SMIM1	22.924	22.5573	22.921	23.4809	22.6737	22.6619	22.8614	22.5864	22.7692	22.5891	23.7797	22.4716	7.9583e+06	6.17199e+06	7.94146e+06	1.17072e+07	6.69058e+06	6.6359e+06	7.62035e+06	6.29762e+06	7.14842e+06	6.30942e+06	1.44016e+07	5.81583e+06	7.35725e+06	8.34457e+06	7.02213e+06	8.8423e+06	1.1342	0.881682	1.2592	0.794152	0.625495	0.581418
sp|B5ME19|EIFCL_HUMAN Eukaryotic translation initiation factor 3 subunit C-like protein OS=Homo sapiens OX=9606 GN=EIF3CL PE=1 SV=1	B5ME19_S_9;9	EIFCL_S_9;9	S	9;9	B5ME19	EIFCL	23.9592	23.8073	23.303	22.751	23.9452	23.5795	23.7956	23.8309	23.6635	22.5978	23.3557	24.3773	1.63096e+07	1.46792e+07	1.03494e+07	7.05897e+06	1.61517e+07	1.25354e+07	1.45607e+07	1.49218e+07	1.32866e+07	6.34781e+06	1.07342e+07	2.17925e+07	1.37794e+07	1.19154e+07	1.42563e+07	1.29582e+07	0.864724	1.15644	0.908941	1.10018	0.594056	0.804658
sp|Q99613|EIF3C_HUMAN Eukaryotic translation initiation factor 3 subunit C OS=Homo sapiens OX=9606 GN=EIF3C PE=1 SV=1	Q99613_S_9;9	EIF3C_S_9;9	S	9;9	Q99613	EIF3C	23.9592	23.8073	23.303	22.751	23.9452	23.5795	23.7956	23.8309	23.6635	22.5978	23.3557	24.3773	1.63096e+07	1.46792e+07	1.03494e+07	7.05897e+06	1.61517e+07	1.25354e+07	1.45607e+07	1.49218e+07	1.32866e+07	6.34781e+06	1.07342e+07	2.17925e+07	1.37794e+07	1.19154e+07	1.42563e+07	1.29582e+07	0.864724	1.15644	0.908941	1.10018	0.594056	0.804658
sp|B5ME19|EIFCL_HUMAN Eukaryotic translation initiation factor 3 subunit C-like protein OS=Homo sapiens OX=9606 GN=EIF3CL PE=1 SV=1	B5ME19_S_11;11	EIFCL_S_11;11	S	11;11	B5ME19	EIFCL	23.9592	23.8977	23.303	22.751	23.9452	23.5795	23.7956	24.3006	23.5134	22.5978	23.3557	24.3773	1.63096e+07	1.56282e+07	1.03494e+07	7.05897e+06	1.61517e+07	1.25354e+07	1.45607e+07	2.06641e+07	1.19742e+07	6.34781e+06	1.07342e+07	2.17925e+07	1.40957e+07	1.19154e+07	1.5733e+07	1.29582e+07	0.845318	1.18299	0.82363	1.21414	0.54218	0.633286
sp|Q99613|EIF3C_HUMAN Eukaryotic translation initiation factor 3 subunit C OS=Homo sapiens OX=9606 GN=EIF3C PE=1 SV=1	Q99613_S_11;11	EIF3C_S_11;11	S	11;11	Q99613	EIF3C	23.9592	23.8977	23.303	22.751	23.9452	23.5795	23.7956	24.3006	23.5134	22.5978	23.3557	24.3773	1.63096e+07	1.56282e+07	1.03494e+07	7.05897e+06	1.61517e+07	1.25354e+07	1.45607e+07	2.06641e+07	1.19742e+07	6.34781e+06	1.07342e+07	2.17925e+07	1.40957e+07	1.19154e+07	1.5733e+07	1.29582e+07	0.845318	1.18299	0.82363	1.21414	0.54218	0.633286
sp|B5ME19|EIFCL_HUMAN Eukaryotic translation initiation factor 3 subunit C-like protein OS=Homo sapiens OX=9606 GN=EIF3CL PE=1 SV=1	B5ME19_S_166;166	EIFCL_S_166;166	S	166;166	B5ME19	EIFCL	24.4166	24.4396	25.9142	25.8302	24.4831	24.47	24.4041	24.1867	24.1906	25.7618	24.6462	24.822	2.2394e+07	2.27535e+07	6.32336e+07	5.96569e+07	2.34507e+07	2.3239e+07	2.22003e+07	1.90952e+07	1.91463e+07	5.68947e+07	2.62574e+07	2.96594e+07	3.6127e+07	3.54489e+07	2.01472e+07	3.76038e+07	0.98123	1.01913	1.86645	0.535776	0.972042	0.212488
sp|Q99613|EIF3C_HUMAN Eukaryotic translation initiation factor 3 subunit C OS=Homo sapiens OX=9606 GN=EIF3C PE=1 SV=1	Q99613_S_166;166	EIF3C_S_166;166	S	166;166	Q99613	EIF3C	24.4166	24.4396	25.9142	25.8302	24.4831	24.47	24.4041	24.1867	24.1906	25.7618	24.6462	24.822	2.2394e+07	2.27535e+07	6.32336e+07	5.96569e+07	2.34507e+07	2.3239e+07	2.22003e+07	1.90952e+07	1.91463e+07	5.68947e+07	2.62574e+07	2.96594e+07	3.6127e+07	3.54489e+07	2.01472e+07	3.76038e+07	0.98123	1.01913	1.86645	0.535776	0.972042	0.212488
sp|B5ME19|EIFCL_HUMAN Eukaryotic translation initiation factor 3 subunit C-like protein OS=Homo sapiens OX=9606 GN=EIF3CL PE=1 SV=1	B5ME19_S_178;178	EIFCL_S_178;178	S	178;178	B5ME19	EIFCL	24.1163	23.9514	24.44	24.1161	24.6108	24.2146	24.0361	24.0022	23.9413	24.3421	23.8122	24.2494	1.81856e+07	1.62215e+07	2.27594e+07	1.81833e+07	2.56203e+07	1.94684e+07	1.7202e+07	1.68027e+07	1.61085e+07	2.12675e+07	1.47295e+07	1.99429e+07	1.90555e+07	2.10907e+07	1.67044e+07	1.86466e+07	1.1068	0.903506	1.11627	0.895838	0.536131	0.433663
sp|Q99613|EIF3C_HUMAN Eukaryotic translation initiation factor 3 subunit C OS=Homo sapiens OX=9606 GN=EIF3C PE=1 SV=1	Q99613_S_178;178	EIF3C_S_178;178	S	178;178	Q99613	EIF3C	24.1163	23.9514	24.44	24.1161	24.6108	24.2146	24.0361	24.0022	23.9413	24.3421	23.8122	24.2494	1.81856e+07	1.62215e+07	2.27594e+07	1.81833e+07	2.56203e+07	1.94684e+07	1.7202e+07	1.68027e+07	1.61085e+07	2.12675e+07	1.47295e+07	1.99429e+07	1.90555e+07	2.10907e+07	1.67044e+07	1.86466e+07	1.1068	0.903506	1.11627	0.895838	0.536131	0.433663
sp|B5ME19|EIFCL_HUMAN Eukaryotic translation initiation factor 3 subunit C-like protein OS=Homo sapiens OX=9606 GN=EIF3CL PE=1 SV=1	B5ME19_S_181;181	EIFCL_S_181;181	S	181;181	B5ME19	EIFCL	24.1163	23.9514	24.44	24.1161	24.6108	24.2146	24.0361	24.0022	23.9413	24.3421	23.8122	24.2494	1.81856e+07	1.62215e+07	2.27594e+07	1.81833e+07	2.56203e+07	1.94684e+07	1.7202e+07	1.68027e+07	1.61085e+07	2.12675e+07	1.47295e+07	1.99429e+07	1.90555e+07	2.10907e+07	1.67044e+07	1.86466e+07	1.1068	0.903506	1.11627	0.895838	0.536131	0.433663
sp|Q99613|EIF3C_HUMAN Eukaryotic translation initiation factor 3 subunit C OS=Homo sapiens OX=9606 GN=EIF3C PE=1 SV=1	Q99613_S_181;181	EIF3C_S_181;181	S	181;181	Q99613	EIF3C	24.1163	23.9514	24.44	24.1161	24.6108	24.2146	24.0361	24.0022	23.9413	24.3421	23.8122	24.2494	1.81856e+07	1.62215e+07	2.27594e+07	1.81833e+07	2.56203e+07	1.94684e+07	1.7202e+07	1.68027e+07	1.61085e+07	2.12675e+07	1.47295e+07	1.99429e+07	1.90555e+07	2.10907e+07	1.67044e+07	1.86466e+07	1.1068	0.903506	1.11627	0.895838	0.536131	0.433663
sp|B5ME19|EIFCL_HUMAN Eukaryotic translation initiation factor 3 subunit C-like protein OS=Homo sapiens OX=9606 GN=EIF3CL PE=1 SV=1	B5ME19_S_182;182	EIFCL_S_182;182	S	182;182	B5ME19	EIFCL	24.1163	23.9514	24.44	24.1161	24.6108	24.2146	24.0361	24.0022	23.9413	24.3421	23.8122	24.2494	1.81856e+07	1.62215e+07	2.27594e+07	1.81833e+07	2.56203e+07	1.94684e+07	1.7202e+07	1.68027e+07	1.61085e+07	2.12675e+07	1.47295e+07	1.99429e+07	1.90555e+07	2.10907e+07	1.67044e+07	1.86466e+07	1.1068	0.903506	1.11627	0.895838	0.536131	0.433663
sp|Q99613|EIF3C_HUMAN Eukaryotic translation initiation factor 3 subunit C OS=Homo sapiens OX=9606 GN=EIF3C PE=1 SV=1	Q99613_S_182;182	EIF3C_S_182;182	S	182;182	Q99613	EIF3C	24.1163	23.9514	24.44	24.1161	24.6108	24.2146	24.0361	24.0022	23.9413	24.3421	23.8122	24.2494	1.81856e+07	1.62215e+07	2.27594e+07	1.81833e+07	2.56203e+07	1.94684e+07	1.7202e+07	1.68027e+07	1.61085e+07	2.12675e+07	1.47295e+07	1.99429e+07	1.90555e+07	2.10907e+07	1.67044e+07	1.86466e+07	1.1068	0.903506	1.11627	0.895838	0.536131	0.433663
sp|B5ME19|EIFCL_HUMAN Eukaryotic translation initiation factor 3 subunit C-like protein OS=Homo sapiens OX=9606 GN=EIF3CL PE=1 SV=1	B5ME19_S_39;39;39	EIFCL_S_39;39;39	S	39;39;39	B5ME19	EIFCL	24.563	23.4358	24.8002	23.4026	24.302	24.9093	24.0865	25.0776	24.8409	23.4349	23.248	22.8474	2.47865e+07	1.13468e+07	2.92148e+07	1.10891e+07	2.06833e+07	3.15097e+07	1.78142e+07	3.54087e+07	3.00518e+07	1.13402e+07	9.96195e+06	7.5464e+06	2.17827e+07	2.10941e+07	2.77582e+07	9.61618e+06	0.968387	1.03264	0.346426	2.88662	0.935401	0.0675828
sp|Q99613|EIF3C_HUMAN Eukaryotic translation initiation factor 3 subunit C OS=Homo sapiens OX=9606 GN=EIF3C PE=1 SV=1	Q99613_S_39;39;39	EIF3C_S_39;39;39	S	39;39;39	Q99613	EIF3C	24.563	23.4358	24.8002	23.4026	24.302	24.9093	24.0865	25.0776	24.8409	23.4349	23.248	22.8474	2.47865e+07	1.13468e+07	2.92148e+07	1.10891e+07	2.06833e+07	3.15097e+07	1.78142e+07	3.54087e+07	3.00518e+07	1.13402e+07	9.96195e+06	7.5464e+06	2.17827e+07	2.10941e+07	2.77582e+07	9.61618e+06	0.968387	1.03264	0.346426	2.88662	0.935401	0.0675828
sp|C9JI98|TM238_HUMAN Transmembrane protein 238 OS=Homo sapiens OX=9606 GN=TMEM238 PE=1 SV=1	C9JI98_S_175	TM238_S_175	S	175	C9JI98	TM238	23.663	23.5136	24.3097	23.5761	23.4071	23.82	23.6614	23.7627	23.1845	22.832	23.2726	23.1972	1.3282e+07	1.19756e+07	2.0794e+07	1.25058e+07	1.11232e+07	1.48088e+07	1.32679e+07	1.42328e+07	9.53292e+06	7.46659e+06	1.01336e+07	9.61756e+06	1.53505e+07	1.28126e+07	1.23446e+07	9.07258e+06	0.83467	1.19808	0.734945	1.36065	0.461722	0.136492
sp|O00178|GTPB1_HUMAN GTP-binding protein 1 OS=Homo sapiens OX=9606 GN=GTPBP1 PE=1 SV=3	O00178_S_12	GTPB1_S_12	S	12	O00178	GTPB1	22.7165	23.3703	22.9349	23.793	22.6629	22.8045	23.3523	22.3674	22.5562	23.8236	24.182	23.4827	6.89222e+06	1.08432e+07	8.01849e+06	1.45351e+07	6.64057e+06	7.32558e+06	1.07091e+07	5.41065e+06	6.16726e+06	1.48463e+07	1.9033e+07	1.17216e+07	8.58463e+06	9.50043e+06	7.42899e+06	1.52003e+07	1.10668	0.903604	2.04608	0.488739	0.765131	0.0476487
sp|O00178|GTPB1_HUMAN GTP-binding protein 1 OS=Homo sapiens OX=9606 GN=GTPBP1 PE=1 SV=3	O00178_S_24	GTPB1_S_24	S	24	O00178	GTPB1	22.7165	23.3703	22.9349	23.5184	22.6629	22.8045	23.244	22.3674	22.5562	23.5967	24.182	23.4827	6.89222e+06	1.08432e+07	8.01849e+06	1.20153e+07	6.64057e+06	7.32558e+06	9.93463e+06	5.41065e+06	6.16726e+06	1.26858e+07	1.9033e+07	1.17216e+07	8.58463e+06	8.66047e+06	7.17085e+06	1.44801e+07	1.00883	0.991243	2.01931	0.495219	0.972566	0.0651343
sp|O00178|GTPB1_HUMAN GTP-binding protein 1 OS=Homo sapiens OX=9606 GN=GTPBP1 PE=1 SV=3	O00178_S_25	GTPB1_S_25	S	25	O00178	GTPB1	22.7824	22.8868	23.709	23.793	22.7256	23.1616	23.3523	22.5551	22.3358	23.8236	24.0176	23.4978	7.21438e+06	7.75544e+06	1.37127e+07	1.45351e+07	6.93572e+06	9.38316e+06	1.07091e+07	6.16262e+06	5.2935e+06	1.48463e+07	1.69835e+07	1.18453e+07	9.56084e+06	1.02847e+07	7.38839e+06	1.45584e+07	1.07571	0.92962	1.97044	0.507501	0.82456	0.0337635
sp|O00203|AP3B1_HUMAN AP-3 complex subunit beta-1 OS=Homo sapiens OX=9606 GN=AP3B1 PE=1 SV=3	O00203_S_276	AP3B1_S_276	S	276	O00203	AP3B1	22.1492	21.8609	21.3321	20.9287	22.2471	22.1098	21.9593	22.4053	22.2477	20.6989	21.6273	21.7776	4.6514e+06	3.8088e+06	2.6399e+06	1.99597e+06	4.97783e+06	4.52604e+06	4.0775e+06	5.55466e+06	4.98009e+06	1.70217e+06	3.23952e+06	3.59501e+06	3.70003e+06	3.83328e+06	4.87075e+06	2.84557e+06	1.03601	0.965239	0.584215	1.7117	0.91013	0.053459
sp|O00204|ST2B1_HUMAN Sulfotransferase 2B1 OS=Homo sapiens OX=9606 GN=SULT2B1 PE=1 SV=2	O00204_S_347	ST2B1_S_347	S	347	O00204	ST2B1	23.3141	22.7638	22.5509	22.7505	22.1957	21.7905	22.9784	23.1474	23.564	23.3505	23.4674	22.9133	1.04289e+07	7.12174e+06	6.14483e+06	7.05633e+06	4.80369e+06	3.62738e+06	8.26401e+06	9.29097e+06	1.24016e+07	1.06958e+07	1.1598e+07	7.89946e+06	7.89847e+06	5.16247e+06	9.98553e+06	1.00644e+07	0.653603	1.52998	1.0079	0.99216	0.175124	0.964594
sp|O00264|PGRC1_HUMAN Membrane-associated progesterone receptor component 1 OS=Homo sapiens OX=9606 GN=PGRMC1 PE=1 SV=3	O00264_S_181	PGRC1_S_181	S	181	O00264	PGRC1	29.9226	29.0112	29.323	28.3296	29.8774	30.0067	29.8843	30.3579	30.1538	27.883	28.5521	28.6877	1.01762e+09	5.41068e+08	6.71589e+08	3.37343e+08	9.86272e+08	1.07875e+09	9.91017e+08	1.37611e+09	1.19457e+09	2.47529e+08	3.93578e+08	4.32385e+08	7.43426e+08	8.00788e+08	1.18723e+09	3.57831e+08	1.07716	0.928368	0.3014	3.31785	0.845966	0.00720674
sp|O00264|PGRC1_HUMAN Membrane-associated progesterone receptor component 1 OS=Homo sapiens OX=9606 GN=PGRMC1 PE=1 SV=3	O00264_S_57	PGRC1_S_57	S	57	O00264	PGRC1	27.8294	27.6858	27.0375	26.723	28.2384	28.1865	27.9472	28.4607	28.1593	26.2336	27.2437	27.562	2.38504e+08	2.15898e+08	1.37753e+08	1.10769e+08	3.16672e+08	3.05484e+08	2.58791e+08	3.69431e+08	2.99767e+08	7.89056e+07	1.58919e+08	1.98144e+08	1.97385e+08	2.44308e+08	3.0933e+08	1.45323e+08	1.23773	0.807933	0.469799	2.12857	0.571508	0.0265966
sp|O00267|SPT5H_HUMAN Transcription elongation factor SPT5 OS=Homo sapiens OX=9606 GN=SUPT5H PE=1 SV=1	O00267_S_32	SPT5H_S_32	S	32	O00267	SPT5H	23.8817	24.1604	23.8236	23.4692	23.9937	23.913	24.219	23.6931	23.6999	23.5023	24.1522	23.8148	1.54561e+07	1.87498e+07	1.48467e+07	1.16128e+07	1.67038e+07	1.57956e+07	1.95271e+07	1.35626e+07	1.36267e+07	1.1882e+07	1.86442e+07	1.47556e+07	1.63509e+07	1.47041e+07	1.55721e+07	1.50939e+07	0.899283	1.112	0.969291	1.03168	0.455462	0.871953
sp|O00267|SPT5H_HUMAN Transcription elongation factor SPT5 OS=Homo sapiens OX=9606 GN=SUPT5H PE=1 SV=1	O00267_S_36	SPT5H_S_36	S	36	O00267	SPT5H	23.8817	24.1604	23.8236	23.4692	23.9937	23.913	24.219	23.6931	23.6999	23.5023	24.1522	23.8148	1.54561e+07	1.87498e+07	1.48467e+07	1.16128e+07	1.67038e+07	1.57956e+07	1.95271e+07	1.35626e+07	1.36267e+07	1.1882e+07	1.86442e+07	1.47556e+07	1.63509e+07	1.47041e+07	1.55721e+07	1.50939e+07	0.899283	1.112	0.969291	1.03168	0.455462	0.871953
sp|O00299|CLIC1_HUMAN Chloride intracellular channel protein 1 OS=Homo sapiens OX=9606 GN=CLIC1 PE=1 SV=4	O00299_S_156	CLIC1_S_156	S	156	O00299	CLIC1	22.2448	21.7243	21.9876	21.0481	22.4516	22.1644	21.5701	22.1945	22.6081	21.324	21.595	21.7777	4.97003e+06	3.4646e+06	4.15855e+06	2.16831e+06	5.73609e+06	4.70061e+06	3.11344e+06	4.7998e+06	6.39325e+06	2.62517e+06	3.1676e+06	3.59537e+06	4.19773e+06	4.20167e+06	4.76883e+06	3.12938e+06	1.00094	0.999061	0.656216	1.52389	0.997495	0.220041
sp|O00308|WWP2_HUMAN NEDD4-like E3 ubiquitin-protein ligase WWP2 OS=Homo sapiens OX=9606 GN=WWP2 PE=1 SV=2	O00308_S_211	WWP2_S_211	S	211	O00308	WWP2	22.2118	21.4576	18.5979	21.495	21.378	20.5018	21.9263	22.6644	21.2763	21.2967	21.3771	23.279	4.85746e+06	2.87986e+06	396770	2.95551e+06	2.72526e+06	1.48479e+06	3.98537e+06	6.6475e+06	2.53979e+06	2.57605e+06	2.72359e+06	1.01783e+07	2.71136e+06	2.38852e+06	4.39089e+06	5.15931e+06	0.88093	1.13516	1.175	0.851061	0.831558	0.801142
sp|O00401|WASL_HUMAN Neural Wiskott-Aldrich syndrome protein OS=Homo sapiens OX=9606 GN=WASL PE=1 SV=2	O00401_S_484	WASL_S_484	S	484	O00401	WASL	23.8338	24.2856	24.3542	25.2211	23.9398	23.9947	24.0506	24.0462	23.7227	24.8305	24.9423	24.5795	1.49514e+07	2.04501e+07	2.14452e+07	3.91122e+07	1.60916e+07	1.67155e+07	1.73766e+07	1.73226e+07	1.38433e+07	2.98359e+07	3.2238e+07	2.50701e+07	1.89489e+07	2.39731e+07	1.61808e+07	2.9048e+07	1.26514	0.790425	1.79521	0.557038	0.579858	0.0115515
sp|O00401|WASL_HUMAN Neural Wiskott-Aldrich syndrome protein OS=Homo sapiens OX=9606 GN=WASL PE=1 SV=2	O00401_S_485	WASL_S_485	S	485	O00401	WASL	23.8338	24.2856	24.3542	25.2211	23.9398	23.9947	24.0506	24.0462	23.7227	24.8305	24.9423	24.5795	1.49514e+07	2.04501e+07	2.14452e+07	3.91122e+07	1.60916e+07	1.67155e+07	1.73766e+07	1.73226e+07	1.38433e+07	2.98359e+07	3.2238e+07	2.50701e+07	1.89489e+07	2.39731e+07	1.61808e+07	2.9048e+07	1.26514	0.790425	1.79521	0.557038	0.579858	0.0115515
sp|O00411|RPOM_HUMAN DNA-directed RNA polymerase, mitochondrial OS=Homo sapiens OX=9606 GN=POLRMT PE=1 SV=2	O00411_S_77	RPOM_S_77	S	77	O00411	RPOM	23.0881	22.8995	23.7998	24.4788	22.7828	22.852	23.7691	23.0708	23.1282	23.5726	23.4597	22.5243	8.91694e+06	7.82402e+06	1.4603e+07	2.33805e+07	7.21606e+06	7.57056e+06	1.42958e+07	8.81059e+06	9.16803e+06	1.24755e+07	1.15365e+07	6.03223e+06	1.0448e+07	1.27224e+07	1.07581e+07	1.00147e+07	1.21769	0.82123	0.930899	1.07423	0.721608	0.795371
sp|O00411|RPOM_HUMAN DNA-directed RNA polymerase, mitochondrial OS=Homo sapiens OX=9606 GN=POLRMT PE=1 SV=2	O00411_S_79	RPOM_S_79	S	79	O00411	RPOM	23.0881	22.8995	23.7998	24.4788	22.7828	22.852	23.7691	23.0708	23.1282	23.5726	23.4597	22.5243	8.91694e+06	7.82402e+06	1.4603e+07	2.33805e+07	7.21606e+06	7.57056e+06	1.42958e+07	8.81059e+06	9.16803e+06	1.24755e+07	1.15365e+07	6.03223e+06	1.0448e+07	1.27224e+07	1.07581e+07	1.00147e+07	1.21769	0.82123	0.930899	1.07423	0.721608	0.795371
sp|O00418|EF2K_HUMAN Eukaryotic elongation factor 2 kinase OS=Homo sapiens OX=9606 GN=EEF2K PE=1 SV=2	O00418_S_27	EF2K_S_27	S	27	O00418	EF2K	23.0704	24.0353	24.2265	25.2608	23.3014	23.3382	23.435	23.6506	22.7834	25.2227	24.9044	24.3471	8.80838e+06	1.71924e+07	1.96297e+07	4.0204e+07	1.03374e+07	1.06045e+07	1.13405e+07	1.3169e+07	7.2192e+06	3.91551e+07	3.14023e+07	2.13401e+07	1.52102e+07	2.0382e+07	1.05762e+07	3.06325e+07	1.34002	0.746256	2.89636	0.345261	0.661518	0.0481569
sp|O00418|EF2K_HUMAN Eukaryotic elongation factor 2 kinase OS=Homo sapiens OX=9606 GN=EEF2K PE=1 SV=2	O00418_S_31	EF2K_S_31	S	31	O00418	EF2K	23.0704	24.0353	24.2265	25.2608	23.3014	23.3382	23.435	23.6506	22.7834	25.2227	24.9044	24.3471	8.80838e+06	1.71924e+07	1.96297e+07	4.0204e+07	1.03374e+07	1.06045e+07	1.13405e+07	1.3169e+07	7.2192e+06	3.91551e+07	3.14023e+07	2.13401e+07	1.52102e+07	2.0382e+07	1.05762e+07	3.06325e+07	1.34002	0.746256	2.89636	0.345261	0.661518	0.0481569
sp|O00418|EF2K_HUMAN Eukaryotic elongation factor 2 kinase OS=Homo sapiens OX=9606 GN=EEF2K PE=1 SV=2	O00418_S_500	EF2K_S_500	S	500	O00418	EF2K	22.4841	22.2096	22.3013	21.8443	21.9841	21.7863	22.123	22.1258	22.5391	21.6153	22.1679	20.3033	5.86683e+06	4.85024e+06	5.16842e+06	3.76528e+06	4.1482e+06	3.61675e+06	4.56752e+06	4.57652e+06	6.09441e+06	3.21251e+06	4.71206e+06	1.29389e+06	5.29516e+06	3.84341e+06	5.07948e+06	3.07282e+06	0.725834	1.37773	0.604947	1.65304	0.0229659	0.169325
sp|O00418|EF2K_HUMAN Eukaryotic elongation factor 2 kinase OS=Homo sapiens OX=9606 GN=EEF2K PE=1 SV=2	O00418_S_445	EF2K_S_445	S	445	O00418	EF2K	23.393	23.3415	22.8004	22.9198	22.6569	23.2401	23.3676	23.8333	22.8086	22.6362	23.9535	23.2995	1.10149e+07	1.0629e+07	7.30457e+06	7.93508e+06	6.61323e+06	9.90735e+06	1.08227e+07	1.49465e+07	7.34651e+06	6.51869e+06	1.62456e+07	1.03237e+07	9.6495e+06	8.15189e+06	1.10386e+07	1.10293e+07	0.844799	1.18371	0.999161	1.00084	0.381758	0.998067
sp|O00418|EF2K_HUMAN Eukaryotic elongation factor 2 kinase OS=Homo sapiens OX=9606 GN=EEF2K PE=1 SV=2	O00418_S_470	EF2K_S_470	S	470	O00418	EF2K	23.8935	24.2789	24.3119	25.2982	23.248	23.336	23.6917	24.1943	23.7778	24.8007	24.2867	24.2533	1.55838e+07	2.03556e+07	2.08267e+07	4.12594e+07	9.96176e+06	1.05882e+07	1.35489e+07	1.91957e+07	1.43824e+07	2.92248e+07	2.04657e+07	1.99978e+07	1.89221e+07	2.06031e+07	1.5709e+07	2.32295e+07	1.08884	0.918408	1.47873	0.676255	0.886478	0.112937
sp|O00418|EF2K_HUMAN Eukaryotic elongation factor 2 kinase OS=Homo sapiens OX=9606 GN=EEF2K PE=1 SV=2	O00418_S_474	EF2K_S_474	S	474	O00418	EF2K	24.0376	24.3629	24.3119	25.3624	23.3621	23.5201	23.8042	24.4094	23.9822	24.8007	24.3257	24.3087	1.72206e+07	2.15764e+07	2.08267e+07	4.31371e+07	1.07816e+07	1.20294e+07	1.46477e+07	2.22822e+07	1.65713e+07	2.92248e+07	2.10265e+07	2.07799e+07	1.98746e+07	2.19827e+07	1.78337e+07	2.36771e+07	1.10607	0.9041	1.32766	0.753208	0.861108	0.182335
sp|O00418|EF2K_HUMAN Eukaryotic elongation factor 2 kinase OS=Homo sapiens OX=9606 GN=EEF2K PE=1 SV=2	O00418_S_477	EF2K_S_477	S	477	O00418	EF2K	20.745	23.0202	23.2748	24.8304	20.4555	21.0491	22.6372	23.1587	22.2748	24.6216	22.612	21.8282	1.75739e+06	8.50688e+06	1.01489e+07	2.98328e+07	1.43792e+06	2.16972e+06	6.52341e+06	9.36389e+06	5.07426e+06	2.58125e+07	6.41057e+06	3.72351e+06	6.8044e+06	1.11468e+07	6.98719e+06	1.19822e+07	1.63817	0.610436	1.71488	0.583131	0.692837	0.549223
sp|O00418|EF2K_HUMAN Eukaryotic elongation factor 2 kinase OS=Homo sapiens OX=9606 GN=EEF2K PE=1 SV=2	O00418_S_18	EF2K_S_18	S	18	O00418	EF2K	21.9215	21.8589	21.6273	21.4777	21.7974	21.7617	21.9836	23.1096	22.2915	21.3399	21.8267	21.7667	3.97209e+06	3.80338e+06	3.23948e+06	2.92041e+06	3.64476e+06	3.55569e+06	4.14703e+06	9.05065e+06	5.13329e+06	2.6543e+06	3.71966e+06	3.56808e+06	3.67165e+06	3.37362e+06	6.11032e+06	3.31401e+06	0.918829	1.08834	0.542363	1.84378	0.401647	0.19843
sp|O00418|EF2K_HUMAN Eukaryotic elongation factor 2 kinase OS=Homo sapiens OX=9606 GN=EEF2K PE=1 SV=2	O00418_S_71	EF2K_S_71	S	71	O00418	EF2K	24.3447	24.4603	24.912	25.5799	23.3985	24.0302	24.6568	24.254	24.25	25.3254	25.4707	24.6678	2.13053e+07	2.30824e+07	3.15695e+07	5.01556e+07	1.10576e+07	1.71325e+07	2.64499e+07	2.00072e+07	1.99516e+07	4.20449e+07	4.64988e+07	2.66526e+07	2.5319e+07	2.61152e+07	2.21362e+07	3.83988e+07	1.03145	0.969512	1.73466	0.576482	0.954578	0.100677
sp|O00418|EF2K_HUMAN Eukaryotic elongation factor 2 kinase OS=Homo sapiens OX=9606 GN=EEF2K PE=1 SV=2	O00418_S_72	EF2K_S_72	S	72	O00418	EF2K	23.7972	24.6659	24.912	25.8948	23.977	24.0302	24.6568	24.2957	21.6872	25.5922	24.8098	25.1606	1.45769e+07	2.66186e+07	3.15695e+07	6.23879e+07	1.65122e+07	1.71325e+07	2.64499e+07	2.05934e+07	3.37667e+06	5.05853e+07	2.94091e+07	3.75046e+07	2.4255e+07	3.20109e+07	1.68067e+07	3.91664e+07	1.31976	0.757711	2.33041	0.429109	0.668125	0.0743225
sp|O00418|EF2K_HUMAN Eukaryotic elongation factor 2 kinase OS=Homo sapiens OX=9606 GN=EEF2K PE=1 SV=2	O00418_S_74	EF2K_S_74	S	74	O00418	EF2K	24.3447	24.6605	24.912	25.5799	23.3985	24.0302	24.6568	25.1536	24.25	25.3254	25.4707	25.1606	2.13053e+07	2.6518e+07	3.15695e+07	5.01556e+07	1.10576e+07	1.71325e+07	2.64499e+07	3.73247e+07	1.99516e+07	4.20449e+07	4.64988e+07	3.75046e+07	2.64642e+07	2.61152e+07	2.79087e+07	4.20161e+07	0.986812	1.01336	1.50548	0.664238	0.980025	0.0899772
sp|O00443|P3C2A_HUMAN Phosphatidylinositol 4-phosphate 3-kinase C2 domain-containing subunit alpha OS=Homo sapiens OX=9606 GN=PIK3C2A PE=1 SV=2	O00443_S_338	P3C2A_S_338	S	338	O00443	P3C2A	21.6244	21.1468	22.3687	21.4936	21.2171	21.2934	21.6135	21.83	21.9809	21.7021	21.6952	21.0715	3.23298e+06	2.32184e+06	5.4158e+06	2.95276e+06	2.4377e+06	2.57018e+06	3.20852e+06	3.72797e+06	4.13922e+06	3.41176e+06	3.3955e+06	2.20376e+06	3.65687e+06	2.65355e+06	3.6919e+06	3.00367e+06	0.725632	1.37811	0.813584	1.22913	0.388642	0.236189
sp|O00470|MEIS1_HUMAN Homeobox protein Meis1 OS=Homo sapiens OX=9606 GN=MEIS1 PE=1 SV=1	O00470_S_196	MEIS1_S_196	S	196	O00470	MEIS1	20.6889	20.7028	20.9955	20.1504	20.2926	20.7705	20.567	20.9685	21.076	20.2413	20.3571	20.3298	1.69037e+06	1.70672e+06	2.09063e+06	1.16378e+06	1.28438e+06	1.78871e+06	1.55339e+06	2.0518e+06	2.21059e+06	1.23949e+06	1.34305e+06	1.31793e+06	1.82924e+06	1.41229e+06	1.93859e+06	1.30016e+06	0.772063	1.29523	0.670669	1.49105	0.155869	0.080776
sp|O00515|LAD1_HUMAN Ladinin-1 OS=Homo sapiens OX=9606 GN=LAD1 PE=1 SV=2	O00515_S_356	LAD1_S_356	S	356	O00515	LAD1	23.1756	23.3011	22.7683	22.6044	22.415	22.9958	23.0347	23.7127	23.0154	23.3664	22.8067	22.4376	9.47464e+06	1.03353e+07	7.14378e+06	6.37692e+06	5.5922e+06	8.36407e+06	8.59284e+06	1.37474e+07	8.47891e+06	1.08143e+07	7.33695e+06	5.68046e+06	8.98457e+06	6.77773e+06	1.02731e+07	7.94389e+06	0.754375	1.3256	0.773275	1.2932	0.156399	0.370198
sp|O00515|LAD1_HUMAN Ladinin-1 OS=Homo sapiens OX=9606 GN=LAD1 PE=1 SV=2	O00515_S_121	LAD1_S_121	S	121	O00515	LAD1	24.5129	24.83	24.1168	23.8495	23.6571	23.8388	24.5697	24.5945	24.175	23.793	24.8933	24.5699	2.39394e+07	2.98237e+07	1.81923e+07	1.51152e+07	1.32285e+07	1.50039e+07	2.49007e+07	2.53325e+07	1.89404e+07	1.45352e+07	3.11619e+07	2.49049e+07	2.39851e+07	1.44492e+07	2.30579e+07	2.3534e+07	0.602423	1.65996	1.02065	0.979769	0.100383	0.934275
sp|O00515|LAD1_HUMAN Ladinin-1 OS=Homo sapiens OX=9606 GN=LAD1 PE=1 SV=2	O00515_S_123	LAD1_S_123	S	123	O00515	LAD1	24.5129	24.83	24.1168	23.8495	23.6571	23.8388	24.5697	24.5945	24.175	23.793	24.8933	24.5699	2.39394e+07	2.98237e+07	1.81923e+07	1.51152e+07	1.32285e+07	1.50039e+07	2.49007e+07	2.53325e+07	1.89404e+07	1.45352e+07	3.11619e+07	2.49049e+07	2.39851e+07	1.44492e+07	2.30579e+07	2.3534e+07	0.602423	1.65996	1.02065	0.979769	0.100383	0.934275
sp|O00515|LAD1_HUMAN Ladinin-1 OS=Homo sapiens OX=9606 GN=LAD1 PE=1 SV=2	O00515_S_38	LAD1_S_38	S	38	O00515	LAD1	22.1302	21.5233	22.5336	22.0652	21.5344	21.811	21.5669	22.1586	22.2069	21.419	21.9202	21.6702	4.59036e+06	3.01417e+06	6.0712e+06	4.3882e+06	3.03731e+06	3.67932e+06	3.10668e+06	4.68186e+06	4.84097e+06	2.80382e+06	3.96862e+06	3.33726e+06	4.55857e+06	3.70161e+06	4.20984e+06	3.3699e+06	0.812011	1.23151	0.800482	1.24925	0.445227	0.277969
sp|O00515|LAD1_HUMAN Ladinin-1 OS=Homo sapiens OX=9606 GN=LAD1 PE=1 SV=2	O00515_S_394	LAD1_S_394	S	394	O00515	LAD1	24.4987	24.1148	25.3149	24.937	24.1061	24.4883	24.5946	24.9255	24.7803	25.0743	24.6929	23.7322	2.3705e+07	1.81671e+07	4.17405e+07	3.21207e+07	1.80579e+07	2.35348e+07	2.53336e+07	3.18651e+07	2.88144e+07	3.53282e+07	2.71207e+07	1.39353e+07	2.78709e+07	2.45711e+07	2.86711e+07	2.54614e+07	0.881606	1.13429	0.888052	1.12606	0.713138	0.664074
sp|O00562|PITM1_HUMAN Membrane-associated phosphatidylinositol transfer protein 1 OS=Homo sapiens OX=9606 GN=PITPNM1 PE=1 SV=4	O00562_S_342	PITM1_S_342	S	342	O00562	PITM1	26.3382	25.7605	25.692	24.6009	25.8254	26.1066	25.5528	25.8934	26.3345	24.9816	21.6331	25.6437	8.48393e+07	5.68449e+07	5.42062e+07	2.54459e+07	5.94575e+07	7.2253e+07	4.92214e+07	6.23271e+07	8.46206e+07	3.31282e+07	3.25236e+06	5.24245e+07	6.52968e+07	5.23855e+07	6.53897e+07	2.96017e+07	0.802267	1.24647	0.452696	2.20899	0.495891	0.11936
sp|O00562|PITM1_HUMAN Membrane-associated phosphatidylinositol transfer protein 1 OS=Homo sapiens OX=9606 GN=PITPNM1 PE=1 SV=4	O00562_S_345	PITM1_S_345	S	345	O00562	PITM1	26.6913	26.2232	26.1385	24.6009	26.1593	26.3889	25.9557	26.2628	26.6015	25.4473	21.6331	25.9836	1.08362e+08	7.83401e+07	7.38703e+07	2.54459e+07	7.49417e+07	8.78706e+07	6.50791e+07	8.05203e+07	1.0182e+08	4.57518e+07	3.25236e+06	6.63482e+07	8.68575e+07	6.27527e+07	8.24732e+07	3.84508e+07	0.722479	1.38412	0.466221	2.1449	0.347259	0.126666
sp|O00562|PITM1_HUMAN Membrane-associated phosphatidylinositol transfer protein 1 OS=Homo sapiens OX=9606 GN=PITPNM1 PE=1 SV=4	O00562_S_346	PITM1_S_346	S	346	O00562	PITM1	26.3382	25.7605	25.692	24.6009	25.8254	26.1066	25.5528	25.8934	26.3345	24.9816	21.6331	25.6437	8.48393e+07	5.68449e+07	5.42062e+07	2.54459e+07	5.94575e+07	7.2253e+07	4.92214e+07	6.23271e+07	8.46206e+07	3.31282e+07	3.25236e+06	5.24245e+07	6.52968e+07	5.23855e+07	6.53897e+07	2.96017e+07	0.802267	1.24647	0.452696	2.20899	0.495891	0.11936
sp|O00562|PITM1_HUMAN Membrane-associated phosphatidylinositol transfer protein 1 OS=Homo sapiens OX=9606 GN=PITPNM1 PE=1 SV=4	O00562_S_358	PITM1_S_358	S	358	O00562	PITM1	26.6913	26.2232	26.1385	24.6009	26.1593	26.3889	25.9557	26.2628	26.6015	25.4473	21.6331	25.9836	1.08362e+08	7.83401e+07	7.38703e+07	2.54459e+07	7.49417e+07	8.78706e+07	6.50791e+07	8.05203e+07	1.0182e+08	4.57518e+07	3.25236e+06	6.63482e+07	8.68575e+07	6.27527e+07	8.24732e+07	3.84508e+07	0.722479	1.38412	0.466221	2.1449	0.347259	0.126666
sp|O00562|PITM1_HUMAN Membrane-associated phosphatidylinositol transfer protein 1 OS=Homo sapiens OX=9606 GN=PITPNM1 PE=1 SV=4	O00562_S_593	PITM1_S_593	S	593	O00562	PITM1	24.4011	22.0326	21.2276	23.3337	23.524	23.6953	24.497	24.1686	24.7371	19.3611	22.9577	23.6192	2.2155e+07	4.29005e+06	2.45545e+06	1.05717e+07	1.20619e+07	1.35829e+07	2.36769e+07	1.88565e+07	2.7965e+07	673419	8.14599e+06	1.28847e+07	9.6335e+06	1.20722e+07	2.34995e+07	7.23472e+06	1.25315	0.797992	0.307867	3.24815	0.736449	0.0244975
sp|O00562|PITM1_HUMAN Membrane-associated phosphatidylinositol transfer protein 1 OS=Homo sapiens OX=9606 GN=PITPNM1 PE=1 SV=4	O00562_S_300	PITM1_S_300	S	300	O00562	PITM1	23.1154	22.9857	23.8898	23.0251	23.0254	23.2821	23.4969	23.3781	23.2645	23.0653	23.0343	22.3518	9.08706e+06	8.30564e+06	1.55434e+07	8.53592e+06	8.53758e+06	1.02006e+07	1.18375e+07	1.09021e+07	1.00763e+07	8.77729e+06	8.59058e+06	5.35259e+06	1.09787e+07	9.09136e+06	1.09386e+07	7.57349e+06	0.82809	1.2076	0.692363	1.44433	0.500002	0.0761866
sp|O00562|PITM1_HUMAN Membrane-associated phosphatidylinositol transfer protein 1 OS=Homo sapiens OX=9606 GN=PITPNM1 PE=1 SV=4	O00562_S_373	PITM1_S_373	S	373	O00562	PITM1	25.2943	24.8187	25.4201	24.5933	24.8347	25.4166	25.0171	25.422	25.5637	24.6549	24.5701	24.496	4.1147e+07	2.95919e+07	4.48974e+07	2.53119e+07	2.99229e+07	4.47874e+07	3.39538e+07	4.49569e+07	4.95956e+07	2.64163e+07	2.49081e+07	2.36602e+07	3.85455e+07	3.33407e+07	4.28354e+07	2.49949e+07	0.864971	1.15611	0.583509	1.71377	0.526172	0.0576186
sp|O00566|MPP10_HUMAN U3 small nucleolar ribonucleoprotein protein MPP10 OS=Homo sapiens OX=9606 GN=MPHOSPH10 PE=1 SV=2	O00566_S_163	MPP10_S_163	S	163	O00566	MPP10	23.7963	23.3086	22.7833	21.8772	23.613	23.4845	23.6484	23.2096	23.1607	22.4008	22.4545	23.7741	1.45677e+07	1.0389e+07	7.21888e+06	3.85195e+06	1.28298e+07	1.17365e+07	1.31487e+07	9.70052e+06	9.3772e+06	5.53736e+06	5.74745e+06	1.43451e+07	1.07252e+07	9.47274e+06	1.07421e+07	8.54331e+06	0.883222	1.13222	0.795309	1.25737	0.742593	0.540103
sp|O00566|MPP10_HUMAN U3 small nucleolar ribonucleoprotein protein MPP10 OS=Homo sapiens OX=9606 GN=MPHOSPH10 PE=1 SV=2	O00566_S_167	MPP10_S_167	S	167	O00566	MPP10	24.3842	23.9615	23.6252	22.7635	24.2372	24.0445	24.2788	24.2706	24.0669	23.5241	22.994	24.1057	2.18964e+07	1.63353e+07	1.29392e+07	7.12029e+06	1.9775e+07	1.73031e+07	2.03535e+07	2.02385e+07	1.75732e+07	1.20631e+07	8.35401e+06	1.8052e+07	1.7057e+07	1.47328e+07	1.93884e+07	1.2823e+07	0.86374	1.15776	0.661375	1.512	0.648302	0.135534
sp|O00566|MPP10_HUMAN U3 small nucleolar ribonucleoprotein protein MPP10 OS=Homo sapiens OX=9606 GN=MPHOSPH10 PE=1 SV=2	O00566_S_171	MPP10_S_171	S	171	O00566	MPP10	24.3842	23.9615	23.6252	22.7635	24.2372	24.0445	24.2788	24.2706	24.0669	23.5241	22.994	24.1057	2.18964e+07	1.63353e+07	1.29392e+07	7.12029e+06	1.9775e+07	1.73031e+07	2.03535e+07	2.02385e+07	1.75732e+07	1.20631e+07	8.35401e+06	1.8052e+07	1.7057e+07	1.47328e+07	1.93884e+07	1.2823e+07	0.86374	1.15776	0.661375	1.512	0.648302	0.135534
sp|O00567|NOP56_HUMAN Nucleolar protein 56 OS=Homo sapiens OX=9606 GN=NOP56 PE=1 SV=4	O00567_S_519	NOP56_S_519	S	519	O00567	NOP56	22.7772	24.4186	24.2708	23.6204	24.6661	24.766	23.0833	24.162	24.7873	23.5086	23.9074	24.2325	7.1884e+06	2.24251e+07	2.02407e+07	1.28954e+07	2.66225e+07	2.85304e+07	8.88747e+06	1.87705e+07	2.89549e+07	1.19345e+07	1.57343e+07	1.97112e+07	1.66181e+07	2.26827e+07	1.8871e+07	1.57933e+07	1.36495	0.73263	0.836913	1.19487	0.425838	0.659314
sp|O00567|NOP56_HUMAN Nucleolar protein 56 OS=Homo sapiens OX=9606 GN=NOP56 PE=1 SV=4	O00567_S_520	NOP56_S_520	S	520	O00567	NOP56	26.7517	26.2276	23.2632	25.5591	26.6172	26.8097	26.3024	26.1998	27.1982	25.7253	22.6328	23.3139	1.12997e+08	7.85761e+07	1.00674e+07	4.94377e+07	1.02937e+08	1.17631e+08	8.27609e+07	7.70762e+07	1.53982e+08	5.54738e+07	6.50358e+06	1.04277e+07	6.72134e+07	9.00017e+07	1.04607e+08	2.4135e+07	1.33904	0.746801	0.230722	4.33422	0.572057	0.0620272
sp|O00567|NOP56_HUMAN Nucleolar protein 56 OS=Homo sapiens OX=9606 GN=NOP56 PE=1 SV=4	O00567_S_569	NOP56_S_569	S	569	O00567	NOP56	24.4401	23.9898	23.4925	24.0772	24.2122	24.2417	24.4072	23.4221	23.9745	23.6467	24.2247	24.5229	2.27619e+07	1.66592e+07	1.18014e+07	1.76997e+07	1.94356e+07	1.98369e+07	2.2248e+07	1.12398e+07	1.64833e+07	1.31328e+07	1.9605e+07	2.41061e+07	1.70742e+07	1.89907e+07	1.6657e+07	1.89479e+07	1.11225	0.899082	1.13753	0.879096	0.609738	0.637474
sp|O00567|NOP56_HUMAN Nucleolar protein 56 OS=Homo sapiens OX=9606 GN=NOP56 PE=1 SV=4	O00567_S_570	NOP56_S_570	S	570	O00567	NOP56	24.967	24.3614	24.1074	24.3797	24.8131	24.8558	24.9708	24.4602	24.9174	24.0177	24.5519	24.7752	3.2795e+07	2.15531e+07	1.80736e+07	2.18277e+07	2.9478e+07	3.03636e+07	3.28824e+07	2.30816e+07	3.16877e+07	1.69843e+07	2.45964e+07	2.87134e+07	2.41406e+07	2.72231e+07	2.92172e+07	2.34314e+07	1.12769	0.886768	0.801971	1.24693	0.591671	0.279285
sp|O00567|NOP56_HUMAN Nucleolar protein 56 OS=Homo sapiens OX=9606 GN=NOP56 PE=1 SV=4	O00567_S_513	NOP56_S_513	S	513	O00567	NOP56	22.6786	22.9332	22.5451	22.3128	22.041	22.9614	22.7435	22.187	22.3291	22.6564	22.0778	22.8975	6.7134e+06	8.00914e+06	6.1201e+06	5.20974e+06	4.31516e+06	8.16693e+06	7.02202e+06	4.77465e+06	5.26906e+06	6.6108e+06	4.42668e+06	7.81305e+06	6.94755e+06	5.89728e+06	5.68858e+06	6.28351e+06	0.848828	1.17809	1.10458	0.905319	0.477752	0.649979
sp|O00571|DDX3X_HUMAN ATP-dependent RNA helicase DDX3X OS=Homo sapiens OX=9606 GN=DDX3X PE=1 SV=3	O00571_S_90	DDX3X_S_90	S	90	O00571	DDX3X	22.2604	22.2004	23.0808	22.7458	22.3922	22.3572	22.4466	22.0791	22.7316	22.6207	22.6313	22.1796	5.02391e+06	4.81946e+06	8.87186e+06	7.03341e+06	5.50444e+06	5.37261e+06	5.71616e+06	4.43077e+06	6.96452e+06	6.44935e+06	6.49697e+06	4.75033e+06	6.23841e+06	5.97015e+06	5.70382e+06	5.89889e+06	0.957	1.04493	1.0342	0.966932	0.86391	0.844669
sp|O00571|DDX3X_HUMAN ATP-dependent RNA helicase DDX3X OS=Homo sapiens OX=9606 GN=DDX3X PE=1 SV=3	O00571_S_92	DDX3X_S_92	S	92	O00571	DDX3X	21.9698	20.8239	22.2401	21.9841	21.3403	21.7631	21.3649	21.3713	21.6794	22.207	21.8429	21.3891	4.10736e+06	1.85619e+06	4.95366e+06	4.14824e+06	2.65512e+06	3.5591e+06	2.70069e+06	2.71262e+06	3.35852e+06	4.84127e+06	3.76149e+06	2.74629e+06	3.63907e+06	3.45416e+06	2.92394e+06	3.78302e+06	0.949187	1.05353	1.29381	0.772913	0.868451	0.289663
sp|O00712|NFIB_HUMAN Nuclear factor 1 B-type OS=Homo sapiens OX=9606 GN=NFIB PE=1 SV=2	O00712_S_276	NFIB_S_276	S	276	O00712	NFIB	23.5775	22.8258	21.4586	22.8878	20.3178	24.969	21.8225	23.582	23.0234	23.0326	22.7443	22.8714	1.25179e+07	7.43442e+06	2.88199e+06	7.76113e+06	1.30694e+06	3.28405e+07	3.70881e+06	1.25572e+07	8.52603e+06	8.58031e+06	7.02616e+06	7.6731e+06	7.61143e+06	1.39695e+07	8.26403e+06	7.75986e+06	1.83534	0.544859	0.938992	1.06497	0.582106	0.863071
sp|O00712|NFIB_HUMAN Nuclear factor 1 B-type OS=Homo sapiens OX=9606 GN=NFIB PE=1 SV=2	O00712_S_284	NFIB_S_284	S	284	O00712	NFIB	24.7371	25.3628	23.3773	22.8878	24.9267	24.8244	24.1293	24.5987	24.8239	25.4718	25.7504	24.4662	2.79652e+07	4.31473e+07	1.08957e+07	7.76113e+06	3.18917e+07	2.97096e+07	1.83504e+07	2.54067e+07	2.96988e+07	4.65354e+07	5.64477e+07	2.31765e+07	2.73361e+07	2.31208e+07	2.44853e+07	4.20532e+07	0.845799	1.18231	1.71749	0.582246	0.745501	0.210128
sp|O00712|NFIB_HUMAN Nuclear factor 1 B-type OS=Homo sapiens OX=9606 GN=NFIB PE=1 SV=2	O00712_S_294	NFIB_S_294	S	294	O00712	NFIB	22.4204	21.8437	25.5364	23.3341	22.7404	23.4384	21.8225	22.5434	22.9241	23.9613	22.3749	22.8714	5.61316e+06	3.76354e+06	4.86642e+07	1.05745e+07	7.00738e+06	1.13677e+07	3.70881e+06	6.11288e+06	7.95859e+06	1.63327e+07	5.43905e+06	7.6731e+06	1.9347e+07	9.64985e+06	5.92676e+06	9.81495e+06	0.498779	2.0049	1.65604	0.603851	0.576995	0.365492
sp|O00712|NFIB_HUMAN Nuclear factor 1 B-type OS=Homo sapiens OX=9606 GN=NFIB PE=1 SV=2	O00712_S_295	NFIB_S_295	S	295	O00712	NFIB	24.7371	25.3628	24.9562	25.4544	24.5429	24.8043	25.4699	24.5273	24.8301	25.4718	25.9052	25.1245	2.79652e+07	4.31473e+07	3.25506e+07	4.59764e+07	2.44424e+07	2.92978e+07	4.64723e+07	2.41801e+07	2.98276e+07	4.65354e+07	6.28427e+07	3.65775e+07	3.45544e+07	3.32388e+07	3.34933e+07	4.86519e+07	0.961929	1.03958	1.45258	0.688429	0.877107	0.211496
sp|O00763|ACACB_HUMAN Acetyl-CoA carboxylase 2 OS=Homo sapiens OX=9606 GN=ACACB PE=1 SV=3	O00763_S_35	ACACB_S_35	S	35	O00763	ACACB	23.0189	23.4606	23.6152	22.9306	22.9884	22.8252	23.0605	23.5442	22.9779	23.0752	23.5472	22.5272	8.49899e+06	1.15437e+07	1.28491e+07	7.99479e+06	8.32157e+06	7.43136e+06	8.7478e+06	1.22326e+07	8.26128e+06	8.83737e+06	1.22581e+07	6.04444e+06	1.09639e+07	7.91591e+06	9.74723e+06	9.04664e+06	0.721995	1.38505	0.928124	1.07744	0.136768	0.766789
sp|O00763|ACACB_HUMAN Acetyl-CoA carboxylase 2 OS=Homo sapiens OX=9606 GN=ACACB PE=1 SV=3	O00763_S_37	ACACB_S_37	S	37	O00763	ACACB	23.0189	21.8947	23.6152	22.9306	22.9884	22.8252	22.9648	23.5442	22.9779	23.0752	23.5472	22.5272	8.49899e+06	3.89902e+06	1.28491e+07	7.99479e+06	8.32157e+06	7.43136e+06	8.18615e+06	1.22326e+07	8.26128e+06	8.83737e+06	1.22581e+07	6.04444e+06	8.4157e+06	7.91591e+06	9.56002e+06	9.04664e+06	0.940612	1.06314	0.946299	1.05675	0.86485	0.830795
sp|O14497|ARI1A_HUMAN AT-rich interactive domain-containing protein 1A OS=Homo sapiens OX=9606 GN=ARID1A PE=1 SV=3	O14497_S_1184	ARI1A_S_1184	S	1184	O14497	ARI1A	21.3361	21.3294	23.5213	23.2986	21.7167	21.9466	21.4823	21.8441	21.2531	23.51	22.3669	21.3855	2.64728e+06	2.63497e+06	1.20395e+07	1.03177e+07	3.44659e+06	4.04183e+06	2.92975e+06	3.76476e+06	2.49936e+06	1.19459e+07	5.40877e+06	2.73952e+06	5.77391e+06	5.93539e+06	3.06462e+06	6.69805e+06	1.02797	0.972794	2.1856	0.45754	0.968586	0.314648
sp|O14523|C2C2L_HUMAN Phospholipid transfer protein C2CD2L OS=Homo sapiens OX=9606 GN=C2CD2L PE=1 SV=3	O14523_S_662	C2C2L_S_662	S	662	O14523	C2C2L	23.2733	23.2615	23.4535	22.7747	23.0895	23.6132	23.4148	23.5256	23.5284	22.2907	23.5536	22.6281	1.01385e+07	1.00555e+07	1.14867e+07	7.1757e+06	8.92535e+06	1.28316e+07	1.11831e+07	1.20756e+07	1.20989e+07	5.13055e+06	1.23119e+07	6.4826e+06	1.05602e+07	9.64422e+06	1.17859e+07	7.97503e+06	0.913259	1.09498	0.67666	1.47785	0.643984	0.224209
sp|O14523|C2C2L_HUMAN Phospholipid transfer protein C2CD2L OS=Homo sapiens OX=9606 GN=C2CD2L PE=1 SV=3	O14523_S_613	C2C2L_S_613	S	613	O14523	C2C2L	22.6081	22.7719	22.5216	22.2724	22.4272	22.0844	22.7846	22.1538	22.0002	22.1795	22.8265	22.8731	6.39309e+06	7.16182e+06	6.02094e+06	5.06589e+06	5.6396e+06	4.44698e+06	7.22534e+06	4.66625e+06	4.19477e+06	4.75015e+06	7.438e+06	7.6824e+06	6.52529e+06	5.05082e+06	5.36212e+06	6.62352e+06	0.774039	1.29193	1.23524	0.809557	0.0375052	0.396604
sp|O14523|C2C2L_HUMAN Phospholipid transfer protein C2CD2L OS=Homo sapiens OX=9606 GN=C2CD2L PE=1 SV=3	O14523_S_619	C2C2L_S_619	S	619	O14523	C2C2L	24.0986	24.1608	24.0883	24.1536	23.835	24.0465	24.2226	23.8947	24.0285	23.9959	24.3604	24.3108	1.79639e+07	1.87554e+07	1.78362e+07	1.86623e+07	1.4964e+07	1.73273e+07	1.95756e+07	1.55966e+07	1.71117e+07	1.673e+07	2.15385e+07	2.08101e+07	1.81852e+07	1.69845e+07	1.7428e+07	1.96928e+07	0.933977	1.07069	1.12996	0.884991	0.383483	0.30137
sp|O14523|C2C2L_HUMAN Phospholipid transfer protein C2CD2L OS=Homo sapiens OX=9606 GN=C2CD2L PE=1 SV=3	O14523_S_623	C2C2L_S_623	S	623	O14523	C2C2L	24.0986	22.7719	24.0883	24.1536	23.835	24.0465	24.2226	23.8947	24.0285	23.9959	22.8265	24.3108	1.79639e+07	7.16182e+06	1.78362e+07	1.86623e+07	1.4964e+07	1.73273e+07	1.95756e+07	1.55966e+07	1.71117e+07	1.673e+07	7.438e+06	2.08101e+07	1.43206e+07	1.69845e+07	1.7428e+07	1.49927e+07	1.18602	0.843158	0.860266	1.16243	0.540042	0.606816
sp|O14545|TRAD1_HUMAN TRAF-type zinc finger domain-containing protein 1 OS=Homo sapiens OX=9606 GN=TRAFD1 PE=1 SV=1	O14545_S_327	TRAD1_S_327	S	327	O14545	TRAD1	24.3438	24.2441	24.558	23.6722	24.23	24.4745	24.3501	24.916	24.4993	23.6279	23.9644	23.6701	2.12919e+07	1.98704e+07	2.47007e+07	1.33669e+07	1.96773e+07	2.33104e+07	2.13844e+07	3.16561e+07	2.37151e+07	1.29628e+07	1.63687e+07	1.33481e+07	2.19543e+07	1.87849e+07	2.55852e+07	1.42266e+07	0.855634	1.16872	0.556046	1.79841	0.40181	0.0548082
sp|O14545|TRAD1_HUMAN TRAF-type zinc finger domain-containing protein 1 OS=Homo sapiens OX=9606 GN=TRAFD1 PE=1 SV=1	O14545_S_409	TRAD1_S_409	S	409	O14545	TRAD1	22.4956	22.1674	22.3292	22.7646	21.5105	22.4954	21.5117	21.7534	21.2079	22.4943	22.5571	22.1983	5.91368e+06	4.71026e+06	5.26921e+06	7.12552e+06	2.98742e+06	5.91277e+06	2.99005e+06	3.53526e+06	2.42223e+06	5.90843e+06	6.17101e+06	4.81223e+06	5.29772e+06	5.3419e+06	2.98251e+06	5.63056e+06	1.00834	0.991729	1.88786	0.529701	0.975141	0.0085837
sp|O14545|TRAD1_HUMAN TRAF-type zinc finger domain-containing protein 1 OS=Homo sapiens OX=9606 GN=TRAFD1 PE=1 SV=1	O14545_S_415	TRAD1_S_415	S	415	O14545	TRAD1	24.9225	24.7553	25.2632	24.6349	24.7979	25.3553	24.6898	25.3288	25.2431	24.3736	24.7587	24.2773	3.17986e+07	2.83194e+07	4.02711e+07	2.6053e+07	2.91677e+07	4.29252e+07	2.70628e+07	4.21419e+07	3.97138e+07	2.17368e+07	2.83869e+07	2.03328e+07	3.34631e+07	3.27153e+07	3.63062e+07	2.34855e+07	0.977654	1.02286	0.646873	1.5459	0.9117	0.0927056
sp|O14617|AP3D1_HUMAN AP-3 complex subunit delta-1 OS=Homo sapiens OX=9606 GN=AP3D1 PE=1 SV=1	O14617_S_829	AP3D1_S_829	S	829	O14617	AP3D1	22.0152	21.4432	21.5066	20.5249	21.8856	21.9508	21.8523	21.6745	22.2147	20.4777	21.212	21.4346	4.23869e+06	2.8514e+06	2.97936e+06	1.50872e+06	3.87459e+06	4.05368e+06	3.78602e+06	3.34711e+06	4.86749e+06	1.46012e+06	2.42905e+06	2.83446e+06	3.35648e+06	3.14566e+06	4.00021e+06	2.24121e+06	0.937191	1.06702	0.560273	1.78484	0.835244	0.0450994
sp|O14639|ABLM1_HUMAN Actin-binding LIM protein 1 OS=Homo sapiens OX=9606 GN=ABLIM1 PE=1 SV=3	O14639_S_587	ABLM1_S_587	S	587	O14639	ABLM1	23.0896	22.163	23.4714	23.0904	22.9224	22.9147	18.3309	23.0531	22.8095	23.6138	23.3897	22.8299	8.92628e+06	4.69605e+06	1.16302e+07	8.93088e+06	7.94923e+06	7.90713e+06	329725	8.703e+06	7.35071e+06	1.28369e+07	1.09897e+07	7.45561e+06	8.41749e+06	8.26242e+06	5.46114e+06	1.04274e+07	0.981577	1.01877	1.90939	0.523728	0.946144	0.192235
sp|O14646|CHD1_HUMAN Chromodomain-helicase-DNA-binding protein 1 OS=Homo sapiens OX=9606 GN=CHD1 PE=1 SV=2	O14646_S_215	CHD1_S_215	S	215	O14646	CHD1	23.7055	23.7153	23.4822	23.5123	23.4058	23.5675	23.2494	23.6066	23.6501	23.6076	23.4027	23.4511	1.36792e+07	1.37724e+07	1.17181e+07	1.19649e+07	1.11132e+07	1.24314e+07	9.9715e+06	1.27732e+07	1.3164e+07	1.27819e+07	1.10898e+07	1.14683e+07	1.30566e+07	1.18365e+07	1.19696e+07	1.178e+07	0.906554	1.10308	0.984162	1.01609	0.207049	0.877372
sp|O14646|CHD1_HUMAN Chromodomain-helicase-DNA-binding protein 1 OS=Homo sapiens OX=9606 GN=CHD1 PE=1 SV=2	O14646_S_216	CHD1_S_216	S	216	O14646	CHD1	23.7055	23.7153	23.4822	23.5123	23.4058	23.5675	23.2494	23.6066	23.6501	23.6076	23.4027	23.4511	1.36792e+07	1.37724e+07	1.17181e+07	1.19649e+07	1.11132e+07	1.24314e+07	9.9715e+06	1.27732e+07	1.3164e+07	1.27819e+07	1.10898e+07	1.14683e+07	1.30566e+07	1.18365e+07	1.19696e+07	1.178e+07	0.906554	1.10308	0.984162	1.01609	0.207049	0.877372
sp|O14647|CHD2_HUMAN Chromodomain-helicase-DNA-binding protein 2 OS=Homo sapiens OX=9606 GN=CHD2 PE=1 SV=2	O14647_S_207	CHD2_S_207	S	207	O14647	CHD2	23.5679	19.9713	22.263	22.6234	23.5413	23.0954	22.4924	22.8462	23.4725	23.0536	23.1014	22.8119	1.24353e+07	1.0279e+06	5.03296e+06	6.46151e+06	1.22077e+07	8.96223e+06	5.90039e+06	7.54025e+06	1.16389e+07	8.70617e+06	8.9996e+06	7.36333e+06	6.1654e+06	9.21047e+06	8.35986e+06	8.35637e+06	1.4939	0.66939	0.999582	1.00042	0.475577	0.998589
sp|O14647|CHD2_HUMAN Chromodomain-helicase-DNA-binding protein 2 OS=Homo sapiens OX=9606 GN=CHD2 PE=1 SV=2	O14647_S_208	CHD2_S_208	S	208	O14647	CHD2	23.5679	19.9713	22.263	22.6234	23.5413	23.0954	22.4924	22.8462	23.4725	23.0536	23.1014	22.8119	1.24353e+07	1.0279e+06	5.03296e+06	6.46151e+06	1.22077e+07	8.96223e+06	5.90039e+06	7.54025e+06	1.16389e+07	8.70617e+06	8.9996e+06	7.36333e+06	6.1654e+06	9.21047e+06	8.35986e+06	8.35637e+06	1.4939	0.66939	0.999582	1.00042	0.475577	0.998589
sp|O14647|CHD2_HUMAN Chromodomain-helicase-DNA-binding protein 2 OS=Homo sapiens OX=9606 GN=CHD2 PE=1 SV=2	O14647_S_242	CHD2_S_242	S	242	O14647	CHD2	24.0522	23.4835	24.009	23.4644	23.7839	24.1876	23.6051	23.9685	23.893	23.0554	22.4295	23.3156	1.73952e+07	1.17283e+07	1.68823e+07	1.15738e+07	1.44429e+07	1.91068e+07	1.27596e+07	1.64146e+07	1.55781e+07	8.71724e+06	5.64864e+06	1.04399e+07	1.53353e+07	1.50411e+07	1.49174e+07	8.26858e+06	0.980819	1.01956	0.554289	1.80411	0.922796	0.0223823
sp|O14686|KMT2D_HUMAN Histone-lysine N-methyltransferase 2D OS=Homo sapiens OX=9606 GN=KMT2D PE=1 SV=2	O14686_S_1854	KMT2D_S_1854	S	1854	O14686	KMT2D	23.3814	23.4037	23.0004	23.2247	23.2812	23.0335	23.1444	22.9644	22.6946	23.4671	23.5765	23.2432	1.09273e+07	1.10971e+07	8.39106e+06	9.80244e+06	1.01938e+07	8.58571e+06	9.27152e+06	8.18427e+06	6.7882e+06	1.15962e+07	1.25092e+07	9.9291e+06	1.01385e+07	9.52732e+06	8.08133e+06	1.13448e+07	0.939719	1.06415	1.40383	0.712337	0.58279	0.0353022
sp|O14686|KMT2D_HUMAN Histone-lysine N-methyltransferase 2D OS=Homo sapiens OX=9606 GN=KMT2D PE=1 SV=2	O14686_S_1858	KMT2D_S_1858	S	1858	O14686	KMT2D	23.3814	23.4037	23.0004	23.2247	23.2812	23.0335	23.1444	22.9644	22.6946	23.4671	23.5765	23.2432	1.09273e+07	1.10971e+07	8.39106e+06	9.80244e+06	1.01938e+07	8.58571e+06	9.27152e+06	8.18427e+06	6.7882e+06	1.15962e+07	1.25092e+07	9.9291e+06	1.01385e+07	9.52732e+06	8.08133e+06	1.13448e+07	0.939719	1.06415	1.40383	0.712337	0.58279	0.0353022
sp|O14730|RIOK3_HUMAN Serine/threonine-protein kinase RIO3 OS=Homo sapiens OX=9606 GN=RIOK3 PE=1 SV=2	O14730_S_125	RIOK3_S_125	S	125	O14730	RIOK3	23.6986	23.879	25.0108	25.1152	24.4389	24.4079	23.808	23.6367	23.7304	25.214	23.9031	24.526	1.3614e+07	1.5427e+07	3.38064e+07	3.63441e+07	2.27426e+07	2.22597e+07	1.46865e+07	1.30422e+07	1.39179e+07	3.8921e+07	1.56871e+07	2.41574e+07	2.09492e+07	2.71155e+07	1.38822e+07	2.62552e+07	1.29435	0.772591	1.89128	0.528743	0.48453	0.20944
sp|O14730|RIOK3_HUMAN Serine/threonine-protein kinase RIO3 OS=Homo sapiens OX=9606 GN=RIOK3 PE=1 SV=2	O14730_S_127	RIOK3_S_127	S	127	O14730	RIOK3	23.6986	23.879	25.0108	25.1152	24.4389	24.4079	23.808	23.6367	23.7304	25.214	23.9031	24.526	1.3614e+07	1.5427e+07	3.38064e+07	3.63441e+07	2.27426e+07	2.22597e+07	1.46865e+07	1.30422e+07	1.39179e+07	3.8921e+07	1.56871e+07	2.41574e+07	2.09492e+07	2.71155e+07	1.38822e+07	2.62552e+07	1.29435	0.772591	1.89128	0.528743	0.48453	0.20944
sp|O14730|RIOK3_HUMAN Serine/threonine-protein kinase RIO3 OS=Homo sapiens OX=9606 GN=RIOK3 PE=1 SV=2	O14730_S_128	RIOK3_S_128	S	128	O14730	RIOK3	23.6986	23.879	25.0108	25.1152	24.4389	24.4079	23.808	23.6367	23.7304	25.214	23.9031	24.526	1.3614e+07	1.5427e+07	3.38064e+07	3.63441e+07	2.27426e+07	2.22597e+07	1.46865e+07	1.30422e+07	1.39179e+07	3.8921e+07	1.56871e+07	2.41574e+07	2.09492e+07	2.71155e+07	1.38822e+07	2.62552e+07	1.29435	0.772591	1.89128	0.528743	0.48453	0.20944
sp|O14737|PDCD5_HUMAN Programmed cell death protein 5 OS=Homo sapiens OX=9606 GN=PDCD5 PE=1 SV=3	O14737_S_119	PDCD5_S_119	S	119	O14737	PDCD5	26.0113	25.4195	25.7078	25.2695	25.7679	25.8416	25.451	26.0282	26.2029	24.9355	25.3519	24.8618	6.76376e+07	4.48784e+07	5.48064e+07	4.04454e+07	5.71375e+07	6.01292e+07	4.58671e+07	6.84327e+07	7.72409e+07	3.20878e+07	4.28227e+07	3.04901e+07	5.57741e+07	5.25707e+07	6.38469e+07	3.51335e+07	0.942565	1.06094	0.550278	1.81726	0.739808	0.0753612
sp|O14745|NHRF1_HUMAN Na(+)/H(+) exchange regulatory cofactor NHE-RF1 OS=Homo sapiens OX=9606 GN=SLC9A3R1 PE=1 SV=4	O14745_S_290	NHRF1_S_290	S	290	O14745	NHRF1	26.445	26.2386	25.7099	24.6817	26.4438	26.8226	26.9833	26.7497	27.2965	24.7484	26.3116	26.1827	9.13583e+07	7.9177e+07	5.48833e+07	2.69109e+07	9.12829e+07	1.18689e+08	1.3267e+08	1.1284e+08	1.64847e+08	2.81847e+07	8.32867e+07	7.61699e+07	7.51395e+07	7.89608e+07	1.36785e+08	6.25471e+07	1.05086	0.951605	0.457265	2.18692	0.905432	0.0328517
sp|O14745|NHRF1_HUMAN Na(+)/H(+) exchange regulatory cofactor NHE-RF1 OS=Homo sapiens OX=9606 GN=SLC9A3R1 PE=1 SV=4	O14745_S_291	NHRF1_S_291	S	291	O14745	NHRF1	21.7446	22.8793	23.4975	23.152	22.7295	22.1914	24.4907	21.4972	24.6069	22.2866	23.5314	22.6827	3.51375e+06	7.7153e+06	1.18424e+07	9.32095e+06	6.95443e+06	4.78934e+06	2.35736e+07	2.9601e+06	2.55505e+07	5.1159e+06	1.21245e+07	6.73231e+06	7.69049e+06	7.02157e+06	1.73614e+07	7.99091e+06	0.913021	1.09527	0.460268	2.17265	0.822283	0.323281
sp|O14828|SCAM3_HUMAN Secretory carrier-associated membrane protein 3 OS=Homo sapiens OX=9606 GN=SCAMP3 PE=1 SV=3	O14828_S_32	SCAM3_S_32	S	32	O14828	SCAM3	24.6163	24.3348	23.7794	22.4406	24.1319	24.9811	25.0486	25.8115	25.3485	23.0983	23.222	24.0275	2.5718e+07	2.11601e+07	1.43982e+07	5.69231e+06	1.83829e+07	3.31185e+07	3.47048e+07	5.88885e+07	4.27234e+07	8.98029e+06	9.78413e+06	1.71001e+07	2.04254e+07	1.90646e+07	4.54389e+07	1.19548e+07	0.933375	1.07138	0.263097	3.80088	0.885201	0.0306061
sp|O14874|BCKD_HUMAN [3-methyl-2-oxobutanoate dehydrogenase [lipoamide]] kinase, mitochondrial OS=Homo sapiens OX=9606 GN=BCKDK PE=1 SV=2	O14874_S_31	BCKD_S_31	S	31	O14874	BCKD	22.4127	21.4416	23.4199	22.6594	23.2222	22.7973	22.3754	22.8878	22.9311	21.9897	22.6423	21.755	5.58352e+06	2.8482e+06	1.12225e+07	6.62439e+06	9.78562e+06	7.28923e+06	5.44082e+06	7.76106e+06	7.99752e+06	4.16458e+06	6.54661e+06	3.53918e+06	6.5514e+06	7.89975e+06	7.06647e+06	4.75013e+06	1.20581	0.829317	0.672207	1.48764	0.650521	0.132967
sp|O14974|MYPT1_HUMAN Protein phosphatase 1 regulatory subunit 12A OS=Homo sapiens OX=9606 GN=PPP1R12A PE=1 SV=1	O14974_S_299	MYPT1_S_299	S	299	O14974	MYPT1	24.0664	24.2663	24.1487	23.5228	23.928	24.4252	24.1331	24.2156	24.3367	24.3458	24.0456	23.1416	1.75676e+07	2.0178e+07	1.85992e+07	1.20523e+07	1.59605e+07	2.25272e+07	1.83988e+07	1.94814e+07	2.11879e+07	2.13221e+07	1.73159e+07	9.25355e+06	1.87816e+07	1.68466e+07	1.96894e+07	1.59639e+07	0.896975	1.11486	0.810785	1.23337	0.595403	0.404953
sp|O14974|MYPT1_HUMAN Protein phosphatase 1 regulatory subunit 12A OS=Homo sapiens OX=9606 GN=PPP1R12A PE=1 SV=1	O14974_S_862	MYPT1_S_862	S	862	O14974	MYPT1	25.0389	25.0668	25.1914	25.4674	24.9333	25.2275	25.3046	25.0841	24.9536	25.4954	26.2867	25.6229	3.44707e+07	3.5145e+07	3.8315e+07	4.63927e+07	3.20391e+07	3.92849e+07	4.14409e+07	3.55688e+07	3.24929e+07	4.73024e+07	8.18608e+07	5.16714e+07	3.59769e+07	3.92389e+07	3.65009e+07	6.02782e+07	1.09067	0.916867	1.65142	0.60554	0.518344	0.153811
sp|O14974|MYPT1_HUMAN Protein phosphatase 1 regulatory subunit 12A OS=Homo sapiens OX=9606 GN=PPP1R12A PE=1 SV=1	O14974_S_871	MYPT1_S_871	S	871	O14974	MYPT1	25.0389	25.3036	25.3226	25.8161	25.1703	25.3988	25.3046	25.0841	24.9536	25.8442	26.2867	25.6229	3.44707e+07	4.14147e+07	4.19619e+07	5.9077e+07	3.77586e+07	4.42373e+07	4.14409e+07	3.55688e+07	3.24929e+07	6.02405e+07	8.18608e+07	5.16714e+07	3.92824e+07	4.70243e+07	3.65009e+07	6.45909e+07	1.19708	0.835365	1.76957	0.565108	0.347127	0.0787465
sp|O14976|GAK_HUMAN Cyclin-G-associated kinase OS=Homo sapiens OX=9606 GN=GAK PE=1 SV=2	O14976_S_817	GAK_S_817	S	817	O14976	GAK	24.0568	24.4224	23.9934	24.1753	24.201	23.8452	24.0209	23.6737	23.7437	24.1482	24.6437	24.3879	1.74505e+07	2.24848e+07	1.67004e+07	1.89452e+07	1.92857e+07	1.50706e+07	1.70217e+07	1.33814e+07	1.40468e+07	1.85927e+07	2.62121e+07	2.1953e+07	1.88786e+07	1.77672e+07	1.48166e+07	2.22526e+07	0.941129	1.06255	1.50186	0.665839	0.651209	0.0581468
sp|O14976|GAK_HUMAN Cyclin-G-associated kinase OS=Homo sapiens OX=9606 GN=GAK PE=1 SV=2	O14976_S_826	GAK_S_826	S	826	O14976	GAK	27.5119	27.262	27.4687	27.2832	24.201	23.8452	27.8116	27.3853	27.6509	27.5958	27.8762	27.8958	1.91389e+08	1.60951e+08	1.85737e+08	1.63329e+08	1.92857e+07	1.50706e+07	2.35576e+08	1.75308e+08	2.10741e+08	2.02848e+08	2.46356e+08	2.49725e+08	1.79359e+08	6.5895e+07	2.07208e+08	2.32976e+08	0.367392	2.72189	1.12436	0.889397	0.140812	0.328388
sp|O14976|GAK_HUMAN Cyclin-G-associated kinase OS=Homo sapiens OX=9606 GN=GAK PE=1 SV=2	O14976_S_829	GAK_S_829	S	829	O14976	GAK	25.7158	25.5633	24.8352	26.3386	26.3009	25.9686	25.7591	25.4913	25.8514	25.7671	26.3892	26.3836	5.5109e+07	4.95809e+07	2.99333e+07	8.48604e+07	8.26705e+07	6.5665e+07	5.67903e+07	4.71675e+07	6.05395e+07	5.71036e+07	8.789e+07	8.75493e+07	4.48744e+07	7.7732e+07	5.48324e+07	7.75143e+07	1.73221	0.577297	1.41366	0.707384	0.0303261	0.144252
sp|O14976|GAK_HUMAN Cyclin-G-associated kinase OS=Homo sapiens OX=9606 GN=GAK PE=1 SV=2	O14976_S_834	GAK_S_834	S	834	O14976	GAK	24.1712	24.3338	25.5117	24.5128	24.201	23.8452	24.0209	23.6737	23.7437	24.1482	24.6437	24.3879	1.88905e+07	2.11455e+07	4.78381e+07	2.39382e+07	1.92857e+07	1.50706e+07	1.70217e+07	1.33814e+07	1.40468e+07	1.85927e+07	2.62121e+07	2.1953e+07	2.92914e+07	1.94315e+07	1.48166e+07	2.22526e+07	0.663387	1.50742	1.50186	0.665839	0.401775	0.0581468
sp|O14976|GAK_HUMAN Cyclin-G-associated kinase OS=Homo sapiens OX=9606 GN=GAK PE=1 SV=2	O14976_S_780	GAK_S_780	S	780	O14976	GAK	23.988	24.3232	23.7342	23.5085	22.9244	24.0036	23.6866	23.9169	24.1329	23.7362	23.8909	23.4724	1.66382e+07	2.09904e+07	1.39547e+07	1.19331e+07	7.96018e+06	1.68196e+07	1.35014e+07	1.5838e+07	1.8396e+07	1.39736e+07	1.5555e+07	1.16384e+07	1.71944e+07	1.22376e+07	1.59118e+07	1.37223e+07	0.71172	1.40505	0.8624	1.15956	0.208737	0.296816
sp|O15013|ARHGA_HUMAN Rho guanine nucleotide exchange factor 10 OS=Homo sapiens OX=9606 GN=ARHGEF10 PE=1 SV=4	O15013_S_1283	ARHGA_S_1283	S	1283	O15013	ARHGA	22.7128	23.527	23.0397	23.3204	22.6732	22.7287	22.7757	23.0481	22.9645	23.3072	23.9704	23.2252	6.87438e+06	1.20877e+07	8.62244e+06	1.04747e+07	6.68837e+06	6.95037e+06	7.18052e+06	8.67283e+06	8.18458e+06	1.03795e+07	1.64366e+07	9.80551e+06	9.19483e+06	8.03783e+06	8.01264e+06	1.22072e+07	0.874168	1.14395	1.52349	0.656387	0.588	0.182307
sp|O15013|ARHGA_HUMAN Rho guanine nucleotide exchange factor 10 OS=Homo sapiens OX=9606 GN=ARHGEF10 PE=1 SV=4	O15013_S_1287	ARHGA_S_1287	S	1287	O15013	ARHGA	22.7128	23.527	23.4182	23.7889	22.6732	22.9127	22.7757	23.0481	22.8837	23.1317	23.9704	23.2252	6.87438e+06	1.20877e+07	1.12097e+07	1.44937e+07	6.68837e+06	7.89604e+06	7.18052e+06	8.67283e+06	7.73911e+06	9.19068e+06	1.64366e+07	9.80551e+06	1.00573e+07	9.69271e+06	7.86415e+06	1.18109e+07	0.963753	1.03761	1.50187	0.665838	0.907277	0.228219
sp|O15013|ARHGA_HUMAN Rho guanine nucleotide exchange factor 10 OS=Homo sapiens OX=9606 GN=ARHGEF10 PE=1 SV=4	O15013_S_59	ARHGA_S_59	S	59	O15013	ARHGA	23.896	23.9598	23.1281	22.3239	23.8527	23.4564	23.6746	24.2502	23.9693	21.6542	23.0844	23.2799	1.56103e+07	1.63161e+07	9.16725e+06	5.24998e+06	1.51487e+07	1.15102e+07	1.33895e+07	1.99538e+07	1.64238e+07	3.30046e+06	8.89381e+06	1.01849e+07	1.36979e+07	1.06363e+07	1.65891e+07	7.45972e+06	0.776493	1.28784	0.449677	2.22382	0.454436	0.0329578
sp|O15014|ZN609_HUMAN Zinc finger protein 609 OS=Homo sapiens OX=9606 GN=ZNF609 PE=1 SV=2	O15014_S_842	ZN609_S_842	S	842	O15014	ZN609	24.2856	24.2835	24.841	25.3583	24.2651	24.1254	24.3459	23.3211	24.0121	25.4159	25.0648	24.5861	2.04507e+07	2.04204e+07	3.00526e+07	4.30131e+07	2.01612e+07	1.83005e+07	2.13222e+07	1.04798e+07	1.69181e+07	4.4766e+07	3.50949e+07	2.51858e+07	2.36412e+07	2.71583e+07	1.624e+07	3.50156e+07	1.14877	0.870499	2.15613	0.463795	0.712511	0.0592351
sp|O15014|ZN609_HUMAN Zinc finger protein 609 OS=Homo sapiens OX=9606 GN=ZNF609 PE=1 SV=2	O15014_S_846	ZN609_S_846	S	846	O15014	ZN609	24.2856	24.2835	24.841	25.3583	24.2651	24.1254	24.3459	23.3211	24.0121	25.4159	25.0648	24.5861	2.04507e+07	2.04204e+07	3.00526e+07	4.30131e+07	2.01612e+07	1.83005e+07	2.13222e+07	1.04798e+07	1.69181e+07	4.4766e+07	3.50949e+07	2.51858e+07	2.36412e+07	2.71583e+07	1.624e+07	3.50156e+07	1.14877	0.870499	2.15613	0.463795	0.712511	0.0592351
sp|O15014|ZN609_HUMAN Zinc finger protein 609 OS=Homo sapiens OX=9606 GN=ZNF609 PE=1 SV=2	O15014_S_849	ZN609_S_849	S	849	O15014	ZN609	24.2856	24.2835	24.841	25.3583	24.2651	24.1254	24.3459	23.3211	24.0121	25.4159	25.0648	24.5861	2.04507e+07	2.04204e+07	3.00526e+07	4.30131e+07	2.01612e+07	1.83005e+07	2.13222e+07	1.04798e+07	1.69181e+07	4.4766e+07	3.50949e+07	2.51858e+07	2.36412e+07	2.71583e+07	1.624e+07	3.50156e+07	1.14877	0.870499	2.15613	0.463795	0.712511	0.0592351
sp|O15018|PDZD2_HUMAN PDZ domain-containing protein 2 OS=Homo sapiens OX=9606 GN=PDZD2 PE=1 SV=4	O15018_S_944	PDZD2_S_944	S	944	O15018	PDZD2	20.8074	21.6952	20.6667	21.4838	21.0642	21.1266	21.8397	20.3426	20.7829	21.4424	22.2596	21.7471	1.83501e+06	3.39561e+06	1.66454e+06	2.93267e+06	2.19251e+06	2.28958e+06	3.75314e+06	1.3296e+06	1.80412e+06	2.84983e+06	5.0212e+06	3.51994e+06	2.29839e+06	2.47159e+06	2.29562e+06	3.79699e+06	1.07536	0.929924	1.65401	0.60459	0.792892	0.202008
sp|O15018|PDZD2_HUMAN PDZ domain-containing protein 2 OS=Homo sapiens OX=9606 GN=PDZD2 PE=1 SV=4	O15018_S_948	PDZD2_S_948	S	948	O15018	PDZD2	20.8074	21.6952	20.6667	21.4838	21.0642	21.1266	21.8397	20.3426	20.7829	21.4424	22.2596	21.7471	1.83501e+06	3.39561e+06	1.66454e+06	2.93267e+06	2.19251e+06	2.28958e+06	3.75314e+06	1.3296e+06	1.80412e+06	2.84983e+06	5.0212e+06	3.51994e+06	2.29839e+06	2.47159e+06	2.29562e+06	3.79699e+06	1.07536	0.929924	1.65401	0.60459	0.792892	0.202008
sp|O15020|SPTN2_HUMAN Spectrin beta chain, non-erythrocytic 2 OS=Homo sapiens OX=9606 GN=SPTBN2 PE=1 SV=3	O15020_S_2171	SPTN2_S_2171	S	2171	O15020	SPTN2	23.3155	22.9749	23.2708	22.6798	22.8231	23.1297	23.1649	23.8589	23.604	21.764	22.6943	22.4609	1.04392e+07	8.24391e+06	1.01207e+07	6.71897e+06	7.42045e+06	9.17749e+06	9.40407e+06	1.5214e+07	1.27503e+07	3.56125e+06	6.78688e+06	5.77302e+06	9.60124e+06	7.7723e+06	1.24561e+07	5.37372e+06	0.80951	1.23532	0.431411	2.31798	0.142259	0.0322575
sp|O15027|SC16A_HUMAN Protein transport protein Sec16A OS=Homo sapiens OX=9606 GN=SEC16A PE=1 SV=4	O15027_S_2083	SC16A_S_2083	S	2083	O15027	SC16A	23.8865	23.0693	24.4549	23.7429	24.0498	23.9609	23.78	24.0661	24.0035	24.0394	24.062	23.7718	1.55078e+07	8.80165e+06	2.29957e+07	1.40385e+07	1.73659e+07	1.63286e+07	1.4404e+07	1.75637e+07	1.6818e+07	1.72423e+07	1.75143e+07	1.43225e+07	1.57684e+07	1.5911e+07	1.62619e+07	1.63597e+07	1.00904	0.991038	1.00601	0.994021	0.975807	0.947576
sp|O15027|SC16A_HUMAN Protein transport protein Sec16A OS=Homo sapiens OX=9606 GN=SEC16A PE=1 SV=4	O15027_S_957	SC16A_S_957	S	957	O15027	SC16A	23.132	22.7165	21.0908	23.4236	22.6238	23.1527	23.1941	23.2423	23.6169	23.1931	22.9919	22.2803	9.19255e+06	6.89226e+06	2.23331e+06	1.12512e+07	6.46326e+06	9.32498e+06	9.59684e+06	9.92248e+06	1.28642e+07	9.59022e+06	8.3415e+06	5.09384e+06	6.10604e+06	9.01314e+06	1.07945e+07	7.67519e+06	1.4761	0.67746	0.711027	1.40642	0.313395	0.144102
sp|O15027|SC16A_HUMAN Protein transport protein Sec16A OS=Homo sapiens OX=9606 GN=SEC16A PE=1 SV=4	O15027_S_1069	SC16A_S_1069	S	1069	O15027	SC16A	26.9689	27.3276	27.0712	26.7823	27.4804	27.2344	27.449	26.8545	27.1165	26.814	26.6803	27.027	1.31355e+08	1.68439e+08	1.41007e+08	1.15418e+08	1.87249e+08	1.57895e+08	1.83219e+08	1.21345e+08	1.45502e+08	1.17983e+08	1.07543e+08	1.36755e+08	1.46934e+08	1.53521e+08	1.50022e+08	1.2076e+08	1.04483	0.957094	0.804949	1.24232	0.798223	0.242656
sp|O15027|SC16A_HUMAN Protein transport protein Sec16A OS=Homo sapiens OX=9606 GN=SEC16A PE=1 SV=4	O15027_S_1327	SC16A_S_1327	S	1327	O15027	SC16A	24.4968	24.8973	27.8605	22.2564	25.5812	26.6565	26.148	27.1526	26.9207	27.2341	26.6746	25.1689	2.36735e+07	3.12479e+07	2.43693e+08	5.01024e+06	5.02016e+07	1.0578e+08	7.43574e+07	1.49193e+08	1.2704e+08	1.57868e+08	1.07117e+08	3.77212e+07	9.95382e+07	5.36639e+07	1.16864e+08	1.00902e+08	0.539128	1.85485	0.863417	1.15819	0.601998	0.722076
sp|O15027|SC16A_HUMAN Protein transport protein Sec16A OS=Homo sapiens OX=9606 GN=SEC16A PE=1 SV=4	O15027_S_587	SC16A_S_587	S	587	O15027	SC16A	25.6301	23.0292	24.6096	22.8114	24.6317	24.8338	23.199	25.2027	24.7613	24.1909	25.2036	24.7521	5.19329e+07	8.56029e+06	2.55997e+07	7.36076e+06	2.59937e+07	2.99036e+07	9.62899e+06	3.86163e+07	2.84384e+07	1.91512e+07	3.86404e+07	2.82569e+07	2.86977e+07	2.1086e+07	2.55612e+07	2.86828e+07	0.734765	1.36098	1.12212	0.891169	0.63261	0.776763
sp|O15027|SC16A_HUMAN Protein transport protein Sec16A OS=Homo sapiens OX=9606 GN=SEC16A PE=1 SV=4	O15027_S_589	SC16A_S_589	S	589	O15027	SC16A	25.9805	26.4575	24.6916	24.3309	25.1607	25.9375	26.0578	25.8028	26.0574	23.3373	23.8823	26.4736	6.62071e+07	9.21494e+07	2.70965e+07	2.11017e+07	3.75078e+07	6.42618e+07	6.98518e+07	5.85359e+07	6.98321e+07	1.05982e+07	1.54632e+07	9.31833e+07	6.18177e+07	4.09571e+07	6.60733e+07	3.97482e+07	0.662547	1.50933	0.601578	1.66229	0.417434	0.429281
sp|O15027|SC16A_HUMAN Protein transport protein Sec16A OS=Homo sapiens OX=9606 GN=SEC16A PE=1 SV=4	O15027_S_592	SC16A_S_592	S	592	O15027	SC16A	26.5389	26.5155	24.5065	22.9289	24.946	25.1665	25.5475	26.8187	25.3056	24.2076	22.2075	24.3834	9.74986e+07	9.59338e+07	2.38333e+07	7.98507e+06	3.23221e+07	3.76594e+07	4.90425e+07	1.1837e+08	4.14713e+07	1.93744e+07	4.84315e+06	2.18849e+07	7.24219e+07	2.59889e+07	6.96279e+07	1.53675e+07	0.358854	2.78665	0.220709	4.53086	0.187404	0.15152
sp|O15027|SC16A_HUMAN Protein transport protein Sec16A OS=Homo sapiens OX=9606 GN=SEC16A PE=1 SV=4	O15027_S_595	SC16A_S_595	S	595	O15027	SC16A	28.8355	29.1799	27.1029	27.0875	28.9778	28.8972	29.2754	28.92	28.974	27.6227	24.3834	29.2903	4.7903e+08	6.08166e+08	1.44138e+08	1.42605e+08	5.28679e+08	4.99935e+08	6.49771e+08	5.07912e+08	5.2727e+08	2.06669e+08	2.1885e+07	6.56524e+08	4.10445e+08	3.90406e+08	5.61651e+08	2.95026e+08	0.951179	1.05133	0.525284	1.90373	0.919386	0.290821
sp|O15027|SC16A_HUMAN Protein transport protein Sec16A OS=Homo sapiens OX=9606 GN=SEC16A PE=1 SV=4	O15027_S_559	SC16A_S_559	S	559	O15027	SC16A	21.7926	20.6701	22.6144	22.2787	20.3827	22.3805	22.0724	22.6242	23.0701	22.4844	22.8988	20.7949	3.63275e+06	1.66846e+06	6.42109e+06	5.08803e+06	1.36715e+06	5.46011e+06	4.41029e+06	6.46511e+06	8.80638e+06	5.86773e+06	7.82027e+06	1.8192e+06	3.90743e+06	3.97177e+06	6.56059e+06	5.16907e+06	1.01646	0.983802	0.787896	1.2692	0.974611	0.560641
sp|O15027|SC16A_HUMAN Protein transport protein Sec16A OS=Homo sapiens OX=9606 GN=SEC16A PE=1 SV=4	O15027_S_568	SC16A_S_568	S	568	O15027	SC16A	25.6969	25.407	26.152	25.2963	25.3952	25.8401	25.8177	25.8949	25.9865	25.4791	25.1585	24.9287	5.43927e+07	4.44907e+07	7.45676e+07	4.1204e+07	4.41271e+07	6.00689e+07	5.91426e+07	6.23949e+07	6.64851e+07	4.67706e+07	3.745e+07	3.19353e+07	5.7817e+07	4.84667e+07	6.26742e+07	3.87187e+07	0.838277	1.19292	0.617776	1.61871	0.435135	0.0168328
sp|O15027|SC16A_HUMAN Protein transport protein Sec16A OS=Homo sapiens OX=9606 GN=SEC16A PE=1 SV=4	O15027_S_569	SC16A_S_569	S	569	O15027	SC16A	26.1193	26.0353	26.8551	26.1198	26.185	26.5926	26.244	26.2451	26.3401	26.0071	26.0893	25.2014	7.28962e+07	6.87708e+07	1.21393e+08	7.29216e+07	7.629e+07	1.01197e+08	7.94739e+07	7.9533e+07	8.49522e+07	6.74385e+07	7.1393e+07	3.85807e+07	8.76868e+07	8.34695e+07	8.13197e+07	5.91374e+07	0.951905	1.05053	0.727221	1.3751	0.839305	0.161558
sp|O15027|SC16A_HUMAN Protein transport protein Sec16A OS=Homo sapiens OX=9606 GN=SEC16A PE=1 SV=4	O15027_S_201	SC16A_S_201	S	201	O15027	SC16A	24.5296	24.4693	23.794	23.9582	24.3635	24.6769	24.0464	24.266	24.1002	23.4514	23.9129	24.9116	2.42191e+07	2.32274e+07	1.45449e+07	1.62983e+07	2.15853e+07	2.6822e+07	1.73261e+07	2.0174e+07	1.79842e+07	1.14702e+07	1.57938e+07	3.15593e+07	2.06638e+07	2.15685e+07	1.84947e+07	1.96078e+07	1.04378	0.958053	1.06018	0.943236	0.844385	0.872804
sp|O15027|SC16A_HUMAN Protein transport protein Sec16A OS=Homo sapiens OX=9606 GN=SEC16A PE=1 SV=4	O15027_S_203	SC16A_S_203	S	203	O15027	SC16A	24.0412	24.2552	23.794	24.0142	24.3635	24.6769	24.0464	24.266	23.9454	23.8301	23.9129	24.3834	1.72635e+07	2.00241e+07	1.45449e+07	1.69428e+07	2.15853e+07	2.6822e+07	1.73261e+07	2.0174e+07	1.61545e+07	1.49132e+07	1.57938e+07	2.18848e+07	1.72775e+07	2.17834e+07	1.78848e+07	1.75306e+07	1.26079	0.793151	0.980193	1.02021	0.257806	0.89588
sp|O15027|SC16A_HUMAN Protein transport protein Sec16A OS=Homo sapiens OX=9606 GN=SEC16A PE=1 SV=4	O15027_S_1389	SC16A_S_1389	S	1389	O15027	SC16A	22.192	21.5172	20.0153	21.8849	22.9969	22.8096	23.0964	22.9348	23.3375	22.727	22.6712	21.4794	4.79122e+06	3.00148e+06	1.05974e+06	3.87271e+06	8.37058e+06	7.3515e+06	8.96846e+06	8.0178e+06	1.05997e+07	6.94224e+06	6.67917e+06	2.92372e+06	2.95082e+06	6.5316e+06	9.19532e+06	5.51504e+06	2.21349	0.451776	0.599767	1.66732	0.111861	0.0859034
sp|O15027|SC16A_HUMAN Protein transport protein Sec16A OS=Homo sapiens OX=9606 GN=SEC16A PE=1 SV=4	O15027_S_1398	SC16A_S_1398	S	1398	O15027	SC16A	22.192	21.5172	20.0153	21.8849	22.9969	22.8096	23.0964	22.9348	23.3375	22.727	22.6712	21.4794	4.79122e+06	3.00148e+06	1.05974e+06	3.87271e+06	8.37058e+06	7.3515e+06	8.96846e+06	8.0178e+06	1.05997e+07	6.94224e+06	6.67917e+06	2.92372e+06	2.95082e+06	6.5316e+06	9.19532e+06	5.51504e+06	2.21349	0.451776	0.599767	1.66732	0.111861	0.0859034
sp|O15027|SC16A_HUMAN Protein transport protein Sec16A OS=Homo sapiens OX=9606 GN=SEC16A PE=1 SV=4	O15027_S_1356	SC16A_S_1356	S	1356	O15027	SC16A	24.6921	24.5015	24.5635	25.2169	24.1749	24.3032	24.8888	24.8773	24.5876	25.3305	25.6296	24.5173	2.71059e+07	2.37514e+07	2.47936e+07	3.89993e+07	1.89397e+07	2.07009e+07	3.10645e+07	3.08182e+07	2.52127e+07	4.21933e+07	5.19149e+07	2.40122e+07	2.5217e+07	2.62133e+07	2.90318e+07	3.93735e+07	1.03951	0.96199	1.35622	0.737343	0.891494	0.332683
sp|O15027|SC16A_HUMAN Protein transport protein Sec16A OS=Homo sapiens OX=9606 GN=SEC16A PE=1 SV=4	O15027_S_1359	SC16A_S_1359	S	1359	O15027	SC16A	23.6041	23.3517	22.5723	25.2073	23.334	23.6244	22.6347	23.7966	22.3318	23.1622	23.8016	23.3899	1.27508e+07	1.07045e+07	6.23665e+06	3.87384e+07	1.05741e+07	1.29312e+07	6.51211e+06	1.45711e+07	5.27878e+06	9.38709e+06	1.46216e+07	1.09919e+07	9.89733e+06	2.07479e+07	8.78732e+06	1.16669e+07	2.09631	0.477028	1.3277	0.753185	0.351829	0.446161
sp|O15027|SC16A_HUMAN Protein transport protein Sec16A OS=Homo sapiens OX=9606 GN=SEC16A PE=1 SV=4	O15027_S_1362	SC16A_S_1362	S	1362	O15027	SC16A	23.9355	24.1595	24.7104	24.9542	23.8424	23.77	24.5841	24.4436	24.1798	25.0052	25.4767	24.4492	1.60439e+07	1.8739e+07	2.74527e+07	3.25061e+07	1.50414e+07	1.43044e+07	2.51516e+07	2.28169e+07	1.90043e+07	3.36755e+07	4.66926e+07	2.29051e+07	2.07452e+07	2.06173e+07	2.23242e+07	3.44244e+07	0.993834	1.0062	1.54202	0.648501	0.986249	0.215668
sp|O15027|SC16A_HUMAN Protein transport protein Sec16A OS=Homo sapiens OX=9606 GN=SEC16A PE=1 SV=4	O15027_S_1365	SC16A_S_1365	S	1365	O15027	SC16A	21.9815	22.893	23.1292	23.9432	21.2269	22.4229	22.8498	22.2494	21.5473	23.7842	23.7359	23.0068	4.14099e+06	7.78887e+06	9.17476e+06	1.61296e+07	2.45437e+06	5.6231e+06	7.55924e+06	4.98571e+06	3.06473e+06	1.44463e+07	1.39703e+07	8.42837e+06	7.03487e+06	8.06902e+06	5.20322e+06	1.22816e+07	1.147	0.871837	2.36039	0.423659	0.831845	0.0456553
sp|O15027|SC16A_HUMAN Protein transport protein Sec16A OS=Homo sapiens OX=9606 GN=SEC16A PE=1 SV=4	O15027_S_1436	SC16A_S_1436	S	1436	O15027	SC16A	25.5051	26.0745	24.8916	24.7922	25.9601	26.5965	26.5712	26.0058	26.1875	25.0008	25.1006	25.8424	4.76218e+07	7.06637e+07	3.11263e+07	2.90542e+07	6.52787e+07	1.01468e+08	9.97073e+07	6.73815e+07	7.64216e+07	3.35729e+07	3.59788e+07	6.01641e+07	4.98039e+07	6.5267e+07	8.11701e+07	4.32386e+07	1.31048	0.76308	0.532691	1.87726	0.561417	0.0425933
sp|O15027|SC16A_HUMAN Protein transport protein Sec16A OS=Homo sapiens OX=9606 GN=SEC16A PE=1 SV=4	O15027_S_1437	SC16A_S_1437	S	1437	O15027	SC16A	26.3139	26.0745	24.0833	24.355	26.1484	26.4469	26.5712	26.3037	26.5714	24.5497	25.1006	26.3931	8.34196e+07	7.06637e+07	1.77749e+07	2.14582e+07	7.4377e+07	9.14755e+07	9.97073e+07	8.2833e+07	9.97228e+07	2.45589e+07	3.59788e+07	8.81288e+07	5.72861e+07	6.24369e+07	9.40877e+07	4.95555e+07	1.08991	0.917503	0.526695	1.89863	0.868217	0.142051
sp|O15027|SC16A_HUMAN Protein transport protein Sec16A OS=Homo sapiens OX=9606 GN=SEC16A PE=1 SV=4	O15027_S_1441	SC16A_S_1441	S	1441	O15027	SC16A	25.358	25.6097	24.8093	25.1333	25.0847	25.543	25.6497	25.1637	25.2044	24.7555	25.6801	25.9225	4.30058e+07	5.12027e+07	2.94006e+07	3.68014e+07	3.55841e+07	4.88903e+07	5.26413e+07	3.75873e+07	3.86614e+07	2.83234e+07	5.37636e+07	6.36005e+07	4.1203e+07	4.04252e+07	4.29633e+07	4.85625e+07	0.981123	1.01924	1.13033	0.884701	0.924546	0.663697
sp|O15027|SC16A_HUMAN Protein transport protein Sec16A OS=Homo sapiens OX=9606 GN=SEC16A PE=1 SV=4	O15027_S_2022	SC16A_S_2022	S	2022	O15027	SC16A	22.6893	22.133	22.4684	20.4768	22.2614	22.5808	21.9646	22.8026	22.8389	21.7062	21.928	21.8087	6.76321e+06	4.59933e+06	5.80305e+06	1.45927e+06	5.0274e+06	6.27315e+06	4.09254e+06	7.31603e+06	7.50246e+06	3.42145e+06	3.99001e+06	3.67352e+06	5.72187e+06	4.25327e+06	6.30368e+06	3.69499e+06	0.743336	1.34529	0.586165	1.70601	0.425422	0.139682
sp|O15027|SC16A_HUMAN Protein transport protein Sec16A OS=Homo sapiens OX=9606 GN=SEC16A PE=1 SV=4	O15027_S_2037	SC16A_S_2037	S	2037	O15027	SC16A	22.492	22.4959	22.5885	23.0721	22.6959	22.2689	22.7109	21.8999	22.2956	23.4836	23.2494	22.5524	5.89885e+06	5.91478e+06	6.30698e+06	8.8183e+06	6.79424e+06	5.0535e+06	6.86522e+06	3.91303e+06	5.14807e+06	1.17292e+07	9.97164e+06	6.15119e+06	6.0402e+06	6.88868e+06	5.30878e+06	9.28401e+06	1.14047	0.87683	1.7488	0.571819	0.51776	0.121384
sp|O15027|SC16A_HUMAN Protein transport protein Sec16A OS=Homo sapiens OX=9606 GN=SEC16A PE=1 SV=4	O15027_S_2042	SC16A_S_2042	S	2042	O15027	SC16A	23.5161	23.1504	23.5849	23.3572	23.618	23.3886	23.5106	23.3044	23.7516	23.8299	23.4651	23.0794	1.19966e+07	9.31053e+06	1.25825e+07	1.07453e+07	1.28745e+07	1.09819e+07	1.19509e+07	1.03594e+07	1.41235e+07	1.49113e+07	1.15795e+07	8.86351e+06	1.12966e+07	1.15339e+07	1.21446e+07	1.17848e+07	1.02101	0.979421	0.970375	1.03053	0.85558	0.871454
sp|O15027|SC16A_HUMAN Protein transport protein Sec16A OS=Homo sapiens OX=9606 GN=SEC16A PE=1 SV=4	O15027_S_73	SC16A_S_73	S	73	O15027	SC16A	23.3989	22.7635	21.9465	23.2089	22.5729	23.4783	23.5679	23.2972	23.9674	23.4096	23.1708	22.1072	1.10605e+07	7.12024e+06	4.0416e+06	9.69556e+06	6.23926e+06	1.16859e+07	1.24353e+07	1.03076e+07	1.64022e+07	1.11427e+07	9.44318e+06	4.51786e+06	7.40744e+06	9.2069e+06	1.30484e+07	8.36792e+06	1.24293	0.804552	0.6413	1.55933	0.52603	0.155435
sp|O15027|SC16A_HUMAN Protein transport protein Sec16A OS=Homo sapiens OX=9606 GN=SEC16A PE=1 SV=4	O15027_S_74	SC16A_S_74	S	74	O15027	SC16A	23.3989	22.7635	21.9465	23.2089	22.5729	23.4783	23.5679	23.2972	23.9674	23.4096	23.1708	22.1072	1.10605e+07	7.12024e+06	4.0416e+06	9.69556e+06	6.23926e+06	1.16859e+07	1.24353e+07	1.03076e+07	1.64022e+07	1.11427e+07	9.44318e+06	4.51786e+06	7.40744e+06	9.2069e+06	1.30484e+07	8.36792e+06	1.24293	0.804552	0.6413	1.55933	0.52603	0.155435
sp|O15027|SC16A_HUMAN Protein transport protein Sec16A OS=Homo sapiens OX=9606 GN=SEC16A PE=1 SV=4	O15027_S_1347	SC16A_S_1347	S	1347	O15027	SC16A	25.7053	25.8472	26.213	26.7425	26.0143	25.6712	25.9201	25.8599	25.6438	27.0307	26.4207	26.089	5.47114e+07	6.03655e+07	7.77839e+07	1.12275e+08	6.77777e+07	5.34309e+07	6.34929e+07	6.08992e+07	5.24275e+07	1.37103e+08	8.98328e+07	7.13807e+07	6.42869e+07	7.78279e+07	5.89398e+07	9.94388e+07	1.21063	0.826014	1.68712	0.592724	0.535144	0.171127
sp|O15027|SC16A_HUMAN Protein transport protein Sec16A OS=Homo sapiens OX=9606 GN=SEC16A PE=1 SV=4	O15027_S_1350	SC16A_S_1350	S	1350	O15027	SC16A	25.7053	25.8472	26.213	26.7425	26.0143	25.6712	25.9201	25.8599	25.6438	27.0307	26.4207	26.089	5.47114e+07	6.03655e+07	7.77839e+07	1.12275e+08	6.77777e+07	5.34309e+07	6.34929e+07	6.08992e+07	5.24275e+07	1.37103e+08	8.98328e+07	7.13807e+07	6.42869e+07	7.78279e+07	5.89398e+07	9.94388e+07	1.21063	0.826014	1.68712	0.592724	0.535144	0.171127
sp|O15027|SC16A_HUMAN Protein transport protein Sec16A OS=Homo sapiens OX=9606 GN=SEC16A PE=1 SV=4	O15027_S_1353	SC16A_S_1353	S	1353	O15027	SC16A	25.7053	25.8472	26.213	26.7425	26.0143	25.6712	25.9201	25.8599	25.6438	27.0307	26.4207	26.089	5.47114e+07	6.03655e+07	7.77839e+07	1.12275e+08	6.77777e+07	5.34309e+07	6.34929e+07	6.08992e+07	5.24275e+07	1.37103e+08	8.98328e+07	7.13807e+07	6.42869e+07	7.78279e+07	5.89398e+07	9.94388e+07	1.21063	0.826014	1.68712	0.592724	0.535144	0.171127
sp|O15027|SC16A_HUMAN Protein transport protein Sec16A OS=Homo sapiens OX=9606 GN=SEC16A PE=1 SV=4	O15027_S_1016	SC16A_S_1016	S	1016	O15027	SC16A	23.4843	23.4476	22.0646	24.9661	22.9882	23.4698	23.9848	23.4656	22.7008	25.6159	24.8228	23.1718	1.17346e+07	1.14399e+07	4.38644e+06	3.27748e+07	8.32004e+06	1.16176e+07	1.66009e+07	1.15838e+07	6.81727e+06	5.1423e+07	2.96764e+07	9.44936e+06	9.18697e+06	1.75708e+07	1.16673e+07	3.01829e+07	1.91258	0.522855	2.58696	0.386555	0.390373	0.263413
sp|O15027|SC16A_HUMAN Protein transport protein Sec16A OS=Homo sapiens OX=9606 GN=SEC16A PE=1 SV=4	O15027_S_1019	SC16A_S_1019	S	1019	O15027	SC16A	23.941	24.0105	24.2483	24.9661	23.6263	23.4698	23.8385	23.1037	23.2571	25.6669	24.4079	23.9951	1.61045e+07	1.68999e+07	1.99281e+07	3.27748e+07	1.29487e+07	1.16176e+07	1.5e+07	9.014e+06	1.0025e+07	5.32741e+07	2.22588e+07	1.67201e+07	1.76442e+07	1.91137e+07	1.13463e+07	3.0751e+07	1.08328	0.923118	2.71021	0.368975	0.850964	0.22797
sp|O15027|SC16A_HUMAN Protein transport protein Sec16A OS=Homo sapiens OX=9606 GN=SEC16A PE=1 SV=4	O15027_S_1022	SC16A_S_1022	S	1022	O15027	SC16A	23.6807	24.0105	24.2483	24.9661	23.6263	23.4698	23.6783	23.1037	23.2571	25.6669	24.8228	23.9951	1.34459e+07	1.68999e+07	1.99281e+07	3.27748e+07	1.29487e+07	1.16176e+07	1.34243e+07	9.014e+06	1.0025e+07	5.32741e+07	2.96764e+07	1.67201e+07	1.6758e+07	1.91137e+07	1.08211e+07	3.32235e+07	1.14057	0.876752	3.07026	0.325705	0.767693	0.169492
sp|O15047|SET1A_HUMAN Histone-lysine N-methyltransferase SETD1A OS=Homo sapiens OX=9606 GN=SETD1A PE=1 SV=3	O15047_S_459	SET1A_S_459	S	459	O15047	SET1A	22.5935	22.3688	22.037	22.6026	22.7896	22.0701	22.7695	22.1976	22.3869	22.6344	23.5089	23.0952	6.32861e+06	5.416e+06	4.3032e+06	6.36884e+06	7.25033e+06	4.40313e+06	7.14984e+06	4.81e+06	5.48439e+06	6.5108e+06	1.19366e+07	8.96102e+06	5.34927e+06	6.00743e+06	5.81474e+06	9.13613e+06	1.12304	0.890442	1.5712	0.636456	0.559794	0.156405
sp|O15047|SET1A_HUMAN Histone-lysine N-methyltransferase SETD1A OS=Homo sapiens OX=9606 GN=SETD1A PE=1 SV=3	O15047_S_464	SET1A_S_464	S	464	O15047	SET1A	22.5935	22.3688	22.037	22.6026	22.7896	22.0701	22.7695	22.1976	22.3869	22.6344	23.5089	23.0952	6.32861e+06	5.416e+06	4.3032e+06	6.36884e+06	7.25033e+06	4.40313e+06	7.14984e+06	4.81e+06	5.48439e+06	6.5108e+06	1.19366e+07	8.96102e+06	5.34927e+06	6.00743e+06	5.81474e+06	9.13613e+06	1.12304	0.890442	1.5712	0.636456	0.559794	0.156405
sp|O15049|N4BP3_HUMAN NEDD4-binding protein 3 OS=Homo sapiens OX=9606 GN=N4BP3 PE=1 SV=3	O15049_S_176	N4BP3_S_176	S	176	O15049	N4BP3	22.244	22.813	21.6426	21.8585	21.9135	22.7228	22.2541	23.2341	22.8878	23.0886	23.7356	23.3043	4.96734e+06	7.36897e+06	3.27405e+06	3.80236e+06	3.95035e+06	6.92211e+06	5.00222e+06	9.86659e+06	7.76112e+06	8.91987e+06	1.39679e+07	1.03583e+07	5.20346e+06	4.89161e+06	7.54331e+06	1.1082e+07	0.940069	1.06375	1.46912	0.68068	0.851837	0.161045
sp|O15068|MCF2L_HUMAN Guanine nucleotide exchange factor DBS OS=Homo sapiens OX=9606 GN=MCF2L PE=1 SV=2	O15068_S_965	MCF2L_S_965	S	965	O15068	MCF2L	22.7538	22.5781	22.4935	22.4562	22.0074	22.3735	22.6704	22.5043	22.2462	22.6697	23.0149	22.8772	7.07239e+06	6.26155e+06	5.9049e+06	5.75426e+06	4.21585e+06	5.43359e+06	6.67508e+06	5.94917e+06	4.97463e+06	6.67198e+06	8.47569e+06	7.70393e+06	6.41295e+06	5.13457e+06	5.86629e+06	7.6172e+06	0.800657	1.24897	1.29847	0.770137	0.0990097	0.0715625
sp|O15068|MCF2L_HUMAN Guanine nucleotide exchange factor DBS OS=Homo sapiens OX=9606 GN=MCF2L PE=1 SV=2	O15068_S_975	MCF2L_S_975	S	975	O15068	MCF2L	22.3893	22.5781	22.4935	22.0921	22.0074	22.3735	22.6704	22.5043	22.2462	22.6697	22.8701	22.6787	5.49348e+06	6.26155e+06	5.9049e+06	4.47087e+06	4.21585e+06	5.43359e+06	6.67508e+06	5.94917e+06	4.97463e+06	6.67198e+06	7.6664e+06	6.71394e+06	5.88664e+06	4.70677e+06	5.86629e+06	7.01744e+06	0.799568	1.25068	1.19623	0.835959	0.0653949	0.133765
sp|O15085|ARHGB_HUMAN Rho guanine nucleotide exchange factor 11 OS=Homo sapiens OX=9606 GN=ARHGEF11 PE=1 SV=1	O15085_S_251	ARHGB_S_251	S	251	O15085	ARHGB	24.7064	25.0009	24.9541	24.7511	24.9216	24.5229	25.0415	24.257	24.4388	25.0082	25.1657	25.0534	2.73752e+07	3.35742e+07	3.25038e+07	2.82375e+07	3.17788e+07	2.41058e+07	3.45341e+07	2.00481e+07	2.27412e+07	3.37458e+07	3.76375e+07	3.48198e+07	3.11511e+07	2.80407e+07	2.57744e+07	3.5401e+07	0.900151	1.11092	1.37349	0.72807	0.349236	0.155878
sp|O15085|ARHGB_HUMAN Rho guanine nucleotide exchange factor 11 OS=Homo sapiens OX=9606 GN=ARHGEF11 PE=1 SV=1	O15085_S_255	ARHGB_S_255	S	255	O15085	ARHGB	24.5357	24.8193	24.9541	24.7511	24.9216	24.4558	25.0415	24.257	24.4388	25.0082	24.9376	25.0534	2.43218e+07	2.96048e+07	3.25038e+07	2.82375e+07	3.17788e+07	2.30109e+07	3.45341e+07	2.00481e+07	2.27412e+07	3.37458e+07	3.21346e+07	3.48198e+07	2.88101e+07	2.76757e+07	2.57744e+07	3.35667e+07	0.960623	1.04099	1.30233	0.767856	0.761879	0.219303
sp|O15085|ARHGB_HUMAN Rho guanine nucleotide exchange factor 11 OS=Homo sapiens OX=9606 GN=ARHGEF11 PE=1 SV=1	O15085_S_663	ARHGB_S_663	S	663	O15085	ARHGB	20.5113	20.5127	20.1264	20.7286	19.6692	20.2277	20.8198	21.4967	20.7501	20.4277	21.481	20.7444	1.49459e+06	1.496e+06	1.14457e+06	1.73754e+06	833703	1.22782e+06	1.85093e+06	2.95912e+06	1.76361e+06	1.41043e+06	2.927e+06	1.75666e+06	1.37839e+06	1.26636e+06	2.19122e+06	2.03136e+06	0.918722	1.08847	0.927048	1.07869	0.723953	0.803086
sp|O15127|SCAM2_HUMAN Secretory carrier-associated membrane protein 2 OS=Homo sapiens OX=9606 GN=SCAMP2 PE=1 SV=2	O15127_S_319	SCAM2_S_319	S	319	O15127	SCAM2	23.5184	22.4661	23.9423	24.2919	25.1947	23.5967	22.9864	22.6364	23.78	24.5728	23.8757	22.7757	1.20156e+07	5.79369e+06	1.6119e+07	2.05393e+07	3.84039e+07	1.26855e+07	8.31007e+06	6.51964e+06	1.44043e+07	2.49545e+07	1.53917e+07	7.1809e+06	1.13095e+07	2.38763e+07	9.74467e+06	1.58424e+07	2.11118	0.473669	1.62575	0.615102	0.23522	0.364846
sp|O15127|SCAM2_HUMAN Secretory carrier-associated membrane protein 2 OS=Homo sapiens OX=9606 GN=SCAMP2 PE=1 SV=2	O15127_S_320	SCAM2_S_320	S	320	O15127	SCAM2	23.5184	22.4661	23.9423	24.2919	25.1947	23.5967	22.9864	22.6364	23.78	24.5728	23.8757	22.7757	1.20156e+07	5.79369e+06	1.6119e+07	2.05393e+07	3.84039e+07	1.26855e+07	8.31007e+06	6.51964e+06	1.44043e+07	2.49545e+07	1.53917e+07	7.1809e+06	1.13095e+07	2.38763e+07	9.74467e+06	1.58424e+07	2.11118	0.473669	1.62575	0.615102	0.23522	0.364846
sp|O15156|ZBT7B_HUMAN Zinc finger and BTB domain-containing protein 7B OS=Homo sapiens OX=9606 GN=ZBTB7B PE=1 SV=2	O15156_S_180	ZBT7B_S_180	S	180	O15156	ZBT7B	22.2238	21.1129	22.9106	22.2525	21.4125	22.4691	21.8949	22.3755	23.0223	22.2598	22.804	21.44	4.89804e+06	2.26783e+06	7.88466e+06	4.99643e+06	2.79125e+06	5.80597e+06	3.89951e+06	5.44109e+06	8.51935e+06	5.02188e+06	7.32307e+06	2.845e+06	5.01684e+06	4.53122e+06	5.95332e+06	5.06332e+06	0.903201	1.10717	0.850504	1.17577	0.809872	0.659838
sp|O15164|TIF1A_HUMAN Transcription intermediary factor 1-alpha OS=Homo sapiens OX=9606 GN=TRIM24 PE=1 SV=3	O15164_S_1019	TIF1A_S_1019	S	1019	O15164	TIF1A	22.8885	23.5079	23.375	23.9583	23.0925	23.2446	23.6184	22.4805	22.8016	23.1391	24.3298	23.2018	7.76477e+06	1.19283e+07	1.08786e+07	1.62992e+07	8.94386e+06	9.93863e+06	1.28781e+07	5.85221e+06	7.31077e+06	9.2375e+06	2.10865e+07	9.64809e+06	1.01905e+07	1.17272e+07	8.68035e+06	1.3324e+07	1.1508	0.868964	1.53496	0.651482	0.597873	0.36938
sp|O15164|TIF1A_HUMAN Transcription intermediary factor 1-alpha OS=Homo sapiens OX=9606 GN=TRIM24 PE=1 SV=3	O15164_S_1025	TIF1A_S_1025	S	1025	O15164	TIF1A	26.4204	26.7518	26.6809	27.2143	26.5153	26.4848	26.4016	26.16	26.1429	27.1109	27.3643	26.8625	8.98098e+07	1.13007e+08	1.07582e+08	1.55706e+08	9.59171e+07	9.39105e+07	8.86494e+07	7.49794e+07	7.40974e+07	1.44941e+08	1.72771e+08	1.22013e+08	1.03466e+08	1.15178e+08	7.92421e+07	1.46575e+08	1.11319	0.898316	1.84971	0.540624	0.6304	0.0343969
sp|O15164|TIF1A_HUMAN Transcription intermediary factor 1-alpha OS=Homo sapiens OX=9606 GN=TRIM24 PE=1 SV=3	O15164_S_1028	TIF1A_S_1028	S	1028	O15164	TIF1A	26.4204	26.7518	26.6809	27.2143	26.5153	26.4848	26.4016	26.16	26.1429	27.1109	27.3643	26.8625	8.98098e+07	1.13007e+08	1.07582e+08	1.55706e+08	9.59171e+07	9.39105e+07	8.86494e+07	7.49794e+07	7.40974e+07	1.44941e+08	1.72771e+08	1.22013e+08	1.03466e+08	1.15178e+08	7.92421e+07	1.46575e+08	1.11319	0.898316	1.84971	0.540624	0.6304	0.0343969
sp|O15231|ZN185_HUMAN Zinc finger protein 185 OS=Homo sapiens OX=9606 GN=ZNF185 PE=1 SV=3	O15231_S_64	ZN185_S_64	S	64	O15231	ZN185	22.8502	22.3436	22.292	21.029	22.7453	23.0524	23.0988	23.0303	23.1944	22.5702	21.0448	22.2007	7.5615e+06	5.32221e+06	5.1353e+06	2.13979e+06	7.03112e+06	8.69886e+06	8.98313e+06	8.5665e+06	9.59838e+06	6.22742e+06	2.16336e+06	4.82018e+06	6.00634e+06	5.95659e+06	9.04934e+06	4.40365e+06	0.991718	1.00835	0.486627	2.05496	0.982929	0.0524723
sp|O15231|ZN185_HUMAN Zinc finger protein 185 OS=Homo sapiens OX=9606 GN=ZNF185 PE=1 SV=3	O15231_S_446	ZN185_S_446	S	446	O15231	ZN185	22.704	22.6861	23.5135	22.9668	22.6898	23.0774	23.3894	23.4231	23.6614	22.9691	26.5633	22.3509	6.83282e+06	6.74823e+06	1.19746e+07	8.19759e+06	6.76562e+06	8.85097e+06	1.09879e+07	1.12473e+07	1.32675e+07	8.21071e+06	9.91623e+07	5.34925e+06	8.51854e+06	7.93806e+06	1.18342e+07	3.75741e+07	0.931857	1.07313	3.17504	0.314957	0.776227	0.491337
sp|O15231|ZN185_HUMAN Zinc finger protein 185 OS=Homo sapiens OX=9606 GN=ZNF185 PE=1 SV=3	O15231_S_452	ZN185_S_452	S	452	O15231	ZN185	26.3066	26.6236	26.7989	27.3173	26.2147	26.5044	26.4119	26.5187	25.6752	27.3047	27.2477	26.6429	8.29978e+07	1.03398e+08	1.16753e+08	1.67232e+08	7.78756e+07	9.51929e+07	8.92865e+07	9.61451e+07	5.35812e+07	1.65779e+08	1.59361e+08	1.04789e+08	1.0105e+08	1.13434e+08	7.9671e+07	1.4331e+08	1.12256	0.890825	1.79877	0.555935	0.703946	0.0608674
sp|O15231|ZN185_HUMAN Zinc finger protein 185 OS=Homo sapiens OX=9606 GN=ZNF185 PE=1 SV=3	O15231_S_453	ZN185_S_453	S	453	O15231	ZN185	25.5513	25.8504	26.4674	23.0296	23.3756	23.4947	26.0555	23.2893	23.6071	22.9217	23.2401	25.7783	4.91715e+07	6.04998e+07	9.27884e+07	8.56261e+06	1.0883e+07	1.18201e+07	6.97432e+07	1.02511e+07	1.27771e+07	7.94562e+06	9.90779e+06	5.75511e+07	6.74866e+07	1.04219e+07	3.09238e+07	2.51348e+07	0.154429	6.47545	0.812799	1.23032	0.0479354	0.830602
sp|O15231|ZN185_HUMAN Zinc finger protein 185 OS=Homo sapiens OX=9606 GN=ZNF185 PE=1 SV=3	O15231_S_519	ZN185_S_519	S	519	O15231	ZN185	25.6003	26.2975	26.2531	26.2772	25.5208	25.7942	26.3208	25.8553	25.6209	26.7808	26.9092	26.0097	5.08696e+07	8.24773e+07	7.99767e+07	8.13239e+07	4.81419e+07	5.81872e+07	8.38218e+07	6.07062e+07	5.15994e+07	1.15297e+08	1.26032e+08	6.75609e+07	7.11079e+07	6.2551e+07	6.53758e+07	1.02963e+08	0.879663	1.1368	1.57494	0.634944	0.577299	0.160559
sp|O15231|ZN185_HUMAN Zinc finger protein 185 OS=Homo sapiens OX=9606 GN=ZNF185 PE=1 SV=3	O15231_S_153	ZN185_S_153	S	153	O15231	ZN185	26.4245	26.4791	27.0884	26.8417	24.1012	26.3601	23.7985	26.1442	25.9636	26.0007	26.7165	26.2483	9.00691e+07	9.35396e+07	1.42699e+08	1.20269e+08	1.79966e+07	8.61359e+07	1.45898e+07	7.41625e+07	6.5435e+07	6.71422e+07	1.10276e+08	7.97141e+07	1.08769e+08	7.48006e+07	5.13958e+07	8.57106e+07	0.687699	1.45412	1.66766	0.599643	0.394484	0.211667
sp|O15231|ZN185_HUMAN Zinc finger protein 185 OS=Homo sapiens OX=9606 GN=ZNF185 PE=1 SV=3	O15231_S_155	ZN185_S_155	S	155	O15231	ZN185	23.0098	23.3468	24.2118	24.264	23.6435	23.4836	22.9987	26.4119	22.4297	24.2024	23.9155	23.6109	8.44601e+06	1.06684e+07	1.94305e+07	2.01457e+07	1.31037e+07	1.17294e+07	8.38124e+06	8.92832e+07	5.64969e+06	1.93034e+07	1.58227e+07	1.2811e+07	1.28483e+07	1.49929e+07	3.4438e+07	1.59791e+07	1.16692	0.856958	0.463994	2.1552	0.641661	0.570627
sp|O15234|CASC3_HUMAN Protein CASC3 OS=Homo sapiens OX=9606 GN=CASC3 PE=1 SV=2	O15234_S_148	CASC3_S_148	S	148	O15234	CASC3	24.4426	25.0046	25.1115	24.5324	24.8226	25.0804	25.0211	24.9893	25.269	24.7972	24.7843	24.4617	2.28013e+07	3.3662e+07	3.62504e+07	2.42658e+07	2.96719e+07	3.54785e+07	3.40478e+07	3.3306e+07	4.0432e+07	2.91534e+07	2.88942e+07	2.31042e+07	3.09046e+07	2.98054e+07	3.59286e+07	2.70506e+07	0.964434	1.03688	0.752899	1.3282	0.844644	0.0426345
sp|O15417|TNC18_HUMAN Trinucleotide repeat-containing gene 18 protein OS=Homo sapiens OX=9606 GN=TNRC18 PE=1 SV=3	O15417_S_1038	TNC18_S_1038	S	1038	O15417	TNC18	24.1088	24.0764	23.0482	22.9185	23.889	24.1586	24.1202	24.0728	24.4348	22.2632	23.7523	24.0359	1.80916e+07	1.76899e+07	8.6736e+06	7.92804e+06	1.5535e+07	1.87265e+07	1.82353e+07	1.76458e+07	2.26782e+07	5.03358e+06	1.41303e+07	1.72002e+07	1.48184e+07	1.40632e+07	1.95198e+07	1.21214e+07	0.949036	1.0537	0.620979	1.61036	0.873202	0.169281
sp|O15541|R113A_HUMAN E3 ubiquitin-protein ligase RNF113A OS=Homo sapiens OX=9606 GN=RNF113A PE=1 SV=1	O15541_S_84	R113A_S_84	S	84	O15541	R113A	27.175	27.2991	27.7635	27.5661	27.4017	27.248	27.3678	27.119	27.2747	27.5274	27.3025	27.2771	1.51529e+08	1.65139e+08	2.27846e+08	1.98714e+08	1.77316e+08	1.59394e+08	1.73187e+08	1.45756e+08	1.62366e+08	1.9345e+08	1.65529e+08	1.62641e+08	1.81505e+08	1.78475e+08	1.60436e+08	1.73873e+08	0.983305	1.01698	1.08375	0.922718	0.915191	0.350503
sp|O15541|R113A_HUMAN E3 ubiquitin-protein ligase RNF113A OS=Homo sapiens OX=9606 GN=RNF113A PE=1 SV=1	O15541_S_85	R113A_S_85	S	85	O15541	R113A	27.175	27.2991	27.7635	27.5661	27.4017	27.248	27.3678	27.119	27.2747	27.5274	27.3025	27.2771	1.51529e+08	1.65139e+08	2.27846e+08	1.98714e+08	1.77316e+08	1.59394e+08	1.73187e+08	1.45756e+08	1.62366e+08	1.9345e+08	1.65529e+08	1.62641e+08	1.81505e+08	1.78475e+08	1.60436e+08	1.73873e+08	0.983305	1.01698	1.08375	0.922718	0.915191	0.350503
sp|O15541|R113A_HUMAN E3 ubiquitin-protein ligase RNF113A OS=Homo sapiens OX=9606 GN=RNF113A PE=1 SV=1	O15541_S_253	R113A_S_253	S	253	O15541	R113A	24.9886	24.0855	24.7386	23.05	24.6613	24.8321	24.9266	25.2465	25.886	23.0238	22.6839	23.6361	3.32905e+07	1.78019e+07	2.79929e+07	8.68452e+06	2.65329e+07	2.98674e+07	3.18909e+07	3.9806e+07	6.20097e+07	8.52803e+06	6.73817e+06	1.30369e+07	2.63618e+07	2.16949e+07	4.45689e+07	9.43435e+06	0.82297	1.21511	0.21168	4.72411	0.594356	0.0546142
sp|O15551|CLD3_HUMAN Claudin-3 OS=Homo sapiens OX=9606 GN=CLDN3 PE=1 SV=1	O15551_S_203	CLD3_S_203	S	203	O15551	CLD3	24.5078	23.943	24.6322	25.1621	24.4559	25.1787	24.0311	23.0075	23.9249	25.4416	25.7816	25.0951	2.38552e+07	1.6127e+07	2.60034e+07	3.75437e+07	2.30125e+07	3.798e+07	1.71427e+07	8.43246e+06	1.59259e+07	4.55694e+07	5.76824e+07	3.58407e+07	2.19952e+07	3.28454e+07	1.38337e+07	4.63641e+07	1.4933	0.669659	3.35154	0.298371	0.147545	0.022294
sp|O15551|CLD3_HUMAN Claudin-3 OS=Homo sapiens OX=9606 GN=CLDN3 PE=1 SV=1	O15551_S_209	CLD3_S_209	S	209	O15551	CLD3	25.3516	24.2266	24.2426	24.6703	25.2075	25.5213	25.198	24.3172	25.6223	24.932	25.8254	25.5716	4.28149e+07	1.96306e+07	1.98489e+07	2.66997e+07	3.87448e+07	4.81577e+07	3.84903e+07	2.09023e+07	5.16496e+07	3.20105e+07	5.94592e+07	4.98686e+07	2.74315e+07	3.78674e+07	3.7014e+07	4.71128e+07	1.38044	0.724409	1.27284	0.785647	0.353118	0.44788
sp|O15551|CLD3_HUMAN Claudin-3 OS=Homo sapiens OX=9606 GN=CLDN3 PE=1 SV=1	O15551_S_199	CLD3_S_199	S	199	O15551	CLD3	24.7781	23.8823	23.3455	24.3004	24.3559	24.5996	24.178	23.3632	24.2569	24.2826	23.7373	24.9411	2.87701e+07	1.54633e+07	1.06585e+07	2.06614e+07	2.14708e+07	2.5422e+07	1.89803e+07	1.07899e+07	2.00465e+07	2.04079e+07	1.39846e+07	3.22127e+07	1.82973e+07	2.2518e+07	1.66056e+07	2.22018e+07	1.23068	0.812562	1.33701	0.747938	0.521661	0.423643
sp|O43150|ASAP2_HUMAN Arf-GAP with SH3 domain, ANK repeat and PH domain-containing protein 2 OS=Homo sapiens OX=9606 GN=ASAP2 PE=1 SV=3	O43150_S_701	ASAP2_S_701	S	701	O43150	ASAP2	25.6323	24.8088	25.2342	24.3512	25.32	25.1802	25.2893	25.5397	25.5806	23.9779	24.6164	24.447	5.20118e+07	2.93893e+07	3.94688e+07	2.14013e+07	4.18885e+07	3.80198e+07	4.10061e+07	4.87755e+07	5.01781e+07	1.65218e+07	2.57202e+07	2.28705e+07	4.029e+07	3.37699e+07	4.66532e+07	2.17042e+07	0.838171	1.19307	0.465224	2.1495	0.512147	0.0032102
sp|O43159|RRP8_HUMAN Ribosomal RNA-processing protein 8 OS=Homo sapiens OX=9606 GN=RRP8 PE=1 SV=2	O43159_S_62	RRP8_S_62	S	62	O43159	RRP8	24.6292	24.7264	24.0154	24.0462	24.8493	24.6536	24.4019	24.3233	24.5797	24.1514	23.2739	24.8899	2.5949e+07	2.77578e+07	1.69575e+07	1.7323e+07	3.02272e+07	2.63922e+07	2.21664e+07	2.09921e+07	2.50738e+07	1.86332e+07	1.01428e+07	3.10899e+07	2.35548e+07	2.46475e+07	2.27441e+07	1.99553e+07	1.04639	0.955667	0.877384	1.13975	0.840351	0.694139
sp|O43159|RRP8_HUMAN Ribosomal RNA-processing protein 8 OS=Homo sapiens OX=9606 GN=RRP8 PE=1 SV=2	O43159_S_64	RRP8_S_64	S	64	O43159	RRP8	24.6292	24.7264	24.0154	24.0462	24.8493	24.6536	24.4019	24.3233	24.5797	24.1514	23.2739	24.8899	2.5949e+07	2.77578e+07	1.69575e+07	1.7323e+07	3.02272e+07	2.63922e+07	2.21664e+07	2.09921e+07	2.50738e+07	1.86332e+07	1.01428e+07	3.10899e+07	2.35548e+07	2.46475e+07	2.27441e+07	1.99553e+07	1.04639	0.955667	0.877384	1.13975	0.840351	0.694139
sp|O43164|PJA2_HUMAN E3 ubiquitin-protein ligase Praja-2 OS=Homo sapiens OX=9606 GN=PJA2 PE=1 SV=4	O43164_S_253	PJA2_S_253	S	253	O43164	PJA2	23.1139	22.8354	23.8988	23.366	22.2423	23.0449	22.7155	23.3959	23.0771	23.9256	23.2996	22.8632	9.07744e+06	7.48415e+06	1.56405e+07	1.08114e+07	4.96132e+06	8.65367e+06	6.8873e+06	1.10372e+07	8.84891e+06	1.59341e+07	1.03249e+07	7.62957e+06	1.0734e+07	8.14212e+06	8.92447e+06	1.12962e+07	0.758533	1.31833	1.26575	0.790043	0.445626	0.44982
sp|O43166|SI1L1_HUMAN Signal-induced proliferation-associated 1-like protein 1 OS=Homo sapiens OX=9606 GN=SIPA1L1 PE=1 SV=4	O43166_S_1708	SI1L1_S_1708	S	1708	O43166	SI1L1	23.675	23.807	23.4417	23.6306	20.4345	24.0242	23.9036	23.5185	23.7218	23.942	23.6477	23.8313	1.33931e+07	1.4677e+07	1.13936e+07	1.29878e+07	1.4171e+06	1.70606e+07	1.56933e+07	1.20168e+07	1.38351e+07	1.61162e+07	1.31422e+07	1.49255e+07	1.31546e+07	1.04885e+07	1.38484e+07	1.4728e+07	0.797325	1.25419	1.06351	0.940278	0.629427	0.556791
sp|O43166|SI1L1_HUMAN Signal-induced proliferation-associated 1-like protein 1 OS=Homo sapiens OX=9606 GN=SIPA1L1 PE=1 SV=4	O43166_S_1711	SI1L1_S_1711	S	1711	O43166	SI1L1	23.675	23.807	23.4417	23.6306	20.4345	24.0242	23.9036	23.5185	23.7218	23.942	23.6477	23.8313	1.33931e+07	1.4677e+07	1.13936e+07	1.29878e+07	1.4171e+06	1.70606e+07	1.56933e+07	1.20168e+07	1.38351e+07	1.61162e+07	1.31422e+07	1.49255e+07	1.31546e+07	1.04885e+07	1.38484e+07	1.4728e+07	0.797325	1.25419	1.06351	0.940278	0.629427	0.556791
sp|O43166|SI1L1_HUMAN Signal-induced proliferation-associated 1-like protein 1 OS=Homo sapiens OX=9606 GN=SIPA1L1 PE=1 SV=4	O43166_S_1433	SI1L1_S_1433	S	1433	O43166	SI1L1	23.751	23.2131	23.0706	21.892	23.7245	23.6496	23.251	23.4643	23.6966	21.9862	21.6879	23.1457	1.41179e+07	9.72387e+06	8.80903e+06	3.89189e+06	1.38606e+07	1.31592e+07	9.98288e+06	1.1573e+07	1.3595e+07	4.15435e+06	3.37835e+06	9.27995e+06	1.08836e+07	1.03039e+07	1.1717e+07	5.60421e+06	0.946735	1.05626	0.4783	2.09074	0.882582	0.0600087
sp|O43166|SI1L1_HUMAN Signal-induced proliferation-associated 1-like protein 1 OS=Homo sapiens OX=9606 GN=SIPA1L1 PE=1 SV=4	O43166_S_1439	SI1L1_S_1439	S	1439	O43166	SI1L1	23.751	23.2131	23.0706	21.892	23.7245	23.6496	23.251	23.4643	23.6966	21.9862	21.6879	23.1457	1.41179e+07	9.72387e+06	8.80903e+06	3.89189e+06	1.38606e+07	1.31592e+07	9.98288e+06	1.1573e+07	1.3595e+07	4.15435e+06	3.37835e+06	9.27995e+06	1.08836e+07	1.03039e+07	1.1717e+07	5.60421e+06	0.946735	1.05626	0.4783	2.09074	0.882582	0.0600087
sp|O43166|SI1L1_HUMAN Signal-induced proliferation-associated 1-like protein 1 OS=Homo sapiens OX=9606 GN=SIPA1L1 PE=1 SV=4	O43166_S_1585	SI1L1_S_1585	S	1585	O43166	SI1L1	22.7434	22.6919	23.4798	23.1917	22.8171	22.2994	22.8538	22.2163	22.9287	22.8269	22.9196	22.623	7.02163e+06	6.77533e+06	1.16984e+07	9.58067e+06	7.38999e+06	5.16172e+06	7.58004e+06	4.87264e+06	7.98405e+06	7.44036e+06	7.93397e+06	6.45968e+06	8.49846e+06	7.37746e+06	6.81224e+06	7.278e+06	0.868094	1.15195	1.06837	0.936005	0.614527	0.69477
sp|O43166|SI1L1_HUMAN Signal-induced proliferation-associated 1-like protein 1 OS=Homo sapiens OX=9606 GN=SIPA1L1 PE=1 SV=4	O43166_S_1588	SI1L1_S_1588	S	1588	O43166	SI1L1	21.0654	21.5377	21.7149	22.6	21.3536	21.5216	21.0831	21.7792	21.3439	21.8172	22.04	21.9383	2.19442e+06	3.0444e+06	3.44232e+06	6.35717e+06	2.67964e+06	3.01062e+06	2.22155e+06	3.59921e+06	2.66176e+06	3.69516e+06	4.31212e+06	4.01883e+06	2.89371e+06	4.01581e+06	2.8275e+06	4.00871e+06	1.38777	0.72058	1.41775	0.705341	0.444398	0.0837926
sp|O43237|DC1L2_HUMAN Cytoplasmic dynein 1 light intermediate chain 2 OS=Homo sapiens OX=9606 GN=DYNC1LI2 PE=1 SV=1	O43237_S_194	DC1L2_S_194	S	194	O43237	DC1L2	23.6072	23.7996	24.2595	24.5363	23.7363	23.7065	23.7124	23.6872	23.9729	24.111	24.1986	23.8418	1.2778e+07	1.46011e+07	2.00832e+07	2.43308e+07	1.39746e+07	1.3689e+07	1.37454e+07	1.35067e+07	1.6465e+07	1.81186e+07	1.92528e+07	1.50347e+07	1.58208e+07	1.73314e+07	1.45724e+07	1.74687e+07	1.09549	0.912836	1.19875	0.834201	0.736471	0.145704
sp|O43314|VIP2_HUMAN Inositol hexakisphosphate and diphosphoinositol-pentakisphosphate kinase 2 OS=Homo sapiens OX=9606 GN=PPIP5K2 PE=1 SV=3	O43314_S_1006	VIP2_S_1006	S	1006	O43314	VIP2	22.6187	22.5308	23.2909	23.6159	22.7395	22.8111	23.2427	23.0148	22.6893	22.4359	23.7586	23.5372	6.44037e+06	6.05966e+06	1.02627e+07	1.28554e+07	7.00256e+06	7.35905e+06	9.92537e+06	8.4753e+06	6.76355e+06	5.67398e+06	1.41923e+07	1.21733e+07	7.58758e+06	9.07233e+06	8.38807e+06	1.06799e+07	1.19568	0.836344	1.27322	0.785411	0.560839	0.47354
sp|O43314|VIP2_HUMAN Inositol hexakisphosphate and diphosphoinositol-pentakisphosphate kinase 2 OS=Homo sapiens OX=9606 GN=PPIP5K2 PE=1 SV=3	O43314_S_1013	VIP2_S_1013	S	1013	O43314	VIP2	22.5248	22.5308	22.5636	21.8745	22.7768	21.8324	22.3409	22.2633	22.7095	22.4359	22.8661	22.792	6.03458e+06	6.05966e+06	6.19912e+06	3.84497e+06	7.18629e+06	3.73438e+06	5.3121e+06	5.03416e+06	6.85889e+06	5.67398e+06	7.64532e+06	7.26249e+06	6.09779e+06	4.92188e+06	5.73505e+06	6.8606e+06	0.807159	1.23891	1.19626	0.83594	0.408244	0.24611
sp|O43314|VIP2_HUMAN Inositol hexakisphosphate and diphosphoinositol-pentakisphosphate kinase 2 OS=Homo sapiens OX=9606 GN=PPIP5K2 PE=1 SV=3	O43314_S_1016	VIP2_S_1016	S	1016	O43314	VIP2	22.6187	22.5308	23.2909	23.6159	22.7395	22.8111	23.2427	23.0148	22.6893	22.4359	23.7586	23.5372	6.44037e+06	6.05966e+06	1.02627e+07	1.28554e+07	7.00256e+06	7.35905e+06	9.92537e+06	8.4753e+06	6.76355e+06	5.67398e+06	1.41923e+07	1.21733e+07	7.58758e+06	9.07233e+06	8.38807e+06	1.06799e+07	1.19568	0.836344	1.27322	0.785411	0.560839	0.47354
sp|O43399|TPD54_HUMAN Tumor protein D54 OS=Homo sapiens OX=9606 GN=TPD52L2 PE=1 SV=2	O43399_S_19	TPD54_S_19	S	19	O43399	TPD54	23.7316	24.3596	23.1838	23.7279	23.274	23.0721	23.8881	22.7004	22.746	23.3811	24.188	23.4672	1.3929e+07	2.15267e+07	9.52854e+06	1.3893e+07	1.01429e+07	8.81853e+06	1.55249e+07	6.81565e+06	7.03421e+06	1.0925e+07	1.91126e+07	1.15966e+07	1.49947e+07	1.09515e+07	9.7916e+06	1.38781e+07	0.730355	1.3692	1.41735	0.705543	0.374456	0.352866
sp|O43399|TPD54_HUMAN Tumor protein D54 OS=Homo sapiens OX=9606 GN=TPD52L2 PE=1 SV=2	O43399_S_21	TPD54_S_21	S	21	O43399	TPD54	23.7316	24.6282	22.7395	22.2612	23.9213	23.9619	24.3086	23.4268	23.6144	23.8064	24.5141	23.7979	1.3929e+07	2.59319e+07	7.00274e+06	5.02667e+06	1.58863e+07	1.63401e+07	2.0778e+07	1.12762e+07	1.28419e+07	1.46699e+07	2.39595e+07	1.45844e+07	1.56212e+07	1.24177e+07	1.49654e+07	1.77379e+07	0.794924	1.25798	1.18526	0.843695	0.658707	0.552637
sp|O43399|TPD54_HUMAN Tumor protein D54 OS=Homo sapiens OX=9606 GN=TPD52L2 PE=1 SV=2	O43399_S_12	TPD54_S_12	S	12	O43399	TPD54	24.2573	24.8438	21.7423	21.7991	23.8132	23.9582	24.4589	23.4995	23.5675	23.8052	24.7868	24.1228	2.00522e+07	3.01112e+07	3.50829e+06	3.64915e+06	1.47394e+07	1.62984e+07	2.30601e+07	1.18591e+07	1.24314e+07	1.46582e+07	2.89445e+07	1.82683e+07	1.78906e+07	1.15623e+07	1.57836e+07	2.06237e+07	0.646281	1.54732	1.30666	0.765313	0.520634	0.439366
sp|O43432|IF4G3_HUMAN Eukaryotic translation initiation factor 4 gamma 3 OS=Homo sapiens OX=9606 GN=EIF4G3 PE=1 SV=2	O43432_S_1156	IF4G3_S_1156	S	1156	O43432	IF4G3	23.8449	23.5421	24.2535	23.8617	24.262	24.275	24.2282	24.3401	24.4164	23.9472	23.7111	23.5616	1.5067e+07	1.22143e+07	2.00007e+07	1.52433e+07	2.01187e+07	2.03009e+07	1.9652e+07	2.12375e+07	2.23906e+07	1.61742e+07	1.37328e+07	1.23808e+07	1.57607e+07	1.85543e+07	2.10934e+07	1.4096e+07	1.17725	0.849435	0.668265	1.49641	0.381838	0.0089166
sp|O43432|IF4G3_HUMAN Eukaryotic translation initiation factor 4 gamma 3 OS=Homo sapiens OX=9606 GN=EIF4G3 PE=1 SV=2	O43432_S_1157	IF4G3_S_1157	S	1157	O43432	IF4G3	22.5276	22.1388	23.3591	23.0369	22.288	22.4403	22.6988	23.1016	23.0312	23.0121	22.7029	22.25	6.04639e+06	4.61801e+06	1.07596e+07	8.60583e+06	5.12087e+06	5.69117e+06	6.8079e+06	9.00054e+06	8.57172e+06	8.45909e+06	6.82756e+06	4.98793e+06	7.14135e+06	6.47262e+06	8.12672e+06	6.75819e+06	0.906359	1.10332	0.831602	1.2025	0.774522	0.328455
sp|O43583|DENR_HUMAN Density-regulated protein OS=Homo sapiens OX=9606 GN=DENR PE=1 SV=2	O43583_S_73	DENR_S_73	S	73	O43583	DENR	23.8344	23.7242	23.1436	22.3079	23.6811	23.736	23.9613	24.4583	24.1622	22.4859	23.2514	23.1834	1.49583e+07	1.38577e+07	9.26632e+06	5.19224e+06	1.34502e+07	1.39717e+07	1.63326e+07	2.305e+07	1.87742e+07	5.87403e+06	9.98528e+06	9.52587e+06	1.26941e+07	1.08714e+07	1.93856e+07	8.46173e+06	0.856411	1.16766	0.436496	2.29097	0.619361	0.0135793
sp|O43598|DNPH1_HUMAN 2'-deoxynucleoside 5'-phosphate N-hydrolase 1 OS=Homo sapiens OX=9606 GN=DNPH1 PE=1 SV=1	O43598_S_169	DNPH1_S_169	S	169	O43598	DNPH1	24.1695	23.6373	24.0689	22.8864	23.9413	24.1317	24.3155	24.4075	24.4413	22.9856	23.717	23.2331	1.88685e+07	1.30477e+07	1.75982e+07	7.75364e+06	1.61079e+07	1.83804e+07	2.08784e+07	2.22527e+07	2.27801e+07	8.30516e+06	1.3789e+07	9.85956e+06	1.65048e+07	1.40807e+07	2.19704e+07	1.06513e+07	0.853124	1.17216	0.4848	2.06271	0.55598	0.0127337
sp|O43719|HTSF1_HUMAN HIV Tat-specific factor 1 OS=Homo sapiens OX=9606 GN=HTATSF1 PE=1 SV=1	O43719_S_642	HTSF1_S_642	S	642	O43719	HTSF1	22.5647	21.3934	21.9096	22.2444	22.1481	22.8897	22.0065	22.3144	22.7804	22.5578	22.8494	21.6601	6.20354e+06	2.75467e+06	3.93959e+06	4.96864e+06	4.64776e+06	7.77141e+06	4.21318e+06	5.21544e+06	7.20427e+06	6.17411e+06	7.55688e+06	3.31379e+06	4.29927e+06	5.79594e+06	5.5443e+06	5.68159e+06	1.34812	0.741773	1.02476	0.975835	0.350444	0.933171
sp|O43719|HTSF1_HUMAN HIV Tat-specific factor 1 OS=Homo sapiens OX=9606 GN=HTATSF1 PE=1 SV=1	O43719_S_616	HTSF1_S_616	S	616	O43719	HTSF1	22.9663	22.8639	20.7614	21.9951	23.4642	22.8183	23.0527	23.1317	23.0807	23.1319	22.0023	23.1122	8.19482e+06	7.63319e+06	1.77744e+06	4.18021e+06	1.15729e+07	7.39591e+06	8.70048e+06	9.19013e+06	8.87145e+06	9.1919e+06	4.20102e+06	9.067e+06	5.86848e+06	7.71633e+06	8.92069e+06	7.48664e+06	1.31488	0.760528	0.839245	1.19155	0.566953	0.4751
sp|O43719|HTSF1_HUMAN HIV Tat-specific factor 1 OS=Homo sapiens OX=9606 GN=HTATSF1 PE=1 SV=1	O43719_S_624	HTSF1_S_624	S	624	O43719	HTSF1	22.9663	22.8639	20.7614	21.9951	23.4642	22.8183	23.0527	23.1317	23.0807	23.1319	22.0023	23.1122	8.19482e+06	7.63319e+06	1.77744e+06	4.18021e+06	1.15729e+07	7.39591e+06	8.70048e+06	9.19013e+06	8.87145e+06	9.1919e+06	4.20102e+06	9.067e+06	5.86848e+06	7.71633e+06	8.92069e+06	7.48664e+06	1.31488	0.760528	0.839245	1.19155	0.566953	0.4751
sp|O43741|AAKB2_HUMAN 5'-AMP-activated protein kinase subunit beta-2 OS=Homo sapiens OX=9606 GN=PRKAB2 PE=1 SV=1	O43741_S_184	AAKB2_S_184	S	184	O43741	AAKB2	23.0791	23.0607	23.9554	23.7382	23.7771	23.054	23.3481	23.2005	23.4809	23.1584	23.2991	22.8142	8.86161e+06	8.74938e+06	1.62663e+07	1.39928e+07	1.43759e+07	8.7083e+06	1.06774e+07	9.63928e+06	1.17074e+07	9.36232e+06	1.03209e+07	7.37488e+06	1.12924e+07	1.2359e+07	1.06747e+07	9.01936e+06	1.09445	0.913701	0.844927	1.18353	0.748589	0.2
sp|O43765|SGTA_HUMAN Small glutamine-rich tetratricopeptide repeat-containing protein alpha OS=Homo sapiens OX=9606 GN=SGTA PE=1 SV=1	O43765_S_77	SGTA_S_77	S	77	O43765	SGTA	24.5708	24.6757	24.8024	24.8865	24.4313	24.4421	24.5402	24.8029	24.7469	24.5458	25.1431	24.4421	2.49208e+07	2.67991e+07	2.92587e+07	3.10161e+07	2.26229e+07	2.27933e+07	2.43968e+07	2.92688e+07	2.81545e+07	2.44918e+07	3.70535e+07	2.27929e+07	2.69928e+07	2.54774e+07	2.72734e+07	2.81127e+07	0.943859	1.05948	1.03078	0.970143	0.654902	0.872969
sp|O43815|STRN_HUMAN Striatin OS=Homo sapiens OX=9606 GN=STRN PE=1 SV=4	O43815_S_245	STRN_S_245	S	245	O43815	STRN	24.5611	23.7081	24.9572	23.8002	24.1794	24.6281	23.8428	24.5287	24.277	23.5194	23.277	23.0813	2.47525e+07	1.37038e+07	3.25743e+07	1.4607e+07	1.89985e+07	2.59297e+07	1.50451e+07	2.4203e+07	2.03287e+07	1.20239e+07	1.01642e+07	8.87516e+06	2.36769e+07	1.9845e+07	1.9859e+07	1.03544e+07	0.838161	1.19309	0.521397	1.91792	0.587605	0.0572951
sp|O43823|AKAP8_HUMAN A-kinase anchor protein 8 OS=Homo sapiens OX=9606 GN=AKAP8 PE=1 SV=1	O43823_S_323	AKAP8_S_323	S	323	O43823	AKAP8	25.7866	26.1914	25.9947	26.0329	25.9192	25.8235	25.8302	25.2203	25.4116	26.1244	26.4034	26.4853	5.78826e+07	7.66274e+07	6.68605e+07	6.86579e+07	6.34536e+07	5.93801e+07	5.96564e+07	3.90913e+07	4.46315e+07	7.3152e+07	8.87621e+07	9.39459e+07	6.71235e+07	6.38305e+07	4.77931e+07	8.52867e+07	0.950941	1.05159	1.7845	0.560382	0.624512	0.012871
sp|O43823|AKAP8_HUMAN A-kinase anchor protein 8 OS=Homo sapiens OX=9606 GN=AKAP8 PE=1 SV=1	O43823_S_328	AKAP8_S_328	S	328	O43823	AKAP8	25.9943	26.1914	25.9947	26.0329	26.1785	25.8235	26.0154	25.4714	25.6596	26.1244	26.4954	26.4853	6.68461e+07	7.66274e+07	6.68605e+07	6.86579e+07	7.59461e+07	5.93801e+07	6.78274e+07	4.65215e+07	5.30058e+07	7.3152e+07	9.46069e+07	9.39459e+07	7.01114e+07	6.79947e+07	5.57849e+07	8.72349e+07	0.96981	1.03113	1.56377	0.639479	0.735819	0.0297336
sp|O43823|AKAP8_HUMAN A-kinase anchor protein 8 OS=Homo sapiens OX=9606 GN=AKAP8 PE=1 SV=1	O43823_S_339	AKAP8_S_339	S	339	O43823	AKAP8	25.3098	25.9622	25.791	25.6374	25.6983	25.5889	25.275	24.3789	25.1478	26.0575	25.9518	26.0204	4.15928e+07	6.53724e+07	5.80582e+07	5.21939e+07	5.4445e+07	5.04681e+07	4.05995e+07	2.18167e+07	3.71749e+07	6.9839e+07	6.4906e+07	6.8064e+07	5.50078e+07	5.2369e+07	3.3197e+07	6.7603e+07	0.952029	1.05039	2.03642	0.491059	0.745075	0.0217314
sp|O43847|NRDC_HUMAN Nardilysin OS=Homo sapiens OX=9606 GN=NRDC PE=1 SV=3	O43847_S_86	NRDC_S_86	S	86	O43847	NRDC	23.938	24.0309	25.2422	24.5985	23.2859	23.5066	23.5135	24.1739	24.1696	24.9051	23.93	23.0099	1.60719e+07	1.71405e+07	3.96892e+07	2.5403e+07	1.02272e+07	1.19173e+07	1.19748e+07	1.8926e+07	1.88706e+07	3.14192e+07	1.59825e+07	8.44644e+06	2.43005e+07	1.58492e+07	1.65905e+07	1.86161e+07	0.652215	1.53324	1.12209	0.891192	0.413805	0.798907
sp|O43847|NRDC_HUMAN Nardilysin OS=Homo sapiens OX=9606 GN=NRDC PE=1 SV=3	O43847_S_94	NRDC_S_94	S	94	O43847	NRDC	25.1793	24.5922	26.4428	25.4731	24.689	24.9464	24.7525	25.2481	25.3075	25.6378	25.5886	23.8861	3.79944e+07	2.52922e+07	9.12182e+07	4.65775e+07	2.70479e+07	3.23308e+07	2.82647e+07	3.98513e+07	4.15248e+07	5.22085e+07	5.04597e+07	1.55039e+07	5.15016e+07	3.53187e+07	3.65469e+07	3.93907e+07	0.68578	1.45819	1.07781	0.927806	0.511733	0.839472
sp|O43852|CALU_HUMAN Calumenin OS=Homo sapiens OX=9606 GN=CALU PE=1 SV=2	O43852_S_44	CALU_S_44	S	44	O43852	CALU	24.5217	23.8601	24.0182	22.9992	23.1391	24.1664	22.6913	24.3431	24.2641	22.6683	23.7564	23.8335	2.40855e+07	1.52263e+07	1.69897e+07	8.38422e+06	9.23782e+06	1.88282e+07	6.77247e+06	2.12821e+07	2.01472e+07	6.66549e+06	1.41705e+07	1.4949e+07	1.87672e+07	1.21501e+07	1.60673e+07	1.19283e+07	0.647413	1.54461	0.742398	1.34699	0.202221	0.493218
sp|O43896|KIF1C_HUMAN Kinesin-like protein KIF1C OS=Homo sapiens OX=9606 GN=KIF1C PE=1 SV=3	O43896_S_674	KIF1C_S_674	S	674	O43896	KIF1C	22.7699	22.6421	22.3914	22.9916	23.0007	22.3185	22.3309	22.8966	22.2095	22.4302	22.6371	22.5836	7.1521e+06	6.54557e+06	5.50156e+06	8.33998e+06	8.39242e+06	5.23061e+06	5.27543e+06	7.80849e+06	4.84972e+06	5.6514e+06	6.52286e+06	6.28533e+06	6.39974e+06	7.321e+06	5.97788e+06	6.1532e+06	1.14395	0.874162	1.02933	0.971508	0.485543	0.86979
sp|O43896|KIF1C_HUMAN Kinesin-like protein KIF1C OS=Homo sapiens OX=9606 GN=KIF1C PE=1 SV=3	O43896_S_676	KIF1C_S_676	S	676	O43896	KIF1C	22.7699	22.6421	22.3914	22.9916	23.0007	22.3185	22.3309	22.8966	22.2095	22.4302	22.6371	22.5836	7.1521e+06	6.54557e+06	5.50156e+06	8.33998e+06	8.39242e+06	5.23061e+06	5.27543e+06	7.80849e+06	4.84972e+06	5.6514e+06	6.52286e+06	6.28533e+06	6.39974e+06	7.321e+06	5.97788e+06	6.1532e+06	1.14395	0.874162	1.02933	0.971508	0.485543	0.86979
sp|O60231|DHX16_HUMAN Pre-mRNA-splicing factor ATP-dependent RNA helicase DHX16 OS=Homo sapiens OX=9606 GN=DHX16 PE=1 SV=2	O60231_S_103	DHX16_S_103	S	103	O60231	DHX16	26.3012	26.3432	26.2653	26.2489	26.105	26.0579	26.2348	26.0176	25.7111	26.4231	26.6541	26.3387	8.26909e+07	8.51293e+07	8.0659e+07	7.97457e+07	7.21777e+07	6.98546e+07	7.89713e+07	6.79329e+07	5.49305e+07	8.99815e+07	1.05606e+08	8.48642e+07	8.28264e+07	7.3926e+07	6.72782e+07	9.3484e+07	0.892542	1.1204	1.38951	0.719677	0.0796959	0.0491269
sp|O60231|DHX16_HUMAN Pre-mRNA-splicing factor ATP-dependent RNA helicase DHX16 OS=Homo sapiens OX=9606 GN=DHX16 PE=1 SV=2	O60231_S_106	DHX16_S_106	S	106	O60231	DHX16	26.3012	26.3432	26.2653	26.2489	26.105	26.0579	26.2348	26.0176	25.7111	26.4231	26.6541	26.3387	8.26909e+07	8.51293e+07	8.0659e+07	7.97457e+07	7.21777e+07	6.98546e+07	7.89713e+07	6.79329e+07	5.49305e+07	8.99815e+07	1.05606e+08	8.48642e+07	8.28264e+07	7.3926e+07	6.72782e+07	9.3484e+07	0.892542	1.1204	1.38951	0.719677	0.0796959	0.0491269
sp|O60238|BNI3L_HUMAN BCL2/adenovirus E1B 19 kDa protein-interacting protein 3-like OS=Homo sapiens OX=9606 GN=BNIP3L PE=1 SV=1	O60238_S_166	BNI3L_S_166	S	166	O60238	BNI3L	21.0058	20.931	21.8698	21.2096	20.8688	21.2144	21.1781	21.9249	21.6813	21.6885	21.3671	20.6398	2.10554e+06	1.99924e+06	3.83244e+06	2.42513e+06	1.9149e+06	2.43322e+06	2.37278e+06	3.98164e+06	3.36298e+06	3.37989e+06	2.70478e+06	1.63375e+06	2.64574e+06	2.25775e+06	3.23913e+06	2.57281e+06	0.853352	1.17185	0.79429	1.25899	0.586347	0.390067
sp|O60264|SMCA5_HUMAN SWI/SNF-related matrix-associated actin-dependent regulator of chromatin subfamily A member 5 OS=Homo sapiens OX=9606 GN=SMARCA5 PE=1 SV=1	O60264_S_66	SMCA5_S_66	S	66	O60264	SMCA5	25.6582	24.8551	23.6921	21.9293	25.3146	25.501	25.7246	25.8975	26.3839	22.1299	22.4292	24.6199	5.29512e+07	3.0348e+07	1.3553e+07	3.99375e+06	4.17315e+07	4.74851e+07	5.54481e+07	6.25047e+07	8.75688e+07	4.58937e+06	5.64754e+06	2.57833e+07	3.22841e+07	3.10701e+07	6.85072e+07	1.20067e+07	0.962399	1.03907	0.175262	5.70574	0.948956	0.011712
sp|O60282|KIF5C_HUMAN Kinesin heavy chain isoform 5C OS=Homo sapiens OX=9606 GN=KIF5C PE=1 SV=1	O60282_S_816	KIF5C_S_816	S	816	O60282	KIF5C	22.7749	21.9162	23.638	23.475	22.6131	23.0108	23.2238	22.3322	22.9965	22.9105	23.0103	22.7029	7.17694e+06	3.95775e+06	1.30542e+07	1.16596e+07	6.41555e+06	8.45173e+06	9.79615e+06	5.28034e+06	8.36832e+06	7.88414e+06	8.44864e+06	6.82757e+06	8.06297e+06	8.84228e+06	7.81494e+06	7.72012e+06	1.09665	0.911866	0.987867	1.01228	0.815091	0.951552
sp|O60292|SI1L3_HUMAN Signal-induced proliferation-associated 1-like protein 3 OS=Homo sapiens OX=9606 GN=SIPA1L3 PE=1 SV=3	O60292_S_1364	SI1L3_S_1364	S	1364	O60292	SI1L3	21.5686	21.7743	22.1828	21.0834	21.8603	21.6961	21.7625	23.6001	22.4766	21.4254	21.4047	21.2091	3.11015e+06	3.58689e+06	4.76104e+06	2.22192e+06	3.80714e+06	3.39774e+06	3.55773e+06	1.27153e+07	5.83638e+06	2.8164e+06	2.77625e+06	2.42429e+06	3.81936e+06	3.14227e+06	7.36979e+06	2.67231e+06	0.822721	1.21548	0.362604	2.75783	0.377622	0.229824
sp|O60293|ZC3H1_HUMAN Zinc finger C3H1 domain-containing protein OS=Homo sapiens OX=9606 GN=ZFC3H1 PE=1 SV=3	O60293_S_1303	ZC3H1_S_1303	S	1303	O60293	ZC3H1	23.0927	23.9459	23.8473	23.7664	24.0858	22.9969	22.9013	22.9333	22.7173	23.3433	24.051	23.2943	8.94543e+06	1.61596e+07	1.50923e+07	1.42695e+07	1.78058e+07	8.37075e+06	7.83413e+06	8.00956e+06	6.89595e+06	1.0642e+07	1.73808e+07	1.02869e+07	1.33991e+07	1.3482e+07	7.57988e+06	1.27699e+07	1.00619	0.993851	1.68471	0.593573	0.982548	0.15067
sp|O60293|ZC3H1_HUMAN Zinc finger C3H1 domain-containing protein OS=Homo sapiens OX=9606 GN=ZFC3H1 PE=1 SV=3	O60293_S_1304	ZC3H1_S_1304	S	1304	O60293	ZC3H1	23.0927	23.9459	23.8473	23.7664	24.0858	22.9969	22.9013	22.9333	22.7173	23.3433	24.051	23.2943	8.94543e+06	1.61596e+07	1.50923e+07	1.42695e+07	1.78058e+07	8.37075e+06	7.83413e+06	8.00956e+06	6.89595e+06	1.0642e+07	1.73808e+07	1.02869e+07	1.33991e+07	1.3482e+07	7.57988e+06	1.27699e+07	1.00619	0.993851	1.68471	0.593573	0.982548	0.15067
sp|O60343|TBCD4_HUMAN TBC1 domain family member 4 OS=Homo sapiens OX=9606 GN=TBC1D4 PE=1 SV=2	O60343_S_588	TBCD4_S_588	S	588	O60343	TBCD4	22.2418	22.3413	22.7694	22.5307	21.5291	21.7922	21.8174	21.5079	21.1337	22.6231	22.7865	22.165	4.95953e+06	5.31369e+06	7.1495e+06	6.05931e+06	3.02634e+06	3.63167e+06	3.69557e+06	2.98202e+06	2.30079e+06	6.45986e+06	7.23489e+06	4.70251e+06	5.80757e+06	4.23911e+06	2.99279e+06	6.13242e+06	0.729928	1.37	2.04906	0.488028	0.24988	0.033226
sp|O60343|TBCD4_HUMAN TBC1 domain family member 4 OS=Homo sapiens OX=9606 GN=TBC1D4 PE=1 SV=2	O60343_S_591	TBCD4_S_591	S	591	O60343	TBCD4	22.2418	22.3413	22.7694	22.5307	21.5291	21.7922	21.8174	21.5079	21.1337	22.6231	22.7865	22.165	4.95953e+06	5.31369e+06	7.1495e+06	6.05931e+06	3.02634e+06	3.63167e+06	3.69557e+06	2.98202e+06	2.30079e+06	6.45986e+06	7.23489e+06	4.70251e+06	5.80757e+06	4.23911e+06	2.99279e+06	6.13242e+06	0.729928	1.37	2.04906	0.488028	0.24988	0.033226
sp|O60678|ANM3_HUMAN Protein arginine N-methyltransferase 3 OS=Homo sapiens OX=9606 GN=PRMT3 PE=1 SV=4	O60678_S_25	ANM3_S_25	S	25	O60678	ANM3	25.9976	25.7658	26.4125	26.3233	26.1126	26.4059	25.8778	25.9261	25.9075	26.6753	26.3451	26.0053	6.69977e+07	5.70512e+07	8.93196e+07	8.39661e+07	7.25553e+07	8.89119e+07	6.1657e+07	6.37562e+07	6.29419e+07	1.0717e+08	8.52439e+07	6.73536e+07	7.11229e+07	8.18111e+07	6.2785e+07	8.65892e+07	1.15028	0.869354	1.37914	0.725091	0.39219	0.17428
sp|O60678|ANM3_HUMAN Protein arginine N-methyltransferase 3 OS=Homo sapiens OX=9606 GN=PRMT3 PE=1 SV=4	O60678_S_27	ANM3_S_27	S	27	O60678	ANM3	25.9976	25.7658	26.4125	26.3233	26.1126	26.4059	25.8778	25.9261	25.9075	26.6753	26.3451	26.0053	6.69977e+07	5.70512e+07	8.93196e+07	8.39661e+07	7.25553e+07	8.89119e+07	6.1657e+07	6.37562e+07	6.29419e+07	1.0717e+08	8.52439e+07	6.73536e+07	7.11229e+07	8.18111e+07	6.2785e+07	8.65892e+07	1.15028	0.869354	1.37914	0.725091	0.39219	0.17428
sp|O60762|DPM1_HUMAN Dolichol-phosphate mannosyltransferase subunit 1 OS=Homo sapiens OX=9606 GN=DPM1 PE=1 SV=1	O60762_S_3	DPM1_S_3	S	3	O60762	DPM1	23.285	22.562	22.6021	23.3224	22.2971	23.1283	22.2377	22.4169	22.1172	23.6667	23.0542	22.3285	1.02207e+07	6.1923e+06	6.36648e+06	1.04895e+07	5.15338e+06	9.16875e+06	4.94563e+06	5.59957e+06	4.54917e+06	1.33168e+07	8.70959e+06	5.26679e+06	7.59318e+06	8.27055e+06	5.03146e+06	9.09773e+06	1.08921	0.918098	1.80817	0.553045	0.760987	0.221786
sp|O60762|DPM1_HUMAN Dolichol-phosphate mannosyltransferase subunit 1 OS=Homo sapiens OX=9606 GN=DPM1 PE=1 SV=1	O60762_S_9	DPM1_S_9	S	9	O60762	DPM1	25.3136	24.6055	25.3396	25.0858	24.7844	25.3523	24.9922	25.2701	25.6011	25.2526	24.9348	24.1904	4.17004e+07	2.55274e+07	4.24591e+07	3.56102e+07	2.88961e+07	4.28352e+07	3.33745e+07	4.04641e+07	5.08968e+07	3.99746e+07	3.20728e+07	1.91441e+07	3.65623e+07	3.57805e+07	4.15785e+07	3.03972e+07	0.978616	1.02185	0.73108	1.36784	0.914906	0.233019
sp|O60763|USO1_HUMAN General vesicular transport factor p115 OS=Homo sapiens OX=9606 GN=USO1 PE=1 SV=2	O60763_S_942	USO1_S_942	S	942	O60763	USO1	29.1849	26.142	26.7283	28.1988	28.9155	26.6987	26.7224	26.3616	26.4933	28.5139	26.3865	26.1916	6.10262e+08	7.40489e+07	1.11177e+08	3.08088e+08	5.06333e+08	1.08923e+08	1.10727e+08	8.62249e+07	9.44688e+07	3.83307e+08	8.7723e+07	7.66389e+07	2.65163e+08	3.07781e+08	9.71403e+07	1.82556e+08	1.16073	0.86153	1.87931	0.532111	0.848712	0.484796
sp|O60763|USO1_HUMAN General vesicular transport factor p115 OS=Homo sapiens OX=9606 GN=USO1 PE=1 SV=2	O60763_S_952	USO1_S_952	S	952	O60763	USO1	26.244	25.8096	26.3128	26.0882	26.4845	26.2048	26.4069	25.8271	25.7853	26.0287	26.2429	25.9705	7.94731e+07	5.88135e+07	8.33575e+07	7.13385e+07	9.38912e+07	7.7346e+07	8.89776e+07	5.953e+07	5.78308e+07	6.84566e+07	7.94163e+07	6.57499e+07	7.38813e+07	8.08586e+07	6.87795e+07	7.12076e+07	1.09444	0.913711	1.0353	0.965901	0.531004	0.840262
sp|O60832|DKC1_HUMAN H/ACA ribonucleoprotein complex subunit DKC1 OS=Homo sapiens OX=9606 GN=DKC1 PE=1 SV=3	O60832_S_485	DKC1_S_485	S	485	O60832	DKC1	21.9806	21.7079	21.1205	21.4423	21.7986	21.7344	21.6561	20.6702	21.6996	21.5738	21.2847	22.1204	4.13819e+06	3.42565e+06	2.27984e+06	2.84962e+06	3.64779e+06	3.48893e+06	3.30476e+06	1.66863e+06	3.40582e+06	3.12145e+06	2.55471e+06	4.55944e+06	3.28123e+06	3.32878e+06	2.79307e+06	3.41187e+06	1.01449	0.985714	1.22155	0.818633	0.941572	0.492759
sp|O60832|DKC1_HUMAN H/ACA ribonucleoprotein complex subunit DKC1 OS=Homo sapiens OX=9606 GN=DKC1 PE=1 SV=3	O60832_S_494	DKC1_S_494	S	494	O60832	DKC1	26.7004	25.8291	25.4524	25.1562	26.6677	26.8441	26.3882	26.487	26.8332	23.2446	25.009	25.7416	1.09045e+08	5.96104e+07	4.59129e+07	3.73907e+07	1.06602e+08	1.20472e+08	8.78311e+07	9.40555e+07	1.1956e+08	9.93828e+06	3.37635e+07	5.61023e+07	7.15229e+07	8.81548e+07	1.00482e+08	3.3268e+07	1.23254	0.811333	0.331084	3.02038	0.633396	0.0181381
sp|O60832|DKC1_HUMAN H/ACA ribonucleoprotein complex subunit DKC1 OS=Homo sapiens OX=9606 GN=DKC1 PE=1 SV=3	O60832_S_513	DKC1_S_513	S	513	O60832	DKC1	24.07	23.3827	23.6272	23.2975	23.9887	23.7833	23.3225	23.8053	24.1023	22.8716	22.7641	22.5542	1.76113e+07	1.0937e+07	1.29567e+07	1.03096e+07	1.6646e+07	1.44371e+07	1.04901e+07	1.46588e+07	1.80097e+07	7.67443e+06	7.12319e+06	6.15871e+06	1.3835e+07	1.37976e+07	1.43862e+07	6.98544e+06	0.997294	1.00271	0.485566	2.05945	0.989649	0.0711566
sp|O60832|DKC1_HUMAN H/ACA ribonucleoprotein complex subunit DKC1 OS=Homo sapiens OX=9606 GN=DKC1 PE=1 SV=3	O60832_S_451	DKC1_S_451	S	451	O60832	DKC1	28.9543	28.4871	28.1822	28.2626	28.9419	28.7904	28.4435	28.1324	28.8178	28.1361	27.886	28.8885	5.2013e+08	3.76259e+08	3.04574e+08	3.22028e+08	5.1569e+08	4.64287e+08	3.65054e+08	2.94232e+08	4.73184e+08	2.94985e+08	2.48044e+08	4.96933e+08	4.00321e+08	4.34002e+08	3.7749e+08	3.46654e+08	1.08413	0.922395	0.918312	1.08895	0.715006	0.757449
sp|O60832|DKC1_HUMAN H/ACA ribonucleoprotein complex subunit DKC1 OS=Homo sapiens OX=9606 GN=DKC1 PE=1 SV=3	O60832_S_453	DKC1_S_453	S	453	O60832	DKC1	27.8068	27.5144	27.1796	27.1483	27.8769	27.8873	27.4601	26.822	27.5535	27.1243	26.3966	27.979	2.34792e+08	1.91717e+08	1.52013e+08	1.48746e+08	2.46487e+08	2.48266e+08	1.84637e+08	1.18639e+08	1.96986e+08	1.4629e+08	8.83434e+07	2.64559e+08	1.92841e+08	2.145e+08	1.66754e+08	1.66397e+08	1.11231	0.899026	0.997861	1.00214	0.624924	0.995443
sp|O60832|DKC1_HUMAN H/ACA ribonucleoprotein complex subunit DKC1 OS=Homo sapiens OX=9606 GN=DKC1 PE=1 SV=3	O60832_S_455	DKC1_S_455	S	455	O60832	DKC1	27.4272	28.4871	26.9519	26.9585	28.9419	27.6751	27.2092	28.1324	27.0639	26.9195	27.886	27.7552	1.80478e+08	3.76259e+08	1.29815e+08	1.30408e+08	5.1569e+08	2.143e+08	1.55167e+08	2.94232e+08	1.40297e+08	1.26938e+08	2.48044e+08	2.26541e+08	2.2885e+08	2.86799e+08	1.96565e+08	2.00508e+08	1.25322	0.797947	1.02006	0.980338	0.701697	0.952249
sp|O60841|IF2P_HUMAN Eukaryotic translation initiation factor 5B OS=Homo sapiens OX=9606 GN=EIF5B PE=1 SV=4	O60841_S_588	IF2P_S_588	S	588	O60841	IF2P	24.1983	23.9725	24.679	23.8394	23.9153	24.5605	22.8567	23.4876	23.6272	24.5284	21.6762	24.1436	1.92496e+07	1.64607e+07	2.68609e+07	1.50096e+07	1.58204e+07	2.47421e+07	7.59561e+06	1.17616e+07	1.29572e+07	2.41975e+07	3.35099e+06	1.85332e+07	2.08571e+07	1.85241e+07	1.07715e+07	1.53605e+07	0.888143	1.12595	1.42604	0.701242	0.6242	0.541747
sp|O60841|IF2P_HUMAN Eukaryotic translation initiation factor 5B OS=Homo sapiens OX=9606 GN=EIF5B PE=1 SV=4	O60841_S_589	IF2P_S_589	S	589	O60841	IF2P	24.1983	23.9725	24.679	23.8394	23.9153	24.5605	22.8567	23.4876	23.6272	24.5284	21.6762	24.1436	1.92496e+07	1.64607e+07	2.68609e+07	1.50096e+07	1.58204e+07	2.47421e+07	7.59561e+06	1.17616e+07	1.29572e+07	2.41975e+07	3.35099e+06	1.85332e+07	2.08571e+07	1.85241e+07	1.07715e+07	1.53605e+07	0.888143	1.12595	1.42604	0.701242	0.6242	0.541747
sp|O60841|IF2P_HUMAN Eukaryotic translation initiation factor 5B OS=Homo sapiens OX=9606 GN=EIF5B PE=1 SV=4	O60841_S_591	IF2P_S_591	S	591	O60841	IF2P	24.1983	23.9725	24.679	23.8394	23.9153	24.5605	22.8567	23.4876	23.6272	24.5284	21.6762	24.1436	1.92496e+07	1.64607e+07	2.68609e+07	1.50096e+07	1.58204e+07	2.47421e+07	7.59561e+06	1.17616e+07	1.29572e+07	2.41975e+07	3.35099e+06	1.85332e+07	2.08571e+07	1.85241e+07	1.07715e+07	1.53605e+07	0.888143	1.12595	1.42604	0.701242	0.6242	0.541747
sp|O60841|IF2P_HUMAN Eukaryotic translation initiation factor 5B OS=Homo sapiens OX=9606 GN=EIF5B PE=1 SV=4	O60841_S_595	IF2P_S_595	S	595	O60841	IF2P	24.1983	23.9725	24.679	23.8394	23.9153	24.5605	22.8567	23.4876	23.6272	24.5284	21.6762	24.1436	1.92496e+07	1.64607e+07	2.68609e+07	1.50096e+07	1.58204e+07	2.47421e+07	7.59561e+06	1.17616e+07	1.29572e+07	2.41975e+07	3.35099e+06	1.85332e+07	2.08571e+07	1.85241e+07	1.07715e+07	1.53605e+07	0.888143	1.12595	1.42604	0.701242	0.6242	0.541747
sp|O60841|IF2P_HUMAN Eukaryotic translation initiation factor 5B OS=Homo sapiens OX=9606 GN=EIF5B PE=1 SV=4	O60841_S_107	IF2P_S_107	S	107	O60841	IF2P	25.2057	24.6464	24.2553	23.7637	24.2383	24.9417	24.3048	24.9665	24.6036	22.4756	22.1703	24.7975	3.86956e+07	2.62613e+07	2.00246e+07	1.42429e+07	1.97901e+07	3.2225e+07	2.07233e+07	3.27842e+07	2.54938e+07	5.83205e+06	4.71996e+06	2.91612e+07	2.83272e+07	2.2086e+07	2.63338e+07	1.32377e+07	0.779676	1.28258	0.502691	1.98929	0.459928	0.237608
sp|O60841|IF2P_HUMAN Eukaryotic translation initiation factor 5B OS=Homo sapiens OX=9606 GN=EIF5B PE=1 SV=4	O60841_S_113	IF2P_S_113	S	113	O60841	IF2P	26.008	25.6538	25.5245	24.7525	25.6763	26.0496	25.7035	25.8183	25.9508	24.5795	23.7101	25.2696	6.74814e+07	5.27931e+07	4.82662e+07	2.82639e+07	5.36198e+07	6.94539e+07	5.46404e+07	5.91675e+07	6.4858e+07	2.50716e+07	1.37232e+07	4.045e+07	5.61802e+07	5.04459e+07	5.95553e+07	2.64149e+07	0.897929	1.11367	0.443536	2.25461	0.697027	0.0371712
sp|O60841|IF2P_HUMAN Eukaryotic translation initiation factor 5B OS=Homo sapiens OX=9606 GN=EIF5B PE=1 SV=4	O60841_S_214	IF2P_S_214	S	214	O60841	IF2P	29.1333	28.7297	29.074	28.4049	29.0821	29.0713	28.9592	29.161	29.0779	28.2064	27.492	28.8	5.88854e+08	4.45141e+08	5.65145e+08	3.55412e+08	5.68296e+08	5.64064e+08	5.21891e+08	6.00238e+08	5.6666e+08	3.09716e+08	1.88761e+08	4.67374e+08	5.33047e+08	4.95924e+08	5.6293e+08	3.21951e+08	0.930358	1.07486	0.57192	1.7485	0.682386	0.0866587
sp|O60841|IF2P_HUMAN Eukaryotic translation initiation factor 5B OS=Homo sapiens OX=9606 GN=EIF5B PE=1 SV=4	O60841_S_135	IF2P_S_135	S	135	O60841	IF2P	27.295	27.6424	26.6395	26.6866	26.96	27.0881	26.9307	26.4049	26.6148	26.8267	25.3705	27.462	1.64665e+08	2.095e+08	1.04538e+08	1.08012e+08	1.30544e+08	1.42669e+08	1.27926e+08	8.88548e+07	1.02768e+08	1.19027e+08	4.33793e+07	1.84884e+08	1.59568e+08	1.27075e+08	1.06516e+08	1.15763e+08	0.796371	1.2557	1.08681	0.920121	0.400531	0.845314
sp|O60841|IF2P_HUMAN Eukaryotic translation initiation factor 5B OS=Homo sapiens OX=9606 GN=EIF5B PE=1 SV=4	O60841_S_137	IF2P_S_137	S	137	O60841	IF2P	28.5275	28.6524	28.1067	28.3885	28.5241	28.4061	28.2138	27.5405	27.9687	28.1065	26.8963	28.7668	3.86921e+08	4.21935e+08	2.89039e+08	3.51388e+08	3.86014e+08	3.55702e+08	3.11321e+08	1.95217e+08	2.62681e+08	2.88998e+08	1.24911e+08	4.56736e+08	3.65965e+08	3.64368e+08	2.56406e+08	2.90215e+08	0.995636	1.00438	1.13185	0.883506	0.972212	0.765195
sp|O60841|IF2P_HUMAN Eukaryotic translation initiation factor 5B OS=Homo sapiens OX=9606 GN=EIF5B PE=1 SV=4	O60841_S_182	IF2P_S_182	S	182	O60841	IF2P	24.2664	24.1563	24.8129	24.8543	24.0619	24.3485	23.7397	23.2037	23.5349	25.0566	21.0079	24.2935	2.01798e+07	1.86967e+07	2.9473e+07	3.03312e+07	1.75125e+07	2.13609e+07	1.40073e+07	9.66043e+06	1.21537e+07	3.48967e+07	2.10867e+06	2.05627e+07	2.27832e+07	2.30682e+07	1.19405e+07	1.91894e+07	1.01251	0.987644	1.60709	0.622244	0.957973	0.52563
sp|O60841|IF2P_HUMAN Eukaryotic translation initiation factor 5B OS=Homo sapiens OX=9606 GN=EIF5B PE=1 SV=4	O60841_S_183	IF2P_S_183	S	183	O60841	IF2P	24.2664	24.1563	24.8129	24.8543	24.0619	24.3485	23.7397	23.2037	23.5349	25.0566	21.0079	24.2935	2.01798e+07	1.86967e+07	2.9473e+07	3.03312e+07	1.75125e+07	2.13609e+07	1.40073e+07	9.66043e+06	1.21537e+07	3.48967e+07	2.10867e+06	2.05627e+07	2.27832e+07	2.30682e+07	1.19405e+07	1.91894e+07	1.01251	0.987644	1.60709	0.622244	0.957973	0.52563
sp|O60841|IF2P_HUMAN Eukaryotic translation initiation factor 5B OS=Homo sapiens OX=9606 GN=EIF5B PE=1 SV=4	O60841_S_186	IF2P_S_186	S	186	O60841	IF2P	24.2664	24.1563	24.8129	24.8543	24.0619	24.3485	23.7397	23.2037	23.5349	25.0566	21.0079	24.2935	2.01798e+07	1.86967e+07	2.9473e+07	3.03312e+07	1.75125e+07	2.13609e+07	1.40073e+07	9.66043e+06	1.21537e+07	3.48967e+07	2.10867e+06	2.05627e+07	2.27832e+07	2.30682e+07	1.19405e+07	1.91894e+07	1.01251	0.987644	1.60709	0.622244	0.957973	0.52563
sp|O60841|IF2P_HUMAN Eukaryotic translation initiation factor 5B OS=Homo sapiens OX=9606 GN=EIF5B PE=1 SV=4	O60841_S_190	IF2P_S_190	S	190	O60841	IF2P	24.2664	24.1563	24.8129	24.8543	24.0619	24.3485	23.7397	23.2037	23.5349	25.0566	21.0079	24.2935	2.01798e+07	1.86967e+07	2.9473e+07	3.03312e+07	1.75125e+07	2.13609e+07	1.40073e+07	9.66043e+06	1.21537e+07	3.48967e+07	2.10867e+06	2.05627e+07	2.27832e+07	2.30682e+07	1.19405e+07	1.91894e+07	1.01251	0.987644	1.60709	0.622244	0.957973	0.52563
sp|O60841|IF2P_HUMAN Eukaryotic translation initiation factor 5B OS=Homo sapiens OX=9606 GN=EIF5B PE=1 SV=4	O60841_S_164	IF2P_S_164	S	164	O60841	IF2P	22.9219	22.6337	22.2977	22.3958	22.8286	23.0015	22.517	22.3047	23.0434	22.3838	21.0079	22.4105	7.94669e+06	6.5077e+06	5.15554e+06	5.51823e+06	7.44869e+06	8.39755e+06	6.00192e+06	5.18047e+06	8.64481e+06	5.47264e+06	2.10867e+06	5.57482e+06	6.53664e+06	7.12149e+06	6.60907e+06	4.38538e+06	1.08947	0.917876	0.663539	1.50707	0.643261	0.224135
sp|O60885|BRD4_HUMAN Bromodomain-containing protein 4 OS=Homo sapiens OX=9606 GN=BRD4 PE=1 SV=2	O60885_S_1064	BRD4_S_1064	S	1064	O60885	BRD4	23.9175	24.207	20.4954	23.3814	23.8122	23.7953	23.836	23.4118	25.6477	23.0652	24.1364	24.3566	1.5845e+07	1.93663e+07	1.47816e+06	1.09272e+07	1.47292e+07	1.45579e+07	1.4975e+07	1.116e+07	5.25675e+07	8.77664e+06	1.84414e+07	2.14822e+07	1.22298e+07	1.34048e+07	2.62341e+07	1.62334e+07	1.09607	0.91235	0.61879	1.61606	0.851884	0.533226
sp|O60885|BRD4_HUMAN Bromodomain-containing protein 4 OS=Homo sapiens OX=9606 GN=BRD4 PE=1 SV=2	O60885_S_1070	BRD4_S_1070	S	1070	O60885	BRD4	25.8836	25.8207	24.1751	24.8676	25.1341	25.9334	25.7443	25.3512	23.4508	24.905	24.191	26.1029	6.19053e+07	5.92679e+07	1.89418e+07	3.0612e+07	3.68239e+07	6.408e+07	5.62087e+07	4.28026e+07	1.14658e+07	3.14166e+07	1.91523e+07	7.20706e+07	4.6705e+07	4.38386e+07	3.68257e+07	4.08799e+07	0.938628	1.06538	1.11009	0.900828	0.87702	0.855086
sp|O60885|BRD4_HUMAN Bromodomain-containing protein 4 OS=Homo sapiens OX=9606 GN=BRD4 PE=1 SV=2	O60885_S_1083	BRD4_S_1083	S	1083	O60885	BRD4	26.8057	26.6315	24.1341	23.3814	26.4267	26.8943	26.5524	26.343	26.7434	24.4038	24.8332	26.6904	1.17304e+08	1.03962e+08	1.84112e+07	1.09272e+07	9.02035e+07	1.24738e+08	9.84157e+07	8.512e+07	1.12351e+08	2.21957e+07	2.98899e+07	1.08296e+08	7.98925e+07	7.52895e+07	9.86289e+07	5.34604e+07	0.942386	1.06114	0.542036	1.84489	0.924764	0.2378
sp|O60927|PP1RB_HUMAN E3 ubiquitin-protein ligase PPP1R11 OS=Homo sapiens OX=9606 GN=PPP1R11 PE=1 SV=1	O60927_S_73	PP1RB_S_73	S	73	O60927	PP1RB	23.0412	24.1291	24.001	25.0189	23.8072	24.003	23.0735	22.3232	22.8635	24.789	22.5267	24.6158	8.63145e+06	1.83475e+07	1.67887e+07	3.39959e+07	1.46785e+07	1.68124e+07	8.82693e+06	5.24736e+06	7.6315e+06	2.89897e+07	6.04251e+06	2.57099e+07	1.45892e+07	2.18289e+07	7.23526e+06	2.02474e+07	1.49624	0.668344	2.79843	0.357344	0.368114	0.208978
sp|O60927|PP1RB_HUMAN E3 ubiquitin-protein ligase PPP1R11 OS=Homo sapiens OX=9606 GN=PPP1R11 PE=1 SV=1	O60927_S_74	PP1RB_S_74	S	74	O60927	PP1RB	23.0412	24.1291	24.001	25.0189	23.8072	24.003	23.0735	22.3232	22.8635	24.789	22.5267	24.6158	8.63145e+06	1.83475e+07	1.67887e+07	3.39959e+07	1.46785e+07	1.68124e+07	8.82693e+06	5.24736e+06	7.6315e+06	2.89897e+07	6.04251e+06	2.57099e+07	1.45892e+07	2.18289e+07	7.23526e+06	2.02474e+07	1.49624	0.668344	2.79843	0.357344	0.368114	0.208978
sp|O60927|PP1RB_HUMAN E3 ubiquitin-protein ligase PPP1R11 OS=Homo sapiens OX=9606 GN=PPP1R11 PE=1 SV=1	O60927_S_77	PP1RB_S_77	S	77	O60927	PP1RB	23.0412	24.1291	24.001	25.0189	23.8072	24.003	23.0735	22.3232	22.8635	24.789	22.5267	24.6158	8.63145e+06	1.83475e+07	1.67887e+07	3.39959e+07	1.46785e+07	1.68124e+07	8.82693e+06	5.24736e+06	7.6315e+06	2.89897e+07	6.04251e+06	2.57099e+07	1.45892e+07	2.18289e+07	7.23526e+06	2.02474e+07	1.49624	0.668344	2.79843	0.357344	0.368114	0.208978
sp|O60934|NBN_HUMAN Nibrin OS=Homo sapiens OX=9606 GN=NBN PE=1 SV=1	O60934_S_397	NBN_S_397	S	397	O60934	NBN	23.0763	22.2651	22.9459	22.7171	22.2982	22.9227	22.2148	23.1615	22.9595	22.5127	22.8109	22.5954	8.84398e+06	5.04038e+06	8.0799e+06	6.89489e+06	5.15741e+06	7.95087e+06	4.86756e+06	9.38224e+06	8.15656e+06	5.98405e+06	7.35832e+06	6.3372e+06	7.32142e+06	6.66772e+06	7.46879e+06	6.55986e+06	0.910714	1.09804	0.878303	1.13856	0.671513	0.575874
sp|O75052|CAPON_HUMAN Carboxyl-terminal PDZ ligand of neuronal nitric oxide synthase protein OS=Homo sapiens OX=9606 GN=NOS1AP PE=1 SV=3	O75052_S_371	CAPON_S_371	S	371	O75052	CAPON	24.138	25.5972	24.9696	25.2359	24.945	23.5467	24.8193	24.1328	24.5838	25.201	24.858	24.5457	1.84614e+07	5.07596e+07	3.28553e+07	3.95138e+07	3.22983e+07	1.22534e+07	2.96037e+07	1.8395e+07	2.51462e+07	3.857e+07	3.04097e+07	2.44897e+07	3.40254e+07	2.80218e+07	2.43816e+07	3.11565e+07	0.823555	1.21425	1.27787	0.782554	0.654036	0.267486
sp|O75052|CAPON_HUMAN Carboxyl-terminal PDZ ligand of neuronal nitric oxide synthase protein OS=Homo sapiens OX=9606 GN=NOS1AP PE=1 SV=3	O75052_S_374	CAPON_S_374	S	374	O75052	CAPON	24.138	25.5972	24.9696	25.2359	24.945	23.5467	24.8193	24.1328	24.5838	25.201	24.858	24.5457	1.84614e+07	5.07596e+07	3.28553e+07	3.95138e+07	3.22983e+07	1.22534e+07	2.96037e+07	1.8395e+07	2.51462e+07	3.857e+07	3.04097e+07	2.44897e+07	3.40254e+07	2.80218e+07	2.43816e+07	3.11565e+07	0.823555	1.21425	1.27787	0.782554	0.654036	0.267486
sp|O75052|CAPON_HUMAN Carboxyl-terminal PDZ ligand of neuronal nitric oxide synthase protein OS=Homo sapiens OX=9606 GN=NOS1AP PE=1 SV=3	O75052_S_188	CAPON_S_188	S	188	O75052	CAPON	24.0302	24.1067	24.3417	24.8332	24.0689	23.8121	24.2148	23.5388	23.8205	24.4915	24.3596	24.2973	1.71326e+07	1.80645e+07	2.12608e+07	2.98907e+07	1.75978e+07	1.47285e+07	1.94704e+07	1.2187e+07	1.48149e+07	2.35872e+07	2.15271e+07	2.06164e+07	1.88193e+07	2.0739e+07	1.54908e+07	2.19102e+07	1.10201	0.907434	1.41441	0.70701	0.72432	0.0786076
sp|O75052|CAPON_HUMAN Carboxyl-terminal PDZ ligand of neuronal nitric oxide synthase protein OS=Homo sapiens OX=9606 GN=NOS1AP PE=1 SV=3	O75052_S_192	CAPON_S_192	S	192	O75052	CAPON	24.3677	24.3685	24.5674	25.1433	24.3902	24.1796	24.4533	23.8082	24.1345	24.8514	22.9514	24.6082	2.1647e+07	2.16598e+07	2.48612e+07	3.70592e+07	2.19873e+07	1.90016e+07	2.2971e+07	1.46887e+07	1.84167e+07	3.02703e+07	8.11094e+06	2.55743e+07	2.27227e+07	2.60161e+07	1.86921e+07	2.13185e+07	1.14494	0.873409	1.14051	0.876803	0.617683	0.742386
sp|O75052|CAPON_HUMAN Carboxyl-terminal PDZ ligand of neuronal nitric oxide synthase protein OS=Homo sapiens OX=9606 GN=NOS1AP PE=1 SV=3	O75052_S_194	CAPON_S_194	S	194	O75052	CAPON	24.3677	24.3685	24.5674	25.1433	24.3902	21.7533	24.4533	23.8082	24.1345	24.8514	22.9514	24.6082	2.1647e+07	2.16598e+07	2.48612e+07	3.70592e+07	2.19873e+07	3.53507e+06	2.2971e+07	1.46887e+07	1.84167e+07	3.02703e+07	8.11094e+06	2.55743e+07	2.27227e+07	2.08606e+07	1.86921e+07	2.13185e+07	0.918051	1.08926	1.14051	0.876803	0.865833	0.742386
sp|O75052|CAPON_HUMAN Carboxyl-terminal PDZ ligand of neuronal nitric oxide synthase protein OS=Homo sapiens OX=9606 GN=NOS1AP PE=1 SV=3	O75052_S_195	CAPON_S_195	S	195	O75052	CAPON	24.0302	24.1067	24.3417	24.8332	24.0689	23.8121	24.2148	23.5388	23.8205	23.1565	22.9514	23.8388	1.71326e+07	1.80645e+07	2.12608e+07	2.98907e+07	1.75978e+07	1.47285e+07	1.94704e+07	1.2187e+07	1.48149e+07	9.34974e+06	8.11094e+06	1.50039e+07	1.88193e+07	2.0739e+07	1.54908e+07	1.08215e+07	1.10201	0.907434	0.698578	1.43148	0.72432	0.195307
sp|O75116|ROCK2_HUMAN Rho-associated protein kinase 2 OS=Homo sapiens OX=9606 GN=ROCK2 PE=1 SV=4	O75116_S_1133	ROCK2_S_1133	S	1133	O75116	ROCK2	23.9937	23.5884	22.7634	23.5157	23.6039	22.9127	23.8712	23.6035	23.6702	22.8347	22.9256	23.4709	1.67044e+07	1.26132e+07	7.11953e+06	1.19929e+07	1.27488e+07	7.89604e+06	1.53444e+07	1.27453e+07	1.3349e+07	7.48028e+06	7.96679e+06	1.16265e+07	1.21457e+07	1.08792e+07	1.38129e+07	9.02452e+06	0.895726	1.11641	0.653341	1.53059	0.714693	0.0459328
sp|O75116|ROCK2_HUMAN Rho-associated protein kinase 2 OS=Homo sapiens OX=9606 GN=ROCK2 PE=1 SV=4	O75116_S_1134	ROCK2_S_1134	S	1134	O75116	ROCK2	23.9937	23.5884	23.1262	22.7004	23.6039	23.5212	23.8712	23.6035	24.0735	22.385	21.19	23.4709	1.67044e+07	1.26132e+07	9.15568e+06	6.81551e+06	1.27488e+07	1.20388e+07	1.53444e+07	1.27453e+07	1.76537e+07	5.47725e+06	2.39236e+06	1.16265e+07	1.28244e+07	1.05344e+07	1.52478e+07	6.4987e+06	0.821429	1.21739	0.426206	2.34629	0.471131	0.0643242
sp|O75116|ROCK2_HUMAN Rho-associated protein kinase 2 OS=Homo sapiens OX=9606 GN=ROCK2 PE=1 SV=4	O75116_S_1137	ROCK2_S_1137	S	1137	O75116	ROCK2	23.9937	23.5884	23.1262	22.7004	23.6039	23.5212	23.8712	23.6035	24.0735	22.385	21.19	23.4709	1.67044e+07	1.26132e+07	9.15568e+06	6.81551e+06	1.27488e+07	1.20388e+07	1.53444e+07	1.27453e+07	1.76537e+07	5.47725e+06	2.39236e+06	1.16265e+07	1.28244e+07	1.05344e+07	1.52478e+07	6.4987e+06	0.821429	1.21739	0.426206	2.34629	0.471131	0.0643242
sp|O75121|MFA3L_HUMAN Microfibrillar-associated protein 3-like OS=Homo sapiens OX=9606 GN=MFAP3L PE=1 SV=3	O75121_S_298	MFA3L_S_298	S	298	O75121	MFA3L	22.6132	22.4996	22.3384	23.8894	22.5881	22.2497	22.0926	22.0234	22.2726	23.2381	23.2885	23.3423	6.4156e+06	5.93007e+06	5.30309e+06	1.55389e+07	6.30536e+06	4.987e+06	4.47237e+06	4.26301e+06	5.06668e+06	9.89381e+06	1.02457e+07	1.06351e+07	5.88292e+06	8.94376e+06	4.60069e+06	1.02582e+07	1.52029	0.657768	2.22971	0.448488	0.45408	6.79896e-05
sp|O75121|MFA3L_HUMAN Microfibrillar-associated protein 3-like OS=Homo sapiens OX=9606 GN=MFAP3L PE=1 SV=3	O75121_S_303	MFA3L_S_303	S	303	O75121	MFA3L	22.6132	22.4996	22.3384	23.8894	22.5881	22.2497	22.0926	22.0234	22.2726	23.2381	23.2885	23.3423	6.4156e+06	5.93007e+06	5.30309e+06	1.55389e+07	6.30536e+06	4.987e+06	4.47237e+06	4.26301e+06	5.06668e+06	9.89381e+06	1.02457e+07	1.06351e+07	5.88292e+06	8.94376e+06	4.60069e+06	1.02582e+07	1.52029	0.657768	2.22971	0.448488	0.45408	6.79896e-05
sp|O75121|MFA3L_HUMAN Microfibrillar-associated protein 3-like OS=Homo sapiens OX=9606 GN=MFAP3L PE=1 SV=3	O75121_S_306	MFA3L_S_306	S	306	O75121	MFA3L	22.6132	22.4996	22.3384	23.8894	22.5881	22.2497	22.0926	22.0234	22.2726	23.2381	23.2885	23.3423	6.4156e+06	5.93007e+06	5.30309e+06	1.55389e+07	6.30536e+06	4.987e+06	4.47237e+06	4.26301e+06	5.06668e+06	9.89381e+06	1.02457e+07	1.06351e+07	5.88292e+06	8.94376e+06	4.60069e+06	1.02582e+07	1.52029	0.657768	2.22971	0.448488	0.45408	6.79896e-05
sp|O75121|MFA3L_HUMAN Microfibrillar-associated protein 3-like OS=Homo sapiens OX=9606 GN=MFAP3L PE=1 SV=3	O75121_S_307	MFA3L_S_307	S	307	O75121	MFA3L	22.6132	22.4996	22.3384	23.8894	22.5881	22.2497	22.0926	22.0234	22.2726	23.2381	23.2885	23.3423	6.4156e+06	5.93007e+06	5.30309e+06	1.55389e+07	6.30536e+06	4.987e+06	4.47237e+06	4.26301e+06	5.06668e+06	9.89381e+06	1.02457e+07	1.06351e+07	5.88292e+06	8.94376e+06	4.60069e+06	1.02582e+07	1.52029	0.657768	2.22971	0.448488	0.45408	6.79896e-05
sp|O75128|COBL_HUMAN Protein cordon-bleu OS=Homo sapiens OX=9606 GN=COBL PE=1 SV=2	O75128_S_566	COBL_S_566	S	566	O75128	COBL	21.9005	21.7582	21.657	22.3139	20.5263	21.685	21.2703	21.9097	21.5222	21.9112	22.1584	22.0816	3.91485e+06	3.54716e+06	3.30674e+06	5.21361e+06	1.51024e+06	3.37171e+06	2.52925e+06	3.93969e+06	3.01173e+06	3.94395e+06	4.68116e+06	4.43843e+06	3.58958e+06	3.36519e+06	3.16022e+06	4.35451e+06	0.937488	1.06668	1.37791	0.725735	0.854231	0.0829174
sp|O75128|COBL_HUMAN Protein cordon-bleu OS=Homo sapiens OX=9606 GN=COBL PE=1 SV=2	O75128_S_574	COBL_S_574	S	574	O75128	COBL	21.5555	22.2692	22.1416	22.6888	21.8679	21.5317	22.0496	22.4866	22.0539	22.2107	22.1534	21.924	3.08207e+06	5.05479e+06	4.62687e+06	6.76079e+06	3.82731e+06	3.03175e+06	4.34088e+06	5.87693e+06	4.35385e+06	4.85388e+06	4.66476e+06	3.97911e+06	4.25458e+06	4.53995e+06	4.85722e+06	4.49925e+06	1.06707	0.937142	0.926301	1.07956	0.838042	0.577503
sp|O75151|PHF2_HUMAN Lysine-specific demethylase PHF2 OS=Homo sapiens OX=9606 GN=PHF2 PE=1 SV=4	O75151_S_879	PHF2_S_879	S	879	O75151	PHF2	23.2408	23.0336	22.1043	22.2968	22.1798	22.7702	22.4585	23.0508	23.2491	22.5245	22.5192	22.7388	9.91206e+06	8.58601e+06	4.5088e+06	5.15234e+06	4.751e+06	7.15332e+06	5.76362e+06	8.68952e+06	9.9693e+06	6.03342e+06	6.01095e+06	6.99918e+06	7.66896e+06	5.68555e+06	8.14081e+06	6.34785e+06	0.741372	1.34885	0.779756	1.28245	0.353281	0.284082
sp|O75151|PHF2_HUMAN Lysine-specific demethylase PHF2 OS=Homo sapiens OX=9606 GN=PHF2 PE=1 SV=4	O75151_S_882	PHF2_S_882	S	882	O75151	PHF2	25.0644	24.7222	24.833	23.9179	24.6301	24.8363	24.8763	25.3739	25.3863	24.1161	22.5192	24.0877	3.50858e+07	2.7677e+07	2.98866e+07	1.58492e+07	2.59651e+07	2.99555e+07	3.07983e+07	4.3483e+07	4.38581e+07	1.81837e+07	6.01095e+06	1.78287e+07	3.08831e+07	2.39232e+07	3.93798e+07	1.40078e+07	0.774637	1.29093	0.35571	2.81128	0.23763	0.012537
sp|O75153|CLU_HUMAN Clustered mitochondria protein homolog OS=Homo sapiens OX=9606 GN=CLUH PE=1 SV=2	O75153_S_664	CLU_S_664	S	664	O75153	CLU	22.2111	22.5172	22.7423	22.3705	22.9671	22.6798	22.6451	23.1281	23.1252	22.2452	22.3981	21.7824	4.85533e+06	6.00297e+06	7.0166e+06	5.42227e+06	8.19964e+06	6.71908e+06	6.55919e+06	9.16782e+06	9.14884e+06	4.97137e+06	5.52698e+06	3.60702e+06	5.9583e+06	6.78033e+06	8.29195e+06	4.70179e+06	1.13796	0.878762	0.567031	1.76357	0.46665	0.0324902
sp|O75351|VPS4B_HUMAN Vacuolar protein sorting-associated protein 4B OS=Homo sapiens OX=9606 GN=VPS4B PE=1 SV=2	O75351_S_102	VPS4B_S_102	S	102	O75351	VPS4B	25.9241	25.9139	25.202	24.4824	26.0499	26.1647	26.2063	26.4457	26.2123	24.4124	25.5723	25.9257	6.36685e+07	6.32228e+07	3.85964e+07	2.3439e+07	6.94711e+07	7.52238e+07	7.74262e+07	9.14027e+07	7.77455e+07	2.23281e+07	4.98935e+07	6.37412e+07	5.51626e+07	5.60446e+07	8.21914e+07	4.53209e+07	1.01599	0.984261	0.551407	1.81354	0.964743	0.0793519
sp|O75362|ZN217_HUMAN Zinc finger protein 217 OS=Homo sapiens OX=9606 GN=ZNF217 PE=1 SV=1	O75362_S_407	ZN217_S_407	S	407	O75362	ZN217	20.7937	20.1248	21.0545	19.935	20.7597	20.7641	20.8332	20.7504	21.3924	20.378	20.4261	20.4557	1.81768e+06	1.14329e+06	2.17791e+06	1.0024e+06	1.77534e+06	1.78078e+06	1.86819e+06	1.76402e+06	2.75272e+06	1.36263e+06	1.40884e+06	1.43807e+06	1.71296e+06	1.51951e+06	2.12831e+06	1.40318e+06	0.887064	1.12731	0.659292	1.51678	0.653336	0.146287
sp|O75362|ZN217_HUMAN Zinc finger protein 217 OS=Homo sapiens OX=9606 GN=ZNF217 PE=1 SV=1	O75362_S_327	ZN217_S_327	S	327	O75362	ZN217	22.6619	22.8471	22.3221	23.387	22.6907	22.3054	22.8612	22.8339	22.6828	24.2735	23.545	23.1475	6.63604e+06	7.54497e+06	5.24365e+06	1.09695e+07	6.76969e+06	5.18315e+06	7.61931e+06	7.47648e+06	6.73315e+06	2.02796e+07	1.22388e+07	9.2917e+06	6.47489e+06	7.64077e+06	7.27631e+06	1.39367e+07	1.18006	0.847413	1.91535	0.522098	0.58002	0.17887
sp|O75363|BCAS1_HUMAN Breast carcinoma-amplified sequence 1 OS=Homo sapiens OX=9606 GN=BCAS1 PE=1 SV=2	O75363_S_451	BCAS1_S_451	S	451	O75363	BCAS1	22.1533	22.5152	22.5262	22.0641	21.1964	21.8561	21.492	22.9076	21.6011	21.5407	21.6097	21.609	4.66447e+06	5.99431e+06	6.04047e+06	4.38476e+06	2.40296e+06	3.79607e+06	2.94937e+06	7.86827e+06	3.18107e+06	3.05077e+06	3.20013e+06	3.19867e+06	5.56642e+06	3.52793e+06	4.66624e+06	3.14986e+06	0.633788	1.57781	0.675031	1.48141	0.055084	0.443896
sp|O75363|BCAS1_HUMAN Breast carcinoma-amplified sequence 1 OS=Homo sapiens OX=9606 GN=BCAS1 PE=1 SV=2	O75363_S_552	BCAS1_S_552	S	552	O75363	BCAS1	22.0101	21.7491	22.8441	22.8609	20.8168	21.3297	21.3835	22.5441	21.356	21.7922	21.9511	21.411	4.22365e+06	3.52467e+06	7.52962e+06	7.61756e+06	1.84701e+06	2.63551e+06	2.73576e+06	6.11593e+06	2.684e+06	3.63176e+06	4.05459e+06	2.78848e+06	5.09265e+06	4.03336e+06	3.84523e+06	3.49161e+06	0.791996	1.26263	0.908038	1.10128	0.656784	0.790747
sp|O75367|H2AY_HUMAN Core histone macro-H2A.1 OS=Homo sapiens OX=9606 GN=MACROH2A1 PE=1 SV=4	O75367_S_170	H2AY_S_170	S	170	O75367	H2AY	23.2111	22.7282	22.7384	23.2343	23.8162	23.5079	23.1905	22.9066	22.8953	23.3992	22.9918	23.6309	9.7101e+06	6.94796e+06	6.99738e+06	9.8679e+06	1.47703e+07	1.19284e+07	9.57297e+06	7.86252e+06	7.80163e+06	1.10629e+07	8.34125e+06	1.29897e+07	7.88515e+06	1.21889e+07	8.41237e+06	1.07979e+07	1.5458	0.646914	1.28358	0.779073	0.0740967	0.211967
sp|O75376|NCOR1_HUMAN Nuclear receptor corepressor 1 OS=Homo sapiens OX=9606 GN=NCOR1 PE=1 SV=2	O75376_S_1977	NCOR1_S_1977	S	1977	O75376	NCOR1	24.2305	24.1125	23.8218	23.6172	23.9976	24.0695	24.2065	23.9006	23.8267	23.5665	24.7431	24.5119	1.96835e+07	1.81378e+07	1.48277e+07	1.28668e+07	1.67489e+07	1.76052e+07	1.93596e+07	1.56597e+07	1.48785e+07	1.2423e+07	2.80811e+07	2.39237e+07	1.75497e+07	1.57403e+07	1.66326e+07	2.14759e+07	0.896899	1.11495	1.29119	0.774477	0.425996	0.412269
sp|O75376|NCOR1_HUMAN Nuclear receptor corepressor 1 OS=Homo sapiens OX=9606 GN=NCOR1 PE=1 SV=2	O75376_S_1980	NCOR1_S_1980	S	1980	O75376	NCOR1	21.9537	22.0292	21.5317	21.5495	21.9152	21.3903	22.2303	22.0843	21.4711	22.5434	22.5533	22.1463	4.06195e+06	4.28007e+06	3.03164e+06	3.06944e+06	3.95474e+06	2.74864e+06	4.92028e+06	4.44662e+06	2.90703e+06	6.11283e+06	6.15486e+06	4.64207e+06	3.79122e+06	3.25761e+06	4.09131e+06	5.63659e+06	0.85925	1.16381	1.3777	0.725849	0.369199	0.123252
sp|O75376|NCOR1_HUMAN Nuclear receptor corepressor 1 OS=Homo sapiens OX=9606 GN=NCOR1 PE=1 SV=2	O75376_S_1981	NCOR1_S_1981	S	1981	O75376	NCOR1	24.2305	24.1125	23.8218	23.6172	23.9976	24.0695	24.2065	23.9006	23.8267	23.5665	24.7431	24.5119	1.96835e+07	1.81378e+07	1.48277e+07	1.28668e+07	1.67489e+07	1.76052e+07	1.93596e+07	1.56597e+07	1.48785e+07	1.2423e+07	2.80811e+07	2.39237e+07	1.75497e+07	1.57403e+07	1.66326e+07	2.14759e+07	0.896899	1.11495	1.29119	0.774477	0.425996	0.412269
sp|O75400|PR40A_HUMAN Pre-mRNA-processing factor 40 homolog A OS=Homo sapiens OX=9606 GN=PRPF40A PE=1 SV=2	O75400_S_883	PR40A_S_883	S	883	O75400	PR40A	21.7905	21.5555	20.7917	21.0958	22.5156	21.4543	21.3787	21.3224	21.1011	21.3955	21.2822	21.3955	3.6274e+06	3.08213e+06	1.81518e+06	2.24111e+06	5.99632e+06	2.87339e+06	2.72674e+06	2.62234e+06	2.24942e+06	2.75866e+06	2.55032e+06	2.75851e+06	2.84157e+06	3.70361e+06	2.53283e+06	2.68916e+06	1.30337	0.767244	1.06172	0.941867	0.551421	0.405146
sp|O75400|PR40A_HUMAN Pre-mRNA-processing factor 40 homolog A OS=Homo sapiens OX=9606 GN=PRPF40A PE=1 SV=2	O75400_S_885	PR40A_S_885	S	885	O75400	PR40A	25.9337	26.3381	25.7576	25.0522	26.5011	26.4121	26.0684	25.836	25.9989	25.2289	25.032	26.2448	6.40937e+07	8.48329e+07	5.67303e+07	3.47919e+07	9.49783e+07	8.92984e+07	7.0368e+07	5.98969e+07	6.70595e+07	3.93244e+07	3.43079e+07	7.95207e+07	6.85523e+07	7.30229e+07	6.57748e+07	5.1051e+07	1.06521	0.938778	0.776149	1.28841	0.845883	0.412595
sp|O75400|PR40A_HUMAN Pre-mRNA-processing factor 40 homolog A OS=Homo sapiens OX=9606 GN=PRPF40A PE=1 SV=2	O75400_S_888	PR40A_S_888	S	888	O75400	PR40A	25.9337	26.3381	25.7576	25.0522	26.5011	26.4121	26.0684	25.836	25.9989	25.2289	25.032	26.2448	6.40937e+07	8.48329e+07	5.67303e+07	3.47919e+07	9.49783e+07	8.92984e+07	7.0368e+07	5.98969e+07	6.70595e+07	3.93244e+07	3.43079e+07	7.95207e+07	6.85523e+07	7.30229e+07	6.57748e+07	5.1051e+07	1.06521	0.938778	0.776149	1.28841	0.845883	0.412595
sp|O75420|GGYF1_HUMAN GRB10-interacting GYF protein 1 OS=Homo sapiens OX=9606 GN=GIGYF1 PE=1 SV=2	O75420_S_638	GGYF1_S_638	S	638	O75420	GGYF1	22.0875	21.7253	22.1938	22.1942	22.0679	22.0413	21.9451	21.8124	22.3635	21.6586	21.8373	21.1601	4.4565e+06	3.46716e+06	4.79739e+06	4.79867e+06	4.39639e+06	4.31617e+06	4.03769e+06	3.68299e+06	5.3963e+06	3.31057e+06	3.74688e+06	2.34321e+06	4.24035e+06	4.50375e+06	4.37232e+06	3.13355e+06	1.06212	0.941515	0.716679	1.39532	0.587103	0.140408
sp|O75427|LRCH4_HUMAN Leucine-rich repeat and calponin homology domain-containing protein 4 OS=Homo sapiens OX=9606 GN=LRCH4 PE=1 SV=2	O75427_S_21	LRCH4_S_21	S	21	O75427	LRCH4	25.0472	23.6711	22.4918	23.2715	23.7202	23.5599	24.4141	24.2682	25.1085	21.2535	21.913	24.3649	3.46695e+07	1.33574e+07	5.89783e+06	1.01253e+07	1.38198e+07	1.23666e+07	2.23546e+07	2.02046e+07	3.61759e+07	2.49996e+06	3.9489e+06	2.16056e+07	1.79749e+07	1.21039e+07	2.6245e+07	9.35148e+06	0.673377	1.48505	0.356315	2.80651	0.566991	0.102733
sp|O75427|LRCH4_HUMAN Leucine-rich repeat and calponin homology domain-containing protein 4 OS=Homo sapiens OX=9606 GN=LRCH4 PE=1 SV=2	O75427_S_25	LRCH4_S_25	S	25	O75427	LRCH4	23.5113	23.7023	22.7067	22.9189	23.5949	25	23.8892	25.2893	23.4202	22.8587	23.3052	23.5171	1.19564e+07	1.36489e+07	6.84523e+06	7.93002e+06	1.26702e+07	3.35551e+07	1.5537e+07	4.10051e+07	1.1225e+07	7.60604e+06	1.03648e+07	1.2005e+07	1.08168e+07	1.80517e+07	2.2589e+07	9.99194e+06	1.66886	0.599212	0.442336	2.26072	0.457806	0.307242
sp|O75427|LRCH4_HUMAN Leucine-rich repeat and calponin homology domain-containing protein 4 OS=Homo sapiens OX=9606 GN=LRCH4 PE=1 SV=2	O75427_S_513	LRCH4_S_513	S	513	O75427	LRCH4	23.8252	23.9699	24.0137	24.1398	23.904	24.0318	24.1636	24.0806	24.1579	24.3074	24.3246	24.007	1.48624e+07	1.64311e+07	1.69372e+07	1.84843e+07	1.56972e+07	1.71514e+07	1.87919e+07	1.77407e+07	1.87171e+07	2.07611e+07	2.10105e+07	1.68585e+07	1.60769e+07	1.7111e+07	1.84166e+07	1.95434e+07	1.06432	0.939565	1.06118	0.942343	0.370749	0.493286
sp|O75427|LRCH4_HUMAN Leucine-rich repeat and calponin homology domain-containing protein 4 OS=Homo sapiens OX=9606 GN=LRCH4 PE=1 SV=2	O75427_S_521	LRCH4_S_521	S	521	O75427	LRCH4	22.0715	22.2532	22.3714	23.0542	21.5586	21.6513	21.8501	21.4487	21.3719	22.9846	23.2463	22.3164	4.40748e+06	4.99902e+06	5.42579e+06	8.70964e+06	3.08869e+06	3.29383e+06	3.78037e+06	2.86221e+06	2.71383e+06	8.29966e+06	9.95043e+06	5.22288e+06	4.9441e+06	5.03072e+06	3.1188e+06	7.82432e+06	1.01752	0.98278	2.50876	0.398603	0.966971	0.069541
sp|O75448|MED24_HUMAN Mediator of RNA polymerase II transcription subunit 24 OS=Homo sapiens OX=9606 GN=MED24 PE=1 SV=1	O75448_S_862	MED24_S_862	S	862	O75448	MED24	20.5223	21.7792	21.4776	22.469	21.1446	20.3569	21.4541	21.2222	20.1763	22.558	21.8212	21.8929	1.50601e+06	3.59919e+06	2.9202e+06	5.80558e+06	2.31824e+06	1.34292e+06	2.87301e+06	2.44634e+06	1.18491e+06	6.17513e+06	3.70533e+06	3.89409e+06	2.67513e+06	3.15558e+06	2.16808e+06	4.59152e+06	1.1796	0.847746	2.11778	0.472193	0.769462	0.0725677
sp|O75448|MED24_HUMAN Mediator of RNA polymerase II transcription subunit 24 OS=Homo sapiens OX=9606 GN=MED24 PE=1 SV=1	O75448_S_873	MED24_S_873	S	873	O75448	MED24	20.5223	21.7792	21.4776	22.469	21.1446	20.3569	21.4541	21.2222	20.1763	22.558	21.8212	21.8929	1.50601e+06	3.59919e+06	2.9202e+06	5.80558e+06	2.31824e+06	1.34292e+06	2.87301e+06	2.44634e+06	1.18491e+06	6.17513e+06	3.70533e+06	3.89409e+06	2.67513e+06	3.15558e+06	2.16808e+06	4.59152e+06	1.1796	0.847746	2.11778	0.472193	0.769462	0.0725677
sp|O75475|PSIP1_HUMAN PC4 and SFRS1-interacting protein OS=Homo sapiens OX=9606 GN=PSIP1 PE=1 SV=1	O75475_S_129	PSIP1_S_129	S	129	O75475	PSIP1	23.1838	22.711	22.2738	22.3411	23.2923	22.9521	23.2394	22.0009	23.0294	22.8457	22.7176	22.9799	9.5286e+06	6.86569e+06	5.07085e+06	5.31297e+06	1.02726e+07	8.11489e+06	9.9025e+06	4.19696e+06	8.56155e+06	7.53754e+06	6.89728e+06	8.27243e+06	7.15505e+06	7.90014e+06	7.55367e+06	7.56908e+06	1.10414	0.905686	1.00204	0.997964	0.719777	0.993766
sp|O75475|PSIP1_HUMAN PC4 and SFRS1-interacting protein OS=Homo sapiens OX=9606 GN=PSIP1 PE=1 SV=1	O75475_S_105	PSIP1_S_105	S	105	O75475	PSIP1	22.9508	22.4001	22.2992	22.2265	22.592	23.727	22.869	22.4332	22.4309	21.851	22.6532	22.5902	8.10721e+06	5.53478e+06	5.16098e+06	4.90725e+06	6.32215e+06	1.38852e+07	7.66021e+06	5.66306e+06	5.65439e+06	3.78286e+06	6.59609e+06	6.31428e+06	6.26766e+06	8.37153e+06	6.32589e+06	5.56441e+06	1.33567	0.748687	0.879625	1.13685	0.536219	0.535308
sp|O75475|PSIP1_HUMAN PC4 and SFRS1-interacting protein OS=Homo sapiens OX=9606 GN=PSIP1 PE=1 SV=1	O75475_S_106	PSIP1_S_106	S	106	O75475	PSIP1	24.2782	23.9745	23.9675	23.507	24.4901	24.1139	24.5232	24.2916	24.2841	21.8023	24.0876	24.1262	2.03454e+07	1.64833e+07	1.64031e+07	1.19209e+07	2.35649e+07	1.81559e+07	2.41117e+07	2.05355e+07	2.04291e+07	3.65728e+06	1.78272e+07	1.83109e+07	1.7744e+07	1.78805e+07	2.16921e+07	1.32651e+07	1.0077	0.992361	0.611518	1.63527	0.972523	0.216983
sp|O75475|PSIP1_HUMAN PC4 and SFRS1-interacting protein OS=Homo sapiens OX=9606 GN=PSIP1 PE=1 SV=1	O75475_S_271	PSIP1_S_271	S	271	O75475	PSIP1	22.7499	23.8536	23.7099	24.2593	21.9942	22.9086	21.9074	21.6077	22.0126	25.5454	25.3936	22.6755	7.05353e+06	1.51584e+07	1.3721e+07	2.00807e+07	4.17752e+06	7.8737e+06	3.93356e+06	3.19565e+06	4.2312e+06	4.89713e+07	4.40782e+07	6.69875e+06	1.19776e+07	1.07107e+07	3.7868e+06	3.32494e+07	0.89422	1.11829	8.78034	0.113891	0.830029	0.157971
sp|O75475|PSIP1_HUMAN PC4 and SFRS1-interacting protein OS=Homo sapiens OX=9606 GN=PSIP1 PE=1 SV=1	O75475_S_273	PSIP1_S_273	S	273	O75475	PSIP1	24.3667	23.9666	24.6007	24.7618	24.2253	24.2269	24.8716	23.9096	20.2247	25.4745	22.7251	24.9388	2.16324e+07	1.63933e+07	2.54421e+07	2.84471e+07	1.96124e+07	1.96353e+07	3.06972e+07	1.57584e+07	1.2253e+06	4.66218e+07	6.93326e+06	3.21611e+07	2.11559e+07	2.25649e+07	1.58936e+07	2.85721e+07	1.0666	0.937557	1.7977	0.556265	0.738976	0.432001
sp|O75475|PSIP1_HUMAN PC4 and SFRS1-interacting protein OS=Homo sapiens OX=9606 GN=PSIP1 PE=1 SV=1	O75475_S_275	PSIP1_S_275	S	275	O75475	PSIP1	23.9016	24.5998	25.9063	26.0495	25.8509	24.8588	25.3485	24.9555	25.1061	25.9689	25.9037	25.5593	1.56711e+07	2.54261e+07	6.28907e+07	6.94522e+07	6.05185e+07	3.04254e+07	4.2722e+07	3.25362e+07	3.61145e+07	6.56792e+07	6.2776e+07	4.94429e+07	3.46626e+07	5.34654e+07	3.71242e+07	5.92994e+07	1.54245	0.648319	1.59732	0.626048	0.371605	0.0273971
sp|O75592|MYCB2_HUMAN E3 ubiquitin-protein ligase MYCBP2 OS=Homo sapiens OX=9606 GN=MYCBP2 PE=1 SV=4	O75592_S_2687	MYCB2_S_2687	S	2687	O75592	MYCB2	21.6338	21.6768	20.7488	21.4571	21.4468	21.273	20.7702	22.0351	21.9941	22.1103	21.8065	21.3128	3.25412e+06	3.35247e+06	1.76203e+06	2.87892e+06	2.85854e+06	2.5341e+06	1.78834e+06	4.29769e+06	4.17719e+06	4.52763e+06	3.66794e+06	2.60497e+06	2.78954e+06	2.75719e+06	3.42107e+06	3.60018e+06	0.988402	1.01173	1.05235	0.950252	0.956162	0.866133
sp|O75592|MYCB2_HUMAN E3 ubiquitin-protein ligase MYCBP2 OS=Homo sapiens OX=9606 GN=MYCBP2 PE=1 SV=4	O75592_S_178	MYCB2_S_178	S	178	O75592	MYCB2	22.5374	22.819	22.6461	22.8571	22.8128	22.6352	22.6335	22.4761	22.6729	22.7018	22.7034	22.9747	6.08752e+06	7.39943e+06	6.56365e+06	7.59742e+06	7.36782e+06	6.51451e+06	6.50666e+06	5.83437e+06	6.68708e+06	6.8222e+06	6.82995e+06	8.24256e+06	6.68353e+06	7.15992e+06	6.3427e+06	7.29824e+06	1.07128	0.933466	1.15065	0.869074	0.40049	0.171069
sp|O75592|MYCB2_HUMAN E3 ubiquitin-protein ligase MYCBP2 OS=Homo sapiens OX=9606 GN=MYCBP2 PE=1 SV=4	O75592_S_181	MYCB2_S_181	S	181	O75592	MYCB2	22.5374	22.819	22.6461	22.8571	22.8128	22.6352	22.6335	22.4761	22.6729	22.7018	22.7034	22.9747	6.08752e+06	7.39943e+06	6.56365e+06	7.59742e+06	7.36782e+06	6.51451e+06	6.50666e+06	5.83437e+06	6.68708e+06	6.8222e+06	6.82995e+06	8.24256e+06	6.68353e+06	7.15992e+06	6.3427e+06	7.29824e+06	1.07128	0.933466	1.15065	0.869074	0.40049	0.171069
sp|O75592|MYCB2_HUMAN E3 ubiquitin-protein ligase MYCBP2 OS=Homo sapiens OX=9606 GN=MYCBP2 PE=1 SV=4	O75592_S_183	MYCB2_S_183	S	183	O75592	MYCB2	22.5374	22.819	22.6461	22.8571	22.8128	22.6352	22.6335	22.4761	22.6729	22.7018	22.7034	22.9747	6.08752e+06	7.39943e+06	6.56365e+06	7.59742e+06	7.36782e+06	6.51451e+06	6.50666e+06	5.83437e+06	6.68708e+06	6.8222e+06	6.82995e+06	8.24256e+06	6.68353e+06	7.15992e+06	6.3427e+06	7.29824e+06	1.07128	0.933466	1.15065	0.869074	0.40049	0.171069
sp|O75607|NPM3_HUMAN Nucleoplasmin-3 OS=Homo sapiens OX=9606 GN=NPM3 PE=1 SV=3	O75607_S_147	NPM3_S_147	S	147	O75607	NPM3	25.1519	25.6888	26.191	25.8089	25.3983	25.6607	25.1781	25.0315	25.2318	26.5544	24.7328	25.6603	3.72804e+07	5.40859e+07	7.66066e+07	5.87818e+07	4.42244e+07	5.3046e+07	3.79636e+07	3.42952e+07	3.94041e+07	9.85553e+07	2.78809e+07	5.30293e+07	5.5991e+07	5.20174e+07	3.72209e+07	5.98218e+07	0.929032	1.07639	1.60721	0.622197	0.768734	0.388567
sp|O75607|NPM3_HUMAN Nucleoplasmin-3 OS=Homo sapiens OX=9606 GN=NPM3 PE=1 SV=3	O75607_S_151	NPM3_S_151	S	151	O75607	NPM3	25.1519	25.6888	26.191	25.8089	25.3983	25.6607	25.1781	25.0315	25.2318	26.5544	24.7328	25.6603	3.72804e+07	5.40859e+07	7.66066e+07	5.87818e+07	4.42244e+07	5.3046e+07	3.79636e+07	3.42952e+07	3.94041e+07	9.85553e+07	2.78809e+07	5.30293e+07	5.5991e+07	5.20174e+07	3.72209e+07	5.98218e+07	0.929032	1.07639	1.60721	0.622197	0.768734	0.388567
sp|O75607|NPM3_HUMAN Nucleoplasmin-3 OS=Homo sapiens OX=9606 GN=NPM3 PE=1 SV=3	O75607_S_158	NPM3_S_158	S	158	O75607	NPM3	25.1519	25.6888	26.191	25.8089	25.3983	25.6607	25.1781	25.0315	25.2318	26.5544	24.7328	25.6603	3.72804e+07	5.40859e+07	7.66066e+07	5.87818e+07	4.42244e+07	5.3046e+07	3.79636e+07	3.42952e+07	3.94041e+07	9.85553e+07	2.78809e+07	5.30293e+07	5.5991e+07	5.20174e+07	3.72209e+07	5.98218e+07	0.929032	1.07639	1.60721	0.622197	0.768734	0.388567
sp|O75674|TM1L1_HUMAN TOM1-like protein 1 OS=Homo sapiens OX=9606 GN=TOM1L1 PE=1 SV=2	O75674_S_323	TM1L1_S_323	S	323	O75674	TM1L1	21.7407	21.7624	22.4722	21.4884	21.6777	21.9019	21.9393	22.7974	22.9074	21.8635	21.8468	21.451	3.50438e+06	3.55736e+06	5.81825e+06	2.94211e+06	3.35448e+06	3.91853e+06	4.02159e+06	7.28932e+06	7.8671e+06	3.81562e+06	3.77171e+06	2.86677e+06	4.29333e+06	3.40504e+06	6.39267e+06	3.4847e+06	0.7931	1.26088	0.545109	1.8345	0.367446	0.128136
sp|O75717|WDHD1_HUMAN WD repeat and HMG-box DNA-binding protein 1 OS=Homo sapiens OX=9606 GN=WDHD1 PE=1 SV=1	O75717_S_868	WDHD1_S_868	S	868	O75717	WDHD1	24.0813	24.0965	24.0658	22.9628	23.3611	24.201	24.2136	24.4108	24.3616	22.997	23.5665	23.3501	1.77497e+07	1.79382e+07	1.75596e+07	8.1752e+06	1.07745e+07	1.92859e+07	1.94546e+07	2.23047e+07	2.15568e+07	8.37142e+06	1.24229e+07	1.06924e+07	1.77492e+07	1.27452e+07	2.11054e+07	1.04956e+07	0.718074	1.39261	0.497293	2.01089	0.27431	0.00262837
sp|O75717|WDHD1_HUMAN WD repeat and HMG-box DNA-binding protein 1 OS=Homo sapiens OX=9606 GN=WDHD1 PE=1 SV=1	O75717_S_383	WDHD1_S_383	S	383	O75717	WDHD1	22.8139	22.1707	22.9939	21.3324	21.9638	23.1894	22.4424	22.7684	22.9175	22.0478	21.5534	21.2984	7.37351e+06	4.72118e+06	8.35312e+06	2.6406e+06	4.0905e+06	9.56534e+06	5.6995e+06	7.14462e+06	7.92246e+06	4.33565e+06	3.07774e+06	2.57909e+06	6.81594e+06	5.43214e+06	6.92219e+06	3.33083e+06	0.796977	1.25474	0.481181	2.07822	0.600622	0.0139533
sp|O75717|WDHD1_HUMAN WD repeat and HMG-box DNA-binding protein 1 OS=Homo sapiens OX=9606 GN=WDHD1 PE=1 SV=1	O75717_S_333	WDHD1_S_333	S	333	O75717	WDHD1	24.8085	23.0503	22.6119	21.8849	24.0079	24.3851	24.4476	24.6205	24.6432	21.6047	21.4725	22.5776	2.93842e+07	8.68605e+06	6.40989e+06	3.8728e+06	1.68697e+07	2.19101e+07	2.28804e+07	2.57927e+07	2.62021e+07	3.18913e+06	2.90983e+06	6.25936e+06	1.48267e+07	1.42175e+07	2.49584e+07	4.11944e+06	0.958912	1.04285	0.165052	6.05869	0.94995	0.00015559
sp|O75764|TCEA3_HUMAN Transcription elongation factor A protein 3 OS=Homo sapiens OX=9606 GN=TCEA3 PE=1 SV=2	O75764_S_139	TCEA3_S_139	S	139	O75764	TCEA3	20.6978	21.4001	21.4903	21.5109	19.9289	20.6216	21.2271	19.9786	20.5935	22.0171	22.206	21.8055	1.70079e+06	2.76733e+06	2.94602e+06	2.98821e+06	998182	1.61334e+06	2.45472e+06	1.03317e+06	1.58225e+06	4.2444e+06	4.83813e+06	3.66519e+06	2.47138e+06	1.86658e+06	1.69005e+06	4.24924e+06	0.755278	1.32402	2.51428	0.397729	0.446255	0.00961032
sp|O75764|TCEA3_HUMAN Transcription elongation factor A protein 3 OS=Homo sapiens OX=9606 GN=TCEA3 PE=1 SV=2	O75764_S_140	TCEA3_S_140	S	140	O75764	TCEA3	20.6978	21.2221	22.4208	22.2107	19.9289	20.6216	20.7252	19.9786	20.5935	21.7516	22.3381	22.0739	1.70079e+06	2.44615e+06	5.61483e+06	4.8537e+06	998182	1.61334e+06	1.73338e+06	1.03317e+06	1.58225e+06	3.53091e+06	5.30185e+06	4.41478e+06	3.25392e+06	2.48841e+06	1.4496e+06	4.41585e+06	0.764741	1.30763	3.04625	0.328272	0.67478	0.0169984
sp|O75764|TCEA3_HUMAN Transcription elongation factor A protein 3 OS=Homo sapiens OX=9606 GN=TCEA3 PE=1 SV=2	O75764_S_145	TCEA3_S_145	S	145	O75764	TCEA3	21.9347	21.9366	21.9444	22.2107	21.4825	21.1275	20.6692	21.4326	22.7041	21.7516	21.9181	21.3352	4.00857e+06	4.01411e+06	4.03585e+06	4.8537e+06	2.93009e+06	2.29099e+06	1.66748e+06	2.83043e+06	6.83301e+06	3.53091e+06	3.96293e+06	2.64571e+06	4.01951e+06	3.35826e+06	3.77697e+06	3.37985e+06	0.83549	1.1969	0.894857	1.1175	0.481039	0.826113
sp|O75821|EIF3G_HUMAN Eukaryotic translation initiation factor 3 subunit G OS=Homo sapiens OX=9606 GN=EIF3G PE=1 SV=2	O75821_S_42	EIF3G_S_42	S	42	O75821	EIF3G	27.4106	27.2284	25.6973	24.5892	27.6305	27.4262	26.4606	27.431	27.4265	24.5647	23.3347	26.93	1.78403e+08	1.57246e+08	5.44068e+07	2.52392e+07	2.0779e+08	1.80348e+08	9.23498e+07	1.80942e+08	1.80381e+08	2.48149e+07	1.05793e+07	1.27858e+08	1.30019e+08	1.37792e+08	1.51225e+08	5.44175e+07	1.05979	0.943584	0.359846	2.77897	0.915879	0.113285
sp|O75822|EIF3J_HUMAN Eukaryotic translation initiation factor 3 subunit J OS=Homo sapiens OX=9606 GN=EIF3J PE=1 SV=2	O75822_S_11	EIF3J_S_11	S	11	O75822	EIF3J	26.2463	25.969	27.0274	26.6077	26.2447	26.1588	26.1953	25.5102	26.5663	27.5596	26.764	26.2499	7.96006e+07	6.5682e+07	1.36795e+08	1.0226e+08	7.95111e+07	7.4916e+07	7.68358e+07	4.77892e+07	9.93692e+07	1.97812e+08	1.13966e+08	7.98016e+07	9.40257e+07	8.55624e+07	7.46647e+07	1.30527e+08	0.909989	1.09891	1.74817	0.572027	0.74445	0.248405
sp|O75822|EIF3J_HUMAN Eukaryotic translation initiation factor 3 subunit J OS=Homo sapiens OX=9606 GN=EIF3J PE=1 SV=2	O75822_S_13	EIF3J_S_13	S	13	O75822	EIF3J	25.8097	25.6748	26.5294	26.201	25.8651	25.4544	25.7806	24.9469	25.8437	27.2636	26.4589	25.939	5.88148e+07	5.35654e+07	9.68628e+07	7.71415e+07	6.11182e+07	4.59756e+07	5.7643e+07	3.23411e+07	6.02198e+07	1.61124e+08	9.22439e+07	6.43307e+07	6.97477e+07	6.14117e+07	5.0068e+07	1.059e+08	0.880484	1.13574	2.11512	0.472787	0.640751	0.184234
sp|O75864|PPR37_HUMAN Protein phosphatase 1 regulatory subunit 37 OS=Homo sapiens OX=9606 GN=PPP1R37 PE=1 SV=4	O75864_S_586	PPR37_S_586	S	586	O75864	PPR37	24.552	23.7754	23.4983	23.2712	23.0497	23.545	24.5872	23.2608	23.6246	23.0063	23.2674	23.7162	2.45973e+07	1.43581e+07	1.18493e+07	1.01233e+07	8.6827e+06	1.22389e+07	2.52041e+07	1.00507e+07	1.29332e+07	8.42508e+06	1.0097e+07	1.3781e+07	1.69349e+07	1.03483e+07	1.60627e+07	1.07677e+07	0.611063	1.63649	0.670354	1.49175	0.228734	0.375022
sp|O75864|PPR37_HUMAN Protein phosphatase 1 regulatory subunit 37 OS=Homo sapiens OX=9606 GN=PPP1R37 PE=1 SV=4	O75864_S_591	PPR37_S_591	S	591	O75864	PPR37	25.4218	26.1381	24.9738	24.0303	25.47	25.497	25.5944	26.0714	25.4175	24.9779	24.6952	25.8789	4.49497e+07	7.38491e+07	3.29499e+07	1.71337e+07	4.64775e+07	4.73533e+07	5.06603e+07	7.0515e+07	4.48147e+07	3.30434e+07	2.71636e+07	6.1704e+07	5.05829e+07	3.69882e+07	5.533e+07	4.0637e+07	0.731238	1.36754	0.734448	1.36157	0.436706	0.333526
sp|O75864|PPR37_HUMAN Protein phosphatase 1 regulatory subunit 37 OS=Homo sapiens OX=9606 GN=PPP1R37 PE=1 SV=4	O75864_S_597	PPR37_S_597	S	597	O75864	PPR37	24.552	26.1381	25.4724	24.0303	25.47	24.7852	26.1523	26.0714	25.4175	24.9779	25.2735	25.2944	2.45973e+07	7.38491e+07	4.65529e+07	1.71337e+07	4.64775e+07	2.89132e+07	7.45793e+07	7.0515e+07	4.48147e+07	3.30434e+07	4.05572e+07	4.11508e+07	4.83331e+07	3.08415e+07	6.3303e+07	3.82505e+07	0.638103	1.56714	0.604244	1.65496	0.363617	0.105776
sp|O75971|SNPC5_HUMAN snRNA-activating protein complex subunit 5 OS=Homo sapiens OX=9606 GN=SNAPC5 PE=1 SV=1	O75971_S_96	SNPC5_S_96	S	96	O75971	SNPC5	23.788	23.6633	23.3812	23.8091	23.7713	23.6063	23.6543	23.6576	23.4849	24.0996	23.6221	23.8083	1.44843e+07	1.32853e+07	1.09258e+07	1.46978e+07	1.4318e+07	1.27707e+07	1.32028e+07	1.32323e+07	1.17401e+07	1.79761e+07	1.2911e+07	1.46896e+07	1.28985e+07	1.39288e+07	1.2725e+07	1.51922e+07	1.07988	0.926028	1.19389	0.837601	0.450841	0.23292
sp|O75971|SNPC5_HUMAN snRNA-activating protein complex subunit 5 OS=Homo sapiens OX=9606 GN=SNAPC5 PE=1 SV=1	O75971_S_98	SNPC5_S_98	S	98	O75971	SNPC5	23.8681	24.0469	23.6505	23.3259	23.7713	23.9337	23.6543	23.6576	23.8033	24.0996	23.6221	23.4953	1.53117e+07	1.73321e+07	1.31678e+07	1.05147e+07	1.4318e+07	1.60236e+07	1.32028e+07	1.32323e+07	1.46393e+07	1.79761e+07	1.2911e+07	1.18246e+07	1.52705e+07	1.36188e+07	1.36914e+07	1.42372e+07	0.891833	1.12129	1.03986	0.961664	0.463966	0.803615
sp|O76021|RL1D1_HUMAN Ribosomal L1 domain-containing protein 1 OS=Homo sapiens OX=9606 GN=RSL1D1 PE=1 SV=3	O76021_S_361	RL1D1_S_361	S	361	O76021	RL1D1	26.4901	25.8249	26.526	25.6572	26.4809	26.5851	26.5997	26.6687	27.0704	26.0812	25.4749	25.8345	9.42556e+07	5.94379e+07	9.66326e+07	5.29143e+07	9.36585e+07	1.00671e+08	1.01694e+08	1.06676e+08	1.40927e+08	7.09961e+07	4.66345e+07	5.98373e+07	8.3442e+07	8.24147e+07	1.16432e+08	5.9156e+07	0.987688	1.01247	0.508072	1.96822	0.959868	0.0245599
sp|O76024|WFS1_HUMAN Wolframin OS=Homo sapiens OX=9606 GN=WFS1 PE=1 SV=2	O76024_S_32	WFS1_S_32	S	32	O76024	WFS1	22.6242	21.3788	22.5747	21.2403	22.2254	22.5307	21.7801	22.8115	22.3485	20.9048	21.7242	21.3819	6.46496e+06	2.72684e+06	6.24686e+06	2.47725e+06	4.90373e+06	6.05939e+06	3.60125e+06	7.36108e+06	5.3402e+06	1.96317e+06	3.46454e+06	2.73279e+06	5.14622e+06	4.48012e+06	5.43417e+06	2.72017e+06	0.870565	1.14868	0.500567	1.99773	0.700099	0.115679
sp|O76094|SRP72_HUMAN Signal recognition particle subunit SRP72 OS=Homo sapiens OX=9606 GN=SRP72 PE=1 SV=3	O76094_S_620	SRP72_S_620	S	620	O76094	SRP72	22.6902	22.9381	25.703	24.6387	26.6483	22.8685	23.2544	22.0758	22.6856	23.7177	25.5154	23.2404	6.76772e+06	8.03616e+06	5.46232e+07	2.61211e+07	1.05178e+08	7.65763e+06	1.00062e+07	4.42044e+06	6.74599e+06	1.37953e+07	4.7962e+07	9.90947e+06	2.31424e+07	4.6319e+07	7.05753e+06	2.38889e+07	2.00148	0.499631	3.38488	0.295431	0.541694	0.297631
sp|O76094|SRP72_HUMAN Signal recognition particle subunit SRP72 OS=Homo sapiens OX=9606 GN=SRP72 PE=1 SV=3	O76094_S_621	SRP72_S_621	S	621	O76094	SRP72	27.3252	27.09	26.0167	25.2438	26.9959	27.0255	27.2832	26.5471	26.9718	25.6506	25.6707	27.1372	1.68156e+08	1.42861e+08	6.78916e+07	3.97334e+07	1.33835e+08	1.36614e+08	1.63326e+08	9.80556e+07	1.31618e+08	5.26754e+07	5.34127e+07	1.4761e+08	1.26303e+08	1.03394e+08	1.31e+08	8.45661e+07	0.818622	1.22156	0.645543	1.54908	0.628817	0.288767
sp|O76094|SRP72_HUMAN Signal recognition particle subunit SRP72 OS=Homo sapiens OX=9606 GN=SRP72 PE=1 SV=3	O76094_S_625	SRP72_S_625	S	625	O76094	SRP72	27.3252	26.9961	25.703	25.2438	26.6483	27.0255	27.2832	26.5471	26.9718	25.6506	25.5154	27.1372	1.68156e+08	1.33855e+08	5.46232e+07	3.97334e+07	1.05178e+08	1.36614e+08	1.63326e+08	9.80556e+07	1.31618e+08	5.26754e+07	4.7962e+07	1.4761e+08	1.18878e+08	9.38419e+07	1.31e+08	8.27492e+07	0.789396	1.26679	0.631673	1.5831	0.601306	0.283473
sp|O76094|SRP72_HUMAN Signal recognition particle subunit SRP72 OS=Homo sapiens OX=9606 GN=SRP72 PE=1 SV=3	O76094_S_630	SRP72_S_630	S	630	O76094	SRP72	22.9569	23.1564	22.782	22.278	22.9227	22.8496	23.9264	21.5907	22.6856	22.9007	22.4465	22.9472	8.1415e+06	9.34914e+06	7.21212e+06	5.08569e+06	7.951e+06	7.55789e+06	1.59424e+07	3.15834e+06	6.74599e+06	7.83067e+06	5.7157e+06	8.08707e+06	8.23425e+06	6.86486e+06	8.61557e+06	7.21115e+06	0.833696	1.19948	0.83699	1.19476	0.285081	0.749838
sp|O94763|RMP_HUMAN Unconventional prefoldin RPB5 interactor 1 OS=Homo sapiens OX=9606 GN=URI1 PE=1 SV=3	O94763_S_372	RMP_S_372	S	372	O94763	RMP	22.1154	22.2246	22.681	22.1636	22.4834	22.6246	22.0285	22.746	22.9914	22.2115	22.4649	22.1384	4.54367e+06	4.90078e+06	6.72442e+06	4.69779e+06	5.86381e+06	6.46677e+06	4.27802e+06	7.03425e+06	8.33892e+06	4.85665e+06	5.78906e+06	4.61657e+06	5.38962e+06	5.67612e+06	6.5504e+06	5.08743e+06	1.05316	0.949525	0.776659	1.28757	0.75458	0.346406
sp|O94804|STK10_HUMAN Serine/threonine-protein kinase 10 OS=Homo sapiens OX=9606 GN=STK10 PE=1 SV=1	O94804_S_450	STK10_S_450	S	450	O94804	STK10	22.1648	23.2494	22.8818	23.3314	22.3672	22.4462	22.2666	21.6855	21.9046	23.243	22.9393	22.881	4.70195e+06	9.97188e+06	7.72851e+06	1.0555e+07	5.40999e+06	5.71451e+06	5.0457e+06	3.37277e+06	3.9258e+06	9.92785e+06	8.04304e+06	7.72425e+06	7.46745e+06	7.2265e+06	4.11476e+06	8.56504e+06	0.967733	1.03334	2.08154	0.480413	0.920274	0.00817908
sp|O94804|STK10_HUMAN Serine/threonine-protein kinase 10 OS=Homo sapiens OX=9606 GN=STK10 PE=1 SV=1	O94804_S_455	STK10_S_455	S	455	O94804	STK10	22.1648	23.2494	22.8818	23.3314	22.3672	22.4462	22.2666	21.6855	21.9046	23.243	22.9393	22.881	4.70195e+06	9.97188e+06	7.72851e+06	1.0555e+07	5.40999e+06	5.71451e+06	5.0457e+06	3.37277e+06	3.9258e+06	9.92785e+06	8.04304e+06	7.72425e+06	7.46745e+06	7.2265e+06	4.11476e+06	8.56504e+06	0.967733	1.03334	2.08154	0.480413	0.920274	0.00817908
sp|O94804|STK10_HUMAN Serine/threonine-protein kinase 10 OS=Homo sapiens OX=9606 GN=STK10 PE=1 SV=1	O94804_S_438	STK10_S_438	S	438	O94804	STK10	23.9291	23.9356	24.7503	23.8534	23.6624	24.1575	24.0115	24.6263	24.6423	23.965	23.8904	23.7478	1.59724e+07	1.60451e+07	2.82219e+07	1.51558e+07	1.32767e+07	1.8712e+07	1.69109e+07	2.58975e+07	2.61867e+07	1.63746e+07	1.55494e+07	1.40863e+07	2.00798e+07	1.57148e+07	2.29984e+07	1.53368e+07	0.782617	1.27776	0.666863	1.49956	0.40177	0.12226
sp|O94826|TOM70_HUMAN Mitochondrial import receptor subunit TOM70 OS=Homo sapiens OX=9606 GN=TOMM70 PE=1 SV=1	O94826_S_91	TOM70_S_91	S	91	O94826	TOM70	27.8857	27.4346	28.0734	27.694	27.699	28.3679	27.8582	28.0393	28.5155	27.7811	27.8001	27.0013	2.47995e+08	1.81399e+08	2.82447e+08	2.17133e+08	2.17884e+08	3.46416e+08	2.4331e+08	2.75854e+08	3.83734e+08	2.30648e+08	2.33703e+08	1.34339e+08	2.3728e+08	2.60478e+08	3.00966e+08	1.99563e+08	1.09776	0.910944	0.663075	1.50812	0.682528	0.135785
sp|O94842|TOX4_HUMAN TOX high mobility group box family member 4 OS=Homo sapiens OX=9606 GN=TOX4 PE=1 SV=1	O94842_S_178	TOX4_S_178	S	178	O94842	TOX4	25.0694	25.0387	25.1642	25.4496	24.966	24.8491	25.1674	24.6625	24.7786	26.8395	25.6278	25.291	3.52074e+07	3.44676e+07	3.75999e+07	4.58236e+07	3.27727e+07	3.02221e+07	3.76827e+07	2.6556e+07	2.87817e+07	1.2009e+08	5.18495e+07	4.10526e+07	3.57583e+07	3.62728e+07	3.10068e+07	7.09975e+07	1.01439	0.985817	2.28974	0.43673	0.925709	0.246028
sp|O94842|TOX4_HUMAN TOX high mobility group box family member 4 OS=Homo sapiens OX=9606 GN=TOX4 PE=1 SV=1	O94842_S_181	TOX4_S_181	S	181	O94842	TOX4	25.4418	21.5817	22.6479	25.5226	21.6814	21.2208	22.1829	21.5109	21.7297	22.3682	22.473	21.789	4.55772e+07	3.13852e+06	6.57206e+06	4.8201e+07	3.36312e+06	2.4439e+06	4.76127e+06	2.98833e+06	3.4776e+06	5.41365e+06	5.82158e+06	3.62359e+06	1.84293e+07	1.80027e+07	3.7424e+06	4.95294e+06	0.976853	1.0237	1.32347	0.755591	0.984274	0.234708
sp|O94842|TOX4_HUMAN TOX high mobility group box family member 4 OS=Homo sapiens OX=9606 GN=TOX4 PE=1 SV=1	O94842_S_182	TOX4_S_182	S	182	O94842	TOX4	25.2034	26.2757	26.5594	25.9995	26.2506	26.0182	26.3818	25.9752	26.0666	26.8395	26.7903	26.4997	3.86361e+07	8.12386e+07	9.88961e+07	6.70859e+07	7.98377e+07	6.79595e+07	8.7442e+07	6.59647e+07	7.02805e+07	1.2009e+08	1.16061e+08	9.48844e+07	7.29236e+07	7.16277e+07	7.45624e+07	1.10345e+08	0.98223	1.01809	1.4799	0.675719	0.949583	0.0259784
sp|O94875|SRBS2_HUMAN Sorbin and SH3 domain-containing protein 2 OS=Homo sapiens OX=9606 GN=SORBS2 PE=1 SV=3	O94875_S_259	SRBS2_S_259	S	259	O94875	SRBS2	19.4295	19.3847	21.2549	21.2004	20.0903	20.072	20.8371	19.6542	20.8227	20.9641	20.3687	20.2319	706113	684500	2.50248e+06	2.40974e+06	1.11633e+06	1.10224e+06	1.8733e+06	825067	1.85465e+06	2.04558e+06	1.35392e+06	1.23142e+06	1.2977e+06	1.54277e+06	1.51767e+06	1.54364e+06	1.18885	0.841148	1.01711	0.983177	0.759395	0.954905
sp|O94875|SRBS2_HUMAN Sorbin and SH3 domain-containing protein 2 OS=Homo sapiens OX=9606 GN=SORBS2 PE=1 SV=3	O94875_S_298	SRBS2_S_298	S	298	O94875	SRBS2	25.0311	25.2931	25.3278	26.098	25.0482	24.9367	26.129	25.062	25.2733	26.03	25.9327	25.9032	3.42858e+07	4.11124e+07	4.2113e+07	7.18252e+07	3.46952e+07	3.2115e+07	7.33878e+07	3.50277e+07	4.05542e+07	6.85182e+07	6.40519e+07	6.27552e+07	3.91704e+07	4.62118e+07	4.96566e+07	6.51084e+07	1.17976	0.847627	1.31117	0.762675	0.640541	0.325313
sp|O94875|SRBS2_HUMAN Sorbin and SH3 domain-containing protein 2 OS=Homo sapiens OX=9606 GN=SORBS2 PE=1 SV=3	O94875_S_299	SRBS2_S_299	S	299	O94875	SRBS2	21.5942	22.1006	22.8814	21.9612	21.4402	21.7183	22.4508	20.7112	22.3278	22.3074	21.1235	22.5672	3.16599e+06	4.49712e+06	7.72646e+06	4.08314e+06	2.84543e+06	3.4504e+06	5.73292e+06	1.71673e+06	5.26426e+06	5.19045e+06	2.28459e+06	6.21457e+06	5.12985e+06	3.45965e+06	4.23797e+06	4.5632e+06	0.674415	1.48277	1.07674	0.928728	0.342393	0.86008
sp|O94875|SRBS2_HUMAN Sorbin and SH3 domain-containing protein 2 OS=Homo sapiens OX=9606 GN=SORBS2 PE=1 SV=3	O94875_S_302	SRBS2_S_302	S	302	O94875	SRBS2	25.5022	25.5226	26.3991	26.3834	25.5158	24.9367	26.52	24.786	25.9418	26.4769	26.1921	26.142	4.75242e+07	4.8202e+07	8.84926e+07	8.75369e+07	4.79746e+07	3.2115e+07	9.62284e+07	2.8928e+07	6.44559e+07	9.34013e+07	7.66687e+07	7.40514e+07	6.14063e+07	5.58755e+07	6.32041e+07	8.13738e+07	0.909931	1.09898	1.28748	0.776713	0.808671	0.452947
sp|O94875|SRBS2_HUMAN Sorbin and SH3 domain-containing protein 2 OS=Homo sapiens OX=9606 GN=SORBS2 PE=1 SV=3	O94875_S_154	SRBS2_S_154	S	154	O94875	SRBS2	21.9285	21.3608	22.5207	21.9829	22.2329	22.0168	22.0273	21.5141	22.163	21.9674	21.6879	21.5766	3.99148e+06	2.69303e+06	6.01732e+06	4.14479e+06	4.92902e+06	4.24347e+06	4.27448e+06	2.99495e+06	4.69599e+06	4.10057e+06	3.37835e+06	3.12754e+06	4.23394e+06	4.43909e+06	3.98847e+06	3.53549e+06	1.04845	0.953786	0.886426	1.12813	0.854229	0.494834
sp|O94876|TMCC1_HUMAN Transmembrane and coiled-coil domains protein 1 OS=Homo sapiens OX=9606 GN=TMCC1 PE=1 SV=3	O94876_S_392	TMCC1_S_392	S	392	O94876	TMCC1	21.7381	22.0865	23.1285	23.2459	21.7138	22.2554	22.1931	21.3175	21.3173	23.7864	22.8638	22.7392	3.49796e+06	4.45358e+06	9.1701e+06	9.94736e+06	3.43948e+06	5.00669e+06	4.79498e+06	2.61336e+06	2.61302e+06	1.44685e+07	7.6329e+06	7.00126e+06	5.70721e+06	6.13118e+06	3.34045e+06	9.7009e+06	1.07429	0.930851	2.90407	0.344345	0.879863	0.106618
sp|O94887|FARP2_HUMAN FERM, ARHGEF and pleckstrin domain-containing protein 2 OS=Homo sapiens OX=9606 GN=FARP2 PE=1 SV=3	O94887_S_426	FARP2_S_426	S	426	O94887	FARP2	22.3176	22.3962	22.8656	22.6443	22.6778	22.922	22.2899	22.4406	22.7364	22.6805	22.7143	22.3895	5.22711e+06	5.51995e+06	7.64236e+06	6.55565e+06	6.70942e+06	7.94714e+06	5.1277e+06	5.69227e+06	6.98793e+06	6.72212e+06	6.88131e+06	5.49414e+06	6.12981e+06	7.07074e+06	5.93597e+06	6.36586e+06	1.1535	0.866926	1.07242	0.932469	0.358448	0.575878
sp|O94887|FARP2_HUMAN FERM, ARHGEF and pleckstrin domain-containing protein 2 OS=Homo sapiens OX=9606 GN=FARP2 PE=1 SV=3	O94887_S_480	FARP2_S_480	S	480	O94887	FARP2	22.3098	23.3857	22.0399	22.791	22.6878	22.9624	22.6482	23.0419	23.413	21.7492	22.4712	23.4944	5.19911e+06	1.096e+07	4.31179e+06	7.25754e+06	6.75625e+06	8.17286e+06	6.57351e+06	8.63609e+06	1.11693e+07	3.52499e+06	5.81455e+06	1.1817e+07	6.82363e+06	7.39555e+06	8.79296e+06	7.05217e+06	1.08381	0.922667	0.802025	1.24684	0.811381	0.578184
sp|O94913|PCF11_HUMAN Pre-mRNA cleavage complex 2 protein Pcf11 OS=Homo sapiens OX=9606 GN=PCF11 PE=1 SV=3	O94913_S_705	PCF11_S_705	S	705	O94913	PCF11	21.1786	20.343	20.1716	19.829	20.3075	21.1312	20.8971	21.0613	21.3626	19.8764	20.5752	20.3794	2.37356e+06	1.32999e+06	1.18105e+06	931377	1.2977e+06	2.29682e+06	1.95273e+06	2.18813e+06	2.69635e+06	962482	1.56223e+06	1.36401e+06	1.6282e+06	1.50863e+06	2.27907e+06	1.29624e+06	0.926564	1.07926	0.568758	1.75822	0.839833	0.0270045
sp|O94913|PCF11_HUMAN Pre-mRNA cleavage complex 2 protein Pcf11 OS=Homo sapiens OX=9606 GN=PCF11 PE=1 SV=3	O94913_S_489	PCF11_S_489	S	489	O94913	PCF11	23.3041	23.4298	23.3519	23.5607	23.087	22.9681	23.3539	23.4708	23.4381	23.4624	23.0834	23.2894	1.03572e+07	1.13e+07	1.07058e+07	1.2373e+07	8.91022e+06	8.20507e+06	1.07204e+07	1.1626e+07	1.13648e+07	1.15584e+07	8.88762e+06	1.02517e+07	1.07877e+07	9.82944e+06	1.12371e+07	1.02326e+07	0.911174	1.09749	0.91061	1.09817	0.536974	0.322524
sp|O94913|PCF11_HUMAN Pre-mRNA cleavage complex 2 protein Pcf11 OS=Homo sapiens OX=9606 GN=PCF11 PE=1 SV=3	O94913_S_494	PCF11_S_494	S	494	O94913	PCF11	23.3041	23.4298	23.3519	23.5607	23.087	22.9681	23.3539	23.4708	23.4381	23.4624	23.0834	23.2894	1.03572e+07	1.13e+07	1.07058e+07	1.2373e+07	8.91022e+06	8.20507e+06	1.07204e+07	1.1626e+07	1.13648e+07	1.15584e+07	8.88762e+06	1.02517e+07	1.07877e+07	9.82944e+06	1.12371e+07	1.02326e+07	0.911174	1.09749	0.91061	1.09817	0.536974	0.322524
sp|O94915|FRYL_HUMAN Protein furry homolog-like OS=Homo sapiens OX=9606 GN=FRYL PE=1 SV=2	O94915_S_1914	FRYL_S_1914	S	1914	O94915	FRYL	22.9134	22.4068	22.3195	23.1796	23.1514	23.2086	22.9897	22.7573	23.4215	20.763	22.738	22.3914	7.9e+06	5.56043e+06	5.23419e+06	9.50054e+06	9.31656e+06	9.69353e+06	8.32867e+06	7.08983e+06	1.12353e+07	1.77945e+06	6.99567e+06	5.50171e+06	6.23154e+06	9.50355e+06	8.88461e+06	4.75894e+06	1.52507	0.655707	0.535639	1.86693	0.0577435	0.10904
sp|O94915|FRYL_HUMAN Protein furry homolog-like OS=Homo sapiens OX=9606 GN=FRYL PE=1 SV=2	O94915_S_1921	FRYL_S_1921	S	1921	O94915	FRYL	22.4683	22.4622	21.3894	21.3419	22.1582	22.4157	22.2504	22.5067	22.3152	21.6003	21.5639	23.0701	5.80269e+06	5.77841e+06	2.74699e+06	2.65807e+06	4.68032e+06	5.59487e+06	4.98919e+06	5.95929e+06	5.21853e+06	3.17924e+06	3.1001e+06	8.80648e+06	4.77603e+06	4.31109e+06	5.389e+06	5.0286e+06	0.90265	1.10785	0.933123	1.07167	0.745586	0.867148
sp|O94979|SC31A_HUMAN Protein transport protein Sec31A OS=Homo sapiens OX=9606 GN=SEC31A PE=1 SV=3	O94979_S_799	SC31A_S_799	S	799	O94979	SC31A	24.2325	24.0006	24.8591	24.3717	24.7129	24.6407	24.5345	24.8468	24.9678	23.8924	24.1444	23.4618	1.97108e+07	1.67846e+07	3.04321e+07	2.17074e+07	2.74992e+07	2.61563e+07	2.43002e+07	3.01732e+07	3.28132e+07	1.55713e+07	1.85439e+07	1.15533e+07	2.23092e+07	2.5121e+07	2.90955e+07	1.52228e+07	1.12604	0.888068	0.523202	1.91131	0.581211	0.0139757
sp|O94979|SC31A_HUMAN Protein transport protein Sec31A OS=Homo sapiens OX=9606 GN=SEC31A PE=1 SV=3	O94979_S_527	SC31A_S_527	S	527	O94979	SC31A	23.0115	23.1039	21.9075	20.8649	22.8702	23.1571	23.1189	23.307	22.7484	21.2838	22.7009	22.1665	8.456e+06	9.0152e+06	3.93387e+06	1.90966e+06	7.66697e+06	9.35393e+06	9.10952e+06	1.03779e+07	7.04594e+06	2.55308e+06	6.81806e+06	4.70724e+06	7.13502e+06	6.31019e+06	8.84444e+06	4.69279e+06	0.884396	1.13072	0.530593	1.88468	0.782087	0.060331
sp|O94992|HEXI1_HUMAN Protein HEXIM1 OS=Homo sapiens OX=9606 GN=HEXIM1 PE=1 SV=1	O94992_S_233	HEXI1_S_233	S	233	O94992	HEXI1	23.8373	24.2589	23.9301	25.2028	24.257	23.6059	24.1607	24.4686	23.7675	24.7143	25.6446	24.5415	1.49884e+07	2.00756e+07	1.59838e+07	3.86181e+07	2.00484e+07	1.27669e+07	1.87546e+07	2.32156e+07	1.42804e+07	2.75261e+07	5.24553e+07	2.44187e+07	1.70159e+07	2.38111e+07	1.87502e+07	3.48e+07	1.39934	0.714621	1.85598	0.538799	0.472031	0.206187
sp|O94992|HEXI1_HUMAN Protein HEXIM1 OS=Homo sapiens OX=9606 GN=HEXIM1 PE=1 SV=1	O94992_S_237	HEXI1_S_237	S	237	O94992	HEXI1	24.2729	24.7057	24.979	25.0965	24.7	23.5126	24.5983	21.212	24.0602	25.7837	24.8139	24.8784	2.02715e+07	2.73617e+07	3.307e+07	3.58766e+07	2.72539e+07	1.19673e+07	2.53997e+07	2.42905e+06	1.74926e+07	5.77666e+07	2.94938e+07	3.08423e+07	2.69011e+07	2.50326e+07	1.51071e+07	3.93676e+07	0.930544	1.07464	2.60589	0.383746	0.8283	0.106925
sp|O94992|HEXI1_HUMAN Protein HEXIM1 OS=Homo sapiens OX=9606 GN=HEXIM1 PE=1 SV=1	O94992_S_252	HEXI1_S_252	S	252	O94992	HEXI1	24.4277	24.7057	24.979	24.3603	24.7	23.5126	24.4711	21.212	23.3183	25.7837	25.6446	24.8784	2.25664e+07	2.73617e+07	3.307e+07	2.15369e+07	2.72539e+07	1.19673e+07	2.32563e+07	2.42905e+06	1.04596e+07	5.77666e+07	5.24553e+07	3.08423e+07	2.76661e+07	2.02527e+07	1.20483e+07	4.70214e+07	0.732042	1.36604	3.90273	0.256231	0.250236	0.03056
sp|O95049|ZO3_HUMAN Tight junction protein ZO-3 OS=Homo sapiens OX=9606 GN=TJP3 PE=1 SV=3	O95049_S_103	ZO3_S_103	S	103	O95049	ZO3	23.8621	23.8376	23.8236	23.4794	23.196	23.5374	23.5846	23.4766	23.9601	22.5905	24.3867	24.1095	1.52474e+07	1.4991e+07	1.48461e+07	1.1695e+07	9.6092e+06	1.2175e+07	1.25795e+07	1.16724e+07	1.632e+07	6.31544e+06	2.19338e+07	1.81008e+07	1.50281e+07	1.11597e+07	1.3524e+07	1.545e+07	0.742589	1.34664	1.14242	0.875337	0.0365324	0.727464
sp|O95049|ZO3_HUMAN Tight junction protein ZO-3 OS=Homo sapiens OX=9606 GN=TJP3 PE=1 SV=3	O95049_S_105	ZO3_S_105	S	105	O95049	ZO3	22.6724	23.1986	23.2562	23.775	22.8802	23.142	22.7251	22.6354	22.7942	22.6986	21.8009	23.6471	6.68464e+06	9.62676e+06	1.00188e+07	1.43545e+07	7.72029e+06	9.25625e+06	6.93337e+06	6.51543e+06	7.27323e+06	6.80712e+06	3.6537e+06	1.31367e+07	8.77673e+06	1.04437e+07	6.90734e+06	7.86583e+06	1.18993	0.840387	1.13876	0.878146	0.51458	0.764133
sp|O95049|ZO3_HUMAN Tight junction protein ZO-3 OS=Homo sapiens OX=9606 GN=TJP3 PE=1 SV=3	O95049_S_112	ZO3_S_112	S	112	O95049	ZO3	25.525	24.932	25.1106	24.6373	25.2151	25.2334	25.0788	25.3542	25.7083	24.3891	25.1729	25.0794	4.82814e+07	3.20103e+07	3.62272e+07	2.60952e+07	3.89504e+07	3.9447e+07	3.54387e+07	4.28905e+07	5.48249e+07	2.19707e+07	3.7827e+07	3.5452e+07	3.88396e+07	3.48309e+07	4.43847e+07	3.17499e+07	0.896787	1.11509	0.715334	1.39795	0.57382	0.168624
sp|O95049|ZO3_HUMAN Tight junction protein ZO-3 OS=Homo sapiens OX=9606 GN=TJP3 PE=1 SV=3	O95049_S_338	ZO3_S_338	S	338	O95049	ZO3	23.1783	23.3517	24.4499	24.7781	23.1938	22.8726	22.668	22.5687	22.4792	24.8917	23.79	23.2514	9.49229e+06	1.07045e+07	2.29173e+07	2.87705e+07	9.59442e+06	7.67972e+06	6.66433e+06	6.22086e+06	5.84673e+06	3.11279e+07	1.45047e+07	9.98532e+06	1.43714e+07	1.53482e+07	6.24397e+06	1.85393e+07	1.06797	0.936354	2.96915	0.336797	0.909503	0.195761
sp|O95049|ZO3_HUMAN Tight junction protein ZO-3 OS=Homo sapiens OX=9606 GN=TJP3 PE=1 SV=3	O95049_S_339	ZO3_S_339	S	339	O95049	ZO3	23.1783	23.3517	24.4499	24.7781	23.1938	22.8726	22.668	22.5687	22.4792	24.8917	23.79	23.2514	9.49229e+06	1.07045e+07	2.29173e+07	2.87705e+07	9.59442e+06	7.67972e+06	6.66433e+06	6.22086e+06	5.84673e+06	3.11279e+07	1.45047e+07	9.98532e+06	1.43714e+07	1.53482e+07	6.24397e+06	1.85393e+07	1.06797	0.936354	2.96915	0.336797	0.909503	0.195761
sp|O95049|ZO3_HUMAN Tight junction protein ZO-3 OS=Homo sapiens OX=9606 GN=TJP3 PE=1 SV=3	O95049_S_342	ZO3_S_342	S	342	O95049	ZO3	23.1783	23.4944	24.6968	24.7781	23.1938	23.5526	22.668	22.7453	22.6872	24.8917	23.79	23.2514	9.49229e+06	1.18177e+07	2.71944e+07	2.87705e+07	9.59442e+06	1.23039e+07	6.66433e+06	7.031e+06	6.75365e+06	3.11279e+07	1.45047e+07	9.98532e+06	1.61681e+07	1.68896e+07	6.81633e+06	1.85393e+07	1.04462	0.957283	2.71984	0.367669	0.933898	0.209729
sp|O95049|ZO3_HUMAN Tight junction protein ZO-3 OS=Homo sapiens OX=9606 GN=TJP3 PE=1 SV=3	O95049_S_346	ZO3_S_346	S	346	O95049	ZO3	23.1783	23.3517	24.4499	24.7781	23.1938	22.8726	22.668	22.5687	22.4792	24.8917	23.79	23.2514	9.49229e+06	1.07045e+07	2.29173e+07	2.87705e+07	9.59442e+06	7.67972e+06	6.66433e+06	6.22086e+06	5.84673e+06	3.11279e+07	1.45047e+07	9.98532e+06	1.43714e+07	1.53482e+07	6.24397e+06	1.85393e+07	1.06797	0.936354	2.96915	0.336797	0.909503	0.195761
sp|O95049|ZO3_HUMAN Tight junction protein ZO-3 OS=Homo sapiens OX=9606 GN=TJP3 PE=1 SV=3	O95049_S_368	ZO3_S_368	S	368	O95049	ZO3	25.5384	25.38	25.8927	25.5422	25.3133	25.4188	25.2624	25.1691	25.3219	26.2546	25.9626	25.8826	4.87318e+07	4.36657e+07	6.22991e+07	4.88601e+07	4.16929e+07	4.48562e+07	4.02489e+07	3.77276e+07	4.19433e+07	8.00587e+07	6.53927e+07	6.1866e+07	5.15655e+07	4.51364e+07	3.99733e+07	6.91058e+07	0.875321	1.14244	1.7288	0.578436	0.370623	0.0298384
sp|O95049|ZO3_HUMAN Tight junction protein ZO-3 OS=Homo sapiens OX=9606 GN=TJP3 PE=1 SV=3	O95049_S_369	ZO3_S_369	S	369	O95049	ZO3	23.4216	22.9286	23.6193	23.6197	22.9289	23.1747	23.0759	22.2592	22.6319	24.3145	23.5826	23.2047	1.12356e+07	7.98339e+06	1.28858e+07	1.28894e+07	7.98513e+06	9.4686e+06	8.84181e+06	5.01964e+06	6.49942e+06	2.08633e+07	1.2562e+07	9.66759e+06	1.07016e+07	1.01144e+07	6.78696e+06	1.43643e+07	0.94513	1.05806	2.11646	0.472487	0.788284	0.142139
sp|O95049|ZO3_HUMAN Tight junction protein ZO-3 OS=Homo sapiens OX=9606 GN=TJP3 PE=1 SV=3	O95049_S_371	ZO3_S_371	S	371	O95049	ZO3	25.5384	25.38	25.8927	26.2311	25.3117	25.4188	25.2624	24.6213	25.3219	26.2546	26.1736	25.6489	4.87318e+07	4.36657e+07	6.22991e+07	7.87681e+07	4.16459e+07	4.48562e+07	4.02489e+07	2.5807e+07	4.19433e+07	8.00587e+07	7.56914e+07	5.26132e+07	5.15655e+07	5.50901e+07	3.59998e+07	6.94544e+07	1.06835	0.936022	1.9293	0.518322	0.806451	0.038058
sp|O95049|ZO3_HUMAN Tight junction protein ZO-3 OS=Homo sapiens OX=9606 GN=TJP3 PE=1 SV=3	O95049_S_319	ZO3_S_319	S	319	O95049	ZO3	24.3692	24.2686	24.8061	25.0133	24.31	24.3741	24.1973	24.1611	24.6755	25.1112	24.5865	24.7063	2.16699e+07	2.02103e+07	2.93338e+07	3.3864e+07	2.07994e+07	2.17439e+07	1.92359e+07	1.87599e+07	2.67963e+07	3.62432e+07	2.51929e+07	2.73739e+07	2.3738e+07	2.54691e+07	2.15974e+07	2.96033e+07	1.07293	0.932031	1.37069	0.729559	0.752226	0.138395
sp|O95049|ZO3_HUMAN Tight junction protein ZO-3 OS=Homo sapiens OX=9606 GN=TJP3 PE=1 SV=3	O95049_S_323	ZO3_S_323	S	323	O95049	ZO3	23.5142	23.563	23.9652	24.4504	23.5942	23.7775	23.5299	23.3772	23.8767	24.591	24.1517	24.2898	1.19803e+07	1.23927e+07	1.63779e+07	2.2924e+07	1.26634e+07	1.43789e+07	1.21119e+07	1.08956e+07	1.54034e+07	2.52711e+07	1.8638e+07	2.05097e+07	1.35836e+07	1.66554e+07	1.28036e+07	2.14729e+07	1.22614	0.815567	1.6771	0.596268	0.44641	0.0274861
sp|O95049|ZO3_HUMAN Tight junction protein ZO-3 OS=Homo sapiens OX=9606 GN=TJP3 PE=1 SV=3	O95049_S_327	ZO3_S_327	S	327	O95049	ZO3	23.9494	23.7931	24.2758	24.5394	23.7377	23.982	23.5913	23.649	24.0807	24.4386	23.3918	23.3304	1.61985e+07	1.45353e+07	2.03112e+07	2.43842e+07	1.39878e+07	1.65697e+07	1.26385e+07	1.31542e+07	1.77422e+07	2.27377e+07	1.10064e+07	1.05476e+07	1.7015e+07	1.83139e+07	1.45117e+07	1.47639e+07	1.07634	0.929075	1.01738	0.982914	0.739045	0.957429
sp|O95049|ZO3_HUMAN Tight junction protein ZO-3 OS=Homo sapiens OX=9606 GN=TJP3 PE=1 SV=3	O95049_S_164	ZO3_S_164	S	164	O95049	ZO3	25.3488	25.3952	24.5129	24.8785	25.7166	25.5489	25.4831	25.1437	25.3175	25.5706	25.7955	25.8248	4.27313e+07	4.41289e+07	2.39389e+07	3.08439e+07	5.514e+07	4.90881e+07	4.69014e+07	3.70688e+07	4.18143e+07	4.98327e+07	5.82379e+07	5.9433e+07	3.6933e+07	4.5024e+07	4.19282e+07	5.58346e+07	1.21907	0.820296	1.33167	0.750936	0.455238	0.0286124
sp|O95049|ZO3_HUMAN Tight junction protein ZO-3 OS=Homo sapiens OX=9606 GN=TJP3 PE=1 SV=3	O95049_S_169	ZO3_S_169	S	169	O95049	ZO3	24.9566	25.0959	24.307	24.8128	25.4516	25.0785	25.1465	24.5992	24.6909	25.5367	25.7343	25.6229	3.25604e+07	3.58597e+07	2.07553e+07	2.94721e+07	4.58872e+07	3.54306e+07	3.71409e+07	2.54148e+07	2.70839e+07	4.86772e+07	5.582e+07	5.16714e+07	2.97252e+07	3.693e+07	2.98798e+07	5.20562e+07	1.24238	0.804906	1.74218	0.573992	0.338782	0.0116604
sp|O95049|ZO3_HUMAN Tight junction protein ZO-3 OS=Homo sapiens OX=9606 GN=TJP3 PE=1 SV=3	O95049_S_856	ZO3_S_856	S	856	O95049	ZO3	23.2471	22.5736	23.0548	22.4986	22.5857	23.1504	22.6988	23.054	23.5604	22.2961	22.8518	22.5971	9.95556e+06	6.24215e+06	8.71316e+06	5.92576e+06	6.29485e+06	9.31053e+06	6.80793e+06	8.70833e+06	1.23707e+07	5.14997e+06	7.56944e+06	6.34467e+06	8.30362e+06	7.17705e+06	9.29564e+06	6.35469e+06	0.864327	1.15697	0.68362	1.4628	0.502346	0.205909
sp|O95049|ZO3_HUMAN Tight junction protein ZO-3 OS=Homo sapiens OX=9606 GN=TJP3 PE=1 SV=3	O95049_S_905	ZO3_S_905	S	905	O95049	ZO3	25.1759	25.4898	26.1851	26.8318	25.8841	25.4098	25.3879	24.7154	25.2607	26.9891	26.8756	26.1734	3.79043e+07	4.71193e+07	7.62947e+07	1.19449e+08	6.19294e+07	4.4576e+07	4.39049e+07	2.75462e+07	4.01992e+07	1.33205e+08	1.2313e+08	7.56799e+07	5.37728e+07	7.53183e+07	3.72168e+07	1.10672e+08	1.40068	0.713941	2.97371	0.336281	0.459239	0.0450692
sp|O95049|ZO3_HUMAN Tight junction protein ZO-3 OS=Homo sapiens OX=9606 GN=TJP3 PE=1 SV=3	O95049_S_906	ZO3_S_906	S	906	O95049	ZO3	25.1759	25.4898	26.1851	26.8318	25.8841	25.4098	25.3879	24.7154	25.2607	26.9891	26.8756	26.1734	3.79043e+07	4.71193e+07	7.62947e+07	1.19449e+08	6.19294e+07	4.4576e+07	4.39049e+07	2.75462e+07	4.01992e+07	1.33205e+08	1.2313e+08	7.56799e+07	5.37728e+07	7.53183e+07	3.72168e+07	1.10672e+08	1.40068	0.713941	2.97371	0.336281	0.459239	0.0450692
sp|O95071|UBR5_HUMAN E3 ubiquitin-protein ligase UBR5 OS=Homo sapiens OX=9606 GN=UBR5 PE=1 SV=2	O95071_S_2483	UBR5_S_2483	S	2483	O95071	UBR5	22.7405	22.8051	23.8163	23.2449	22.6116	22.9732	23.1497	22.9393	23.2505	24.4651	23.3254	22.9892	7.00754e+06	7.32872e+06	1.4771e+07	9.94049e+06	6.40848e+06	8.23397e+06	9.30549e+06	8.04326e+06	9.979e+06	2.31599e+07	1.05111e+07	8.32585e+06	9.70243e+06	8.19431e+06	9.10925e+06	1.39989e+07	0.844563	1.18404	1.53678	0.65071	0.624489	0.40125
sp|O95071|UBR5_HUMAN E3 ubiquitin-protein ligase UBR5 OS=Homo sapiens OX=9606 GN=UBR5 PE=1 SV=2	O95071_S_2486	UBR5_S_2486	S	2486	O95071	UBR5	23.6375	23.5838	24.6847	24.0069	23.4886	23.849	23.1497	23.7363	24.0083	24.9434	23.9856	23.4576	1.30498e+07	1.25725e+07	2.69669e+07	1.68575e+07	1.17695e+07	1.51095e+07	9.30549e+06	1.39741e+07	1.68744e+07	3.22627e+07	1.66111e+07	1.15194e+07	1.75297e+07	1.45788e+07	1.33847e+07	2.01311e+07	0.831665	1.20241	1.50404	0.664875	0.602675	0.396691
sp|O95104|SCAF4_HUMAN SR-related and CTD-associated factor 4 OS=Homo sapiens OX=9606 GN=SCAF4 PE=1 SV=3	O95104_S_154	SCAF4_S_154	S	154	O95104	SCAF4	26.8551	26.8381	23.8793	22.0839	26.9797	26.6666	26.7309	26.9405	26.8274	22.1067	23.5387	26.3092	1.21393e+08	1.19968e+08	1.54306e+07	4.44561e+06	1.32345e+08	1.06526e+08	1.11381e+08	1.28798e+08	1.19088e+08	4.51624e+06	1.21854e+07	8.3147e+07	8.55972e+07	8.11055e+07	1.19755e+08	3.32829e+07	0.947525	1.05538	0.277924	3.59811	0.935968	0.0692458
sp|O95208|EPN2_HUMAN Epsin-2 OS=Homo sapiens OX=9606 GN=EPN2 PE=1 SV=3	O95208_S_173	EPN2_S_173	S	173	O95208	EPN2	21.952	22.5126	22.574	22.7842	22.4759	22.0788	21.8926	23.1885	22.5585	22.2227	22.0969	22.2646	4.05696e+06	5.9837e+06	6.24402e+06	7.22331e+06	5.83319e+06	4.42968e+06	3.89343e+06	9.55971e+06	6.17697e+06	4.89455e+06	4.48568e+06	5.03852e+06	5.42823e+06	5.82873e+06	6.54337e+06	4.80625e+06	1.07378	0.931288	0.734523	1.36143	0.725477	0.401977
sp|O95292|VAPB_HUMAN Vesicle-associated membrane protein-associated protein B/C OS=Homo sapiens OX=9606 GN=VAPB PE=1 SV=3	O95292_S_156	VAPB_S_156	S	156	O95292	VAPB	23.3667	23.768	23.4973	23.9495	23.1894	23.2547	23.4945	23.4479	23.4883	23.6684	24.2691	23.4889	1.08166e+07	1.42846e+07	1.1841e+07	1.61999e+07	9.56551e+06	1.00081e+07	1.18182e+07	1.14424e+07	1.17675e+07	1.3332e+07	2.02175e+07	1.17721e+07	1.2314e+07	1.19245e+07	1.1676e+07	1.51072e+07	0.968365	1.03267	1.29386	0.77288	0.880594	0.316906
sp|O95292|VAPB_HUMAN Vesicle-associated membrane protein-associated protein B/C OS=Homo sapiens OX=9606 GN=VAPB PE=1 SV=3	O95292_S_160	VAPB_S_160	S	160	O95292	VAPB	23.3667	23.768	23.4973	23.9495	23.1894	23.2547	23.4945	23.4479	23.4883	23.6684	24.2691	23.4889	1.08166e+07	1.42846e+07	1.1841e+07	1.61999e+07	9.56551e+06	1.00081e+07	1.18182e+07	1.14424e+07	1.17675e+07	1.3332e+07	2.02175e+07	1.17721e+07	1.2314e+07	1.19245e+07	1.1676e+07	1.51072e+07	0.968365	1.03267	1.29386	0.77288	0.880594	0.316906
sp|O95359|TACC2_HUMAN Transforming acidic coiled-coil-containing protein 2 OS=Homo sapiens OX=9606 GN=TACC2 PE=1 SV=3	O95359_S_2317	TACC2_S_2317	S	2317	O95359	TACC2	22.9032	23.2341	23.6866	24.0807	22.994	22.6739	22.8593	23.2949	22.6752	24.6234	24.0545	23.1156	7.84435e+06	9.86633e+06	1.35013e+07	1.77426e+07	8.35368e+06	6.69157e+06	7.60895e+06	1.02915e+07	6.69776e+06	2.58448e+07	1.74225e+07	9.08841e+06	1.0404e+07	1.09293e+07	8.19939e+06	1.74519e+07	1.05049	0.951938	2.12844	0.469828	0.899619	0.191303
sp|O95359|TACC2_HUMAN Transforming acidic coiled-coil-containing protein 2 OS=Homo sapiens OX=9606 GN=TACC2 PE=1 SV=3	O95359_S_2321	TACC2_S_2321	S	2321	O95359	TACC2	25.2318	25.2301	23.8251	24.0579	24.7632	24.7323	24.9511	25.0654	24.5086	24.3316	25.3669	24.914	3.94031e+07	3.93557e+07	1.48615e+07	1.7464e+07	2.8476e+07	2.78712e+07	3.24371e+07	3.51098e+07	2.38685e+07	2.1113e+07	4.32702e+07	3.16124e+07	3.12068e+07	2.46038e+07	3.04718e+07	3.19985e+07	0.78841	1.26838	1.0501	0.952286	0.517478	0.846364
sp|O95359|TACC2_HUMAN Transforming acidic coiled-coil-containing protein 2 OS=Homo sapiens OX=9606 GN=TACC2 PE=1 SV=3	O95359_S_2072	TACC2_S_2072	S	2072	O95359	TACC2	20.3701	20.1013	20.3996	20.2564	19.7653	19.5979	19.9223	20.4904	20.7313	20.5009	20.7849	19.9676	1.3552e+06	1.12485e+06	1.38327e+06	1.25252e+06	891130	793493	993594	1.47306e+06	1.74075e+06	1.4838e+06	1.80669e+06	1.02531e+06	1.28777e+06	979048	1.40247e+06	1.4386e+06	0.760265	1.31533	1.02576	0.974884	0.145914	0.914186
sp|O95361|TRI16_HUMAN Tripartite motif-containing protein 16 OS=Homo sapiens OX=9606 GN=TRIM16 PE=1 SV=3	O95361_S_60	TRI16_S_60	S	60	O95361	TRI16	22.5518	22.1245	21.131	20.843	23.2747	23.0219	21.5035	22.4541	22.9644	20.9464	21.8254	22.3142	6.14841e+06	4.57233e+06	2.29649e+06	1.88088e+06	1.01484e+07	8.51671e+06	2.973e+06	5.74584e+06	8.18408e+06	2.0207e+06	3.71608e+06	5.21501e+06	4.33908e+06	6.84865e+06	5.6343e+06	3.65059e+06	1.57837	0.633567	0.647923	1.54339	0.436285	0.335897
sp|O95365|ZBT7A_HUMAN Zinc finger and BTB domain-containing protein 7A OS=Homo sapiens OX=9606 GN=ZBTB7A PE=1 SV=1	O95365_S_337	ZBT7A_S_337	S	337	O95365	ZBT7A	21.2761	20.2756	19.4765	18.6028	20.6766	20.8836	20.8163	21.2944	20.8333	18.9308	20.4765	20.6066	2.53953e+06	1.26933e+06	729478	398120	1.67596e+06	1.93456e+06	1.84643e+06	2.57188e+06	1.8683e+06	499747	1.45898e+06	1.59659e+06	1.51278e+06	1.33621e+06	2.09553e+06	1.1851e+06	0.883283	1.13214	0.565537	1.76823	0.817657	0.104192
sp|O95365|ZBT7A_HUMAN Zinc finger and BTB domain-containing protein 7A OS=Homo sapiens OX=9606 GN=ZBTB7A PE=1 SV=1	O95365_S_511	ZBT7A_S_511	S	511	O95365	ZBT7A	21.742	22.3428	23.0456	23.1233	22.0399	21.4229	21.8779	21.9988	22.102	23.3689	23.2781	22.1164	3.50757e+06	5.31913e+06	8.65821e+06	9.13696e+06	4.31205e+06	2.8115e+06	3.85404e+06	4.19071e+06	4.50157e+06	1.08328e+07	1.01721e+07	4.5466e+06	5.8283e+06	5.42017e+06	4.18211e+06	8.51716e+06	0.929974	1.0753	2.03657	0.491021	0.875304	0.160692
sp|O95365|ZBT7A_HUMAN Zinc finger and BTB domain-containing protein 7A OS=Homo sapiens OX=9606 GN=ZBTB7A PE=1 SV=1	O95365_S_525	ZBT7A_S_525	S	525	O95365	ZBT7A	23.3353	23.0365	24.1239	24.4714	23.2628	23.1456	23.358	23.3977	23.6734	24.6541	23.5975	23.2044	1.05835e+07	8.60376e+06	1.82821e+07	2.32602e+07	1.00644e+07	9.27935e+06	1.07513e+07	1.10509e+07	1.33782e+07	2.64004e+07	1.26931e+07	9.66509e+06	1.24898e+07	1.42013e+07	1.17268e+07	1.62529e+07	1.13703	0.879481	1.38596	0.721521	0.770039	0.473027
sp|O95365|ZBT7A_HUMAN Zinc finger and BTB domain-containing protein 7A OS=Homo sapiens OX=9606 GN=ZBTB7A PE=1 SV=1	O95365_S_526	ZBT7A_S_526	S	526	O95365	ZBT7A	24.9961	24.6534	25.036	24.5168	24.8061	24.8537	24.9393	25.5802	25.2805	24.6325	25.1609	24.2654	3.34646e+07	2.63881e+07	3.44013e+07	2.40042e+07	2.93337e+07	3.03182e+07	3.21715e+07	5.01666e+07	4.07571e+07	2.60083e+07	3.7514e+07	2.01664e+07	3.1418e+07	2.78854e+07	4.10317e+07	2.78962e+07	0.88756	1.12668	0.679869	1.47087	0.335199	0.145459
sp|O95365|ZBT7A_HUMAN Zinc finger and BTB domain-containing protein 7A OS=Homo sapiens OX=9606 GN=ZBTB7A PE=1 SV=1	O95365_S_549	ZBT7A_S_549	S	549	O95365	ZBT7A	22.8904	22.9078	22.4787	22.7019	18.7929	23.2371	23.0657	23.8072	23.8169	22.4572	22.9609	23.4003	7.77498e+06	7.86911e+06	5.84489e+06	6.82288e+06	454187	9.88685e+06	8.7796e+06	1.46787e+07	1.47771e+07	5.75841e+06	8.16419e+06	1.10714e+07	7.16299e+06	5.72131e+06	1.27451e+07	8.33132e+06	0.798731	1.25199	0.653686	1.52979	0.659245	0.157734
sp|O95400|CD2B2_HUMAN CD2 antigen cytoplasmic tail-binding protein 2 OS=Homo sapiens OX=9606 GN=CD2BP2 PE=1 SV=1	O95400_S_194	CD2B2_S_194	S	194	O95400	CD2B2	22.0191	22.6941	24.1285	23.0244	22.185	22.4938	22.2494	22.3711	23.1198	23.4272	22.109	22.6532	4.25014e+06	6.78593e+06	1.83398e+07	8.53171e+06	4.76823e+06	5.90614e+06	4.98565e+06	5.42483e+06	9.115e+06	1.12793e+07	4.52358e+06	6.59604e+06	9.79196e+06	6.40202e+06	6.50849e+06	7.46631e+06	0.653804	1.52951	1.14716	0.871715	0.519882	0.712032
sp|O95400|CD2B2_HUMAN CD2 antigen cytoplasmic tail-binding protein 2 OS=Homo sapiens OX=9606 GN=CD2BP2 PE=1 SV=1	O95400_S_195	CD2B2_S_195	S	195	O95400	CD2B2	19.9245	20.2864	21.2773	20.6419	21.036	19.9502	19.9821	20.1198	20.3234	21.2469	20.3808	19.9477	995110	1.27887e+06	2.54159e+06	1.6362e+06	2.15012e+06	1.01302e+06	1.03566e+06	1.13941e+06	1.31207e+06	2.48856e+06	1.36529e+06	1.01124e+06	1.60519e+06	1.59978e+06	1.16238e+06	1.6217e+06	0.99663	1.00338	1.39515	0.716767	0.993032	0.411281
sp|O95400|CD2B2_HUMAN CD2 antigen cytoplasmic tail-binding protein 2 OS=Homo sapiens OX=9606 GN=CD2BP2 PE=1 SV=1	O95400_S_49	CD2B2_S_49	S	49	O95400	CD2B2	23.1278	22.5583	21.7183	21.2952	23.1046	22.7341	22.9006	22.8916	23.3585	20.7264	21.6423	21.9398	9.16586e+06	6.17617e+06	3.45024e+06	2.5733e+06	9.01924e+06	6.9767e+06	7.8303e+06	7.78154e+06	1.0755e+07	1.73489e+06	3.27337e+06	4.02289e+06	6.26409e+06	6.18975e+06	8.78896e+06	3.01038e+06	0.988132	1.01201	0.342519	2.91955	0.97789	0.0113117
sp|O95425|SVIL_HUMAN Supervillin OS=Homo sapiens OX=9606 GN=SVIL PE=1 SV=2	O95425_S_707	SVIL_S_707	S	707	O95425	SVIL	23.1465	22.9158	23.3293	22.5176	23.1681	22.7434	22.8225	23.186	22.9403	23.0676	22.52	22.3443	9.28495e+06	7.913e+06	1.05396e+07	6.00426e+06	9.42531e+06	7.02193e+06	7.4177e+06	9.54304e+06	8.04851e+06	8.79107e+06	6.01458e+06	5.32475e+06	9.24586e+06	7.48383e+06	8.33642e+06	6.71013e+06	0.809425	1.23545	0.804918	1.24236	0.241861	0.27211
sp|O95425|SVIL_HUMAN Supervillin OS=Homo sapiens OX=9606 GN=SVIL PE=1 SV=2	O95425_S_968	SVIL_S_968	S	968	O95425	SVIL	21.4308	21.2213	22.1392	20.9253	21.2644	22.0322	21.5649	21.9794	22.1734	21.3574	21.2762	20.973	2.82701e+06	2.4449e+06	4.61913e+06	1.99138e+06	2.51899e+06	4.28884e+06	3.10239e+06	4.13476e+06	4.73009e+06	2.68663e+06	2.53959e+06	2.05826e+06	3.29701e+06	2.93307e+06	3.98908e+06	2.42816e+06	0.889615	1.12408	0.608701	1.64284	0.725342	0.0660495
sp|O95453|PARN_HUMAN Poly(A)-specific ribonuclease PARN OS=Homo sapiens OX=9606 GN=PARN PE=1 SV=1	O95453_S_619	PARN_S_619	S	619	O95453	PARN	21.9911	21.3192	22.3335	21.546	21.9514	22.0546	21.7003	22.2414	22.4754	21.4969	21.3789	21.026	4.16843e+06	2.61641e+06	5.28504e+06	3.06193e+06	4.0554e+06	4.35615e+06	3.40746e+06	4.95828e+06	5.83132e+06	2.95939e+06	2.72707e+06	2.13525e+06	4.0233e+06	3.82449e+06	4.73235e+06	2.60724e+06	0.950587	1.05198	0.550939	1.81508	0.833565	0.0826467
sp|O95453|PARN_HUMAN Poly(A)-specific ribonuclease PARN OS=Homo sapiens OX=9606 GN=PARN PE=1 SV=1	O95453_S_570	PARN_S_570	S	570	O95453	PARN	24.9555	25.6491	25.8566	25.9291	25.2669	25.3285	25.2844	24.85	25.0396	25.7124	24.6775	25.6895	3.25349e+07	5.26191e+07	6.07596e+07	6.38927e+07	4.03746e+07	4.21345e+07	4.08669e+07	3.02419e+07	3.44886e+07	5.49813e+07	2.68322e+07	5.41144e+07	4.86379e+07	4.88006e+07	3.51992e+07	4.53093e+07	1.00335	0.996665	1.28723	0.776864	0.9892	0.391168
sp|O95453|PARN_HUMAN Poly(A)-specific ribonuclease PARN OS=Homo sapiens OX=9606 GN=PARN PE=1 SV=1	O95453_S_557	PARN_S_557	S	557	O95453	PARN	24.4335	24.8874	24.4599	24.6683	23.562	24.541	25.5736	25.0564	24.9906	25.3937	25.701	25.0358	2.2657e+07	3.10362e+07	2.30764e+07	2.66618e+07	1.23843e+07	2.44107e+07	4.99354e+07	3.48924e+07	3.33362e+07	4.40838e+07	5.45489e+07	3.43978e+07	2.55899e+07	2.11523e+07	3.9388e+07	4.43435e+07	0.826589	1.20979	1.12581	0.888247	0.450797	0.563171
sp|O95602|RPA1_HUMAN DNA-directed RNA polymerase I subunit RPA1 OS=Homo sapiens OX=9606 GN=POLR1A PE=1 SV=2	O95602_S_1429	RPA1_S_1429	S	1429	O95602	RPA1	23.2723	23.3367	23.2108	22.5279	23.7932	23.8068	23.4077	24.2312	23.5926	22.8453	23.4354	22.1817	1.01312e+07	1.0594e+07	9.70824e+06	6.04755e+06	1.45371e+07	1.46741e+07	1.11282e+07	1.96936e+07	1.26499e+07	7.53574e+06	1.13441e+07	4.75732e+06	1.01445e+07	1.17529e+07	1.44906e+07	7.87907e+06	1.15855	0.863145	0.543738	1.83912	0.630179	0.119034
sp|O95671|ASML_HUMAN Probable bifunctional dTTP/UTP pyrophosphatase/methyltransferase protein OS=Homo sapiens OX=9606 GN=ASMTL PE=1 SV=3	O95671_S_228	ASML_S_228	S	228	O95671	ASML	23.7276	23.0667	23.9167	22.9343	22.7566	23.5341	23.4154	23.3812	23.1541	22.6644	23.5981	23.5576	1.3891e+07	8.78574e+06	1.58362e+07	8.01532e+06	7.08641e+06	1.21474e+07	1.11876e+07	1.09257e+07	9.33409e+06	6.64747e+06	1.26982e+07	1.23466e+07	1.28376e+07	9.08304e+06	1.04825e+07	1.05641e+07	0.707532	1.41336	1.00779	0.992272	0.230228	0.971295
sp|O95671|ASML_HUMAN Probable bifunctional dTTP/UTP pyrophosphatase/methyltransferase protein OS=Homo sapiens OX=9606 GN=ASMTL PE=1 SV=3	O95671_S_239	ASML_S_239	S	239	O95671	ASML	27.478	26.7596	28.0117	26.2114	27.4757	27.6874	27.4825	27.5871	28.0318	25.9926	26.5869	26.4711	1.86944e+08	1.13617e+08	2.70624e+08	7.7697e+07	1.86645e+08	2.16147e+08	1.87519e+08	2.01626e+08	2.7442e+08	6.67659e+07	1.008e+08	9.30239e+07	1.90395e+08	1.60163e+08	2.21189e+08	8.68634e+07	0.841215	1.18876	0.392712	2.5464	0.650897	0.0259919
sp|O95671|ASML_HUMAN Probable bifunctional dTTP/UTP pyrophosphatase/methyltransferase protein OS=Homo sapiens OX=9606 GN=ASMTL PE=1 SV=3	O95671_S_223	ASML_S_223	S	223	O95671	ASML	22.4745	23.0569	24.0795	23.7046	22.7688	22.5087	23.5385	21.8706	22.5294	23.7623	23.6167	22.9388	5.82769e+06	8.72582e+06	1.77271e+07	1.36711e+07	7.14635e+06	5.96733e+06	1.21838e+07	3.83454e+06	6.05371e+06	1.42288e+07	1.28626e+07	8.0403e+06	1.07602e+07	8.92826e+06	7.35736e+06	1.17106e+07	0.829748	1.20519	1.59168	0.628265	0.695655	0.241035
sp|O95674|CDS2_HUMAN Phosphatidate cytidylyltransferase 2 OS=Homo sapiens OX=9606 GN=CDS2 PE=1 SV=1	O95674_S_21	CDS2_S_21	S	21	O95674	CDS2	25.6949	24.851	24.7654	24.4531	25.1106	25.5229	25.3258	25.0991	25.3837	24.1174	25.3566	25.2306	5.43175e+07	3.02623e+07	2.85185e+07	2.2967e+07	3.62277e+07	4.8211e+07	4.20545e+07	3.594e+07	4.37774e+07	1.8199e+07	4.2963e+07	3.9371e+07	3.76994e+07	3.58019e+07	4.05906e+07	3.3511e+07	0.949668	1.053	0.825585	1.21126	0.87231	0.460621
sp|O95674|CDS2_HUMAN Phosphatidate cytidylyltransferase 2 OS=Homo sapiens OX=9606 GN=CDS2 PE=1 SV=1	O95674_S_23	CDS2_S_23	S	23	O95674	CDS2	22.1707	23.1994	20.8485	18.7287	23.1377	23.9104	23.5178	23.6044	24.1468	23.5769	23.5619	23.2148	4.72127e+06	9.63169e+06	1.88813e+06	434397	9.22858e+06	1.57665e+07	1.20103e+07	1.27535e+07	1.85738e+07	1.25124e+07	1.23833e+07	9.73562e+06	5.4137e+06	8.47651e+06	1.44458e+07	1.15438e+07	1.56575	0.638671	0.799108	1.25139	0.582763	0.297763
sp|O95674|CDS2_HUMAN Phosphatidate cytidylyltransferase 2 OS=Homo sapiens OX=9606 GN=CDS2 PE=1 SV=1	O95674_S_33	CDS2_S_33	S	33	O95674	CDS2	26.2857	25.7186	25.7168	25.3069	26.0612	26.402	26.1781	26.1532	26.3764	24.9653	26.0081	25.8066	8.18053e+07	5.52179e+07	5.51462e+07	4.15095e+07	7.00147e+07	8.86764e+07	7.59251e+07	7.46288e+07	8.71138e+07	3.27581e+07	6.74877e+07	5.86909e+07	6.40565e+07	6.67336e+07	7.92226e+07	5.29789e+07	1.04179	0.959884	0.668735	1.49536	0.879026	0.114679
sp|O95684|FR1OP_HUMAN FGFR1 oncogene partner OS=Homo sapiens OX=9606 GN=FGFR1OP PE=1 SV=1	O95684_S_156	FR1OP_S_156	S	156	O95684	FR1OP	24.9419	24.9348	24.9232	24.7894	24.9906	24.433	24.7222	24.8188	24.3996	25.0298	24.9655	24.3431	3.22295e+07	3.20712e+07	3.18156e+07	2.89964e+07	3.33357e+07	2.26504e+07	2.76779e+07	2.95934e+07	2.21322e+07	3.42539e+07	3.27624e+07	2.12816e+07	3.20388e+07	2.83275e+07	2.64678e+07	2.94326e+07	0.884164	1.13101	1.11202	0.899268	0.354184	0.569281
sp|O95684|FR1OP_HUMAN FGFR1 oncogene partner OS=Homo sapiens OX=9606 GN=FGFR1OP PE=1 SV=1	O95684_S_160	FR1OP_S_160	S	160	O95684	FR1OP	24.9419	24.9348	24.9232	24.7894	24.9906	24.433	24.7222	24.8188	24.3996	25.0298	24.9655	24.3431	3.22295e+07	3.20712e+07	3.18156e+07	2.89964e+07	3.33357e+07	2.26504e+07	2.76779e+07	2.95934e+07	2.21322e+07	3.42539e+07	3.27624e+07	2.12816e+07	3.20388e+07	2.83275e+07	2.64678e+07	2.94326e+07	0.884164	1.13101	1.11202	0.899268	0.354184	0.569281
sp|O95685|PPR3D_HUMAN Protein phosphatase 1 regulatory subunit 3D OS=Homo sapiens OX=9606 GN=PPP1R3D PE=1 SV=1	O95685_S_74	PPR3D_S_74	S	74	O95685	PPR3D	22.9869	23.5451	22.8634	23.2184	23.2622	22.9748	23.1304	23.2665	23.0317	22.8521	23.595	23.5734	8.31251e+06	1.22399e+07	7.63101e+06	9.75967e+06	1.00604e+07	8.24318e+06	9.18208e+06	1.00906e+07	8.57511e+06	7.57128e+06	1.26704e+07	1.24822e+07	9.39446e+06	9.3544e+06	9.28259e+06	1.0908e+07	0.995736	1.00428	1.1751	0.850992	0.981141	0.43526
sp|O95685|PPR3D_HUMAN Protein phosphatase 1 regulatory subunit 3D OS=Homo sapiens OX=9606 GN=PPP1R3D PE=1 SV=1	O95685_S_77	PPR3D_S_77	S	77	O95685	PPR3D	24.5382	25.1424	25.003	25.0117	24.7922	24.892	24.868	24.8743	24.8179	24.9405	25.0432	25.1069	2.4363e+07	3.70341e+07	3.36237e+07	3.38281e+07	2.90541e+07	3.11346e+07	3.06205e+07	3.0755e+07	2.95764e+07	3.21998e+07	3.45754e+07	3.61352e+07	3.16736e+07	3.13389e+07	3.03173e+07	3.43035e+07	0.989433	1.01068	1.13148	0.883798	0.939946	0.0617191
sp|O95685|PPR3D_HUMAN Protein phosphatase 1 regulatory subunit 3D OS=Homo sapiens OX=9606 GN=PPP1R3D PE=1 SV=1	O95685_S_78	PPR3D_S_78	S	78	O95685	PPR3D	25.2777	25.8183	25.8302	25.962	25.8109	25.5768	25.5031	25.5085	25.4396	25.8299	26.0146	26.3154	4.06758e+07	5.91673e+07	5.96582e+07	6.53649e+07	5.88663e+07	5.00485e+07	4.75543e+07	4.77346e+07	4.55087e+07	5.96468e+07	6.77932e+07	8.35101e+07	5.31671e+07	5.80932e+07	4.69326e+07	7.03167e+07	1.09265	0.915203	1.49825	0.667445	0.558885	0.0777095
sp|O95696|BRD1_HUMAN Bromodomain-containing protein 1 OS=Homo sapiens OX=9606 GN=BRD1 PE=1 SV=1	O95696_S_1052	BRD1_S_1052	S	1052	O95696	BRD1	24.8162	24.72	24.8536	25.1026	24.9645	24.5865	24.6612	24.0875	24.5895	25.5469	25.3422	24.9585	2.95403e+07	2.76358e+07	3.03171e+07	3.60277e+07	3.27394e+07	2.51934e+07	2.6531e+07	1.78268e+07	2.5245e+07	4.90227e+07	4.25355e+07	3.26035e+07	2.91644e+07	3.13202e+07	2.32009e+07	4.13872e+07	1.07392	0.93117	1.78386	0.560582	0.574625	0.0418242
sp|O95696|BRD1_HUMAN Bromodomain-containing protein 1 OS=Homo sapiens OX=9606 GN=BRD1 PE=1 SV=1	O95696_S_1055	BRD1_S_1055	S	1055	O95696	BRD1	24.8162	24.72	24.8536	25.1026	24.9645	24.5865	24.6612	24.0875	24.5895	25.5469	25.3422	24.9585	2.95403e+07	2.76358e+07	3.03171e+07	3.60277e+07	3.27394e+07	2.51934e+07	2.6531e+07	1.78268e+07	2.5245e+07	4.90227e+07	4.25355e+07	3.26035e+07	2.91644e+07	3.13202e+07	2.32009e+07	4.13872e+07	1.07392	0.93117	1.78386	0.560582	0.574625	0.0418242
sp|O95714|HERC2_HUMAN E3 ubiquitin-protein ligase HERC2 OS=Homo sapiens OX=9606 GN=HERC2 PE=1 SV=2	O95714_S_1938	HERC2_S_1938	S	1938	O95714	HERC2	23.3524	23.377	23.8077	22.1915	22.2235	21.874	23.8751	21.8607	23.3415	24.6613	24.0471	24.0743	1.07093e+07	1.08939e+07	1.46838e+07	4.78976e+06	4.89708e+06	3.84345e+06	1.53862e+07	3.80813e+06	1.06289e+07	2.65337e+07	1.73337e+07	1.76645e+07	1.20957e+07	4.5101e+06	9.94107e+06	2.05106e+07	0.372868	2.68191	2.06322	0.484679	0.0222211	0.0799742
sp|O95714|HERC2_HUMAN E3 ubiquitin-protein ligase HERC2 OS=Homo sapiens OX=9606 GN=HERC2 PE=1 SV=2	O95714_S_1942	HERC2_S_1942	S	1942	O95714	HERC2	23.3524	23.377	23.8077	22.1915	22.2235	21.874	23.8751	21.8607	23.3415	24.6613	24.0471	24.0743	1.07093e+07	1.08939e+07	1.46838e+07	4.78976e+06	4.89708e+06	3.84345e+06	1.53862e+07	3.80813e+06	1.06289e+07	2.65337e+07	1.73337e+07	1.76645e+07	1.20957e+07	4.5101e+06	9.94107e+06	2.05106e+07	0.372868	2.68191	2.06322	0.484679	0.0222211	0.0799742
sp|O95714|HERC2_HUMAN E3 ubiquitin-protein ligase HERC2 OS=Homo sapiens OX=9606 GN=HERC2 PE=1 SV=2	O95714_S_1948	HERC2_S_1948	S	1948	O95714	HERC2	21.7251	21.8635	22.2717	22.6859	22.2235	21.874	21.5255	21.8607	21.5208	22.601	21.9289	22.0335	3.46665e+06	3.81565e+06	5.06331e+06	6.74727e+06	4.89708e+06	3.84345e+06	3.01874e+06	3.80813e+06	3.0089e+06	6.36195e+06	3.9925e+06	4.29281e+06	4.1152e+06	5.1626e+06	3.27859e+06	4.88242e+06	1.25452	0.797118	1.48918	0.67151	0.358394	0.153627
sp|O95785|WIZ_HUMAN Protein Wiz OS=Homo sapiens OX=9606 GN=WIZ PE=1 SV=2	O95785_S_1012	WIZ_S_1012	S	1012	O95785	WIZ	22.3977	23.0847	23.0612	23.3499	22.3389	22.1869	22.275	22.6837	21.671	22.6216	23.2253	22.3545	5.52551e+06	8.89558e+06	8.75234e+06	1.06913e+07	5.3049e+06	4.77452e+06	5.07518e+06	6.73729e+06	3.33902e+06	6.45328e+06	9.80627e+06	5.36247e+06	7.72448e+06	6.92357e+06	5.05049e+06	7.20734e+06	0.896316	1.11568	1.42706	0.700743	0.736988	0.269066
sp|O95785|WIZ_HUMAN Protein Wiz OS=Homo sapiens OX=9606 GN=WIZ PE=1 SV=2	O95785_S_1017	WIZ_S_1017	S	1017	O95785	WIZ	22.3977	23.0847	23.0612	23.3499	22.3389	22.1869	22.275	22.6837	21.671	22.6216	23.2253	22.3545	5.52551e+06	8.89558e+06	8.75234e+06	1.06913e+07	5.3049e+06	4.77452e+06	5.07518e+06	6.73729e+06	3.33902e+06	6.45328e+06	9.80627e+06	5.36247e+06	7.72448e+06	6.92357e+06	5.05049e+06	7.20734e+06	0.896316	1.11568	1.42706	0.700743	0.736988	0.269066
sp|O95817|BAG3_HUMAN BAG family molecular chaperone regulator 3 OS=Homo sapiens OX=9606 GN=BAG3 PE=1 SV=3	O95817_S_289	BAG3_S_289	S	289	O95817	BAG3	22.3516	23.2223	22.1597	22.2495	21.3751	22.3579	21.9806	21.3238	22.0567	22.0752	23.2679	22.7288	5.35196e+06	9.78642e+06	4.68521e+06	4.986e+06	2.71992e+06	5.37508e+06	4.13834e+06	2.62491e+06	4.36231e+06	4.41862e+06	1.01005e+07	6.95102e+06	6.60786e+06	4.36034e+06	3.70852e+06	7.15671e+06	0.659871	1.51545	1.9298	0.518188	0.300915	0.161401
sp|O95817|BAG3_HUMAN BAG family molecular chaperone regulator 3 OS=Homo sapiens OX=9606 GN=BAG3 PE=1 SV=3	O95817_S_275	BAG3_S_275	S	275	O95817	BAG3	23.7236	20.4701	19.9118	23.7143	23.3145	23.57	22.2366	23.1288	23.6588	23.5576	24.0804	22.8325	1.38518e+07	1.45251e+06	986362	1.37635e+07	1.0432e+07	1.24527e+07	4.94177e+06	9.17213e+06	1.32436e+07	1.23465e+07	1.77383e+07	7.46892e+06	5.43022e+06	1.22161e+07	9.11916e+06	1.25179e+07	2.24964	0.444515	1.3727	0.728489	0.24531	0.425186
sp|O95817|BAG3_HUMAN BAG family molecular chaperone regulator 3 OS=Homo sapiens OX=9606 GN=BAG3 PE=1 SV=3	O95817_S_279	BAG3_S_279	S	279	O95817	BAG3	23.7236	20.4701	19.9118	23.7143	23.3145	23.57	22.2366	23.1288	23.6588	23.5576	24.0804	22.8325	1.38518e+07	1.45251e+06	986362	1.37635e+07	1.0432e+07	1.24527e+07	4.94177e+06	9.17213e+06	1.32436e+07	1.23465e+07	1.77383e+07	7.46892e+06	5.43022e+06	1.22161e+07	9.11916e+06	1.25179e+07	2.24964	0.444515	1.3727	0.728489	0.24531	0.425186
sp|O96013|PAK4_HUMAN Serine/threonine-protein kinase PAK 4 OS=Homo sapiens OX=9606 GN=PAK4 PE=1 SV=1	O96013_S_181	PAK4_S_181	S	181	O96013	PAK4	23.9188	23.0708	23.5174	22.8545	23.8635	24.4056	23.8962	24.3574	24.4849	23.0296	23.1633	23.0933	1.58586e+07	8.81072e+06	1.20074e+07	7.58393e+06	1.52631e+07	2.22245e+07	1.56128e+07	2.14942e+07	2.34797e+07	8.56231e+06	9.39383e+06	8.94882e+06	1.22256e+07	1.50238e+07	2.01956e+07	8.96832e+06	1.22888	0.813746	0.444073	2.25188	0.594612	0.0402882
sp|O96013|PAK4_HUMAN Serine/threonine-protein kinase PAK 4 OS=Homo sapiens OX=9606 GN=PAK4 PE=1 SV=1	O96013_S_148	PAK4_S_148	S	148	O96013	PAK4	21.8696	21.2311	21.1587	21.3022	21.4144	22.3698	22.137	22.1266	22.3039	21.4126	21.5954	21.4159	3.83171e+06	2.46142e+06	2.34099e+06	2.58587e+06	2.79491e+06	5.4197e+06	4.61211e+06	4.57912e+06	5.17776e+06	2.79147e+06	3.16857e+06	2.79789e+06	2.87804e+06	3.60016e+06	4.78967e+06	2.91931e+06	1.25091	0.79942	0.609503	1.64068	0.533212	0.00242386
sp|P00533|EGFR_HUMAN Epidermal growth factor receptor OS=Homo sapiens OX=9606 GN=EGFR PE=1 SV=2	P00533_S_1166	EGFR_S_1166	S	1166	P00533	EGFR	23.9278	22.9633	23.6724	22.2622	23.6834	24.343	23.5253	23.8316	24.0791	22.8807	23.4748	23.0844	1.59579e+07	8.17815e+06	1.33696e+07	5.03019e+06	1.34718e+07	2.12799e+07	1.20729e+07	1.49285e+07	1.7723e+07	7.72307e+06	1.16576e+07	8.89393e+06	1.25019e+07	1.32606e+07	1.49081e+07	9.42487e+06	1.06069	0.942782	0.632197	1.58179	0.893941	0.0582101
sp|P02545|LMNA_HUMAN Prelamin-A/C OS=Homo sapiens OX=9606 GN=LMNA PE=1 SV=1	P02545_S_616	LMNA_S_616	S	616	P02545	LMNA	24.9498	24.8738	24.89	25.7984	25.0232	25.1679	24.7918	24.5593	24.5116	25.3909	25.958	25.2031	3.2406e+07	3.07447e+07	3.10905e+07	5.83565e+07	3.40986e+07	3.76963e+07	2.90462e+07	2.47226e+07	2.39187e+07	4.39971e+07	6.51831e+07	3.86278e+07	3.14137e+07	4.33838e+07	2.58958e+07	4.92693e+07	1.38105	0.724089	1.9026	0.525597	0.253757	0.0970451
sp|P02545|LMNA_HUMAN Prelamin-A/C OS=Homo sapiens OX=9606 GN=LMNA PE=1 SV=1	P02545_S_619	LMNA_S_619	S	619	P02545	LMNA	25.2219	22.7466	25.0835	25.9151	25.3028	25.555	25.1417	25.0975	24.9698	25.4876	26.0878	25.3508	3.91336e+07	7.03745e+06	3.55533e+07	6.32754e+07	4.13902e+07	4.92975e+07	3.70166e+07	3.59013e+07	3.286e+07	4.70471e+07	7.13179e+07	4.27905e+07	2.72414e+07	5.13211e+07	3.52593e+07	5.37185e+07	1.88393	0.530804	1.52353	0.656372	0.128331	0.171078
sp|P02545|LMNA_HUMAN Prelamin-A/C OS=Homo sapiens OX=9606 GN=LMNA PE=1 SV=1	P02545_S_426	LMNA_S_426	S	426	P02545	LMNA	22.2995	22.1086	22.0517	22.7235	21.9963	21.6629	21.7238	22.1698	21.7669	22.8918	22.469	22.8648	5.16205e+06	4.52222e+06	4.34745e+06	6.92544e+06	4.18366e+06	3.32042e+06	3.46358e+06	4.71805e+06	3.56852e+06	7.78258e+06	5.80557e+06	7.63819e+06	4.67724e+06	4.80984e+06	3.91672e+06	7.07545e+06	1.02835	0.972432	1.80647	0.553565	0.91526	0.0194827
sp|P02545|LMNA_HUMAN Prelamin-A/C OS=Homo sapiens OX=9606 GN=LMNA PE=1 SV=1	P02545_S_428	LMNA_S_428	S	428	P02545	LMNA	23.7956	22.1086	22.0517	22.5398	21.9963	21.6629	21.9917	22.0026	21.7669	22.8161	22.7591	22.3003	1.45613e+07	4.52222e+06	4.34745e+06	6.0974e+06	4.18366e+06	3.32042e+06	4.17021e+06	4.20199e+06	3.56852e+06	7.3845e+06	7.09882e+06	5.165e+06	7.81032e+06	4.53383e+06	3.98024e+06	6.54944e+06	0.580492	1.72268	1.64549	0.607722	0.436039	0.0564411
sp|P02545|LMNA_HUMAN Prelamin-A/C OS=Homo sapiens OX=9606 GN=LMNA PE=1 SV=1	P02545_S_429	LMNA_S_429	S	429	P02545	LMNA	22.689	22.5117	22.6727	22.5398	22.735	22.5576	22.9292	22.1698	22.6934	22.8918	22.469	22.5364	6.76171e+06	5.97983e+06	6.68595e+06	6.0974e+06	6.98089e+06	6.17331e+06	7.98704e+06	4.71805e+06	6.78275e+06	7.78258e+06	5.80557e+06	6.083e+06	6.47583e+06	6.4172e+06	6.49595e+06	6.55705e+06	0.990946	1.00914	1.00941	0.990682	0.883967	0.96013
sp|P02545|LMNA_HUMAN Prelamin-A/C OS=Homo sapiens OX=9606 GN=LMNA PE=1 SV=1	P02545_S_458	LMNA_S_458	S	458	P02545	LMNA	21.4406	21.3394	21.9407	22.316	22.0976	22.2531	21.3334	21.472	21.559	22.3213	22.5922	21.6906	2.84614e+06	2.65334e+06	4.02542e+06	5.2215e+06	4.48797e+06	4.99875e+06	2.64243e+06	2.90879e+06	3.0897e+06	5.24074e+06	6.32304e+06	3.3846e+06	3.17497e+06	4.90274e+06	2.88031e+06	4.98279e+06	1.54419	0.64759	1.72995	0.578051	0.0376797	0.130872
sp|P02545|LMNA_HUMAN Prelamin-A/C OS=Homo sapiens OX=9606 GN=LMNA PE=1 SV=1	P02545_S_568	LMNA_S_568	S	568	P02545	LMNA	24.68	21.9908	24.7533	25.1801	25.431	25.5285	24.9534	25.0711	25.4362	25.3469	25.3341	24.8309	2.68794e+07	4.16767e+06	2.82805e+07	3.80158e+07	4.52362e+07	4.83991e+07	3.24882e+07	3.52494e+07	4.53995e+07	4.26767e+07	4.22974e+07	2.98427e+07	1.97759e+07	4.38837e+07	3.77124e+07	3.82723e+07	2.21905	0.450642	1.01485	0.985371	0.0757071	0.927272
sp|P02545|LMNA_HUMAN Prelamin-A/C OS=Homo sapiens OX=9606 GN=LMNA PE=1 SV=1	P02545_S_571	LMNA_S_571	S	571	P02545	LMNA	24.68	21.9908	24.7533	25.1801	25.431	25.5285	24.9534	25.0711	25.4362	25.3469	25.3341	24.8309	2.68794e+07	4.16767e+06	2.82805e+07	3.80158e+07	4.52362e+07	4.83991e+07	3.24882e+07	3.52494e+07	4.53995e+07	4.26767e+07	4.22974e+07	2.98427e+07	1.97759e+07	4.38837e+07	3.77124e+07	3.82723e+07	2.21905	0.450642	1.01485	0.985371	0.0757071	0.927272
sp|P02545|LMNA_HUMAN Prelamin-A/C OS=Homo sapiens OX=9606 GN=LMNA PE=1 SV=1	P02545_S_572	LMNA_S_572	S	572	P02545	LMNA	24.68	24.1801	25.0647	25.0095	25.2035	25.5285	24.7505	25.0711	25.0167	25.3469	24.62	24.4848	2.68794e+07	1.90084e+07	3.50944e+07	3.37762e+07	3.86366e+07	4.83991e+07	2.82266e+07	3.52494e+07	3.39451e+07	4.26767e+07	2.57847e+07	2.34783e+07	2.69941e+07	4.02706e+07	3.24737e+07	3.06466e+07	1.49183	0.670317	0.943736	1.05962	0.10432	0.797993
sp|P02686|MBP_HUMAN Myelin basic protein OS=Homo sapiens OX=9606 GN=MBP PE=1 SV=3	P02686_S_40	MBP_S_40	S	40	P02686	MBP	24.0132	23.6319	25.1774	23.8593	23.876	24.2021	24.3349	24.1008	20.148	24.5484	24.435	24.103	1.69308e+07	1.29991e+07	3.7945e+07	1.52186e+07	1.53954e+07	1.92996e+07	2.11609e+07	1.79916e+07	1.16185e+06	2.45359e+07	2.26807e+07	1.8019e+07	2.2625e+07	1.66379e+07	1.34381e+07	2.17452e+07	0.735375	1.35985	1.61817	0.617981	0.521785	0.3115
sp|P02794|FRIH_HUMAN Ferritin heavy chain OS=Homo sapiens OX=9606 GN=FTH1 PE=1 SV=2	P02794_S_179	FRIH_S_179	S	179	P02794	FRIH	26.0635	24.9493	24.5349	25.7129	26.5256	26.3168	26.265	25.891	26.7782	24.9025	24.3982	25.0158	7.01302e+07	3.23966e+07	2.43077e+07	5.49979e+07	9.66023e+07	8.35908e+07	8.0639e+07	6.22255e+07	1.15092e+08	3.13609e+07	2.21096e+07	3.39228e+07	4.22782e+07	7.8397e+07	8.59855e+07	2.91311e+07	1.85431	0.539283	0.338791	2.95168	0.127228	0.0602528
sp|P02794|FRIH_HUMAN Ferritin heavy chain OS=Homo sapiens OX=9606 GN=FTH1 PE=1 SV=2	P02794_S_183	FRIH_S_183	S	183	P02794	FRIH	28.0348	27.7951	27.5345	28.5988	28.8167	28.4956	28.3861	27.7546	27.8904	27.8005	27.3764	27.7249	2.74994e+08	2.32889e+08	1.94402e+08	4.06529e+08	4.72814e+08	3.7846e+08	3.50798e+08	2.26447e+08	2.48792e+08	2.3377e+08	1.74231e+08	2.21834e+08	2.34095e+08	4.19267e+08	2.75346e+08	2.09945e+08	1.79101	0.558343	0.762478	1.31151	0.00767303	0.224781
sp|P04049|RAF1_HUMAN RAF proto-oncogene serine/threonine-protein kinase OS=Homo sapiens OX=9606 GN=RAF1 PE=1 SV=1	P04049_S_259	RAF1_S_259	S	259	P04049	RAF1	23.2678	22.8882	22.7993	22.0626	23.0935	23.8802	23.2056	23.6353	23.7135	22.0204	22.2253	22.2852	1.00994e+07	7.76305e+06	7.29931e+06	4.38039e+06	8.95007e+06	1.54398e+07	9.67318e+06	1.30298e+07	1.37556e+07	4.254e+06	4.90335e+06	5.11092e+06	8.38724e+06	9.59009e+06	1.21529e+07	4.75609e+06	1.14341	0.874574	0.391356	2.55522	0.748126	0.0238676
sp|P04075|ALDOA_HUMAN Fructose-bisphosphate aldolase A OS=Homo sapiens OX=9606 GN=ALDOA PE=1 SV=2	P04075_S_272	ALDOA_S_272	S	272	P04075	ALDOA	25.1732	21.7263	23.3341	22.6796	23.8322	24.2431	22.6179	23.5163	25.5484	23.1388	23.2684	22.7047	3.78343e+07	3.46941e+06	1.05749e+07	6.71785e+06	1.49346e+07	1.9856e+07	6.43658e+06	1.19978e+07	4.90732e+07	9.23589e+06	1.01041e+07	6.836e+06	1.72929e+07	1.38362e+07	2.25025e+07	8.72532e+06	0.800108	1.24983	0.387748	2.57899	0.780365	0.411498
sp|P04626|ERBB2_HUMAN Receptor tyrosine-protein kinase erbB-2 OS=Homo sapiens OX=9606 GN=ERBB2 PE=1 SV=1	P04626_S_1049	ERBB2_S_1049	S	1049	P04626	ERBB2	23.8794	24.3292	24.1884	25.0992	24.3954	24.3544	23.8778	24.2157	24.1151	25.1129	24.8469	24.7599	1.54314e+07	2.10776e+07	1.91171e+07	3.59433e+07	2.20671e+07	2.14493e+07	1.54146e+07	1.94832e+07	1.81707e+07	3.62851e+07	3.01766e+07	2.84105e+07	1.8542e+07	2.64866e+07	1.76895e+07	3.16241e+07	1.42846	0.700055	1.78773	0.559368	0.229522	0.0142674
sp|P04626|ERBB2_HUMAN Receptor tyrosine-protein kinase erbB-2 OS=Homo sapiens OX=9606 GN=ERBB2 PE=1 SV=1	P04626_S_1050	ERBB2_S_1050	S	1050	P04626	ERBB2	23.8794	24.3292	24.1884	25.1539	24.3954	24.6719	24.489	25.3718	24.1934	24.349	27.3379	27.4126	1.54314e+07	2.10776e+07	1.91171e+07	3.73316e+07	2.20671e+07	2.67282e+07	2.3546e+07	4.34197e+07	1.91841e+07	2.13686e+07	1.69643e+08	1.78659e+08	1.8542e+07	2.8709e+07	2.87166e+07	1.23224e+08	1.54832	0.645863	4.29103	0.233044	0.141685	0.202917
sp|P04626|ERBB2_HUMAN Receptor tyrosine-protein kinase erbB-2 OS=Homo sapiens OX=9606 GN=ERBB2 PE=1 SV=1	P04626_S_1051	ERBB2_S_1051	S	1051	P04626	ERBB2	23.8794	24.3292	24.1884	25.1539	24.3954	24.6719	24.489	25.3718	24.1934	25.1129	24.8469	24.7599	1.54314e+07	2.10776e+07	1.91171e+07	3.73316e+07	2.20671e+07	2.67282e+07	2.3546e+07	4.34197e+07	1.91841e+07	3.62851e+07	3.01766e+07	2.84105e+07	1.8542e+07	2.8709e+07	2.87166e+07	3.16241e+07	1.54832	0.645863	1.10125	0.908061	0.141685	0.740643
sp|P04626|ERBB2_HUMAN Receptor tyrosine-protein kinase erbB-2 OS=Homo sapiens OX=9606 GN=ERBB2 PE=1 SV=1	P04626_S_1054	ERBB2_S_1054	S	1054	P04626	ERBB2	25.4547	25.5174	25.3794	25.8204	24.5789	24.9426	25.8986	26.3356	26.1686	25.669	25.0761	25.7438	4.59877e+07	4.80282e+07	4.36487e+07	5.92557e+07	2.50603e+07	3.2246e+07	6.25523e+07	8.46857e+07	7.54285e+07	5.33516e+07	3.53715e+07	5.61878e+07	4.58882e+07	3.8854e+07	7.42222e+07	4.83036e+07	0.84671	1.18104	0.650798	1.53658	0.5697	0.0471882
sp|P04626|ERBB2_HUMAN Receptor tyrosine-protein kinase erbB-2 OS=Homo sapiens OX=9606 GN=ERBB2 PE=1 SV=1	P04626_S_1066	ERBB2_S_1066	S	1066	P04626	ERBB2	22.9329	23.6033	22.4638	23.1183	22.4718	22.6277	23.5343	23.186	22.9687	22.537	24.2038	23.6969	8.00745e+06	1.27437e+07	5.78478e+06	9.10556e+06	5.81662e+06	6.48076e+06	1.21491e+07	9.54304e+06	8.20871e+06	6.08563e+06	1.93233e+07	1.35984e+07	8.8453e+06	7.13431e+06	9.96696e+06	1.30024e+07	0.806566	1.23982	1.30455	0.766545	0.50988	0.51677
sp|P04626|ERBB2_HUMAN Receptor tyrosine-protein kinase erbB-2 OS=Homo sapiens OX=9606 GN=ERBB2 PE=1 SV=1	P04626_S_1078	ERBB2_S_1078	S	1078	P04626	ERBB2	21.4723	22.6169	21.7236	22.02	22.1781	21.9434	22.3088	23.4076	21.8236	22.0183	22.412	22.5864	2.90944e+06	6.43221e+06	3.46305e+06	4.25286e+06	4.74527e+06	4.03307e+06	5.19543e+06	1.11271e+07	3.71145e+06	4.2479e+06	5.58069e+06	6.29781e+06	4.26823e+06	4.34373e+06	6.67798e+06	5.37547e+06	1.01769	0.982619	0.804954	1.24231	0.951744	0.628128
sp|P04626|ERBB2_HUMAN Receptor tyrosine-protein kinase erbB-2 OS=Homo sapiens OX=9606 GN=ERBB2 PE=1 SV=1	P04626_S_1083	ERBB2_S_1083	S	1083	P04626	ERBB2	21.4723	22.6169	21.7236	22.02	22.1781	21.9434	22.3088	23.4076	21.8236	22.0183	22.412	22.5864	2.90944e+06	6.43221e+06	3.46305e+06	4.25286e+06	4.74527e+06	4.03307e+06	5.19543e+06	1.11271e+07	3.71145e+06	4.2479e+06	5.58069e+06	6.29781e+06	4.26823e+06	4.34373e+06	6.67798e+06	5.37547e+06	1.01769	0.982619	0.804954	1.24231	0.951744	0.628128
sp|P04792|HSPB1_HUMAN Heat shock protein beta-1 OS=Homo sapiens OX=9606 GN=HSPB1 PE=1 SV=2	P04792_S_199	HSPB1_S_199	S	199	P04792	HSPB1	22.2943	21.7278	22.3414	21.8093	22.489	22.4294	21.7231	21.8831	22.6165	21.5626	22.0279	21.5784	5.14353e+06	3.47302e+06	5.31419e+06	3.67497e+06	5.88672e+06	5.64849e+06	3.4618e+06	3.86789e+06	6.43042e+06	3.09729e+06	4.27616e+06	3.13151e+06	4.64358e+06	5.07006e+06	4.5867e+06	3.50165e+06	1.09184	0.915883	0.763436	1.30987	0.665925	0.368644
sp|P04792|HSPB1_HUMAN Heat shock protein beta-1 OS=Homo sapiens OX=9606 GN=HSPB1 PE=1 SV=2	P04792_S_187	HSPB1_S_187	S	187	P04792	HSPB1	21.6751	20.6617	20.2603	22.7666	22.664	21.9629	20.6976	20.1704	21.7911	22.766	22.3361	20.2152	3.34865e+06	1.6588e+06	1.25589e+06	7.1358e+06	6.64576e+06	4.0878e+06	1.70057e+06	1.18003e+06	3.62895e+06	7.13243e+06	5.29453e+06	1.21721e+06	2.08778e+06	5.95645e+06	2.16985e+06	4.54806e+06	2.85301	0.350507	2.09603	0.477094	0.0336063	0.308054
sp|P05023|AT1A1_HUMAN Sodium/potassium-transporting ATPase subunit alpha-1 OS=Homo sapiens OX=9606 GN=ATP1A1 PE=1 SV=1	P05023_S_16	AT1A1_S_16	S	16	P05023	AT1A1	22.9764	23.0429	23.117	22.3398	23.1384	23.769	23.265	23.6776	23.5471	21.9525	22.5075	22.4895	8.25239e+06	8.64197e+06	9.09746e+06	5.30834e+06	9.23305e+06	1.42952e+07	1.00803e+07	1.34174e+07	1.22566e+07	4.05843e+06	5.96248e+06	5.88874e+06	8.66394e+06	9.6122e+06	1.19181e+07	5.30322e+06	1.10945	0.901348	0.444972	2.24733	0.750877	0.0075805
sp|P05114|HMGN1_HUMAN Non-histone chromosomal protein HMG-14 OS=Homo sapiens OX=9606 GN=HMGN1 PE=1 SV=3	P05114_S_86	HMGN1_S_86	S	86	P05114	HMGN1	24.1132	23.9368	22.3522	23.111	24.6685	24.2819	23.9643	24.0499	24.0836	22.5796	24.0135	23.8929	1.81469e+07	1.60582e+07	5.3542e+06	9.05953e+06	2.66657e+07	2.03977e+07	1.63676e+07	1.73671e+07	1.77786e+07	6.26825e+06	1.69348e+07	1.55772e+07	1.31864e+07	1.87076e+07	1.71711e+07	1.29267e+07	1.4187	0.704868	0.752819	1.32834	0.446408	0.332571
sp|P05114|HMGN1_HUMAN Non-histone chromosomal protein HMG-14 OS=Homo sapiens OX=9606 GN=HMGN1 PE=1 SV=3	P05114_S_89	HMGN1_S_89	S	89	P05114	HMGN1	25.5864	24.827	23.8356	24.229	25.6649	25.8026	25.5322	25.7226	25.7359	24.2592	24.7367	25.4977	5.03836e+07	2.97629e+07	1.49701e+07	1.96633e+07	5.31979e+07	5.85267e+07	4.85253e+07	5.53698e+07	5.5883e+07	2.00795e+07	2.79568e+07	4.73784e+07	3.17055e+07	4.3796e+07	5.32594e+07	3.18049e+07	1.38133	0.723938	0.59717	1.67456	0.49097	0.108392
sp|P05114|HMGN1_HUMAN Non-histone chromosomal protein HMG-14 OS=Homo sapiens OX=9606 GN=HMGN1 PE=1 SV=3	P05114_S_99	HMGN1_S_99	S	99	P05114	HMGN1	23.0556	22.8033	20.236	22.4014	22.9203	23.1823	22.9239	23.259	23.1718	22.0087	22.6642	22.8522	8.71822e+06	7.31934e+06	1.2349e+06	5.53995e+06	7.9375e+06	9.51867e+06	7.95739e+06	1.0038e+07	9.44966e+06	4.21973e+06	6.64686e+06	7.57176e+06	5.75749e+06	7.66537e+06	9.14835e+06	6.14612e+06	1.33137	0.751103	0.671828	1.48848	0.512766	0.0752867
sp|Q8NHW5|RLA0L_HUMAN 60S acidic ribosomal protein P0-like OS=Homo sapiens OX=9606 GN=RPLP0P6 PE=5 SV=1	Q8NHW5_S_304;304	RLA0L_S_304;304	S	304;304	Q8NHW5	RLA0L	32.9708	32.9708	32.9278	32.9133	32.9708	32.9708	32.9708	32.9708	32.9708	32.9628	32.9533	32.9708	8.41766e+09	8.41763e+09	8.17057e+09	8.08871e+09	8.41763e+09	8.41773e+09	8.41769e+09	8.41768e+09	8.41777e+09	8.37155e+09	8.31626e+09	8.41779e+09	8.33528e+09	8.30802e+09	8.41771e+09	8.36853e+09	0.99673	1.00328	0.994157	1.00588	0.852857	0.23575
sp|P05388|RLA0_HUMAN 60S acidic ribosomal protein P0 OS=Homo sapiens OX=9606 GN=RPLP0 PE=1 SV=1	P05388_S_304;304	RLA0_S_304;304	S	304;304	P05388	RLA0	32.9708	32.9708	32.9278	32.9133	32.9708	32.9708	32.9708	32.9708	32.9708	32.9628	32.9533	32.9708	8.41766e+09	8.41763e+09	8.17057e+09	8.08871e+09	8.41763e+09	8.41773e+09	8.41769e+09	8.41768e+09	8.41777e+09	8.37155e+09	8.31626e+09	8.41779e+09	8.33528e+09	8.30802e+09	8.41771e+09	8.36853e+09	0.99673	1.00328	0.994157	1.00588	0.852857	0.23575
sp|Q8NHW5|RLA0L_HUMAN 60S acidic ribosomal protein P0-like OS=Homo sapiens OX=9606 GN=RPLP0P6 PE=5 SV=1	Q8NHW5_S_307;307	RLA0L_S_307;307	S	307;307	Q8NHW5	RLA0L	32.9723	32.9723	32.9723	32.9723	32.9723	32.9723	32.9723	32.9723	32.9723	32.9723	32.9723	32.9723	8.42629e+09	8.42629e+09	8.42629e+09	8.42629e+09	8.42629e+09	8.42629e+09	8.42629e+09	8.42629e+09	8.42629e+09	8.42629e+09	8.42629e+09	8.42629e+09	8.42629e+09	8.42629e+09	8.42629e+09	8.42629e+09	1	1	1	1	#DIV/0!	#DIV/0!
sp|P05388|RLA0_HUMAN 60S acidic ribosomal protein P0 OS=Homo sapiens OX=9606 GN=RPLP0 PE=1 SV=1	P05388_S_307;307	RLA0_S_307;307	S	307;307	P05388	RLA0	32.9723	32.9723	32.9723	32.9723	32.9723	32.9723	32.9723	32.9723	32.9723	32.9723	32.9723	32.9723	8.42629e+09	8.42629e+09	8.42629e+09	8.42629e+09	8.42629e+09	8.42629e+09	8.42629e+09	8.42629e+09	8.42629e+09	8.42629e+09	8.42629e+09	8.42629e+09	8.42629e+09	8.42629e+09	8.42629e+09	8.42629e+09	1	1	1	1	#DIV/0!	#DIV/0!
sp|P05455|LA_HUMAN Lupus La protein OS=Homo sapiens OX=9606 GN=SSB PE=1 SV=2	P05455_S_366	LA_S_366	S	366	P05455	LA	25.8385	24.8424	24.7297	23.4855	25.139	25.5845	25.4346	26.0682	25.9194	23.2523	24.3539	24.5014	6.00012e+07	3.00815e+07	2.78216e+07	1.17445e+07	3.69474e+07	5.03164e+07	4.53502e+07	7.03561e+07	6.34632e+07	9.99197e+06	2.14418e+07	2.37498e+07	3.93015e+07	3.30028e+07	5.97231e+07	1.83945e+07	0.839734	1.19085	0.307997	3.24679	0.702613	0.0149487
sp|P05783|K1C18_HUMAN Keratin, type I cytoskeletal 18 OS=Homo sapiens OX=9606 GN=KRT18 PE=1 SV=2	P05783_S_60	K1C18_S_60	S	60	P05783	K1C18	25.86	25.0944	23.9522	22.9857	26.1914	25.8701	26.2629	25.3052	25.762	22.6287	23.7755	25.5788	6.0904e+07	3.58233e+07	1.62305e+07	8.30571e+06	7.66319e+07	6.13287e+07	8.05228e+07	4.14583e+07	5.69019e+07	6.48523e+06	1.43595e+07	5.0117e+07	3.76526e+07	4.87555e+07	5.96277e+07	2.36539e+07	1.29488	0.772274	0.396693	2.52084	0.677032	0.112159
sp|P05783|K1C18_HUMAN Keratin, type I cytoskeletal 18 OS=Homo sapiens OX=9606 GN=KRT18 PE=1 SV=2	P05783_S_398	K1C18_S_398	S	398	P05783	K1C18	25.1863	24.2079	24.4785	23.6499	26.9412	25.1381	23.8834	22.589	25.2372	23.254	24.1513	22.7036	3.81805e+07	1.93772e+07	2.33753e+07	1.31624e+07	1.28862e+08	3.69262e+07	1.54749e+07	6.30909e+06	3.95504e+07	1.00038e+07	1.86324e+07	6.83078e+06	2.69777e+07	5.96501e+07	2.04448e+07	1.18223e+07	2.21109	0.452265	0.578254	1.72934	0.452959	0.483306
sp|P05783|K1C18_HUMAN Keratin, type I cytoskeletal 18 OS=Homo sapiens OX=9606 GN=KRT18 PE=1 SV=2	P05783_S_399	K1C18_S_399	S	399	P05783	K1C18	27.0939	25.7323	26.2857	26.1934	27.4879	26.842	26.1157	26.7963	26.5248	25.4187	25.531	26.2174	1.43241e+08	5.57418e+07	8.1807e+07	7.67355e+07	1.88232e+08	1.20292e+08	7.27118e+07	1.16545e+08	9.65526e+07	4.48537e+07	4.84835e+07	7.80253e+07	9.35967e+07	1.2842e+08	9.52698e+07	5.71208e+07	1.37205	0.728834	0.599569	1.66787	0.451122	0.0835789
sp|P05783|K1C18_HUMAN Keratin, type I cytoskeletal 18 OS=Homo sapiens OX=9606 GN=KRT18 PE=1 SV=2	P05783_S_401	K1C18_S_401	S	401	P05783	K1C18	25.9275	25.0471	25.2724	25.353	25.4872	26.4486	25.5049	25.9239	26.172	25.8282	24.8759	24.921	6.38193e+07	3.46681e+07	4.0528e+07	4.28563e+07	4.70327e+07	9.15862e+07	4.76158e+07	6.36596e+07	7.56071e+07	5.95748e+07	3.07879e+07	3.17658e+07	4.63384e+07	6.04917e+07	6.22942e+07	4.07095e+07	1.30543	0.76603	0.653504	1.53021	0.485149	0.15942
sp|P05783|K1C18_HUMAN Keratin, type I cytoskeletal 18 OS=Homo sapiens OX=9606 GN=KRT18 PE=1 SV=2	P05783_S_30	K1C18_S_30	S	30	P05783	K1C18	21.9277	21.2853	20.6851	20.7129	21.5952	21.896	22.2769	22.1559	22.2802	20.8528	20.8579	21.1046	3.98923e+06	2.55569e+06	1.68595e+06	1.71873e+06	3.16813e+06	3.90265e+06	5.08165e+06	4.67294e+06	5.09347e+06	1.8937e+06	1.90041e+06	2.25477e+06	2.74362e+06	2.92983e+06	4.94936e+06	2.0163e+06	1.06787	0.936442	0.407386	2.45468	0.85089	0.000101447
sp|P05783|K1C18_HUMAN Keratin, type I cytoskeletal 18 OS=Homo sapiens OX=9606 GN=KRT18 PE=1 SV=2	P05783_S_31	K1C18_S_31	S	31	P05783	K1C18	23.4292	24.1972	24.0415	23.8073	24.0111	23.6403	23.8461	23.9974	24.3601	24.0776	24.6213	23.8094	1.12953e+07	1.92351e+07	1.72662e+07	1.46791e+07	1.69065e+07	1.30751e+07	1.50792e+07	1.67467e+07	2.15345e+07	1.77038e+07	2.58079e+07	1.47007e+07	1.59322e+07	1.48869e+07	1.77868e+07	1.94041e+07	0.934392	1.07022	1.09093	0.91665	0.719417	0.700187
sp|P05783|K1C18_HUMAN Keratin, type I cytoskeletal 18 OS=Homo sapiens OX=9606 GN=KRT18 PE=1 SV=2	P05783_S_34	K1C18_S_34	S	34	P05783	K1C18	23.5812	24.2738	23.9138	23.6383	24.0946	23.1308	23.2995	23.51	23.9452	19.2132	24.6881	23.5382	1.25498e+07	2.02832e+07	1.58044e+07	1.30566e+07	1.79144e+07	9.18478e+06	1.03239e+07	1.19461e+07	1.61515e+07	607796	2.70302e+07	1.21818e+07	1.62125e+07	1.33853e+07	1.28072e+07	1.32733e+07	0.825616	1.21122	1.03639	0.964883	0.450185	0.957554
sp|P05783|K1C18_HUMAN Keratin, type I cytoskeletal 18 OS=Homo sapiens OX=9606 GN=KRT18 PE=1 SV=2	P05783_S_42	K1C18_S_42	S	42	P05783	K1C18	25.4995	25.5412	24.4734	23.9179	25.2544	25.437	25.8242	25.4747	25.7429	23.5846	24.8599	25.0144	4.74377e+07	4.88281e+07	2.32925e+07	1.58492e+07	4.00251e+07	4.5424e+07	5.94116e+07	4.66293e+07	5.61559e+07	1.25795e+07	3.04497e+07	3.38908e+07	3.98528e+07	3.37661e+07	5.40656e+07	2.564e+07	0.847271	1.18026	0.47424	2.10864	0.646983	0.0300612
sp|P05783|K1C18_HUMAN Keratin, type I cytoskeletal 18 OS=Homo sapiens OX=9606 GN=KRT18 PE=1 SV=2	P05783_S_44	K1C18_S_44	S	44	P05783	K1C18	23.3286	23.532	24.1483	23.2298	23.3848	23.6039	24.0683	23.4827	23.9948	23.4856	22.6693	23.2472	1.05346e+07	1.21294e+07	1.8593e+07	9.83679e+06	1.0953e+07	1.27489e+07	1.75908e+07	1.17222e+07	1.6717e+07	1.17454e+07	6.67001e+06	9.95641e+06	1.37523e+07	1.11796e+07	1.53433e+07	9.45728e+06	0.812922	1.23013	0.616378	1.62238	0.410159	0.0694794
sp|P05783|K1C18_HUMAN Keratin, type I cytoskeletal 18 OS=Homo sapiens OX=9606 GN=KRT18 PE=1 SV=2	P05783_S_15	K1C18_S_15	S	15	P05783	K1C18	24.8573	25.4927	27.0606	25.5872	25.5757	26.419	26.0967	26.1949	25.779	26.1797	26.4935	25.139	3.03934e+07	4.72129e+07	1.39975e+08	5.04104e+07	5.0011e+07	8.97259e+07	7.17611e+07	7.68154e+07	5.75785e+07	7.60099e+07	9.44765e+07	3.69484e+07	7.25272e+07	6.33824e+07	6.87183e+07	6.91449e+07	0.873913	1.14428	1.00621	0.99383	0.820872	0.982795
sp|P05783|K1C18_HUMAN Keratin, type I cytoskeletal 18 OS=Homo sapiens OX=9606 GN=KRT18 PE=1 SV=2	P05783_S_18	K1C18_S_18	S	18	P05783	K1C18	22.6292	22.278	24.1109	24.5351	22.59	23.0852	23.3015	22.641	23.4308	24.1675	24.1039	22.1748	6.48753e+06	5.08547e+06	1.8118e+07	2.43111e+07	6.31337e+06	8.8988e+06	1.03382e+07	6.54081e+06	1.13074e+07	1.88421e+07	1.80302e+07	4.73467e+06	9.89699e+06	1.31744e+07	9.39546e+06	1.3869e+07	1.33116	0.751227	1.47614	0.677443	0.664877	0.435185
sp|P05783|K1C18_HUMAN Keratin, type I cytoskeletal 18 OS=Homo sapiens OX=9606 GN=KRT18 PE=1 SV=2	P05783_S_7	K1C18_S_7	S	7	P05783	K1C18	25.0505	24.6517	25.9364	25.346	24.9123	25.016	25.302	24.6555	25.2726	25.2473	25.5026	24.0265	3.47496e+07	2.63575e+07	6.42149e+07	4.265e+07	3.15759e+07	3.39288e+07	4.13688e+07	2.64268e+07	4.05331e+07	3.98275e+07	4.75377e+07	1.70886e+07	4.1774e+07	3.60515e+07	3.61096e+07	3.48179e+07	0.863014	1.15873	0.96423	1.0371	0.673404	0.908438
sp|P05783|K1C18_HUMAN Keratin, type I cytoskeletal 18 OS=Homo sapiens OX=9606 GN=KRT18 PE=1 SV=2	P05783_S_10	K1C18_S_10	S	10	P05783	K1C18	21.3566	21.7506	21.9106	22.2634	21.3797	21.0839	21.6482	20.4341	20.5215	22.8153	22.7695	21.7081	2.68525e+06	3.52841e+06	3.94228e+06	5.0344e+06	2.7286e+06	2.22276e+06	3.28673e+06	1.41665e+06	1.50517e+06	7.38045e+06	7.14975e+06	3.42593e+06	3.38531e+06	3.32859e+06	2.06952e+06	5.98538e+06	0.983244	1.01704	2.89216	0.345762	0.956103	0.0740285
sp|P06400|RB_HUMAN Retinoblastoma-associated protein OS=Homo sapiens OX=9606 GN=RB1 PE=1 SV=2	P06400_S_37	RB_S_37	S	37	P06400	RB	24.4122	23.6069	23.6494	22.6133	23.9907	24.3374	23.9074	24.2368	24.3436	22.9765	22.3231	23.2138	2.23259e+07	1.27755e+07	1.31579e+07	6.4162e+06	1.66697e+07	2.11969e+07	1.57339e+07	1.97695e+07	2.12886e+07	8.25297e+06	5.24708e+06	9.72872e+06	1.60864e+07	1.4761e+07	1.89307e+07	7.74292e+06	0.917603	1.0898	0.409014	2.4449	0.818478	0.00706058
sp|P06744|G6PI_HUMAN Glucose-6-phosphate isomerase OS=Homo sapiens OX=9606 GN=GPI PE=1 SV=4	P06744_S_107	G6PI_S_107	S	107	P06744	G6PI	21.553	21.5687	21.8928	22.1571	22.8773	22.2294	21.4232	21.8767	21.7182	20.658	21.1096	21.0545	3.0768e+06	3.11036e+06	3.89399e+06	4.67696e+06	7.70479e+06	4.91717e+06	2.8121e+06	3.85064e+06	3.45014e+06	1.6545e+06	2.26272e+06	2.17783e+06	3.36038e+06	5.76631e+06	3.37096e+06	2.03168e+06	1.71597	0.582762	0.602701	1.6592	0.1231	0.0271047
sp|P06748|NPM_HUMAN Nucleophosmin OS=Homo sapiens OX=9606 GN=NPM1 PE=1 SV=2	P06748_S_125	NPM_S_125	S	125	P06748	NPM	26.5573	26.0508	25.6006	24.6992	26.8126	26.802	26.5314	26.9786	27.4101	24.8547	25.3604	25.8005	9.87543e+07	6.95117e+07	5.08809e+07	2.72392e+07	1.17865e+08	1.17002e+08	9.69927e+07	1.32241e+08	1.78341e+08	3.03402e+07	4.30758e+07	5.84435e+07	7.3049e+07	8.73688e+07	1.35858e+08	4.39532e+07	1.19603	0.836099	0.323523	3.09097	0.696524	0.0476192
sp|P07814|SYEP_HUMAN Bifunctional glutamate/proline--tRNA ligase OS=Homo sapiens OX=9606 GN=EPRS1 PE=1 SV=5	P07814_S_882	SYEP_S_882	S	882	P07814	SYEP	25.0678	25.117	24.8691	25.0649	24.926	24.8192	25.5966	24.888	25.3671	24.8177	26.0116	25.5335	3.51688e+07	3.63888e+07	3.06431e+07	3.50976e+07	3.1877e+07	2.96016e+07	5.07379e+07	3.1049e+07	4.32774e+07	2.95724e+07	6.76509e+07	4.85686e+07	3.40669e+07	3.21921e+07	4.16881e+07	4.85973e+07	0.944966	1.05824	1.16574	0.857827	0.472765	0.616096
sp|P07814|SYEP_HUMAN Bifunctional glutamate/proline--tRNA ligase OS=Homo sapiens OX=9606 GN=EPRS1 PE=1 SV=5	P07814_S_885	SYEP_S_885	S	885	P07814	SYEP	25.6345	25.6471	25.1524	25.0649	24.926	24.8192	24.9084	23.9196	24.2621	23.9579	24.2595	25.5335	5.20895e+07	5.25458e+07	3.7294e+07	3.50976e+07	3.1877e+07	2.96016e+07	3.14907e+07	1.58679e+07	2.012e+07	1.62942e+07	2.00832e+07	4.85686e+07	4.73098e+07	3.21921e+07	2.24928e+07	2.83153e+07	0.680453	1.46961	1.25886	0.79437	0.0830311	0.641466
sp|P07814|SYEP_HUMAN Bifunctional glutamate/proline--tRNA ligase OS=Homo sapiens OX=9606 GN=EPRS1 PE=1 SV=5	P07814_S_886	SYEP_S_886	S	886	P07814	SYEP	24.4147	25.1605	25.3589	24.9384	25.421	25.3211	25.3963	24.8622	23.9042	24.6982	25.5214	25.3202	2.23647e+07	3.75028e+07	4.30322e+07	3.21508e+07	4.49234e+07	4.19181e+07	4.4161e+07	3.04974e+07	1.56988e+07	2.72201e+07	4.81607e+07	4.18916e+07	3.42999e+07	3.96641e+07	3.01191e+07	3.90908e+07	1.15639	0.864759	1.29788	0.77049	0.509514	0.436229
sp|P07900|HS90A_HUMAN Heat shock protein HSP 90-alpha OS=Homo sapiens OX=9606 GN=HSP90AA1 PE=1 SV=5	P07900_S_263	HS90A_S_263	S	263	P07900	HS90A	25.8002	24.9008	23.6612	22.8297	25.2133	25.8828	25.6968	26.301	26.2991	22.3145	24.61	24.5425	5.8429e+07	3.13245e+07	1.32661e+07	7.45452e+06	3.89018e+07	6.18717e+07	5.43882e+07	8.26781e+07	8.25667e+07	5.21601e+06	2.56068e+07	2.44363e+07	3.43399e+07	3.6076e+07	7.3211e+07	1.84197e+07	1.05056	0.951875	0.251598	3.9746	0.936762	0.0115742
sp|P07910|HNRPC_HUMAN Heterogeneous nuclear ribonucleoproteins C1/C2 OS=Homo sapiens OX=9606 GN=HNRNPC PE=1 SV=4	P07910_S_299	HNRPC_S_299	S	299	P07910	HNRPC	22.2597	22.1786	22.2031	21.2216	22.4257	22.4404	22.0667	22.5571	22.5877	21.4176	21.9564	22.0008	5.02159e+06	4.74717e+06	4.82833e+06	2.44538e+06	5.63408e+06	5.69144e+06	4.39264e+06	6.17123e+06	6.3033e+06	2.8011e+06	4.06933e+06	4.19653e+06	4.86569e+06	4.5903e+06	5.62239e+06	3.68899e+06	0.943401	1.05999	0.656125	1.5241	0.821621	0.0698062
sp|P07910|HNRPC_HUMAN Heterogeneous nuclear ribonucleoproteins C1/C2 OS=Homo sapiens OX=9606 GN=HNRNPC PE=1 SV=4	P07910_S_253	HNRPC_S_253	S	253	P07910	HNRPC	24.5397	24.0292	23.7833	21.0428	24.2633	24.8015	24.3582	24.9537	21.5606	20.5571	22.0212	23.9876	2.43879e+07	1.71205e+07	1.44376e+07	2.16031e+06	2.01371e+07	2.92405e+07	2.15055e+07	3.24942e+07	3.09313e+06	1.54276e+06	4.25651e+06	1.66332e+07	1.86486e+07	1.71793e+07	1.9031e+07	7.47747e+06	0.921209	1.08553	0.392911	2.5451	0.875454	0.319504
sp|P07910|HNRPC_HUMAN Heterogeneous nuclear ribonucleoproteins C1/C2 OS=Homo sapiens OX=9606 GN=HNRNPC PE=1 SV=4	P07910_S_260	HNRPC_S_260	S	260	P07910	HNRPC	25.1577	24.6476	23.7161	23.0099	24.8244	25.3018	24.9304	25.0257	25.0761	22.5933	24.249	24.6232	3.74303e+07	2.62825e+07	1.37804e+07	8.44626e+06	2.97084e+07	4.13631e+07	3.19742e+07	3.41581e+07	3.53719e+07	6.32792e+06	1.99372e+07	2.58419e+07	2.5831e+07	2.65059e+07	3.38347e+07	1.7369e+07	1.02613	0.974539	0.513349	1.94799	0.957462	0.100199
sp|P07910|HNRPC_HUMAN Heterogeneous nuclear ribonucleoproteins C1/C2 OS=Homo sapiens OX=9606 GN=HNRNPC PE=1 SV=4	P07910_S_233	HNRPC_S_233	S	233	P07910	HNRPC	21.6893	21.6917	24.5153	24.4909	21.4721	21.0517	20.9349	21.0809	21.5764	24.812	22.7517	21.1915	3.38173e+06	3.38729e+06	2.39797e+07	2.35777e+07	2.90901e+06	2.17365e+06	2.00461e+06	2.21804e+06	3.12705e+06	2.94542e+07	7.06204e+06	2.39491e+06	1.02496e+07	9.55347e+06	2.4499e+06	1.29704e+07	0.932084	1.07286	5.29424	0.188884	0.946868	0.3348
sp|P07910|HNRPC_HUMAN Heterogeneous nuclear ribonucleoproteins C1/C2 OS=Homo sapiens OX=9606 GN=HNRNPC PE=1 SV=4	P07910_S_241	HNRPC_S_241	S	241	P07910	HNRPC	21.975	22.012	21.7586	22.6048	21.4681	21.667	21.5907	21.8464	21.4494	21.4273	22.6013	22.0902	4.12228e+06	4.22933e+06	3.54806e+06	6.37844e+06	2.90087e+06	3.32969e+06	3.15835e+06	3.77062e+06	2.86368e+06	2.82013e+06	6.36318e+06	4.46496e+06	3.96656e+06	4.203e+06	3.26422e+06	4.54943e+06	1.05961	0.943744	1.39373	0.717501	0.85049	0.33558
sp|P08240|SRPRA_HUMAN Signal recognition particle receptor subunit alpha OS=Homo sapiens OX=9606 GN=SRPRA PE=1 SV=2	P08240_S_296	SRPRA_S_296	S	296	P08240	SRPRA	23.6475	23.9991	23.4049	25.0979	24.9166	23.8589	23.7059	23.8135	22.338	24.7523	24.4248	24.5479	1.31407e+07	1.67666e+07	1.11062e+07	3.59103e+07	3.16695e+07	1.52138e+07	1.36833e+07	1.4743e+07	5.30171e+06	2.82607e+07	2.25218e+07	2.45275e+07	1.36712e+07	2.75979e+07	1.12427e+07	2.51033e+07	2.01869	0.49537	2.23286	0.447855	0.150867	0.0247679
sp|P08240|SRPRA_HUMAN Signal recognition particle receptor subunit alpha OS=Homo sapiens OX=9606 GN=SRPRA PE=1 SV=2	P08240_S_297	SRPRA_S_297	S	297	P08240	SRPRA	23.6475	23.9991	23.4049	25.0979	24.9166	23.8589	23.7059	23.8135	22.338	24.7523	24.4248	24.5479	1.31407e+07	1.67666e+07	1.11062e+07	3.59103e+07	3.16695e+07	1.52138e+07	1.36833e+07	1.4743e+07	5.30171e+06	2.82607e+07	2.25218e+07	2.45275e+07	1.36712e+07	2.75979e+07	1.12427e+07	2.51033e+07	2.01869	0.49537	2.23286	0.447855	0.150867	0.0247679
sp|P08240|SRPRA_HUMAN Signal recognition particle receptor subunit alpha OS=Homo sapiens OX=9606 GN=SRPRA PE=1 SV=2	P08240_S_298	SRPRA_S_298	S	298	P08240	SRPRA	23.6475	23.9991	23.4049	25.0979	24.9166	23.8589	23.7059	23.8135	22.338	24.7523	24.4248	24.5479	1.31407e+07	1.67666e+07	1.11062e+07	3.59103e+07	3.16695e+07	1.52138e+07	1.36833e+07	1.4743e+07	5.30171e+06	2.82607e+07	2.25218e+07	2.45275e+07	1.36712e+07	2.75979e+07	1.12427e+07	2.51033e+07	2.01869	0.49537	2.23286	0.447855	0.150867	0.0247679
sp|P08651|NFIC_HUMAN Nuclear factor 1 C-type OS=Homo sapiens OX=9606 GN=NFIC PE=1 SV=2	P08651_S_305	NFIC_S_305	S	305	P08651	NFIC	23.7587	23.7094	24.0544	24.1915	23.8752	23.8077	23.9372	23.2299	23.7325	24.0801	24.6999	23.95	1.41936e+07	1.3716e+07	1.74223e+07	1.91588e+07	1.53868e+07	1.46838e+07	1.6063e+07	9.83799e+06	1.3938e+07	1.77348e+07	2.72524e+07	1.62057e+07	1.51106e+07	1.64098e+07	1.32797e+07	2.03976e+07	1.08598	0.920831	1.53601	0.651039	0.514296	0.165037
sp|P0DJ93|SIM13_HUMAN Small integral membrane protein 13 OS=Homo sapiens OX=9606 GN=SMIM13 PE=3 SV=1	P0DJ93_S_50	SIM13_S_50	S	50	P0DJ93	SIM13	23.1381	23.0131	23.1049	26.1154	22.915	22.5979	22.3688	22.4393	22.2616	23.6351	22.7289	22.9329	9.23114e+06	8.46525e+06	9.02124e+06	7.26968e+07	7.90863e+06	6.34818e+06	5.41592e+06	5.68723e+06	5.02817e+06	1.30281e+07	6.95168e+06	8.00723e+06	8.90588e+06	2.89845e+07	5.37711e+06	9.32902e+06	3.25454	0.307263	1.73495	0.576385	0.455331	0.16827
sp|P0DJ93|SIM13_HUMAN Small integral membrane protein 13 OS=Homo sapiens OX=9606 GN=SMIM13 PE=3 SV=1	P0DJ93_S_58	SIM13_S_58	S	58	P0DJ93	SIM13	25.7362	25.6975	23.1049	26.1154	22.915	25.4036	25.7118	25.6961	22.2616	26.2383	22.7289	25.7025	5.58943e+07	5.44148e+07	9.02124e+06	7.26968e+07	7.90863e+06	4.43866e+07	5.49588e+07	5.43627e+07	5.02817e+06	7.91615e+07	6.95168e+06	5.46056e+07	3.97768e+07	4.1664e+07	3.81166e+07	4.69063e+07	1.04745	0.954703	1.2306	0.812612	0.941852	0.761068
sp|P0DJ93|SIM13_HUMAN Small integral membrane protein 13 OS=Homo sapiens OX=9606 GN=SMIM13 PE=3 SV=1	P0DJ93_S_60	SIM13_S_60	S	60	P0DJ93	SIM13	25.7362	25.6975	23.1049	26.1154	22.915	25.4036	25.7118	25.6961	22.2616	26.2383	22.7289	25.7025	5.58943e+07	5.44148e+07	9.02124e+06	7.26968e+07	7.90863e+06	4.43866e+07	5.49588e+07	5.43627e+07	5.02817e+06	7.91615e+07	6.95168e+06	5.46056e+07	3.97768e+07	4.1664e+07	3.81166e+07	4.69063e+07	1.04745	0.954703	1.2306	0.812612	0.941852	0.761068
sp|P0DMV9|HS71B_HUMAN Heat shock 70 kDa protein 1B OS=Homo sapiens OX=9606 GN=HSPA1B PE=1 SV=1	P0DMV9_S_633;633	HS71B_S_633;633	S	633;633	P0DMV9	HS71B	21.1422	21.7446	22.4066	22.1602	22.0794	21.9952	21.4782	21.015	21.6255	22.4561	22.7635	21.6316	2.31441e+06	3.51378e+06	5.5599e+06	4.68684e+06	4.43147e+06	4.18024e+06	2.92141e+06	2.1191e+06	3.23545e+06	5.75403e+06	7.12034e+06	3.24899e+06	3.79603e+06	4.43285e+06	2.75865e+06	5.37445e+06	1.16776	0.856341	1.94822	0.51329	0.572129	0.138448
sp|P0DMV8|HS71A_HUMAN Heat shock 70 kDa protein 1A OS=Homo sapiens OX=9606 GN=HSPA1A PE=1 SV=1	P0DMV8_S_633;633	HS71A_S_633;633	S	633;633	P0DMV8	HS71A	21.1422	21.7446	22.4066	22.1602	22.0794	21.9952	21.4782	21.015	21.6255	22.4561	22.7635	21.6316	2.31441e+06	3.51378e+06	5.5599e+06	4.68684e+06	4.43147e+06	4.18024e+06	2.92141e+06	2.1191e+06	3.23545e+06	5.75403e+06	7.12034e+06	3.24899e+06	3.79603e+06	4.43285e+06	2.75865e+06	5.37445e+06	1.16776	0.856341	1.94822	0.51329	0.572129	0.138448
sp|P0DP91|ERPG3_HUMAN Chimeric ERCC6-PGBD3 protein OS=Homo sapiens OX=9606 GN=ERCC6 PE=1 SV=1	P0DP91_S_429;429	ERPG3_S_429;429	S	429;429	P0DP91	ERPG3	24.7934	24.9452	25.1458	24.6943	24.9547	24.6606	24.8063	24.9309	24.8225	24.9202	24.4106	24.9251	2.90774e+07	3.2303e+07	3.71224e+07	2.7147e+07	3.25179e+07	2.65203e+07	2.93384e+07	3.19847e+07	2.96695e+07	3.17485e+07	2.23014e+07	3.18579e+07	3.28342e+07	2.87284e+07	3.03309e+07	2.86359e+07	0.874951	1.14292	0.944118	1.05919	0.247553	0.650761
sp|Q03468|ERCC6_HUMAN DNA excision repair protein ERCC-6 OS=Homo sapiens OX=9606 GN=ERCC6 PE=1 SV=1	Q03468_S_429;429	ERCC6_S_429;429	S	429;429	Q03468	ERCC6	24.7934	24.9452	25.1458	24.6943	24.9547	24.6606	24.8063	24.9309	24.8225	24.9202	24.4106	24.9251	2.90774e+07	3.2303e+07	3.71224e+07	2.7147e+07	3.25179e+07	2.65203e+07	2.93384e+07	3.19847e+07	2.96695e+07	3.17485e+07	2.23014e+07	3.18579e+07	3.28342e+07	2.87284e+07	3.03309e+07	2.86359e+07	0.874951	1.14292	0.944118	1.05919	0.247553	0.650761
sp|P0DP91|ERPG3_HUMAN Chimeric ERCC6-PGBD3 protein OS=Homo sapiens OX=9606 GN=ERCC6 PE=1 SV=1	P0DP91_S_430;430	ERPG3_S_430;430	S	430;430	P0DP91	ERPG3	24.7934	24.9452	25.1458	24.6943	24.9547	24.6606	24.8063	24.9309	24.8225	24.9202	24.4106	24.9251	2.90774e+07	3.2303e+07	3.71224e+07	2.7147e+07	3.25179e+07	2.65203e+07	2.93384e+07	3.19847e+07	2.96695e+07	3.17485e+07	2.23014e+07	3.18579e+07	3.28342e+07	2.87284e+07	3.03309e+07	2.86359e+07	0.874951	1.14292	0.944118	1.05919	0.247553	0.650761
sp|Q03468|ERCC6_HUMAN DNA excision repair protein ERCC-6 OS=Homo sapiens OX=9606 GN=ERCC6 PE=1 SV=1	Q03468_S_430;430	ERCC6_S_430;430	S	430;430	Q03468	ERCC6	24.7934	24.9452	25.1458	24.6943	24.9547	24.6606	24.8063	24.9309	24.8225	24.9202	24.4106	24.9251	2.90774e+07	3.2303e+07	3.71224e+07	2.7147e+07	3.25179e+07	2.65203e+07	2.93384e+07	3.19847e+07	2.96695e+07	3.17485e+07	2.23014e+07	3.18579e+07	3.28342e+07	2.87284e+07	3.03309e+07	2.86359e+07	0.874951	1.14292	0.944118	1.05919	0.247553	0.650761
sp|P10398|ARAF_HUMAN Serine/threonine-protein kinase A-Raf OS=Homo sapiens OX=9606 GN=ARAF PE=1 SV=2	P10398_S_257	ARAF_S_257	S	257	P10398	ARAF	20.4014	22.1069	21.2008	20.6904	20.588	20.4769	21.6901	20.8319	21.2228	20.9977	22.1462	21.8623	1.3849e+06	4.5168e+06	2.41036e+06	1.69212e+06	1.57613e+06	1.45937e+06	3.38358e+06	1.86648e+06	2.44736e+06	2.09379e+06	4.64148e+06	3.81242e+06	2.77069e+06	1.57587e+06	2.56581e+06	3.5159e+06	0.568765	1.7582	1.37029	0.729773	0.324176	0.34966
sp|P10588|NR2F6_HUMAN Nuclear receptor subfamily 2 group F member 6 OS=Homo sapiens OX=9606 GN=NR2F6 PE=1 SV=2	P10588_S_34	NR2F6_S_34	S	34	P10588	NR2F6	22.3473	23.2629	22.7219	23.1357	22.8318	22.3869	22.3496	22.5167	22.87	23.0718	23.338	23.1378	5.33594e+06	1.00651e+07	6.91792e+06	9.21576e+06	7.46551e+06	5.48424e+06	5.3445e+06	6.0005e+06	7.66568e+06	8.8169e+06	1.0603e+07	9.22967e+06	7.43964e+06	7.3885e+06	6.33689e+06	9.54985e+06	0.993127	1.00692	1.50702	0.663559	0.978281	0.0237208
sp|P10588|NR2F6_HUMAN Nuclear receptor subfamily 2 group F member 6 OS=Homo sapiens OX=9606 GN=NR2F6 PE=1 SV=2	P10588_S_40	NR2F6_S_40	S	40	P10588	NR2F6	22.3473	23.2629	22.7219	23.1357	22.8318	22.3869	22.3496	22.5167	22.87	23.0718	23.338	23.1378	5.33594e+06	1.00651e+07	6.91792e+06	9.21576e+06	7.46551e+06	5.48424e+06	5.3445e+06	6.0005e+06	7.66568e+06	8.8169e+06	1.0603e+07	9.22967e+06	7.43964e+06	7.3885e+06	6.33689e+06	9.54985e+06	0.993127	1.00692	1.50702	0.663559	0.978281	0.0237208
sp|P10636|TAU_HUMAN Microtubule-associated protein tau OS=Homo sapiens OX=9606 GN=MAPT PE=1 SV=5	P10636_S_552	TAU_S_552	S	552	P10636	TAU	24.8944	25.168	24.5421	24.2711	24.6858	24.7937	24.7619	25.028	24.8968	24.6463	24.9229	24.8525	3.11866e+07	3.76993e+07	2.44297e+07	2.0245e+07	2.69871e+07	2.90841e+07	2.84504e+07	3.42128e+07	3.12372e+07	2.62587e+07	3.18094e+07	3.02928e+07	3.11052e+07	2.54388e+07	3.13001e+07	2.94536e+07	0.817829	1.22275	0.941007	1.06269	0.298898	0.475545
sp|P11137|MTAP2_HUMAN Microtubule-associated protein 2 OS=Homo sapiens OX=9606 GN=MAP2 PE=1 SV=4	P11137_S_1782	MTAP2_S_1782	S	1782	P11137	MTAP2	25.2465	25.32	26.822	27.0717	25.8974	25.4144	25.9815	25.2595	25.5856	27.8403	26.9618	25.2689	3.98075e+07	4.18883e+07	1.18641e+08	1.41059e+08	6.25014e+07	4.4718e+07	6.62535e+07	4.01659e+07	5.03546e+07	2.40305e+08	1.3071e+08	4.04301e+07	6.67789e+07	8.27594e+07	5.2258e+07	1.37148e+08	1.2393	0.806904	2.62444	0.381034	0.705824	0.27863
sp|P11137|MTAP2_HUMAN Microtubule-associated protein 2 OS=Homo sapiens OX=9606 GN=MAP2 PE=1 SV=4	P11137_S_1786	MTAP2_S_1786	S	1786	P11137	MTAP2	22.9468	23.5512	24.2805	24.8068	25.7558	22.889	23.7275	25.0489	23.1689	25.8031	24.921	23.7769	8.08498e+06	1.22919e+07	2.03782e+07	2.93497e+07	5.66572e+07	7.76718e+06	1.38897e+07	3.47119e+07	9.4306e+06	5.85486e+07	3.17673e+07	1.43735e+07	1.3585e+07	3.1258e+07	1.9344e+07	3.48965e+07	2.30091	0.43461	1.80399	0.554327	0.337424	0.370527
sp|P11137|MTAP2_HUMAN Microtubule-associated protein 2 OS=Homo sapiens OX=9606 GN=MAP2 PE=1 SV=4	P11137_S_1787	MTAP2_S_1787	S	1787	P11137	MTAP2	25.0987	25.0229	26.7786	26.5578	25.7464	25.6055	25.2667	23.9507	25.0978	26.6552	25.8636	25.7545	3.59301e+07	3.40905e+07	1.15124e+08	9.87846e+07	5.62891e+07	5.10526e+07	4.03667e+07	1.62139e+07	3.59085e+07	1.05684e+08	6.1056e+07	5.6606e+07	6.17147e+07	6.87087e+07	3.08297e+07	7.44487e+07	1.11333	0.898207	2.41484	0.414106	0.833675	0.0908006
sp|P11137|MTAP2_HUMAN Microtubule-associated protein 2 OS=Homo sapiens OX=9606 GN=MAP2 PE=1 SV=4	P11137_S_1790	MTAP2_S_1790	S	1790	P11137	MTAP2	25.1279	25.2094	26.6743	27.0059	25.7558	25.2795	25.8632	25.0489	25.3773	27.7811	26.4801	25.6555	3.66655e+07	3.87947e+07	1.07092e+08	1.34771e+08	5.66572e+07	4.07279e+07	6.10376e+07	3.47119e+07	4.35851e+07	2.30648e+08	9.36085e+07	5.28534e+07	6.08509e+07	7.73853e+07	4.64448e+07	1.25703e+08	1.27172	0.786336	2.7065	0.36948	0.680307	0.277296
sp|P11137|MTAP2_HUMAN Microtubule-associated protein 2 OS=Homo sapiens OX=9606 GN=MAP2 PE=1 SV=4	P11137_S_1347	MTAP2_S_1347	S	1347	P11137	MTAP2	23.2306	22.8846	22.2938	22.294	23.7651	23.3624	24.3415	22.47	23.2066	22.6631	23.3694	23.4006	9.84224e+06	7.74386e+06	5.14159e+06	5.14219e+06	1.42564e+07	1.07841e+07	2.12572e+07	5.80947e+06	9.68022e+06	6.64166e+06	1.08367e+07	1.10736e+07	7.5759e+06	1.00609e+07	1.2249e+07	9.51733e+06	1.32802	0.753002	0.77699	1.28702	0.466362	0.622449
sp|P11137|MTAP2_HUMAN Microtubule-associated protein 2 OS=Homo sapiens OX=9606 GN=MAP2 PE=1 SV=4	P11137_S_1353	MTAP2_S_1353	S	1353	P11137	MTAP2	23.2306	22.8846	22.2938	22.294	23.7651	23.3624	24.3415	22.47	23.2066	22.6631	23.3694	23.4006	9.84224e+06	7.74386e+06	5.14159e+06	5.14219e+06	1.42564e+07	1.07841e+07	2.12572e+07	5.80947e+06	9.68022e+06	6.64166e+06	1.08367e+07	1.10736e+07	7.5759e+06	1.00609e+07	1.2249e+07	9.51733e+06	1.32802	0.753002	0.77699	1.28702	0.466362	0.622449
sp|P11274|BCR_HUMAN Breakpoint cluster region protein OS=Homo sapiens OX=9606 GN=BCR PE=1 SV=2	P11274_S_122	BCR_S_122	S	122	P11274	BCR	23.2776	22.7302	23.2835	22.9415	23.1039	23.0671	23.0585	23.5173	23.2343	22.7576	22.78	22.4113	1.01682e+07	6.95774e+06	1.02102e+07	8.05507e+06	9.01532e+06	8.78768e+06	8.73603e+06	1.20063e+07	9.86787e+06	7.09119e+06	7.20208e+06	5.57812e+06	9.11204e+06	8.61936e+06	1.02034e+07	6.6238e+06	0.945931	1.05716	0.649175	1.54042	0.697022	0.0444865
sp|P11388|TOP2A_HUMAN DNA topoisomerase 2-alpha OS=Homo sapiens OX=9606 GN=TOP2A PE=1 SV=3	P11388_S_1247	TOP2A_S_1247	S	1247	P11388	TOP2A	23.684	23.3619	23.796	23.3296	23.029	23.9399	23.3346	23.1948	23.5556	23.0368	23.1001	22.7931	1.34768e+07	1.07802e+07	1.45649e+07	1.05419e+07	8.55902e+06	1.60927e+07	1.05779e+07	9.60107e+06	1.23296e+07	8.60562e+06	8.99143e+06	7.26772e+06	1.29407e+07	1.17312e+07	1.08362e+07	8.28826e+06	0.90654	1.1031	0.764868	1.30741	0.664698	0.0652085
sp|P11388|TOP2A_HUMAN DNA topoisomerase 2-alpha OS=Homo sapiens OX=9606 GN=TOP2A PE=1 SV=3	P11388_S_1106	TOP2A_S_1106	S	1106	P11388	TOP2A	23.0805	22.3248	22.4188	21.7976	22.3591	22.0404	22.41	22.9356	22.8732	21.9644	21.5937	21.6484	8.87016e+06	5.25333e+06	5.60701e+06	3.64529e+06	5.37978e+06	4.31338e+06	5.57297e+06	8.02234e+06	7.68264e+06	4.09201e+06	3.1649e+06	3.28711e+06	6.57683e+06	4.44615e+06	7.09265e+06	3.51468e+06	0.676032	1.47922	0.495537	2.01801	0.197163	0.0304637
sp|P11717|MPRI_HUMAN Cation-independent mannose-6-phosphate receptor OS=Homo sapiens OX=9606 GN=IGF2R PE=1 SV=3	P11717_S_2409	MPRI_S_2409	S	2409	P11717	MPRI	26.1032	25.3969	26.4161	25.1639	25.4843	26.0451	25.9101	26.2109	26.4598	25.3688	25.0456	24.8498	7.20855e+07	4.41801e+07	8.95473e+07	3.75905e+07	4.69399e+07	6.92402e+07	6.30547e+07	7.76742e+07	9.22957e+07	4.33279e+07	3.46324e+07	3.02362e+07	6.86043e+07	5.12569e+07	7.76749e+07	3.60655e+07	0.747138	1.33844	0.464314	2.15372	0.350758	0.0239591
sp|P12931|SRC_HUMAN Proto-oncogene tyrosine-protein kinase Src OS=Homo sapiens OX=9606 GN=SRC PE=1 SV=3	P12931_S_17	SRC_S_17	S	17	P12931	SRC	23.6917	23.5305	23.0773	22.5601	24.2327	24.5576	24.3274	24.4481	24.8106	22.8298	22.8343	23.5959	1.35488e+07	1.21166e+07	8.85021e+06	6.18413e+06	1.97134e+07	2.46922e+07	2.10511e+07	2.28884e+07	2.94262e+07	7.45522e+06	7.47838e+06	1.26786e+07	1.15052e+07	1.68632e+07	2.44552e+07	9.20406e+06	1.4657	0.682266	0.376364	2.657	0.436878	0.0106008
sp|P13051|UNG_HUMAN Uracil-DNA glycosylase OS=Homo sapiens OX=9606 GN=UNG PE=1 SV=2	P13051_S_64	UNG_S_64	S	64	P13051	UNG	21.1481	22.4176	22.1434	21.923	21.4241	21.0732	22.7676	21.7111	21.0543	22.5396	22.6786	22.0035	2.32395e+06	5.60245e+06	4.63279e+06	3.97621e+06	2.81391e+06	2.20628e+06	7.14077e+06	3.43315e+06	2.17766e+06	6.09685e+06	6.71328e+06	4.20452e+06	4.1864e+06	2.9988e+06	4.25053e+06	5.67155e+06	0.71632	1.39602	1.33432	0.749447	0.35896	0.458092
sp|P13807|GYS1_HUMAN Glycogen [starch] synthase, muscle OS=Homo sapiens OX=9606 GN=GYS1 PE=1 SV=2	P13807_S_653	GYS1_S_653	S	653	P13807	GYS1	23.7804	23.4107	23.1447	23.8303	24.3374	24.1353	23.4211	23.5673	23.2794	23.7619	24.0712	23.7255	1.44079e+07	1.11516e+07	9.27388e+06	1.49149e+07	2.1198e+07	1.8427e+07	1.12321e+07	1.24302e+07	1.01814e+07	1.42244e+07	1.76254e+07	1.38701e+07	1.16111e+07	1.818e+07	1.12812e+07	1.524e+07	1.56574	0.638677	1.35092	0.740237	0.051474	0.06012
sp|P13807|GYS1_HUMAN Glycogen [starch] synthase, muscle OS=Homo sapiens OX=9606 GN=GYS1 PE=1 SV=2	P13807_S_657	GYS1_S_657	S	657	P13807	GYS1	23.7804	23.4107	23.1447	23.8303	24.3374	24.1353	23.4211	23.5673	23.2794	23.7619	24.0712	23.7255	1.44079e+07	1.11516e+07	9.27388e+06	1.49149e+07	2.1198e+07	1.8427e+07	1.12321e+07	1.24302e+07	1.01814e+07	1.42244e+07	1.76254e+07	1.38701e+07	1.16111e+07	1.818e+07	1.12812e+07	1.524e+07	1.56574	0.638677	1.35092	0.740237	0.051474	0.06012
sp|P13807|GYS1_HUMAN Glycogen [starch] synthase, muscle OS=Homo sapiens OX=9606 GN=GYS1 PE=1 SV=2	P13807_S_727	GYS1_S_727	S	727	P13807	GYS1	22.0392	22.7105	22.7149	22.3998	24.081	22.1744	22.6807	22.5138	23.0432	23.1343	23.0151	22.2768	4.30988e+06	6.86321e+06	6.88434e+06	5.53359e+06	1.7746e+07	4.7334e+06	6.72335e+06	5.9885e+06	8.6437e+06	9.20731e+06	8.47694e+06	5.0815e+06	6.01914e+06	9.33767e+06	7.11852e+06	7.58859e+06	1.55133	0.644608	1.06603	0.938056	0.515282	0.772146
sp|P13807|GYS1_HUMAN Glycogen [starch] synthase, muscle OS=Homo sapiens OX=9606 GN=GYS1 PE=1 SV=2	P13807_S_731	GYS1_S_731	S	731	P13807	GYS1	22.0392	22.7105	22.7149	22.3998	24.081	22.1744	22.6807	22.5138	23.0432	23.1343	23.0151	22.2768	4.30988e+06	6.86321e+06	6.88434e+06	5.53359e+06	1.7746e+07	4.7334e+06	6.72335e+06	5.9885e+06	8.6437e+06	9.20731e+06	8.47694e+06	5.0815e+06	6.01914e+06	9.33767e+06	7.11852e+06	7.58859e+06	1.55133	0.644608	1.06603	0.938056	0.515282	0.772146
sp|P13861|KAP2_HUMAN cAMP-dependent protein kinase type II-alpha regulatory subunit OS=Homo sapiens OX=9606 GN=PRKAR2A PE=1 SV=2	P13861_S_78	KAP2_S_78	S	78	P13861	KAP2	25.5771	25.7514	25.2829	25.4152	25.9436	25.8171	25.9409	25.2561	25.6356	25.0714	26.1842	26.4423	5.00586e+07	5.64863e+07	4.08231e+07	4.47439e+07	6.45371e+07	5.9119e+07	6.44138e+07	4.0072e+07	5.21308e+07	3.52557e+07	7.62492e+07	9.11833e+07	4.91227e+07	5.61333e+07	5.22056e+07	6.75627e+07	1.14272	0.875106	1.29417	0.772697	0.403348	0.465877
sp|P13861|KAP2_HUMAN cAMP-dependent protein kinase type II-alpha regulatory subunit OS=Homo sapiens OX=9606 GN=PRKAR2A PE=1 SV=2	P13861_S_80	KAP2_S_80	S	80	P13861	KAP2	25.5771	25.7514	25.2829	25.4152	25.9436	25.8171	25.9409	25.2561	25.6356	25.0714	26.1842	26.4423	5.00586e+07	5.64863e+07	4.08231e+07	4.47439e+07	6.45371e+07	5.9119e+07	6.44138e+07	4.0072e+07	5.21308e+07	3.52557e+07	7.62492e+07	9.11833e+07	4.91227e+07	5.61333e+07	5.22056e+07	6.75627e+07	1.14272	0.875106	1.29417	0.772697	0.403348	0.465877
sp|P15056|BRAF_HUMAN Serine/threonine-protein kinase B-raf OS=Homo sapiens OX=9606 GN=BRAF PE=1 SV=4	P15056_S_365	BRAF_S_365	S	365	P15056	BRAF	23.6266	22.5749	19.6911	23.2519	23.5833	23.4825	23.1998	23.6791	24.142	23.5367	23.4567	22.4675	1.29517e+07	6.24784e+06	846492	9.98928e+06	1.25686e+07	1.17201e+07	9.63467e+06	1.34317e+07	1.8512e+07	1.21685e+07	1.15127e+07	5.79957e+06	6.682e+06	1.1426e+07	1.38595e+07	9.82692e+06	1.70997	0.584807	0.709041	1.41036	0.30682	0.288686
sp|P15291|B4GT1_HUMAN Beta-1,4-galactosyltransferase 1 OS=Homo sapiens OX=9606 GN=B4GALT1 PE=1 SV=5	P15291_S_74	B4GT1_S_74	S	74	P15291	B4GT1	22.6114	22.4073	20.2424	22.9129	23.5177	23.2742	22.3769	23.7139	23.9375	23.5689	23.2686	22.6039	6.40768e+06	5.5624e+06	1.2404e+06	7.8969e+06	1.20094e+07	1.01444e+07	5.44657e+06	1.37594e+07	1.60656e+07	1.24435e+07	1.01049e+07	6.37474e+06	4.4035e+06	1.00169e+07	1.17572e+07	9.64106e+06	2.27476	0.439607	0.820016	1.21949	0.0526712	0.604083
sp|P15336|ATF2_HUMAN Cyclic AMP-dependent transcription factor ATF-2 OS=Homo sapiens OX=9606 GN=ATF2 PE=1 SV=4	P15336_S_307	ATF2_S_307	S	307	P15336	ATF2	23.474	23.385	25.6782	25.7613	23.082	25.4953	23.5548	23.5849	23.7368	26.2173	22.587	23.1152	1.16516e+07	1.09545e+07	5.3692e+07	5.6875e+07	8.87935e+06	4.72995e+07	1.23227e+07	1.25827e+07	1.39797e+07	7.80165e+07	6.30027e+06	9.08616e+06	2.54327e+07	3.76846e+07	1.29617e+07	3.11343e+07	1.48174	0.674883	2.40202	0.416317	0.579921	0.519545
sp|P15336|ATF2_HUMAN Cyclic AMP-dependent transcription factor ATF-2 OS=Homo sapiens OX=9606 GN=ATF2 PE=1 SV=4	P15336_S_328	ATF2_S_328	S	328	P15336	ATF2	24.9033	24.9156	25.4219	25.6423	24.9278	24.9439	24.8327	24.4617	24.7357	26.1169	25.3094	24.8196	3.1379e+07	3.16487e+07	4.49512e+07	5.23725e+07	3.19166e+07	3.22742e+07	2.98803e+07	2.31053e+07	2.79378e+07	7.27737e+07	4.15795e+07	2.96099e+07	3.5993e+07	3.88544e+07	2.69745e+07	4.79877e+07	1.0795	0.926355	1.77901	0.562111	0.744555	0.242196
sp|P15924|DESP_HUMAN Desmoplakin OS=Homo sapiens OX=9606 GN=DSP PE=1 SV=3	P15924_S_2821	DESP_S_2821	S	2821	P15924	DESP	29.086	29.1289	28.8921	29.7913	28.216	29.0014	29.063	28.7849	28.9011	29.651	25.2932	29.496	5.69854e+08	5.87066e+08	4.98188e+08	9.29122e+08	3.11792e+08	5.37401e+08	5.6083e+08	4.62503e+08	5.0129e+08	8.43036e+08	4.11167e+07	7.57148e+08	5.51703e+08	5.92772e+08	5.08208e+08	5.471e+08	1.07444	0.930716	1.07653	0.928911	0.841946	0.892802
sp|P15924|DESP_HUMAN Desmoplakin OS=Homo sapiens OX=9606 GN=DSP PE=1 SV=3	P15924_S_2825	DESP_S_2825	S	2825	P15924	DESP	26.7967	26.643	26.7314	28.0807	26.2125	26.8316	26.5867	27.1375	26.4645	26.6282	27.7194	26.8037	1.16572e+08	1.04794e+08	1.1142e+08	2.83888e+08	7.77613e+07	1.19434e+08	1.00786e+08	1.47642e+08	9.25972e+07	1.03727e+08	2.20995e+08	1.1714e+08	1.10929e+08	1.60361e+08	1.13675e+08	1.47287e+08	1.44562	0.691744	1.29569	0.77179	0.514526	0.474246
sp|P15924|DESP_HUMAN Desmoplakin OS=Homo sapiens OX=9606 GN=DSP PE=1 SV=3	P15924_S_165	DESP_S_165	S	165	P15924	DESP	23.1317	23.5468	24.0347	25.7025	23.4349	23.193	22.7247	22.9199	22.405	24.6801	24.7147	23.7371	9.19038e+06	1.22541e+07	1.7186e+07	5.46043e+07	1.13399e+07	9.5896e+06	6.93116e+06	7.93547e+06	5.55358e+06	2.68805e+07	2.75341e+07	1.39824e+07	1.28768e+07	2.51779e+07	6.80674e+06	2.2799e+07	1.95529	0.511433	3.34948	0.298554	0.492375	0.0651237
sp|P15924|DESP_HUMAN Desmoplakin OS=Homo sapiens OX=9606 GN=DSP PE=1 SV=3	P15924_S_166	DESP_S_166	S	166	P15924	DESP	23.1317	23.5468	24.0347	25.0836	22.921	23.193	22.7247	22.9199	22.405	24.0637	23.7875	23.7371	9.19038e+06	1.22541e+07	1.7186e+07	3.55554e+07	7.94171e+06	9.5896e+06	6.93116e+06	7.93547e+06	5.55358e+06	1.7535e+07	1.44793e+07	1.39824e+07	1.28768e+07	1.76956e+07	6.80674e+06	1.53322e+07	1.37422	0.727687	2.25251	0.443949	0.648515	0.00520724
sp|P15924|DESP_HUMAN Desmoplakin OS=Homo sapiens OX=9606 GN=DSP PE=1 SV=3	P15924_S_176	DESP_S_176	S	176	P15924	DESP	23.1317	23.5468	24.0347	25.0836	22.921	23.193	22.7247	22.9199	22.405	24.6801	23.7875	23.7371	9.19038e+06	1.22541e+07	1.7186e+07	3.55554e+07	7.94171e+06	9.5896e+06	6.93116e+06	7.93547e+06	5.55358e+06	2.68805e+07	1.44793e+07	1.39824e+07	1.28768e+07	1.76956e+07	6.80674e+06	1.84474e+07	1.37422	0.727687	2.71017	0.368981	0.648515	0.106438
sp|P15924|DESP_HUMAN Desmoplakin OS=Homo sapiens OX=9606 GN=DSP PE=1 SV=3	P15924_S_2849	DESP_S_2849	S	2849	P15924	DESP	22.0528	21.4981	21.563	20.5705	21.0836	22.6576	21.4058	22.5743	22.5489	21.9227	22.0985	22.0317	4.35075e+06	2.96198e+06	3.09826e+06	1.55713e+06	2.22227e+06	6.61656e+06	2.7783e+06	6.24501e+06	6.1363e+06	3.97552e+06	4.49059e+06	4.2874e+06	3.47033e+06	3.46532e+06	5.0532e+06	4.25117e+06	0.998556	1.00145	0.841283	1.18866	0.997817	0.554878
sp|P15924|DESP_HUMAN Desmoplakin OS=Homo sapiens OX=9606 GN=DSP PE=1 SV=3	P15924_S_2868	DESP_S_2868	S	2868	P15924	DESP	22.0528	21.4981	21.563	20.5705	21.0836	22.6576	21.4058	22.5743	22.5489	21.9227	22.0985	22.0317	4.35075e+06	2.96198e+06	3.09826e+06	1.55713e+06	2.22227e+06	6.61656e+06	2.7783e+06	6.24501e+06	6.1363e+06	3.97552e+06	4.49059e+06	4.2874e+06	3.47033e+06	3.46532e+06	5.0532e+06	4.25117e+06	0.998556	1.00145	0.841283	1.18866	0.997817	0.554878
sp|P15924|DESP_HUMAN Desmoplakin OS=Homo sapiens OX=9606 GN=DSP PE=1 SV=3	P15924_S_2608	DESP_S_2608	S	2608	P15924	DESP	23.7898	23.4901	22.8089	20.2408	23.9684	23.1877	24.5798	26.164	26.7582	22.8867	23.525	23.5719	1.4503e+07	1.17824e+07	7.34799e+06	1.23908e+06	1.64143e+07	9.554e+06	2.50761e+07	7.51897e+07	1.1351e+08	7.75486e+06	1.2071e+07	1.24693e+07	1.12111e+07	9.06911e+06	7.12586e+07	1.07651e+07	0.80894	1.23619	0.15107	6.61943	0.690443	0.141493
sp|P15924|DESP_HUMAN Desmoplakin OS=Homo sapiens OX=9606 GN=DSP PE=1 SV=3	P15924_S_1127	DESP_S_1127	S	1127	P15924	DESP	22.9152	22.1691	23.7574	23.7735	23.0601	23.3376	21.9942	22.885	22.8293	22.9303	22.6726	21.7596	7.90993e+06	4.71583e+06	1.41801e+07	1.43391e+07	8.74533e+06	1.06001e+07	4.1776e+06	7.74563e+06	7.45266e+06	7.99323e+06	6.68529e+06	3.55056e+06	8.93528e+06	1.12282e+07	6.45863e+06	6.07636e+06	1.25661	0.795789	0.940812	1.06291	0.52538	0.837534
sp|P15941|MUC1_HUMAN Mucin-1 OS=Homo sapiens OX=9606 GN=MUC1 PE=1 SV=3	P15941_S_1240	MUC1_S_1240	S	1240	P15941	MUC1	24.1505	23.2481	23.2292	22.344	23.7863	24.0809	24.4081	23.8324	24.2319	22.5555	23.1175	23.2209	1.86217e+07	9.96281e+06	9.83304e+06	5.32383e+06	1.44676e+07	1.77448e+07	2.2262e+07	1.49376e+07	1.97025e+07	6.16445e+06	9.10036e+06	9.77646e+06	1.28058e+07	1.25121e+07	1.89674e+07	8.34709e+06	0.977061	1.02348	0.440077	2.27233	0.953515	0.0218613
sp|P16383|GCFC2_HUMAN GC-rich sequence DNA-binding factor 2 OS=Homo sapiens OX=9606 GN=GCFC2 PE=1 SV=2	P16383_S_174	GCFC2_S_174	S	174	P16383	GCFC2	22.2215	22.6347	21.177	21.8917	21.7535	21.7783	22.289	22.296	21.8707	22.0256	22.3802	22.2418	4.89039e+06	6.51193e+06	2.37083e+06	3.89103e+06	3.53547e+06	3.59689e+06	5.12453e+06	5.1496e+06	3.83475e+06	4.26942e+06	5.45914e+06	4.95962e+06	4.59105e+06	3.67446e+06	4.70296e+06	4.89606e+06	0.800354	1.24945	1.04106	0.960559	0.526632	0.746053
sp|P16383|GCFC2_HUMAN GC-rich sequence DNA-binding factor 2 OS=Homo sapiens OX=9606 GN=GCFC2 PE=1 SV=2	P16383_S_180	GCFC2_S_180	S	180	P16383	GCFC2	22.2215	22.6347	21.177	21.8917	21.7535	21.7783	22.289	22.296	21.8707	22.0256	22.3802	22.2418	4.89039e+06	6.51193e+06	2.37083e+06	3.89103e+06	3.53547e+06	3.59689e+06	5.12453e+06	5.1496e+06	3.83475e+06	4.26942e+06	5.45914e+06	4.95962e+06	4.59105e+06	3.67446e+06	4.70296e+06	4.89606e+06	0.800354	1.24945	1.04106	0.960559	0.526632	0.746053
sp|P16383|GCFC2_HUMAN GC-rich sequence DNA-binding factor 2 OS=Homo sapiens OX=9606 GN=GCFC2 PE=1 SV=2	P16383_S_429	GCFC2_S_429	S	429	P16383	GCFC2	22.5878	23.6424	23.4823	23.6233	23.2891	22.7449	22.8804	22.6733	22.3826	23.6933	23.4588	23.6407	6.30376e+06	1.30944e+07	1.17189e+07	1.29213e+07	1.02498e+07	7.02895e+06	7.72147e+06	6.68886e+06	5.46805e+06	1.35646e+07	1.15294e+07	1.3079e+07	1.03724e+07	1.00667e+07	6.62613e+06	1.27243e+07	0.97053	1.03037	1.92033	0.520744	0.914973	0.00245456
sp|P16383|GCFC2_HUMAN GC-rich sequence DNA-binding factor 2 OS=Homo sapiens OX=9606 GN=GCFC2 PE=1 SV=2	P16383_S_430	GCFC2_S_430	S	430	P16383	GCFC2	22.5878	23.6424	23.4823	23.6233	23.2891	22.7449	22.8804	22.6733	22.3826	23.6933	23.4588	23.6407	6.30376e+06	1.30944e+07	1.17189e+07	1.29213e+07	1.02498e+07	7.02895e+06	7.72147e+06	6.68886e+06	5.46805e+06	1.35646e+07	1.15294e+07	1.3079e+07	1.03724e+07	1.00667e+07	6.62613e+06	1.27243e+07	0.97053	1.03037	1.92033	0.520744	0.914973	0.00245456
sp|P16401|H15_HUMAN Histone H1.5 OS=Homo sapiens OX=9606 GN=H1-5 PE=1 SV=3	P16401_S_2	H15_S_2	S	2	P16401	H15	25.9087	25.3743	26.0247	25.4766	26.5201	26.3551	26.1601	25.9297	26.1187	25.641	25.327	26.0989	6.29928e+07	4.34945e+07	6.82657e+07	4.66902e+07	9.62346e+07	8.58382e+07	7.49856e+07	6.39172e+07	7.28652e+07	5.23252e+07	4.20912e+07	7.18701e+07	5.8251e+07	7.62543e+07	7.05894e+07	5.54288e+07	1.30906	0.763904	0.785229	1.27351	0.365365	0.218211
sp|P16401|H15_HUMAN Histone H1.5 OS=Homo sapiens OX=9606 GN=H1-5 PE=1 SV=3	P16401_S_18	H15_S_18	S	18	P16401	H15	27.4574	27.1108	27.2284	25.8832	27.0746	27.5883	27.3042	27.7239	27.433	26.4716	26.3812	26.5945	1.84288e+08	1.44929e+08	1.5724e+08	6.1889e+07	1.41336e+08	2.01797e+08	1.65726e+08	2.21681e+08	1.81194e+08	9.3058e+07	8.74014e+07	1.01334e+08	1.62153e+08	1.35007e+08	1.89533e+08	9.3931e+07	0.832594	1.20107	0.495591	2.01779	0.577266	0.0238743
sp|P16402|H13_HUMAN Histone H1.3 OS=Homo sapiens OX=9606 GN=H1-3 PE=1 SV=2	P16402_S_2	H13_S_2	S	2	P16402	H13	24.0504	23.3322	23.8035	22.298	24.1282	24.2093	23.7097	24.0519	24.1152	22.8742	22.0051	23.4984	1.7374e+07	1.05606e+07	1.46413e+07	5.15668e+06	1.83368e+07	1.9397e+07	1.37193e+07	1.73917e+07	1.81717e+07	7.68786e+06	4.20903e+06	1.18505e+07	1.41919e+07	1.42968e+07	1.64276e+07	7.91579e+06	1.00739	0.992663	0.48186	2.07529	0.984673	0.0398883
sp|P16403|H12_HUMAN Histone H1.2 OS=Homo sapiens OX=9606 GN=H1-2 PE=1 SV=2	P16403_S_2	H12_S_2	S	2	P16403	H12	23.3646	23.0268	23.3387	22.7212	24.0372	23.9383	23.2911	23.2172	23.8661	22.9132	22.4273	22.8349	1.08008e+07	8.54597e+06	1.06082e+07	6.91465e+06	1.72153e+07	1.60746e+07	1.0264e+07	9.75163e+06	1.52905e+07	7.89875e+06	5.64012e+06	7.48142e+06	9.98498e+06	1.34015e+07	1.17687e+07	7.00676e+06	1.34217	0.745062	0.595374	1.67962	0.405517	0.0999283
sp|P16989|YBOX3_HUMAN Y-box-binding protein 3 OS=Homo sapiens OX=9606 GN=YBX3 PE=1 SV=4	P16989_S_201	YBOX3_S_201	S	201	P16989	YBOX3	21.7818	22.8805	22.8976	22.0971	21.7293	21.5672	22.0829	21.4598	21.91	23.1523	22.8131	22.0681	3.60548e+06	7.72172e+06	7.81361e+06	4.48639e+06	3.47665e+06	3.10728e+06	4.44248e+06	2.8843e+06	3.94058e+06	9.32229e+06	7.36949e+06	4.39706e+06	6.38027e+06	3.69011e+06	3.75579e+06	7.02961e+06	0.578363	1.72902	1.87168	0.534281	0.18496	0.139528
sp|P16989|YBOX3_HUMAN Y-box-binding protein 3 OS=Homo sapiens OX=9606 GN=YBX3 PE=1 SV=4	P16989_S_203	YBOX3_S_203	S	203	P16989	YBOX3	21.7818	22.8805	22.8976	22.0971	21.7293	21.5672	22.0829	21.4598	21.91	23.1523	22.8131	22.0681	3.60548e+06	7.72172e+06	7.81361e+06	4.48639e+06	3.47665e+06	3.10728e+06	4.44248e+06	2.8843e+06	3.94058e+06	9.32229e+06	7.36949e+06	4.39706e+06	6.38027e+06	3.69011e+06	3.75579e+06	7.02961e+06	0.578363	1.72902	1.87168	0.534281	0.18496	0.139528
sp|P16989|YBOX3_HUMAN Y-box-binding protein 3 OS=Homo sapiens OX=9606 GN=YBX3 PE=1 SV=4	P16989_S_204	YBOX3_S_204	S	204	P16989	YBOX3	21.7818	22.8805	22.8976	22.0971	21.7293	21.5672	22.0829	21.4598	21.91	23.1523	22.8131	22.0681	3.60548e+06	7.72172e+06	7.81361e+06	4.48639e+06	3.47665e+06	3.10728e+06	4.44248e+06	2.8843e+06	3.94058e+06	9.32229e+06	7.36949e+06	4.39706e+06	6.38027e+06	3.69011e+06	3.75579e+06	7.02961e+06	0.578363	1.72902	1.87168	0.534281	0.18496	0.139528
sp|P16989|YBOX3_HUMAN Y-box-binding protein 3 OS=Homo sapiens OX=9606 GN=YBX3 PE=1 SV=4	P16989_S_2	YBOX3_S_2	S	2	P16989	YBOX3	23.6282	23.2214	24.001	22.7654	23.4961	23.6928	23.6366	24.0755	23.9505	23.4239	23.3475	22.278	1.29655e+07	9.77976e+06	1.67887e+07	7.12976e+06	1.18315e+07	1.35596e+07	1.30415e+07	1.7679e+07	1.62117e+07	1.12538e+07	1.06736e+07	5.08569e+06	1.3178e+07	1.08403e+07	1.56441e+07	9.00436e+06	0.822606	1.21565	0.575577	1.73739	0.449686	0.0571141
sp|P17029|ZKSC1_HUMAN Zinc finger protein with KRAB and SCAN domains 1 OS=Homo sapiens OX=9606 GN=ZKSCAN1 PE=1 SV=3	P17029_S_13	ZKSC1_S_13	S	13	P17029	ZKSC1	22.4911	22.1312	22.3303	21.1932	22.5804	22.7754	22.7514	23.1526	23.2186	21.4985	22.6105	21.6414	5.89507e+06	4.59375e+06	5.27323e+06	2.39767e+06	6.27158e+06	7.17917e+06	7.06082e+06	9.32422e+06	9.7609e+06	2.96273e+06	6.40383e+06	3.27125e+06	5.25402e+06	5.28281e+06	8.71531e+06	4.2126e+06	1.00548	0.99455	0.483357	2.06887	0.986371	0.0343636
sp|P17096|HMGA1_HUMAN High mobility group protein HMG-I/HMG-Y OS=Homo sapiens OX=9606 GN=HMGA1 PE=1 SV=3	P17096_S_9	HMGA1_S_9	S	9	P17096	HMGA1	21.1726	19.9256	19.7753	20.8578	22.6413	21.5962	20.44	20.1626	20.9339	21.5361	20.189	19.8269	2.36362e+06	995875	897326	1.90029e+06	6.54213e+06	3.17024e+06	1.42249e+06	1.17364e+06	2.00329e+06	3.04088e+06	1.19532e+06	930043	1.41894e+06	3.87088e+06	1.53314e+06	1.72208e+06	2.72801	0.366568	1.12324	0.890282	0.212024	0.809712
sp|P17535|JUND_HUMAN Transcription factor jun-D OS=Homo sapiens OX=9606 GN=JUND PE=1 SV=3	P17535_S_255	JUND_S_255	S	255	P17535	JUND	25.1128	24.7719	24.0513	23.283	23.9923	25.0254	24.439	25.1033	24.7127	23.63	23.9623	24.154	3.62836e+07	2.86466e+07	1.73844e+07	1.02069e+07	1.66882e+07	3.41507e+07	2.27442e+07	3.60445e+07	2.74962e+07	1.29822e+07	1.6344e+07	1.86666e+07	2.74382e+07	2.03486e+07	2.87616e+07	1.59976e+07	0.741617	1.34841	0.556214	1.79787	0.478297	0.0650437
sp|P17535|JUND_HUMAN Transcription factor jun-D OS=Homo sapiens OX=9606 GN=JUND PE=1 SV=3	P17535_S_259	JUND_S_259	S	259	P17535	JUND	25.1128	24.7719	24.0513	23.283	23.9923	25.0254	24.439	25.1033	24.7127	23.63	23.9623	24.154	3.62836e+07	2.86466e+07	1.73844e+07	1.02069e+07	1.66882e+07	3.41507e+07	2.27442e+07	3.60445e+07	2.74962e+07	1.29822e+07	1.6344e+07	1.86666e+07	2.74382e+07	2.03486e+07	2.87616e+07	1.59976e+07	0.741617	1.34841	0.556214	1.79787	0.478297	0.0650437
sp|P17676|CEBPB_HUMAN CCAAT/enhancer-binding protein beta OS=Homo sapiens OX=9606 GN=CEBPB PE=1 SV=2	P17676_S_231	CEBPB_S_231	S	231	P17676	CEBPB	23.9677	23.6077	23.0655	22.0511	24.0149	24.3052	24.0517	24.4616	24.3392	22.6162	23.0896	23.2956	1.64057e+07	1.27824e+07	8.77829e+06	4.34548e+06	1.69511e+07	2.07292e+07	1.73898e+07	2.31032e+07	2.12242e+07	6.4293e+06	8.92641e+06	1.02964e+07	1.26554e+07	1.40086e+07	2.05724e+07	8.5507e+06	1.10692	0.903407	0.415639	2.40594	0.820285	0.00609
sp|P17812|PYRG1_HUMAN CTP synthase 1 OS=Homo sapiens OX=9606 GN=CTPS1 PE=1 SV=2	P17812_S_568	PYRG1_S_568	S	568	P17812	PYRG1	21.3987	21.7125	20.964	21.8543	20.6068	20.1461	21.0279	21.3294	21.4627	22.0637	22.139	21.4428	2.76481e+06	3.43643e+06	2.04547e+06	3.79129e+06	1.59681e+06	1.16035e+06	2.13813e+06	2.63509e+06	2.89009e+06	4.38353e+06	4.61852e+06	2.85061e+06	2.7489e+06	2.18282e+06	2.55444e+06	3.95089e+06	0.794068	1.25934	1.54668	0.646548	0.578194	0.113838
sp|P17812|PYRG1_HUMAN CTP synthase 1 OS=Homo sapiens OX=9606 GN=CTPS1 PE=1 SV=2	P17812_S_571	PYRG1_S_571	S	571	P17812	PYRG1	21.3987	21.7125	20.964	21.8543	20.6068	20.1461	21.0279	21.3294	21.4627	22.0637	22.139	21.4428	2.76481e+06	3.43643e+06	2.04547e+06	3.79129e+06	1.59681e+06	1.16035e+06	2.13813e+06	2.63509e+06	2.89009e+06	4.38353e+06	4.61852e+06	2.85061e+06	2.7489e+06	2.18282e+06	2.55444e+06	3.95089e+06	0.794068	1.25934	1.54668	0.646548	0.578194	0.113838
sp|P17812|PYRG1_HUMAN CTP synthase 1 OS=Homo sapiens OX=9606 GN=CTPS1 PE=1 SV=2	P17812_S_573	PYRG1_S_573	S	573	P17812	PYRG1	23.6316	21.7125	22.784	23.1851	20.6068	20.1461	21.0279	21.3294	21.4627	24.6736	22.0831	21.4428	1.29964e+07	3.43643e+06	7.2221e+06	9.53679e+06	1.59681e+06	1.16035e+06	2.13813e+06	2.63509e+06	2.89009e+06	2.67602e+07	4.44312e+06	2.85061e+06	7.88498e+06	4.09798e+06	2.55444e+06	1.13513e+07	0.51972	1.92411	4.44375	0.225035	0.385511	0.372483
sp|P17812|PYRG1_HUMAN CTP synthase 1 OS=Homo sapiens OX=9606 GN=CTPS1 PE=1 SV=2	P17812_S_574	PYRG1_S_574	S	574	P17812	PYRG1	23.6316	24.0363	23.7969	24.1292	24.0199	23.6286	23.89	23.6544	23.6002	24.6736	23.5581	23.7065	1.29964e+07	1.72049e+07	1.45746e+07	1.83484e+07	1.70106e+07	1.29694e+07	1.55459e+07	1.32038e+07	1.27162e+07	2.67602e+07	1.2351e+07	1.36888e+07	1.49253e+07	1.61095e+07	1.38219e+07	1.76e+07	1.07934	0.926491	1.27334	0.785339	0.593088	0.499161
sp|P17812|PYRG1_HUMAN CTP synthase 1 OS=Homo sapiens OX=9606 GN=CTPS1 PE=1 SV=2	P17812_S_575	PYRG1_S_575	S	575	P17812	PYRG1	24.0658	24.2049	24.2861	24.2957	24.4629	24.1956	24.1304	24.3471	24.0961	24.9406	23.8709	23.9363	1.75597e+07	1.93372e+07	2.04574e+07	2.05931e+07	2.31242e+07	1.92126e+07	1.83642e+07	2.13413e+07	1.79328e+07	3.22016e+07	1.53408e+07	1.60529e+07	1.91181e+07	2.09766e+07	1.92128e+07	2.11984e+07	1.09721	0.9114	1.10335	0.906329	0.267102	0.755031
sp|P18583|SON_HUMAN Protein SON OS=Homo sapiens OX=9606 GN=SON PE=1 SV=4	P18583_S_283	SON_S_283	S	283	P18583	SON	22.1352	22.1616	18.13	20.7158	22.0362	22.1149	20.3298	22.3576	22.4911	21.4735	21.4273	20.0488	4.60641e+06	4.69137e+06	286856	1.72216e+06	4.3008e+06	4.54216e+06	1.31792e+06	5.37402e+06	5.89502e+06	2.91191e+06	2.82017e+06	1.08468e+06	3.19488e+06	3.52171e+06	4.19565e+06	2.27225e+06	1.1023	0.907196	0.541573	1.84647	0.85958	0.316496
sp|P18615|NELFE_HUMAN Negative elongation factor E OS=Homo sapiens OX=9606 GN=NELFE PE=1 SV=3	P18615_S_115	NELFE_S_115	S	115	P18615	NELFE	26.0051	25.246	25.9379	25.4322	25.5062	26.2396	25.5241	26.2408	26.166	25.5492	25.4337	24.9545	6.73459e+07	3.97939e+07	6.42795e+07	4.52751e+07	4.76567e+07	7.92358e+07	4.82523e+07	7.93007e+07	7.52902e+07	4.90979e+07	4.53204e+07	3.25129e+07	5.71398e+07	5.73892e+07	6.76144e+07	4.23104e+07	1.00436	0.995654	0.62576	1.59806	0.986673	0.104552
sp|P18858|DNLI1_HUMAN DNA ligase 1 OS=Homo sapiens OX=9606 GN=LIG1 PE=1 SV=1	P18858_S_88	DNLI1_S_88	S	88	P18858	DNLI1	23.454	24.4845	23.7342	23.6468	23.0597	23.8969	23.5105	23.4429	23.7259	23.7684	23.7665	23.4877	1.14911e+07	2.34731e+07	1.39547e+07	1.3134e+07	8.7428e+06	1.56206e+07	1.19503e+07	1.14028e+07	1.3874e+07	1.42885e+07	1.42697e+07	1.17624e+07	1.63063e+07	1.24991e+07	1.2409e+07	1.34402e+07	0.766523	1.30459	1.0831	0.923277	0.426407	0.411768
sp|P18858|DNLI1_HUMAN DNA ligase 1 OS=Homo sapiens OX=9606 GN=LIG1 PE=1 SV=1	P18858_S_911	DNLI1_S_911	S	911	P18858	DNLI1	24.8486	25.2331	25.1147	25.4264	25.0345	24.9143	24.9842	24.6568	24.9713	25.5629	25.5336	25.2667	3.02126e+07	3.94395e+07	3.63317e+07	4.50918e+07	3.4366e+07	3.16185e+07	3.31891e+07	2.64501e+07	3.28943e+07	4.95685e+07	4.85713e+07	4.03687e+07	3.53279e+07	3.70255e+07	3.08445e+07	4.61695e+07	1.04805	0.954152	1.49685	0.66807	0.750166	0.0159724
sp|P18858|DNLI1_HUMAN DNA ligase 1 OS=Homo sapiens OX=9606 GN=LIG1 PE=1 SV=1	P18858_S_913	DNLI1_S_913	S	913	P18858	DNLI1	24.8486	25.2331	25.1147	25.4264	25.0345	24.9143	24.9842	24.6568	24.9713	25.5629	25.5336	25.2667	3.02126e+07	3.94395e+07	3.63317e+07	4.50918e+07	3.4366e+07	3.16185e+07	3.31891e+07	2.64501e+07	3.28943e+07	4.95685e+07	4.85713e+07	4.03687e+07	3.53279e+07	3.70255e+07	3.08445e+07	4.61695e+07	1.04805	0.954152	1.49685	0.66807	0.750166	0.0159724
sp|P18858|DNLI1_HUMAN DNA ligase 1 OS=Homo sapiens OX=9606 GN=LIG1 PE=1 SV=1	P18858_S_141	DNLI1_S_141	S	141	P18858	DNLI1	24.0925	23.4456	24.4026	23.3894	23.7317	23.9318	23.6397	23.9333	24.2634	22.708	22.9704	22.857	1.78876e+07	1.14244e+07	2.21776e+07	1.09876e+07	1.39304e+07	1.60021e+07	1.30691e+07	1.60197e+07	2.01379e+07	6.85141e+06	8.21811e+06	7.59685e+06	1.71632e+07	1.36401e+07	1.64089e+07	7.55546e+06	0.794726	1.25829	0.460448	2.1718	0.386112	0.0452316
sp|P18858|DNLI1_HUMAN DNA ligase 1 OS=Homo sapiens OX=9606 GN=LIG1 PE=1 SV=1	P18858_S_66	DNLI1_S_66	S	66	P18858	DNLI1	25.3896	25.8592	24.528	24.2681	24.9083	24.9179	25.5375	25.392	24.9256	24.975	25.5266	25.3789	4.39578e+07	6.08673e+07	2.41915e+07	2.02029e+07	3.14888e+07	3.16976e+07	4.87019e+07	4.40306e+07	3.18687e+07	3.29769e+07	4.83351e+07	4.36335e+07	4.30055e+07	2.77964e+07	4.15337e+07	4.16485e+07	0.646345	1.54716	1.00276	0.997244	0.285751	0.987288
sp|P18858|DNLI1_HUMAN DNA ligase 1 OS=Homo sapiens OX=9606 GN=LIG1 PE=1 SV=1	P18858_S_76	DNLI1_S_76	S	76	P18858	DNLI1	25.3896	25.8592	24.528	24.2681	24.9083	24.9179	25.5375	25.392	24.9256	24.975	25.5266	25.3789	4.39578e+07	6.08673e+07	2.41915e+07	2.02029e+07	3.14888e+07	3.16976e+07	4.87019e+07	4.40306e+07	3.18687e+07	3.29769e+07	4.83351e+07	4.36335e+07	4.30055e+07	2.77964e+07	4.15337e+07	4.16485e+07	0.646345	1.54716	1.00276	0.997244	0.285751	0.987288
sp|P18887|XRCC1_HUMAN DNA repair protein XRCC1 OS=Homo sapiens OX=9606 GN=XRCC1 PE=1 SV=2	P18887_S_461	XRCC1_S_461	S	461	P18887	XRCC1	22.7895	22.8708	22.4258	22.1667	22.4303	22.6054	22.8827	22.9137	23.327	21.5279	22.0731	22.4726	7.24954e+06	7.67012e+06	5.63411e+06	4.70806e+06	5.65173e+06	6.38118e+06	7.73336e+06	7.90179e+06	1.05227e+07	3.0237e+06	4.41243e+06	5.81997e+06	6.85125e+06	5.58032e+06	8.71929e+06	4.4187e+06	0.814496	1.22775	0.506773	1.97327	0.185883	0.0242803
sp|P18887|XRCC1_HUMAN DNA repair protein XRCC1 OS=Homo sapiens OX=9606 GN=XRCC1 PE=1 SV=2	P18887_S_485	XRCC1_S_485	S	485	P18887	XRCC1	22.7895	22.8708	22.4258	22.1667	22.4303	22.6054	22.8827	22.9137	23.327	21.5279	22.0731	22.4726	7.24954e+06	7.67012e+06	5.63411e+06	4.70806e+06	5.65173e+06	6.38118e+06	7.73336e+06	7.90179e+06	1.05227e+07	3.0237e+06	4.41243e+06	5.81997e+06	6.85125e+06	5.58032e+06	8.71929e+06	4.4187e+06	0.814496	1.22775	0.506773	1.97327	0.185883	0.0242803
sp|P18887|XRCC1_HUMAN DNA repair protein XRCC1 OS=Homo sapiens OX=9606 GN=XRCC1 PE=1 SV=2	P18887_S_241	XRCC1_S_241	S	241	P18887	XRCC1	21.8384	21.3495	21.9281	20.8786	20.7236	21.0931	21.8377	21.9016	21.7539	21.3265	21.0867	20.746	3.74995e+06	2.67197e+06	3.99052e+06	1.92785e+06	1.73152e+06	2.2369e+06	3.74804e+06	3.91773e+06	3.53652e+06	2.62976e+06	2.22701e+06	1.75866e+06	3.47081e+06	1.96542e+06	3.73409e+06	2.20514e+06	0.566272	1.76594	0.590544	1.69336	0.0520955	0.014505
sp|P18887|XRCC1_HUMAN DNA repair protein XRCC1 OS=Homo sapiens OX=9606 GN=XRCC1 PE=1 SV=2	P18887_S_199	XRCC1_S_199	S	199	P18887	XRCC1	23.8483	23.5913	22.931	21.8254	23.6391	23.7002	23.6646	23.2655	23.6486	23.0669	22.5546	23.2807	1.51027e+07	1.26383e+07	7.9967e+06	3.71619e+06	1.30638e+07	1.36292e+07	1.32973e+07	1.00836e+07	1.31503e+07	8.78679e+06	6.16037e+06	1.01902e+07	1.19126e+07	1.01364e+07	1.21771e+07	8.37911e+06	0.850899	1.17523	0.688105	1.45327	0.670733	0.0748066
sp|P18887|XRCC1_HUMAN DNA repair protein XRCC1 OS=Homo sapiens OX=9606 GN=XRCC1 PE=1 SV=2	P18887_S_226	XRCC1_S_226	S	226	P18887	XRCC1	24.3365	24.5188	22.931	21.8254	23.8312	23.7002	24.9035	24.4321	24.5471	23.0247	22.5546	23.5434	2.1184e+07	2.40377e+07	7.9967e+06	3.71619e+06	1.49247e+07	1.36292e+07	3.1383e+07	2.26351e+07	2.45131e+07	8.5332e+06	6.16037e+06	1.22255e+07	1.77394e+07	1.07567e+07	2.6177e+07	8.97303e+06	0.606371	1.64915	0.342782	2.9173	0.320719	0.00846938
sp|P18887|XRCC1_HUMAN DNA repair protein XRCC1 OS=Homo sapiens OX=9606 GN=XRCC1 PE=1 SV=2	P18887_S_447	XRCC1_S_447	S	447	P18887	XRCC1	23.876	24.1384	24.2845	22.281	23.6104	24.0524	24.1699	24.0653	24.4188	23.7593	24.1221	22.2695	1.53952e+07	1.84664e+07	2.04347e+07	5.0961e+06	1.28063e+07	1.73983e+07	1.88741e+07	1.75537e+07	2.24286e+07	1.41989e+07	1.82595e+07	5.05575e+06	1.80988e+07	1.17669e+07	1.96188e+07	1.25047e+07	0.650149	1.53811	0.637384	1.56891	0.212768	0.202372
sp|P19338|NUCL_HUMAN Nucleolin OS=Homo sapiens OX=9606 GN=NCL PE=1 SV=3	P19338_S_184	NUCL_S_184	S	184	P19338	NUCL	24.45	21.9232	23.2825	21.9907	25.7735	25.1651	25.1622	25.3842	22.7956	22.5489	24.3618	24.1413	2.29191e+07	3.97686e+06	1.02031e+07	4.16736e+06	5.73576e+07	3.76222e+07	3.7547e+07	4.37936e+07	7.28071e+06	6.13634e+06	2.15596e+07	1.85036e+07	1.23664e+07	3.30491e+07	2.95405e+07	1.53999e+07	2.67249	0.374182	0.521314	1.91823	0.314069	0.339944
sp|P19338|NUCL_HUMAN Nucleolin OS=Homo sapiens OX=9606 GN=NCL PE=1 SV=3	P19338_S_145	NUCL_S_145	S	145	P19338	NUCL	30.357	30.6289	30.371	30.7182	31.1206	30.2275	31.1344	30.2202	30.8429	30.113	30.7681	30.6509	1.37518e+09	1.66036e+09	1.38862e+09	1.76638e+09	2.33472e+09	1.25712e+09	2.35721e+09	1.25081e+09	1.92591e+09	1.16121e+09	1.82858e+09	1.68597e+09	1.47472e+09	1.78607e+09	1.84464e+09	1.55858e+09	1.21113	0.825677	0.844924	1.18354	0.42559	0.501276
sp|P19338|NUCL_HUMAN Nucleolin OS=Homo sapiens OX=9606 GN=NCL PE=1 SV=3	P19338_S_153	NUCL_S_153	S	153	P19338	NUCL	30.4027	30.5046	30.3089	30.5622	30.8156	30.3603	30.8262	30.142	30.6491	30.0412	30.5966	30.5263	1.41944e+09	1.52332e+09	1.3301e+09	1.58537e+09	1.88984e+09	1.37834e+09	1.90379e+09	1.18483e+09	1.6838e+09	1.10481e+09	1.62361e+09	1.54638e+09	1.42429e+09	1.61785e+09	1.5908e+09	1.42493e+09	1.1359	0.880358	0.895731	1.11641	0.323153	0.570526
sp|P19338|NUCL_HUMAN Nucleolin OS=Homo sapiens OX=9606 GN=NCL PE=1 SV=3	P19338_S_28	NUCL_S_28	S	28	P19338	NUCL	26.4564	25.9553	25.1825	25.6346	27.2486	25.9927	25.7946	25.6748	25.7987	25.9608	26.3769	25.5773	9.20838e+07	6.506e+07	3.80789e+07	5.20947e+07	1.59453e+08	6.67705e+07	5.82049e+07	5.35666e+07	5.8369e+07	6.53078e+07	8.71453e+07	5.00651e+07	6.50743e+07	9.27727e+07	5.67135e+07	6.75061e+07	1.42564	0.701438	1.1903	0.840124	0.512051	0.421884
sp|P19338|NUCL_HUMAN Nucleolin OS=Homo sapiens OX=9606 GN=NCL PE=1 SV=3	P19338_S_34	NUCL_S_34	S	34	P19338	NUCL	26.4564	25.9553	25.1825	25.6346	27.2486	25.9927	25.7946	25.6748	25.7987	25.9608	26.3769	25.5773	9.20838e+07	6.506e+07	3.80789e+07	5.20947e+07	1.59453e+08	6.67705e+07	5.82049e+07	5.35666e+07	5.8369e+07	6.53078e+07	8.71453e+07	5.00651e+07	6.50743e+07	9.27727e+07	5.67135e+07	6.75061e+07	1.42564	0.701438	1.1903	0.840124	0.512051	0.421884
sp|P19338|NUCL_HUMAN Nucleolin OS=Homo sapiens OX=9606 GN=NCL PE=1 SV=3	P19338_S_41	NUCL_S_41	S	41	P19338	NUCL	27.7282	28.2706	27.592	27.7729	28.4681	27.7951	28.0991	28.2059	27.88	28.2138	28.3931	28.2947	2.22343e+08	3.23821e+08	2.02312e+08	2.29335e+08	3.71328e+08	2.32889e+08	2.87524e+08	3.09616e+08	2.47018e+08	3.11313e+08	3.52511e+08	3.29272e+08	2.49492e+08	2.77851e+08	2.81386e+08	3.31032e+08	1.11367	0.897936	1.17643	0.850028	0.662179	0.096642
sp|P19338|NUCL_HUMAN Nucleolin OS=Homo sapiens OX=9606 GN=NCL PE=1 SV=3	P19338_S_42	NUCL_S_42	S	42	P19338	NUCL	26.5324	26.8819	26.3861	26.4958	27.7432	27.0069	26.8065	26.2747	26.3593	26.7836	26.8913	26.9444	9.70639e+07	1.23668e+08	8.77022e+07	9.46281e+07	2.24661e+08	1.34859e+08	1.1737e+08	8.11839e+07	8.60853e+07	1.15523e+08	1.24474e+08	1.2914e+08	1.02811e+08	1.51383e+08	9.48798e+07	1.23046e+08	1.47243	0.679149	1.29686	0.771095	0.333229	0.118683
sp|P19338|NUCL_HUMAN Nucleolin OS=Homo sapiens OX=9606 GN=NCL PE=1 SV=3	P19338_S_67	NUCL_S_67	S	67	P19338	NUCL	21.2888	20.8879	21.3511	19.5525	20.9362	20.8331	21.2683	21.468	21.7902	20.6704	20.5825	20.3741	2.56193e+06	1.94039e+06	2.67498e+06	768952	2.00647e+06	1.86806e+06	2.52576e+06	2.90071e+06	3.6267e+06	1.66888e+06	1.57022e+06	1.35894e+06	2.39243e+06	1.54783e+06	3.01772e+06	1.53268e+06	0.646968	1.54567	0.507892	1.96892	0.152951	0.0360477
sp|P19338|NUCL_HUMAN Nucleolin OS=Homo sapiens OX=9606 GN=NCL PE=1 SV=3	P19338_S_563	NUCL_S_563	S	563	P19338	NUCL	22.7717	22.974	25.3908	24.8478	23.0246	23.0442	22.7634	23.2164	23.4962	25.5798	23.9447	21.9584	7.16088e+06	8.23872e+06	4.39954e+07	3.01953e+07	8.53307e+06	8.64972e+06	7.11996e+06	9.74614e+06	1.18318e+07	5.01522e+07	1.61463e+07	4.07503e+06	1.97983e+07	1.57927e+07	9.56596e+06	2.34578e+07	0.797679	1.25364	2.45222	0.407794	0.793212	0.420081
sp|P19634|SL9A1_HUMAN Sodium/hydrogen exchanger 1 OS=Homo sapiens OX=9606 GN=SLC9A1 PE=1 SV=2	P19634_S_785	SL9A1_S_785	S	785	P19634	SL9A1	24.4304	24.639	24.3321	23.1818	24.8208	24.296	24.0881	24.1023	24.0687	23.9687	24.7431	24.7512	2.26085e+07	2.61266e+07	2.11206e+07	9.51513e+06	2.96347e+07	2.05987e+07	1.78335e+07	1.80106e+07	1.7595e+07	1.64174e+07	2.80811e+07	2.82399e+07	2.32853e+07	1.99162e+07	1.7813e+07	2.42461e+07	0.855312	1.16916	1.36114	0.734676	0.625427	0.24195
sp|P19634|SL9A1_HUMAN Sodium/hydrogen exchanger 1 OS=Homo sapiens OX=9606 GN=SLC9A1 PE=1 SV=2	P19634_S_788	SL9A1_S_788	S	788	P19634	SL9A1	22.5537	22.7902	23.4447	23.0564	22.9012	22.4278	22.7286	22.5973	22.5545	23.2546	23.5891	23.0161	6.15669e+06	7.2534e+06	1.14175e+07	8.72327e+06	7.83316e+06	5.64217e+06	6.95009e+06	6.34537e+06	6.15988e+06	1.00076e+07	1.26193e+07	8.48287e+06	8.27587e+06	7.39953e+06	6.48511e+06	1.03699e+07	0.89411	1.11843	1.59903	0.625379	0.665614	0.0793844
sp|P20042|IF2B_HUMAN Eukaryotic translation initiation factor 2 subunit 2 OS=Homo sapiens OX=9606 GN=EIF2S2 PE=1 SV=2	P20042_S_105	IF2B_S_105	S	105	P20042	IF2B	23.1422	21.5204	22.3292	21.6159	22.7073	22.8696	22.328	22.2264	23.5304	21.7094	20.4891	21.6167	9.25769e+06	3.00802e+06	5.26936e+06	3.21388e+06	6.84816e+06	7.66379e+06	5.26495e+06	4.9068e+06	1.21157e+07	3.42911e+06	1.47171e+06	3.21572e+06	5.84502e+06	5.90861e+06	7.42915e+06	2.70551e+06	1.01088	0.989239	0.364175	2.74593	0.979208	0.17513
sp|P20700|LMNB1_HUMAN Lamin-B1 OS=Homo sapiens OX=9606 GN=LMNB1 PE=1 SV=2	P20700_S_23	LMNB1_S_23	S	23	P20700	LMNB1	24.5109	24.9416	24.2887	24.2375	23.7435	24.5078	24.5469	24.4172	24.3533	24.6568	25.373	24.3917	2.39067e+07	3.22232e+07	2.04938e+07	1.97797e+07	1.40446e+07	2.38548e+07	2.45101e+07	2.2403e+07	2.14327e+07	2.64504e+07	4.34546e+07	2.20111e+07	2.55413e+07	1.92264e+07	2.27819e+07	3.06387e+07	0.752758	1.32845	1.34487	0.743567	0.23567	0.352005
sp|P20810|ICAL_HUMAN Calpastatin OS=Homo sapiens OX=9606 GN=CAST PE=1 SV=4	P20810_S_575	ICAL_S_575	S	575	P20810	ICAL	22.8877	22.4282	22.1223	21.4359	22.7252	22.9573	23.0495	22.95	23.0902	21.7124	22.1992	21.9564	7.76038e+06	5.64371e+06	4.5654e+06	2.83691e+06	6.93392e+06	8.14412e+06	8.68159e+06	8.10293e+06	8.92982e+06	3.43634e+06	4.81541e+06	4.06934e+06	5.98983e+06	5.97165e+06	8.57144e+06	4.10703e+06	0.996965	1.00304	0.479152	2.08702	0.992775	0.00158216
sp|P21675|TAF1_HUMAN Transcription initiation factor TFIID subunit 1 OS=Homo sapiens OX=9606 GN=TAF1 PE=1 SV=2	P21675_S_1155	TAF1_S_1155	S	1155	P21675	TAF1	22.6724	22.7892	22.6619	22.894	23.0133	22.627	22.8534	23.0553	22.6144	23.1558	23.1259	22.9649	6.68455e+06	7.24839e+06	6.63586e+06	7.7944e+06	8.46628e+06	6.47732e+06	7.57794e+06	8.71653e+06	6.42118e+06	9.34518e+06	9.15375e+06	8.18714e+06	6.85627e+06	7.57934e+06	7.57188e+06	8.89536e+06	1.10546	0.9046	1.17479	0.851217	0.342204	0.174874
sp|P22059|OSBP1_HUMAN Oxysterol-binding protein 1 OS=Homo sapiens OX=9606 GN=OSBP PE=1 SV=1	P22059_S_190	OSBP1_S_190	S	190	P22059	OSBP1	24.6314	24.4935	23.7871	23.7438	24.6631	24.4214	24.7164	24.8392	24.596	23.5091	24.9865	24.9924	2.59894e+07	2.36205e+07	1.44755e+07	1.4047e+07	2.65669e+07	2.24686e+07	2.75662e+07	3.00157e+07	2.53598e+07	1.19387e+07	3.32412e+07	3.33776e+07	2.13618e+07	2.10275e+07	2.76473e+07	2.61859e+07	0.984349	1.0159	0.947142	1.05581	0.950783	0.857778
sp|P22059|OSBP1_HUMAN Oxysterol-binding protein 1 OS=Homo sapiens OX=9606 GN=OSBP PE=1 SV=1	P22059_S_193	OSBP1_S_193	S	193	P22059	OSBP1	25.4792	24.9514	25.0849	24.8383	26.0785	25.4703	25.4523	25.5236	25.4145	24.8373	25.4978	25.3938	4.67744e+07	3.24426e+07	3.55875e+07	2.9996e+07	7.08619e+07	4.64847e+07	4.59114e+07	4.82374e+07	4.47237e+07	2.99749e+07	4.73798e+07	4.40864e+07	3.82682e+07	4.91142e+07	4.62908e+07	4.04804e+07	1.28342	0.779168	0.874479	1.14354	0.464534	0.390402
sp|P22059|OSBP1_HUMAN Oxysterol-binding protein 1 OS=Homo sapiens OX=9606 GN=OSBP PE=1 SV=1	P22059_S_379	OSBP1_S_379	S	379	P22059	OSBP1	24.9938	25.0826	26.5153	26.8222	25.3265	25.2852	25.3623	25.1723	25.1647	27.2119	26.5501	23.8456	3.34097e+07	3.55321e+07	9.59207e+07	1.18655e+08	4.2076e+07	4.08894e+07	4.31336e+07	3.78119e+07	3.7611e+07	1.55456e+08	9.82575e+07	1.50748e+07	5.49542e+07	6.72069e+07	3.95188e+07	8.95962e+07	1.22296	0.817687	2.26718	0.441077	0.729292	0.344083
sp|P22059|OSBP1_HUMAN Oxysterol-binding protein 1 OS=Homo sapiens OX=9606 GN=OSBP PE=1 SV=1	P22059_S_382	OSBP1_S_382	S	382	P22059	OSBP1	24.9938	25.0826	26.5153	26.8222	25.3265	25.2852	25.3623	25.1723	25.1647	27.2119	26.5501	23.8456	3.34097e+07	3.55321e+07	9.59207e+07	1.18655e+08	4.2076e+07	4.08894e+07	4.31336e+07	3.78119e+07	3.7611e+07	1.55456e+08	9.82575e+07	1.50748e+07	5.49542e+07	6.72069e+07	3.95188e+07	8.95962e+07	1.22296	0.817687	2.26718	0.441077	0.729292	0.344083
sp|P22059|OSBP1_HUMAN Oxysterol-binding protein 1 OS=Homo sapiens OX=9606 GN=OSBP PE=1 SV=1	P22059_S_385	OSBP1_S_385	S	385	P22059	OSBP1	24.1096	24.2213	26.0419	26.4436	24.578	24.4838	24.3654	23.9062	24.0355	27.0248	26.0941	24.0048	1.81017e+07	1.95587e+07	6.90879e+07	9.12673e+07	2.50455e+07	2.34617e+07	2.16134e+07	1.57215e+07	1.71951e+07	1.36548e+08	7.16316e+07	1.68327e+07	3.55828e+07	4.65915e+07	1.81767e+07	7.5004e+07	1.30938	0.763718	4.12639	0.242342	0.715054	0.241992
sp|P22059|OSBP1_HUMAN Oxysterol-binding protein 1 OS=Homo sapiens OX=9606 GN=OSBP PE=1 SV=1	P22059_S_386	OSBP1_S_386	S	386	P22059	OSBP1	22.037	22.1496	22.7616	23.2205	23.1631	22.278	22.2722	21.814	22.5954	23.6849	23.2571	22.6272	4.30331e+06	4.65266e+06	7.1108e+06	9.7742e+06	9.39271e+06	5.08573e+06	5.06533e+06	3.68708e+06	6.33715e+06	1.34856e+07	1.0025e+07	6.47833e+06	5.35559e+06	8.08421e+06	5.02986e+06	9.99632e+06	1.50949	0.662475	1.9874	0.503171	0.209047	0.12036
sp|P22059|OSBP1_HUMAN Oxysterol-binding protein 1 OS=Homo sapiens OX=9606 GN=OSBP PE=1 SV=1	P22059_S_389	OSBP1_S_389	S	389	P22059	OSBP1	22.037	22.1496	22.7616	23.4556	23.1631	22.278	22.2722	21.814	22.5954	23.6849	23.2571	22.6272	4.30331e+06	4.65266e+06	7.1108e+06	1.1504e+07	9.39271e+06	5.08573e+06	5.06533e+06	3.68708e+06	6.33715e+06	1.34856e+07	1.0025e+07	6.47833e+06	5.35559e+06	8.66083e+06	5.02986e+06	9.99632e+06	1.61716	0.618369	1.9874	0.503171	0.216277	0.12036
sp|P22455|FGFR4_HUMAN Fibroblast growth factor receptor 4 OS=Homo sapiens OX=9606 GN=FGFR4 PE=1 SV=2	P22455_S_419	FGFR4_S_419	S	419	P22455	FGFR4	22.4185	22.8989	23.0245	22.0574	21.8332	22.9442	22.5213	23.7717	23.1656	22.0805	22.6775	22.0356	5.606e+06	7.8211e+06	8.53215e+06	4.36463e+06	3.73629e+06	8.07021e+06	6.01974e+06	1.43213e+07	9.40914e+06	4.43487e+06	6.70801e+06	4.29915e+06	7.31975e+06	5.39038e+06	9.91673e+06	5.14734e+06	0.736415	1.35793	0.519056	1.92657	0.307775	0.178112
sp|P22607|FGFR3_HUMAN Fibroblast growth factor receptor 3 OS=Homo sapiens OX=9606 GN=FGFR3 PE=1 SV=1	P22607_S_444	FGFR3_S_444	S	444	P22607	FGFR3	22.4578	22.0644	20.7099	20.3687	21.8174	21.8839	21.7948	23.0914	21.8816	20.7398	20.0549	21.8665	5.76079e+06	4.38583e+06	1.7151e+06	1.35394e+06	3.69576e+06	3.86989e+06	3.63817e+06	8.9372e+06	3.86375e+06	1.75109e+06	1.08924e+06	3.82349e+06	3.95391e+06	2.9732e+06	5.4797e+06	2.22127e+06	0.751965	1.32985	0.405363	2.46692	0.537383	0.191944
sp|P22607|FGFR3_HUMAN Fibroblast growth factor receptor 3 OS=Homo sapiens OX=9606 GN=FGFR3 PE=1 SV=1	P22607_S_445	FGFR3_S_445	S	445	P22607	FGFR3	22.4578	22.0644	20.7099	20.3687	21.8174	21.8839	21.7948	23.0914	21.8816	20.7398	20.0549	21.8665	5.76079e+06	4.38583e+06	1.7151e+06	1.35394e+06	3.69576e+06	3.86989e+06	3.63817e+06	8.9372e+06	3.86375e+06	1.75109e+06	1.08924e+06	3.82349e+06	3.95391e+06	2.9732e+06	5.4797e+06	2.22127e+06	0.751965	1.32985	0.405363	2.46692	0.537383	0.191944
sp|P23193|TCEA1_HUMAN Transcription elongation factor A protein 1 OS=Homo sapiens OX=9606 GN=TCEA1 PE=1 SV=2	P23193_S_100	TCEA1_S_100	S	100	P23193	TCEA1	22.4619	22.0755	21.7207	21.4256	22.3688	22.5303	22.4126	22.432	22.7054	21.5311	21.8117	22.2167	5.77716e+06	4.41966e+06	3.45613e+06	2.81669e+06	5.41583e+06	6.05759e+06	5.58305e+06	5.65842e+06	6.83939e+06	3.03048e+06	3.68115e+06	4.87395e+06	4.55098e+06	4.76337e+06	6.02695e+06	3.86186e+06	1.04667	0.955412	0.640765	1.56063	0.868991	0.0363855
sp|P23497|SP100_HUMAN Nuclear autoantigen Sp-100 OS=Homo sapiens OX=9606 GN=SP100 PE=1 SV=3	P23497_S_407	SP100_S_407	S	407	P23497	SP100	24.7898	24.9232	25.2373	25.45	24.6382	25.1135	24.7638	24.3103	24.5775	25.6549	25.3127	25.3024	2.90048e+07	3.18155e+07	3.95528e+07	4.58353e+07	2.61116e+07	3.63016e+07	2.84861e+07	2.08028e+07	2.50352e+07	5.28333e+07	4.16749e+07	4.13804e+07	3.34577e+07	3.60828e+07	2.47747e+07	4.52962e+07	1.07846	0.927248	1.82832	0.546949	0.712802	0.0154032
sp|P23497|SP100_HUMAN Nuclear autoantigen Sp-100 OS=Homo sapiens OX=9606 GN=SP100 PE=1 SV=3	P23497_S_409	SP100_S_409	S	409	P23497	SP100	25.2085	24.9232	25.5828	25.4566	25.3819	25.4276	25.1178	24.3103	25.1289	26.1954	25.8346	25.6011	3.87726e+07	3.18155e+07	5.02556e+07	4.60464e+07	4.37222e+07	4.51319e+07	3.64082e+07	2.08028e+07	3.66907e+07	7.68403e+07	5.98397e+07	5.08967e+07	4.02813e+07	4.49668e+07	3.13006e+07	6.25256e+07	1.11632	0.895799	1.99758	0.500605	0.47593	0.0334071
sp|P23497|SP100_HUMAN Nuclear autoantigen Sp-100 OS=Homo sapiens OX=9606 GN=SP100 PE=1 SV=3	P23497_S_410	SP100_S_410	S	410	P23497	SP100	25.2085	24.9232	25.5828	25.4566	25.3819	25.4276	25.1178	24.3103	25.1289	26.1954	25.8346	25.6011	3.87726e+07	3.18155e+07	5.02556e+07	4.60464e+07	4.37222e+07	4.51319e+07	3.64082e+07	2.08028e+07	3.66907e+07	7.68403e+07	5.98397e+07	5.08967e+07	4.02813e+07	4.49668e+07	3.13006e+07	6.25256e+07	1.11632	0.895799	1.99758	0.500605	0.47593	0.0334071
sp|P23588|IF4B_HUMAN Eukaryotic translation initiation factor 4B OS=Homo sapiens OX=9606 GN=EIF4B PE=1 SV=2	P23588_S_597	IF4B_S_597	S	597	P23588	IF4B	27.5202	27.0161	28.1907	27.0935	27.1128	27.5419	27.4007	27.4639	27.6857	27.2978	27.2592	26.7688	1.92495e+08	1.35726e+08	3.06372e+08	1.432e+08	1.45128e+08	1.95404e+08	1.77192e+08	1.85125e+08	2.15889e+08	1.64989e+08	1.60629e+08	1.14347e+08	2.11531e+08	1.61244e+08	1.92735e+08	1.46655e+08	0.762273	1.31187	0.760913	1.31421	0.426424	0.0892729
sp|P24534|EF1B_HUMAN Elongation factor 1-beta OS=Homo sapiens OX=9606 GN=EEF1B2 PE=1 SV=3	P24534_S_106	EF1B_S_106	S	106	P24534	EF1B	28.231	28.0787	28.6366	28.3147	28.3474	27.8015	28.1284	28.1964	27.9764	28.4709	28.1275	27.8477	3.1504e+08	2.83486e+08	4.17326e+08	3.33873e+08	3.41533e+08	2.33923e+08	2.93415e+08	3.07591e+08	2.64088e+08	3.72033e+08	2.93229e+08	2.41535e+08	3.38617e+08	3.0311e+08	2.88365e+08	3.02266e+08	0.89514	1.11714	1.04821	0.954011	0.542026	0.756107
sp|P24534|EF1B_HUMAN Elongation factor 1-beta OS=Homo sapiens OX=9606 GN=EEF1B2 PE=1 SV=3	P24534_S_90	EF1B_S_90	S	90	P24534	EF1B	23.8176	27.908	25.1946	25.3809	28.1308	23.9742	24.5756	23.977	22.5646	25.246	24.94	24.8914	1.47851e+07	2.51859e+08	3.8399e+07	4.36938e+07	2.93902e+08	1.64797e+07	2.50026e+07	1.65117e+07	6.20311e+06	3.97922e+07	3.21866e+07	3.11211e+07	1.01681e+08	1.18025e+08	1.59058e+07	3.43666e+07	1.16074	0.861521	2.16064	0.462827	0.895012	0.0573467
sp|P24534|EF1B_HUMAN Elongation factor 1-beta OS=Homo sapiens OX=9606 GN=EEF1B2 PE=1 SV=3	P24534_S_95	EF1B_S_95	S	95	P24534	EF1B	28.0152	24.5265	27.4021	26.8056	27.4145	27.5955	26.5907	26.5937	27.7124	28.3076	28.0426	27.6669	2.71274e+08	2.41668e+07	1.77361e+08	1.17296e+08	1.78888e+08	2.02805e+08	1.01066e+08	1.01273e+08	2.19917e+08	3.32226e+08	2.76478e+08	2.13089e+08	1.57601e+08	1.6633e+08	1.40752e+08	2.73931e+08	1.05539	0.947519	1.9462	0.513823	0.917581	0.06523
sp|P24723|KPCL_HUMAN Protein kinase C eta type OS=Homo sapiens OX=9606 GN=PRKCH PE=1 SV=4	P24723_S_675	KPCL_S_675	S	675	P24723	KPCL	22.229	21.9179	22.6942	22.4107	22.4851	21.9269	22.287	22.3053	22.0994	22.0622	22.4922	21.8329	4.9157e+06	3.96229e+06	6.78613e+06	5.5757e+06	5.87085e+06	3.98716e+06	5.11748e+06	5.18271e+06	4.4935e+06	4.37921e+06	5.89974e+06	3.73547e+06	5.22137e+06	5.14457e+06	4.93123e+06	4.67147e+06	0.98529	1.01493	0.947324	1.05561	0.943697	0.732311
sp|P25205|MCM3_HUMAN DNA replication licensing factor MCM3 OS=Homo sapiens OX=9606 GN=MCM3 PE=1 SV=3	P25205_S_704	MCM3_S_704	S	704	P25205	MCM3	23.1089	23.1055	22.32	22.4117	23.0514	22.5327	22.9619	22.4569	22.3528	22.8867	23.3288	23.0916	9.04659e+06	9.02525e+06	5.23591e+06	5.57964e+06	8.6926e+06	6.06781e+06	8.16985e+06	5.75715e+06	5.35613e+06	7.75507e+06	1.05359e+07	8.93824e+06	7.76925e+06	6.78002e+06	6.42771e+06	9.07641e+06	0.872673	1.1459	1.41208	0.708177	0.570531	0.0909488
sp|P25205|MCM3_HUMAN DNA replication licensing factor MCM3 OS=Homo sapiens OX=9606 GN=MCM3 PE=1 SV=3	P25205_S_711	MCM3_S_711	S	711	P25205	MCM3	27.8937	28.1002	28.5136	28.1677	27.8833	27.7547	28.5312	28.0085	28.0804	28.5655	28.4269	28.0487	2.49372e+08	2.87733e+08	3.83211e+08	3.01531e+08	2.47578e+08	2.26466e+08	3.87925e+08	2.70025e+08	2.83812e+08	3.97251e+08	3.60865e+08	2.7765e+08	3.06772e+08	2.58525e+08	3.13921e+08	3.45255e+08	0.842727	1.18662	1.09982	0.909242	0.364736	0.574842
sp|P25205|MCM3_HUMAN DNA replication licensing factor MCM3 OS=Homo sapiens OX=9606 GN=MCM3 PE=1 SV=3	P25205_S_672	MCM3_S_672	S	672	P25205	MCM3	23.4268	23.5126	23.2457	23.1636	22.9767	22.9868	23.3198	23.1649	23.0119	23.0008	23.5847	22.9975	1.12765e+07	1.19677e+07	9.94634e+06	9.39591e+06	8.25417e+06	8.31201e+06	1.04703e+07	9.40438e+06	8.45812e+06	8.39346e+06	1.25805e+07	8.37387e+06	1.10635e+07	8.65403e+06	9.44427e+06	9.7826e+06	0.782213	1.27842	1.03582	0.965416	0.0345289	0.839248
sp|P25686|DNJB2_HUMAN DnaJ homolog subfamily B member 2 OS=Homo sapiens OX=9606 GN=DNAJB2 PE=1 SV=3	P25686_S_247	DNJB2_S_247	S	247	P25686	DNJB2	24.822	25.6266	25.1163	24.9293	25.4371	25.3741	25.4985	25.5677	25.7012	25.2442	25.6219	25.7879	2.96605e+07	5.18058e+07	3.63706e+07	3.19488e+07	4.54275e+07	4.34884e+07	4.74026e+07	4.97327e+07	5.45559e+07	3.97443e+07	5.16366e+07	5.79326e+07	3.9279e+07	4.02882e+07	5.05637e+07	4.97711e+07	1.02569	0.974949	0.984325	1.01592	0.904191	0.900017
sp|P25686|DNJB2_HUMAN DnaJ homolog subfamily B member 2 OS=Homo sapiens OX=9606 GN=DNAJB2 PE=1 SV=3	P25686_S_250	DNJB2_S_250	S	250	P25686	DNJB2	24.822	25.6266	25.1163	24.9293	25.4371	25.3741	25.4985	25.5677	25.7012	25.2442	25.6219	25.7879	2.96605e+07	5.18058e+07	3.63706e+07	3.19488e+07	4.54275e+07	4.34884e+07	4.74026e+07	4.97327e+07	5.45559e+07	3.97443e+07	5.16366e+07	5.79326e+07	3.9279e+07	4.02882e+07	5.05637e+07	4.97711e+07	1.02569	0.974949	0.984325	1.01592	0.904191	0.900017
sp|P26045|PTN3_HUMAN Tyrosine-protein phosphatase non-receptor type 3 OS=Homo sapiens OX=9606 GN=PTPN3 PE=1 SV=2	P26045_S_425	PTN3_S_425	S	425	P26045	PTN3	24.2927	24.3501	24.3465	24.1866	24.4243	24.4348	24.5206	24.3973	24.61	23.8643	24.3289	24.1825	2.05512e+07	2.13853e+07	2.13317e+07	1.90935e+07	2.2513e+07	2.26778e+07	2.40678e+07	2.20957e+07	2.56063e+07	1.52711e+07	2.10725e+07	1.90399e+07	2.10894e+07	2.14281e+07	2.39233e+07	1.84611e+07	1.01606	0.984193	0.771681	1.29587	0.801828	0.0638179
sp|P26045|PTN3_HUMAN Tyrosine-protein phosphatase non-receptor type 3 OS=Homo sapiens OX=9606 GN=PTPN3 PE=1 SV=2	P26045_S_357	PTN3_S_357	S	357	P26045	PTN3	22.8588	22.8524	22.6059	22.7235	22.4545	22.337	22.4937	22.7445	22.1321	22.9225	23.0491	22.9094	7.60645e+06	7.57277e+06	6.38331e+06	6.92567e+06	5.74739e+06	5.29799e+06	5.90578e+06	7.02692e+06	4.59654e+06	7.9498e+06	8.67904e+06	7.87827e+06	7.18751e+06	5.99035e+06	5.84308e+06	8.16904e+06	0.833439	1.19985	1.39807	0.715272	0.132804	0.0664909
sp|P26045|PTN3_HUMAN Tyrosine-protein phosphatase non-receptor type 3 OS=Homo sapiens OX=9606 GN=PTPN3 PE=1 SV=2	P26045_S_359	PTN3_S_359	S	359	P26045	PTN3	21.4836	21.8508	22.9224	24.0258	22.1389	22.1707	22.0844	22.0664	21.3766	23.915	23.8651	22.9073	2.93221e+06	3.78213e+06	7.94921e+06	1.70804e+07	4.61825e+06	4.72099e+06	4.44709e+06	4.39198e+06	2.7226e+06	1.58173e+07	1.52794e+07	7.86631e+06	4.88785e+06	8.80654e+06	3.85389e+06	1.29877e+07	1.80172	0.555025	3.37002	0.296734	0.450691	0.0644613
sp|P26358|DNMT1_HUMAN DNA (cytosine-5)-methyltransferase 1 OS=Homo sapiens OX=9606 GN=DNMT1 PE=1 SV=2	P26358_S_714	DNMT1_S_714	S	714	P26358	DNMT1	23.3212	22.976	23.7069	22.4171	23.2829	23.0983	23.5398	23.368	23.3925	23.193	22.7131	22.204	1.04807e+07	8.2504e+06	1.36924e+07	5.60045e+06	1.02058e+07	8.98025e+06	1.21949e+07	1.08263e+07	1.10115e+07	9.58945e+06	6.87602e+06	4.83125e+06	1.08078e+07	8.26217e+06	1.13442e+07	7.09891e+06	0.764461	1.30811	0.625772	1.59803	0.292383	0.0800883
sp|P26599|PTBP1_HUMAN Polypyrimidine tract-binding protein 1 OS=Homo sapiens OX=9606 GN=PTBP1 PE=1 SV=1	P26599_S_140	PTBP1_S_140	S	140	P26599	PTBP1	21.4428	21.6194	22.1846	22.0531	21.2021	21.665	21.7956	21.0216	22.1141	22.3165	22.0242	21.4088	2.85054e+06	3.22176e+06	4.76675e+06	4.35144e+06	2.41257e+06	3.32526e+06	3.64025e+06	2.1288e+06	4.53953e+06	5.22317e+06	4.26513e+06	2.78414e+06	3.61302e+06	3.36309e+06	3.43619e+06	4.09082e+06	0.930827	1.07431	1.19051	0.839977	0.773395	0.548073
sp|P26599|PTBP1_HUMAN Polypyrimidine tract-binding protein 1 OS=Homo sapiens OX=9606 GN=PTBP1 PE=1 SV=1	P26599_S_141	PTBP1_S_141	S	141	P26599	PTBP1	21.4428	22.3362	23.0283	22.3836	21.9251	21.6281	21.6068	21.3985	22.2432	22.7044	21.8502	21.3263	2.85054e+06	5.29504e+06	8.555e+06	5.47199e+06	3.98223e+06	3.24126e+06	3.19373e+06	2.76442e+06	4.96446e+06	6.83442e+06	3.78054e+06	2.62949e+06	5.56686e+06	4.23183e+06	3.64087e+06	4.41481e+06	0.760182	1.31547	1.21257	0.824694	0.514459	0.623809
sp|P27448|MARK3_HUMAN MAP/microtubule affinity-regulating kinase 3 OS=Homo sapiens OX=9606 GN=MARK3 PE=1 SV=5	P27448_S_469	MARK3_S_469	S	469	P27448	MARK3	24.2033	24.233	23.5128	22.2956	23.8945	24.3983	24.3775	24.2145	24.563	21.8684	23.165	23.6529	1.93159e+07	1.97176e+07	1.19692e+07	5.14808e+06	1.5594e+07	2.2112e+07	2.17951e+07	1.94666e+07	2.47855e+07	3.82875e+06	9.40502e+06	1.31899e+07	1.70009e+07	1.42847e+07	2.20157e+07	8.80788e+06	0.840231	1.19015	0.400072	2.49955	0.658129	0.0217822
sp|P27448|MARK3_HUMAN MAP/microtubule affinity-regulating kinase 3 OS=Homo sapiens OX=9606 GN=MARK3 PE=1 SV=5	P27448_S_540	MARK3_S_540	S	540	P27448	MARK3	22.2653	22.1112	22.5915	22.9372	22.4284	21.8416	22.5318	22.2548	22.1764	22.9348	23.0604	22.6144	5.04103e+06	4.53037e+06	6.31999e+06	8.03133e+06	5.64458e+06	3.75808e+06	6.06371e+06	5.00439e+06	4.73985e+06	8.01796e+06	8.74746e+06	6.42108e+06	5.29713e+06	5.81133e+06	5.26932e+06	7.72883e+06	1.09707	0.911518	1.46676	0.681774	0.730361	0.0487213
sp|P27448|MARK3_HUMAN MAP/microtubule affinity-regulating kinase 3 OS=Homo sapiens OX=9606 GN=MARK3 PE=1 SV=5	P27448_S_543	MARK3_S_543	S	543	P27448	MARK3	22.2653	22.1112	22.5915	22.9372	22.4284	21.8416	22.5318	22.2548	22.1764	22.9348	23.0604	22.6144	5.04103e+06	4.53037e+06	6.31999e+06	8.03133e+06	5.64458e+06	3.75808e+06	6.06371e+06	5.00439e+06	4.73985e+06	8.01796e+06	8.74746e+06	6.42108e+06	5.29713e+06	5.81133e+06	5.26932e+06	7.72883e+06	1.09707	0.911518	1.46676	0.681774	0.730361	0.0487213
sp|P27816|MAP4_HUMAN Microtubule-associated protein 4 OS=Homo sapiens OX=9606 GN=MAP4 PE=1 SV=3	P27816_S_280	MAP4_S_280	S	280	P27816	MAP4	24.0767	24.5496	25.0078	24.4557	25.2526	24.7786	24.488	25.0341	24.8883	24.3794	24.639	23.7917	1.76934e+07	2.45564e+07	3.37373e+07	2.30091e+07	3.99747e+07	2.87804e+07	2.35293e+07	3.43572e+07	3.10541e+07	2.18241e+07	2.61268e+07	1.45219e+07	2.5329e+07	3.05881e+07	2.96469e+07	2.08243e+07	1.20763	0.828069	0.702411	1.42367	0.483367	0.131625
sp|P27816|MAP4_HUMAN Microtubule-associated protein 4 OS=Homo sapiens OX=9606 GN=MAP4 PE=1 SV=3	P27816_S_507	MAP4_S_507	S	507	P27816	MAP4	21.0754	26.7832	26.2084	26.3552	26.6113	26.184	26.5941	26.7563	20.365	20.3394	25.1092	26.3291	2.2097e+06	1.1549e+08	7.7538e+07	8.58407e+07	1.02516e+08	7.62386e+07	1.01305e+08	1.13357e+08	1.35044e+06	1.32668e+06	3.61916e+07	8.43058e+07	6.50792e+07	8.81985e+07	7.20041e+07	4.0608e+07	1.35525	0.737872	0.563969	1.77315	0.562436	0.509841
sp|P27816|MAP4_HUMAN Microtubule-associated protein 4 OS=Homo sapiens OX=9606 GN=MAP4 PE=1 SV=3	P27816_S_510	MAP4_S_510	S	510	P27816	MAP4	21.0754	26.7832	26.2084	26.3552	26.6113	26.184	22.7538	26.7563	20.365	20.3394	25.1092	21.031	2.2097e+06	1.1549e+08	7.7538e+07	8.58407e+07	1.02516e+08	7.62386e+07	7.07265e+06	1.13357e+08	1.35044e+06	1.32668e+06	3.61916e+07	2.14275e+06	6.50792e+07	8.81985e+07	4.05933e+07	1.32203e+07	1.35525	0.737872	0.325678	3.07052	0.562436	0.536996
sp|P27816|MAP4_HUMAN Microtubule-associated protein 4 OS=Homo sapiens OX=9606 GN=MAP4 PE=1 SV=3	P27816_S_928	MAP4_S_928	S	928	P27816	MAP4	23.3977	21.9818	23.5674	23.2439	23.6147	23.5055	22.8266	22.5412	23.5965	22.9423	22.6923	22.0071	1.10516e+07	4.14178e+06	1.24308e+07	9.93365e+06	1.28452e+07	1.19082e+07	7.43852e+06	6.1033e+06	1.2684e+07	8.05978e+06	6.77761e+06	4.21488e+06	9.20806e+06	1.15624e+07	8.74193e+06	6.35076e+06	1.25568	0.796382	0.726471	1.37652	0.461014	0.372424
sp|P27824|CALX_HUMAN Calnexin OS=Homo sapiens OX=9606 GN=CANX PE=1 SV=2	P27824_S_554	CALX_S_554	S	554	P27824	CALX	27.776	27.3752	25.9686	25.3759	27.6368	27.6659	27.7329	27.6654	27.7931	25.0668	27.5205	27.8252	2.29834e+08	1.74085e+08	6.56637e+07	4.35406e+07	2.08689e+08	2.12944e+08	2.23069e+08	2.12866e+08	2.32575e+08	3.51456e+07	1.92534e+08	2.37801e+08	1.56527e+08	1.55058e+08	2.22836e+08	1.5516e+08	0.990613	1.00948	0.696297	1.43617	0.98507	0.385341
sp|P27824|CALX_HUMAN Calnexin OS=Homo sapiens OX=9606 GN=CANX PE=1 SV=2	P27824_S_564	CALX_S_564	S	564	P27824	CALX	27.7834	24.0258	23.481	25.4607	24.5501	27.7242	24.644	27.7317	24.9849	25.1092	27.5577	24.414	2.31019e+08	1.70805e+07	1.17079e+07	4.61767e+07	2.45656e+07	2.21725e+08	2.62179e+07	2.22878e+08	3.32044e+07	3.61931e+07	1.97551e+08	2.23529e+07	8.66025e+07	9.74889e+07	9.41001e+07	8.53657e+07	1.12571	0.888332	0.90718	1.10232	0.914816	0.923645
sp|P28290|ITPI2_HUMAN Protein ITPRID2 OS=Homo sapiens OX=9606 GN=ITPRID2 PE=1 SV=3	P28290_S_1165	ITPI2_S_1165	S	1165	P28290	ITPI2	24.7195	24.2313	25.8856	26.3365	24.8007	24.7085	25.3592	24.3639	25.0547	25.8049	25.5537	25.1774	2.76262e+07	1.96946e+07	6.19948e+07	8.47399e+07	2.92245e+07	2.74153e+07	4.30415e+07	2.15913e+07	3.48519e+07	5.86207e+07	4.9252e+07	3.79436e+07	3.64385e+07	4.71266e+07	3.31616e+07	4.86055e+07	1.29332	0.773206	1.46572	0.682261	0.667303	0.148817
sp|P28290|ITPI2_HUMAN Protein ITPRID2 OS=Homo sapiens OX=9606 GN=ITPRID2 PE=1 SV=3	P28290_S_1174	ITPI2_S_1174	S	1174	P28290	ITPI2	25.0745	22.4875	24.4672	26.4904	25.8429	24.7368	25.6796	24.5787	25.4811	24.648	25.6082	25.185	3.53334e+07	5.88063e+06	2.31936e+07	9.42755e+07	6.01858e+07	2.79596e+07	5.37438e+07	2.50572e+07	4.6834e+07	2.62906e+07	5.11497e+07	3.81454e+07	2.14692e+07	6.0807e+07	4.18783e+07	3.85286e+07	2.83228	0.353072	0.920012	1.08694	0.165004	0.780927
sp|P28290|ITPI2_HUMAN Protein ITPRID2 OS=Homo sapiens OX=9606 GN=ITPRID2 PE=1 SV=3	P28290_S_1175	ITPI2_S_1175	S	1175	P28290	ITPI2	21.8979	24.496	25.3173	23.3486	21.4394	21.3049	21.8545	21.1428	21.8734	25.3849	22.4311	21.9766	3.9077e+06	2.36601e+07	4.18101e+07	1.06817e+07	2.84389e+06	2.59071e+06	3.79192e+06	2.31538e+06	3.84188e+06	4.38135e+07	5.65501e+06	4.12677e+06	2.3126e+07	5.37208e+06	3.31639e+06	1.78651e+07	0.232297	4.30484	5.38691	0.185635	0.242683	0.378904
sp|P28290|ITPI2_HUMAN Protein ITPRID2 OS=Homo sapiens OX=9606 GN=ITPRID2 PE=1 SV=3	P28290_S_92	ITPI2_S_92	S	92	P28290	ITPI2	24.578	23.5114	25.2526	25.268	24.2452	24.5658	24.9422	24.1374	24.7148	24.4189	24.2877	24.3231	2.50451e+07	1.19574e+07	3.99746e+07	4.04033e+07	1.98852e+07	2.48342e+07	3.22372e+07	1.84535e+07	2.7536e+07	2.24294e+07	2.04799e+07	2.09888e+07	2.5659e+07	2.83742e+07	2.60756e+07	2.12994e+07	1.10582	0.904307	0.816833	1.22424	0.803817	0.358918
sp|P28290|ITPI2_HUMAN Protein ITPRID2 OS=Homo sapiens OX=9606 GN=ITPRID2 PE=1 SV=3	P28290_S_641	ITPI2_S_641	S	641	P28290	ITPI2	25.9415	25.0921	26.566	26.815	25.5557	26.0879	26.1749	25.7818	25.719	26.796	25.9938	26.1291	6.44409e+07	3.57675e+07	9.93517e+07	1.18062e+08	4.932e+07	7.13247e+07	7.57602e+07	5.76883e+07	5.52318e+07	1.16523e+08	6.68232e+07	7.33923e+07	6.652e+07	7.95688e+07	6.28934e+07	8.55795e+07	1.19616	0.836006	1.36071	0.734912	0.658564	0.281706
sp|P28290|ITPI2_HUMAN Protein ITPRID2 OS=Homo sapiens OX=9606 GN=ITPRID2 PE=1 SV=3	P28290_S_644	ITPI2_S_644	S	644	P28290	ITPI2	25.9415	25.0921	26.566	26.815	25.5557	26.0879	26.1749	25.7818	25.719	26.796	25.9938	26.1291	6.44409e+07	3.57675e+07	9.93517e+07	1.18062e+08	4.932e+07	7.13247e+07	7.57602e+07	5.76883e+07	5.52318e+07	1.16523e+08	6.68232e+07	7.33923e+07	6.652e+07	7.95688e+07	6.28934e+07	8.55795e+07	1.19616	0.836006	1.36071	0.734912	0.658564	0.281706
sp|P28290|ITPI2_HUMAN Protein ITPRID2 OS=Homo sapiens OX=9606 GN=ITPRID2 PE=1 SV=3	P28290_S_650	ITPI2_S_650	S	650	P28290	ITPI2	23.5359	23.14	23.6874	24.6336	23.3835	23.2914	23.7079	23.1873	23.3626	24.1437	23.9937	23.8851	1.21625e+07	9.24343e+06	1.35093e+07	2.60286e+07	1.09432e+07	1.02662e+07	1.37025e+07	9.55149e+06	1.07854e+07	1.85338e+07	1.67045e+07	1.54925e+07	1.16384e+07	1.5746e+07	1.13465e+07	1.69103e+07	1.35294	0.739133	1.49036	0.67098	0.511577	0.025278
sp|P28290|ITPI2_HUMAN Protein ITPRID2 OS=Homo sapiens OX=9606 GN=ITPRID2 PE=1 SV=3	P28290_S_270	ITPI2_S_270	S	270	P28290	ITPI2	26.1259	25.5693	26.4518	27.8063	25.8322	26.0845	26.4276	25.1235	25.6624	26.9711	26.8128	26.5813	7.32306e+07	4.97896e+07	9.17859e+07	2.34706e+08	5.97418e+07	7.11589e+07	9.02579e+07	3.65532e+07	5.31083e+07	1.31559e+08	1.17888e+08	1.0041e+08	7.1602e+07	1.21869e+08	5.99731e+07	1.16619e+08	1.70203	0.587533	1.94452	0.514265	0.469458	0.0494646
sp|P28290|ITPI2_HUMAN Protein ITPRID2 OS=Homo sapiens OX=9606 GN=ITPRID2 PE=1 SV=3	P28290_S_272	ITPI2_S_272	S	272	P28290	ITPI2	23.1047	22.6602	23.6573	24.5443	22.777	22.8584	23.0409	21.9514	22.4929	23.884	23.1462	22.972	9.01984e+06	6.62829e+06	1.32301e+07	2.44657e+07	7.18719e+06	7.60434e+06	8.62997e+06	4.05537e+06	5.90235e+06	1.54813e+07	9.28318e+06	8.22739e+06	9.62607e+06	1.30857e+07	6.19589e+06	1.09973e+07	1.35941	0.735615	1.77493	0.563401	0.613286	0.158032
sp|P28290|ITPI2_HUMAN Protein ITPRID2 OS=Homo sapiens OX=9606 GN=ITPRID2 PE=1 SV=3	P28290_S_273	ITPI2_S_273	S	273	P28290	ITPI2	23.1047	22.6602	23.6573	24.5443	22.777	22.8584	23.0409	21.9514	22.4929	23.884	23.1462	22.972	9.01984e+06	6.62829e+06	1.32301e+07	2.44657e+07	7.18719e+06	7.60434e+06	8.62997e+06	4.05537e+06	5.90235e+06	1.54813e+07	9.28318e+06	8.22739e+06	9.62607e+06	1.30857e+07	6.19589e+06	1.09973e+07	1.35941	0.735615	1.77493	0.563401	0.613286	0.158032
sp|P28290|ITPI2_HUMAN Protein ITPRID2 OS=Homo sapiens OX=9606 GN=ITPRID2 PE=1 SV=3	P28290_S_276	ITPI2_S_276	S	276	P28290	ITPI2	23.1047	22.6602	23.6573	24.5443	22.777	22.8584	23.0409	21.9514	22.4929	23.884	23.1462	22.972	9.01984e+06	6.62829e+06	1.32301e+07	2.44657e+07	7.18719e+06	7.60434e+06	8.62997e+06	4.05537e+06	5.90235e+06	1.54813e+07	9.28318e+06	8.22739e+06	9.62607e+06	1.30857e+07	6.19589e+06	1.09973e+07	1.35941	0.735615	1.77493	0.563401	0.613286	0.158032
sp|P28290|ITPI2_HUMAN Protein ITPRID2 OS=Homo sapiens OX=9606 GN=ITPRID2 PE=1 SV=3	P28290_S_424	ITPI2_S_424	S	424	P28290	ITPI2	23.6249	23.4928	24.4712	24.8496	23.2297	23.4883	23.759	23.2131	23.3046	24.0974	24.4826	24.1161	1.2936e+07	1.18044e+07	2.32572e+07	3.02324e+07	9.83642e+06	1.17675e+07	1.41963e+07	9.72365e+06	1.03609e+07	1.7949e+07	2.34427e+07	1.81833e+07	1.59992e+07	1.72788e+07	1.14269e+07	1.98583e+07	1.07997	0.925948	1.73785	0.575423	0.874138	0.0229113
sp|P28290|ITPI2_HUMAN Protein ITPRID2 OS=Homo sapiens OX=9606 GN=ITPRID2 PE=1 SV=3	P28290_S_425	ITPI2_S_425	S	425	P28290	ITPI2	24.1775	23.7085	23.9718	24.5751	23.5245	23.3049	23.9144	23.0874	23.3846	24.0769	24.3837	24.018	1.89734e+07	1.3708e+07	1.64523e+07	2.49936e+07	1.20665e+07	1.03625e+07	1.58106e+07	8.91235e+06	1.09512e+07	1.76955e+07	2.18889e+07	1.69884e+07	1.63779e+07	1.58075e+07	1.18914e+07	1.88576e+07	0.965175	1.03608	1.58582	0.630588	0.915639	0.0572154
sp|P28290|ITPI2_HUMAN Protein ITPRID2 OS=Homo sapiens OX=9606 GN=ITPRID2 PE=1 SV=3	P28290_S_427	ITPI2_S_427	S	427	P28290	ITPI2	24.1775	23.4928	24.4712	24.8496	23.2297	23.4883	23.9144	23.0874	23.3846	24.0974	24.4826	24.1161	1.89734e+07	1.18044e+07	2.32572e+07	3.02324e+07	9.83642e+06	1.17675e+07	1.58106e+07	8.91235e+06	1.09512e+07	1.7949e+07	2.34427e+07	1.81833e+07	1.80117e+07	1.72788e+07	1.18914e+07	1.98583e+07	0.959308	1.04242	1.66998	0.598811	0.926474	0.0438001
sp|P28290|ITPI2_HUMAN Protein ITPRID2 OS=Homo sapiens OX=9606 GN=ITPRID2 PE=1 SV=3	P28290_S_466	ITPI2_S_466	S	466	P28290	ITPI2	27.0167	25.9412	26.9399	26.2997	26.915	27.3014	27.6197	26.8871	27.3882	26.0672	25.9697	26.3063	1.35783e+08	6.44287e+07	1.28737e+08	8.26007e+07	1.26536e+08	1.65399e+08	2.06237e+08	1.24115e+08	1.75656e+08	7.03108e+07	6.57132e+07	8.29827e+07	1.09649e+08	1.24845e+08	1.68669e+08	7.30022e+07	1.13858	0.878284	0.432813	2.31047	0.668932	0.0517478
sp|P28290|ITPI2_HUMAN Protein ITPRID2 OS=Homo sapiens OX=9606 GN=ITPRID2 PE=1 SV=3	P28290_S_474	ITPI2_S_474	S	474	P28290	ITPI2	24.9395	24.5794	25.5655	25.5861	24.3883	25.2533	25.5066	24.7272	24.854	24.9261	25.0391	24.922	3.21763e+07	2.50684e+07	4.96574e+07	5.03711e+07	2.19593e+07	3.99937e+07	4.76695e+07	2.77742e+07	3.03243e+07	3.18792e+07	3.4477e+07	3.17895e+07	3.5634e+07	3.74413e+07	3.5256e+07	3.27152e+07	1.05072	0.95173	0.927933	1.07766	0.878216	0.72492
sp|P28290|ITPI2_HUMAN Protein ITPRID2 OS=Homo sapiens OX=9606 GN=ITPRID2 PE=1 SV=3	P28290_S_1055	ITPI2_S_1055	S	1055	P28290	ITPI2	24.5059	25.7201	25.3794	25.9249	25.5807	25.5718	25.0669	24.9314	22.1465	25.5595	25.0612	25.8534	2.38245e+07	5.52729e+07	4.36487e+07	6.37068e+07	5.01815e+07	4.98756e+07	3.51458e+07	3.19964e+07	4.6426e+06	4.94517e+07	3.50087e+07	6.06258e+07	4.09154e+07	5.4588e+07	2.39283e+07	4.83621e+07	1.33417	0.749531	2.02113	0.494773	0.276462	0.120497
sp|P28290|ITPI2_HUMAN Protein ITPRID2 OS=Homo sapiens OX=9606 GN=ITPRID2 PE=1 SV=3	P28290_S_665	ITPI2_S_665	S	665	P28290	ITPI2	21.4512	21.0258	22.2859	23.1932	21.3363	20.5241	21.7063	20.819	20.2396	22.6823	22.6443	22.0928	2.86711e+06	2.13497e+06	5.11371e+06	9.59066e+06	2.64773e+06	1.50792e+06	3.42168e+06	1.84992e+06	1.23804e+06	6.73053e+06	6.55558e+06	4.47298e+06	3.37193e+06	4.58211e+06	2.16988e+06	5.9197e+06	1.3589	0.735891	2.72812	0.366553	0.68788	0.0187098
sp|P28290|ITPI2_HUMAN Protein ITPRID2 OS=Homo sapiens OX=9606 GN=ITPRID2 PE=1 SV=3	P28290_S_668	ITPI2_S_668	S	668	P28290	ITPI2	23.1851	21.0258	23.6791	24.1891	22.7265	22.7747	23.1941	22.868	23.0192	23.5915	23.4216	22.0928	9.53693e+06	2.13497e+06	1.34318e+07	1.91274e+07	6.93984e+06	7.17601e+06	9.59684e+06	7.65506e+06	8.50116e+06	1.26404e+07	1.12355e+07	4.47298e+06	8.36788e+06	1.10811e+07	8.58435e+06	9.44963e+06	1.32424	0.75515	1.1008	0.908433	0.631121	0.766936
sp|P28290|ITPI2_HUMAN Protein ITPRID2 OS=Homo sapiens OX=9606 GN=ITPRID2 PE=1 SV=3	P28290_S_1131	ITPI2_S_1131	S	1131	P28290	ITPI2	22.7608	22.5652	23.4742	24.5472	22.963	23.0089	23.6101	21.9692	23.0089	23.8196	23.7404	23.4282	7.10716e+06	6.20583e+06	1.16533e+07	2.45153e+07	8.17636e+06	8.44069e+06	1.28039e+07	4.10579e+06	8.44052e+06	1.48056e+07	1.40139e+07	1.12874e+07	8.32209e+06	1.37108e+07	8.45007e+06	1.3369e+07	1.64752	0.606973	1.58211	0.632066	0.427244	0.179318
sp|P28290|ITPI2_HUMAN Protein ITPRID2 OS=Homo sapiens OX=9606 GN=ITPRID2 PE=1 SV=3	P28290_S_1134	ITPI2_S_1134	S	1134	P28290	ITPI2	22.7608	22.5652	23.4742	24.5472	22.963	23.0089	23.6101	21.9692	23.0089	23.8196	23.7404	23.4282	7.10716e+06	6.20583e+06	1.16533e+07	2.45153e+07	8.17636e+06	8.44069e+06	1.28039e+07	4.10579e+06	8.44052e+06	1.48056e+07	1.40139e+07	1.12874e+07	8.32209e+06	1.37108e+07	8.45007e+06	1.3369e+07	1.64752	0.606973	1.58211	0.632066	0.427244	0.179318
sp|P28715|ERCC5_HUMAN DNA repair protein complementing XP-G cells OS=Homo sapiens OX=9606 GN=ERCC5 PE=1 SV=3	P28715_S_156	ERCC5_S_156	S	156	P28715	ERCC5	21.9263	21.8101	23.4021	22.9842	22.1924	22.7466	22.0531	23.1455	22.7131	23.4412	22.9572	22.0553	3.98532e+06	3.67701e+06	1.10848e+07	8.29698e+06	4.79283e+06	7.03741e+06	4.35159e+06	9.27892e+06	6.87558e+06	1.13893e+07	8.14341e+06	4.35826e+06	6.24906e+06	6.70907e+06	6.83537e+06	7.96365e+06	1.07361	0.931434	1.16507	0.858321	0.873336	0.675363
sp|P28715|ERCC5_HUMAN DNA repair protein complementing XP-G cells OS=Homo sapiens OX=9606 GN=ERCC5 PE=1 SV=3	P28715_S_157	ERCC5_S_157	S	157	P28715	ERCC5	21.9263	21.8101	23.4021	22.9842	22.1924	22.7466	22.0531	23.1455	22.7131	23.4412	22.9572	22.0553	3.98532e+06	3.67701e+06	1.10848e+07	8.29698e+06	4.79283e+06	7.03741e+06	4.35159e+06	9.27892e+06	6.87558e+06	1.13893e+07	8.14341e+06	4.35826e+06	6.24906e+06	6.70907e+06	6.83537e+06	7.96365e+06	1.07361	0.931434	1.16507	0.858321	0.873336	0.675363
sp|P28715|ERCC5_HUMAN DNA repair protein complementing XP-G cells OS=Homo sapiens OX=9606 GN=ERCC5 PE=1 SV=3	P28715_S_562	ERCC5_S_562	S	562	P28715	ERCC5	22.8836	23.1974	22.3753	22.6754	22.9844	22.5229	23.161	23.0118	22.592	22.3189	23.316	23.1913	7.73823e+06	9.61841e+06	5.44029e+06	6.69832e+06	8.29847e+06	6.02647e+06	9.37919e+06	8.4574e+06	6.32204e+06	5.2319e+06	1.04428e+07	9.57784e+06	7.59898e+06	7.00775e+06	8.05288e+06	8.4175e+06	0.922197	1.08437	1.04528	0.956682	0.696768	0.85573
sp|P28715|ERCC5_HUMAN DNA repair protein complementing XP-G cells OS=Homo sapiens OX=9606 GN=ERCC5 PE=1 SV=3	P28715_S_563	ERCC5_S_563	S	563	P28715	ERCC5	22.8836	23.1974	22.3753	22.6754	22.9844	22.5229	23.161	23.0118	22.592	22.3189	23.316	23.1913	7.73823e+06	9.61841e+06	5.44029e+06	6.69832e+06	8.29847e+06	6.02647e+06	9.37919e+06	8.4574e+06	6.32204e+06	5.2319e+06	1.04428e+07	9.57784e+06	7.59898e+06	7.00775e+06	8.05288e+06	8.4175e+06	0.922197	1.08437	1.04528	0.956682	0.696768	0.85573
sp|P28715|ERCC5_HUMAN DNA repair protein complementing XP-G cells OS=Homo sapiens OX=9606 GN=ERCC5 PE=1 SV=3	P28715_S_384	ERCC5_S_384	S	384	P28715	ERCC5	23.2764	22.8328	23.7007	23.1699	23.5566	23.4222	23.3289	23.652	23.8459	23.4497	22.9842	23.0516	1.01599e+07	7.47084e+06	1.36338e+07	9.43672e+06	1.23381e+07	1.12408e+07	1.05364e+07	1.31812e+07	1.50779e+07	1.14565e+07	8.29749e+06	8.69416e+06	1.04215e+07	1.10052e+07	1.29318e+07	9.48271e+06	1.05601	0.946964	0.733286	1.36373	0.787683	0.109965
sp|P28715|ERCC5_HUMAN DNA repair protein complementing XP-G cells OS=Homo sapiens OX=9606 GN=ERCC5 PE=1 SV=3	P28715_S_355	ERCC5_S_355	S	355	P28715	ERCC5	23.0147	22.901	24.2628	22.8834	22.7508	22.7686	22.8964	22.6331	22.8683	23.3505	22.2984	22.9994	8.47425e+06	7.83243e+06	2.01291e+07	7.73744e+06	7.05799e+06	7.14539e+06	7.80756e+06	6.50498e+06	7.65699e+06	1.06954e+07	5.15791e+06	8.38516e+06	1.21453e+07	7.31361e+06	7.32318e+06	8.0795e+06	0.602178	1.66064	1.10328	0.90639	0.350117	0.688335
sp|P28715|ERCC5_HUMAN DNA repair protein complementing XP-G cells OS=Homo sapiens OX=9606 GN=ERCC5 PE=1 SV=3	P28715_S_356	ERCC5_S_356	S	356	P28715	ERCC5	23.0147	22.901	24.2628	22.8834	22.7508	22.7686	22.8964	22.6331	22.8683	23.3505	22.2984	22.9994	8.47425e+06	7.83243e+06	2.01291e+07	7.73744e+06	7.05799e+06	7.14539e+06	7.80756e+06	6.50498e+06	7.65699e+06	1.06954e+07	5.15791e+06	8.38516e+06	1.21453e+07	7.31361e+06	7.32318e+06	8.0795e+06	0.602178	1.66064	1.10328	0.90639	0.350117	0.688335
sp|P28715|ERCC5_HUMAN DNA repair protein complementing XP-G cells OS=Homo sapiens OX=9606 GN=ERCC5 PE=1 SV=3	P28715_S_357	ERCC5_S_357	S	357	P28715	ERCC5	23.0147	22.901	24.2628	22.8834	22.7508	22.7686	22.8964	22.6331	22.8683	23.3505	22.2984	22.9994	8.47425e+06	7.83243e+06	2.01291e+07	7.73744e+06	7.05799e+06	7.14539e+06	7.80756e+06	6.50498e+06	7.65699e+06	1.06954e+07	5.15791e+06	8.38516e+06	1.21453e+07	7.31361e+06	7.32318e+06	8.0795e+06	0.602178	1.66064	1.10328	0.90639	0.350117	0.688335
sp|P29590|PML_HUMAN Protein PML OS=Homo sapiens OX=9606 GN=PML PE=1 SV=3	P29590_S_518	PML_S_518	S	518	P29590	PML	27.7959	27.7574	27.9318	26.8702	27.7762	28.0896	27.8372	28.1848	28.3572	27.4308	27.5415	28.1958	2.33031e+08	2.26885e+08	2.56048e+08	1.22667e+08	2.29868e+08	2.85643e+08	2.39795e+08	3.05112e+08	3.43851e+08	1.80919e+08	1.95349e+08	3.0746e+08	2.38655e+08	2.12726e+08	2.96253e+08	2.2791e+08	0.891354	1.12189	0.769308	1.29987	0.644228	0.249898
sp|P29590|PML_HUMAN Protein PML OS=Homo sapiens OX=9606 GN=PML PE=1 SV=3	P29590_S_527	PML_S_527	S	527	P29590	PML	27.7959	27.7574	27.9318	26.8702	27.7762	28.0896	27.8372	28.1848	28.3572	27.4308	27.5415	28.1958	2.33031e+08	2.26885e+08	2.56048e+08	1.22667e+08	2.29868e+08	2.85643e+08	2.39795e+08	3.05112e+08	3.43851e+08	1.80919e+08	1.95349e+08	3.0746e+08	2.38655e+08	2.12726e+08	2.96253e+08	2.2791e+08	0.891354	1.12189	0.769308	1.29987	0.644228	0.249898
sp|P29590|PML_HUMAN Protein PML OS=Homo sapiens OX=9606 GN=PML PE=1 SV=3	P29590_S_530	PML_S_530	S	530	P29590	PML	27.8451	27.7234	27.778	26.4118	27.7324	28.1545	27.8829	28.2131	28.4418	27.1616	27.3229	28.1844	2.41105e+08	2.21602e+08	2.30147e+08	8.92752e+07	2.2299e+08	2.9877e+08	2.47515e+08	3.11161e+08	3.64608e+08	1.50124e+08	1.6788e+08	3.05045e+08	2.30951e+08	2.03679e+08	3.07762e+08	2.07683e+08	0.881911	1.1339	0.674818	1.48188	0.700158	0.176761
sp|P29590|PML_HUMAN Protein PML OS=Homo sapiens OX=9606 GN=PML PE=1 SV=3	P29590_S_36	PML_S_36	S	36	P29590	PML	23.4497	23.5408	23.8516	24.3337	23.5396	23.7046	23.8688	23.2371	23.624	23.9936	24.5983	24.0167	1.14569e+07	1.22039e+07	1.51378e+07	2.11428e+07	1.21932e+07	1.36705e+07	1.53184e+07	9.88667e+06	1.29278e+07	1.67032e+07	2.53997e+07	1.69724e+07	1.29328e+07	1.56688e+07	1.27109e+07	1.96918e+07	1.21156	0.825385	1.5492	0.645495	0.435749	0.118423
sp|P29590|PML_HUMAN Protein PML OS=Homo sapiens OX=9606 GN=PML PE=1 SV=3	P29590_S_38	PML_S_38	S	38	P29590	PML	23.4497	23.5408	23.8516	24.3337	23.5396	23.7046	23.8688	23.2371	23.624	23.9936	24.5983	24.0167	1.14569e+07	1.22039e+07	1.51378e+07	2.11428e+07	1.21932e+07	1.36705e+07	1.53184e+07	9.88667e+06	1.29278e+07	1.67032e+07	2.53997e+07	1.69724e+07	1.29328e+07	1.56688e+07	1.27109e+07	1.96918e+07	1.21156	0.825385	1.5492	0.645495	0.435749	0.118423
sp|P29590|PML_HUMAN Protein PML OS=Homo sapiens OX=9606 GN=PML PE=1 SV=3	P29590_S_40	PML_S_40	S	40	P29590	PML	22.3646	22.5514	22.4194	22.8478	22.7443	22.847	22.8489	22.1823	22.3655	22.9961	23.4634	23.1628	5.4001e+06	6.14667e+06	5.60951e+06	7.54874e+06	7.02614e+06	7.54472e+06	7.55424e+06	4.75936e+06	5.40383e+06	8.36615e+06	1.15665e+07	9.39071e+06	5.71876e+06	7.3732e+06	5.90581e+06	9.77445e+06	1.2893	0.775614	1.65506	0.604208	0.00503433	0.0384701
sp|P29692|EF1D_HUMAN Elongation factor 1-delta OS=Homo sapiens OX=9606 GN=EEF1D PE=1 SV=5	P29692_S_162	EF1D_S_162	S	162	P29692	EF1D	29.8297	28.9493	29.0323	27.4805	29.4617	29.8896	29.8327	29.926	29.8036	27.2834	28.261	28.6458	9.54196e+08	5.1834e+08	5.49029e+08	1.8727e+08	7.39364e+08	9.94643e+08	9.56171e+08	1.02002e+09	9.37079e+08	1.63349e+08	3.21667e+08	4.2e+08	6.73855e+08	6.40426e+08	9.71091e+08	3.01672e+08	0.950391	1.0522	0.310652	3.21903	0.910907	0.00715476
sp|P29966|MARCS_HUMAN Myristoylated alanine-rich C-kinase substrate OS=Homo sapiens OX=9606 GN=MARCKS PE=1 SV=4	P29966_S_147	MARCS_S_147	S	147	P29966	MARCS	23.2799	22.7701	22.9087	22.2613	22.0122	23.1222	22.9911	23.1672	23.0157	22.3052	23.0189	22.2938	1.01847e+07	7.15283e+06	7.87428e+06	5.02699e+06	4.22995e+06	9.12996e+06	8.33676e+06	9.41937e+06	8.4801e+06	5.18246e+06	8.49906e+06	5.14169e+06	8.40394e+06	6.12897e+06	8.74541e+06	6.2744e+06	0.729297	1.37118	0.717451	1.39382	0.282355	0.147364
sp|P30291|WEE1_HUMAN Wee1-like protein kinase OS=Homo sapiens OX=9606 GN=WEE1 PE=1 SV=2	P30291_S_165	WEE1_S_165	S	165	P30291	WEE1	21.7195	21.665	22.1123	22.0277	20.9806	21.4737	21.4465	21.2837	21.2115	22.6448	22.3576	21.6933	3.45331e+06	3.32529e+06	4.53382e+06	4.27574e+06	2.06909e+06	2.91232e+06	2.85793e+06	2.55281e+06	2.42826e+06	6.55795e+06	5.37432e+06	3.39115e+06	3.77081e+06	3.08572e+06	2.613e+06	5.10781e+06	0.818318	1.22202	1.95477	0.51157	0.422551	0.11148
sp|P30414|NKTR_HUMAN NK-tumor recognition protein OS=Homo sapiens OX=9606 GN=NKTR PE=1 SV=2	P30414_S_613	NKTR_S_613	S	613	P30414	NKTR	24.0223	23.3031	22.5764	22.7305	23.9899	24.1228	23.57	24.3899	24.2702	22.9108	23.1725	22.5753	1.7038e+07	1.03498e+07	6.25436e+06	6.95928e+06	1.66598e+07	1.82683e+07	1.24528e+07	2.19828e+07	2.02333e+07	7.88551e+06	9.4539e+06	6.24938e+06	1.12141e+07	1.39625e+07	1.82229e+07	7.86293e+06	1.24509	0.803157	0.431485	2.31758	0.592615	0.0603158
sp|P30419|NMT1_HUMAN Glycylpeptide N-tetradecanoyltransferase 1 OS=Homo sapiens OX=9606 GN=NMT1 PE=1 SV=2	P30419_S_47	NMT1_S_47	S	47	P30419	NMT1	22.7416	22.6657	22.566	21.7097	22.5306	22.8004	22.8632	22.9227	23.1953	21.8927	22.4066	22.127	7.01304e+06	6.65348e+06	6.20909e+06	3.42974e+06	6.05899e+06	7.30481e+06	7.62952e+06	7.95078e+06	9.60486e+06	3.89363e+06	5.55972e+06	4.58011e+06	6.6252e+06	5.59784e+06	8.39505e+06	4.67782e+06	0.844931	1.18353	0.557211	1.79465	0.464879	0.0100747
sp|P30622|CLIP1_HUMAN CAP-Gly domain-containing linker protein 1 OS=Homo sapiens OX=9606 GN=CLIP1 PE=1 SV=2	P30622_S_1364	CLIP1_S_1364	S	1364	P30622	CLIP1	22.5357	22.5498	23.8101	23.3107	22.9196	22.6431	22.5623	22.7304	22.3425	23.1937	22.7056	22.4133	6.08025e+06	6.13978e+06	1.47082e+07	1.04042e+07	7.93391e+06	6.55014e+06	6.19333e+06	6.95882e+06	5.31806e+06	9.59389e+06	6.84012e+06	5.58563e+06	8.97608e+06	8.2961e+06	6.15674e+06	7.33988e+06	0.924246	1.08196	1.19217	0.838806	0.84141	0.430657
sp|P30622|CLIP1_HUMAN CAP-Gly domain-containing linker protein 1 OS=Homo sapiens OX=9606 GN=CLIP1 PE=1 SV=2	P30622_S_195	CLIP1_S_195	S	195	P30622	CLIP1	22.8228	23.1408	23.2423	23.3086	24.1555	24.2264	24.5065	22.8629	24.2256	25.7288	24.1673	23.6066	7.41878e+06	9.2487e+06	9.92279e+06	1.03896e+07	1.86861e+07	1.96277e+07	2.38332e+07	7.62828e+06	1.96165e+07	5.56096e+07	1.88403e+07	1.27727e+07	8.86342e+06	1.62345e+07	1.7026e+07	2.90742e+07	1.83162	0.545964	1.70763	0.585605	0.120988	0.470194
sp|P30622|CLIP1_HUMAN CAP-Gly domain-containing linker protein 1 OS=Homo sapiens OX=9606 GN=CLIP1 PE=1 SV=2	P30622_S_200	CLIP1_S_200	S	200	P30622	CLIP1	24.1024	24.5245	24.3503	24.5281	24.4171	24.2659	24.5616	24.384	24.3469	24.5812	25.5789	24.8857	1.80107e+07	2.41321e+07	2.13886e+07	2.41929e+07	2.24021e+07	2.0172e+07	2.4762e+07	2.18935e+07	2.13382e+07	2.51e+07	5.0119e+07	3.09996e+07	2.11771e+07	2.22557e+07	2.26646e+07	3.54062e+07	1.05093	0.95154	1.56218	0.64013	0.641388	0.231953
sp|P30622|CLIP1_HUMAN CAP-Gly domain-containing linker protein 1 OS=Homo sapiens OX=9606 GN=CLIP1 PE=1 SV=2	P30622_S_204	CLIP1_S_204	S	204	P30622	CLIP1	24.1024	24.5245	24.3503	24.5281	24.4171	24.2659	24.5616	24.384	24.3469	24.5812	25.5789	24.8857	1.80107e+07	2.41321e+07	2.13886e+07	2.41929e+07	2.24021e+07	2.0172e+07	2.4762e+07	2.18935e+07	2.13382e+07	2.51e+07	5.0119e+07	3.09996e+07	2.11771e+07	2.22557e+07	2.26646e+07	3.54062e+07	1.05093	0.95154	1.56218	0.64013	0.641388	0.231953
sp|P31321|KAP1_HUMAN cAMP-dependent protein kinase type I-beta regulatory subunit OS=Homo sapiens OX=9606 GN=PRKAR1B PE=1 SV=4	P31321_S_77	KAP1_S_77	S	77	P31321	KAP1	24.9509	25.0878	24.4178	25.1116	24.5933	24.6438	25.1068	24.4381	24.6838	24.8333	25.5633	24.969	3.24316e+07	3.5659e+07	2.24131e+07	3.62525e+07	2.5311e+07	2.62139e+07	3.61335e+07	2.27295e+07	2.69499e+07	2.98919e+07	4.95816e+07	3.28413e+07	3.01679e+07	2.92591e+07	2.86043e+07	3.74383e+07	0.969876	1.03106	1.30883	0.764039	0.872552	0.303011
sp|P31321|KAP1_HUMAN cAMP-dependent protein kinase type I-beta regulatory subunit OS=Homo sapiens OX=9606 GN=PRKAR1B PE=1 SV=4	P31321_S_83	KAP1_S_83	S	83	P31321	KAP1	25.2407	25.4143	25.4354	25.1647	24.9407	25.0945	25.446	25.0095	25.2032	25.0734	25.7975	25.1335	3.96461e+07	4.47151e+07	4.53753e+07	3.76121e+07	3.22039e+07	3.58264e+07	4.57095e+07	3.37762e+07	3.86295e+07	3.53069e+07	5.83201e+07	3.68065e+07	4.32455e+07	3.52141e+07	3.93717e+07	4.34779e+07	0.814284	1.22807	1.10429	0.905558	0.0297458	0.652943
sp|P31323|KAP3_HUMAN cAMP-dependent protein kinase type II-beta regulatory subunit OS=Homo sapiens OX=9606 GN=PRKAR2B PE=1 SV=3	P31323_S_83	KAP3_S_83	S	83	P31323	KAP3	28.6193	29.3282	28.6986	29.5314	29.2822	29.1047	28.8997	29.0385	28.6631	29.5346	29.5666	29.1905	4.12359e+08	6.74026e+08	4.3564e+08	7.75946e+08	6.52857e+08	5.77274e+08	5.00829e+08	5.5138e+08	4.25062e+08	7.77701e+08	7.95143e+08	6.12675e+08	5.07342e+08	6.68693e+08	4.92424e+08	7.28506e+08	1.31803	0.758707	1.47943	0.675936	0.196478	0.0345121
sp|P31323|KAP3_HUMAN cAMP-dependent protein kinase type II-beta regulatory subunit OS=Homo sapiens OX=9606 GN=PRKAR2B PE=1 SV=3	P31323_S_85	KAP3_S_85	S	85	P31323	KAP3	28.6193	29.3282	28.6986	29.5314	29.2822	29.1047	28.8997	29.0385	28.6631	29.5346	29.5666	29.1905	4.12359e+08	6.74026e+08	4.3564e+08	7.75946e+08	6.52857e+08	5.77274e+08	5.00829e+08	5.5138e+08	4.25062e+08	7.77701e+08	7.95143e+08	6.12675e+08	5.07342e+08	6.68693e+08	4.92424e+08	7.28506e+08	1.31803	0.758707	1.47943	0.675936	0.196478	0.0345121
sp|P31350|RIR2_HUMAN Ribonucleoside-diphosphate reductase subunit M2 OS=Homo sapiens OX=9606 GN=RRM2 PE=1 SV=1	P31350_S_20	RIR2_S_20	S	20	P31350	RIR2	23.388	22.6121	21.221	23.3652	23.0076	23.3296	23.1731	23.7974	23.6688	23.3534	24.1888	22.3671	1.09771e+07	6.41108e+06	2.44427e+06	1.08052e+07	8.43291e+06	1.05417e+07	9.45828e+06	1.45791e+07	1.33358e+07	1.07171e+07	1.91227e+07	5.40963e+06	6.61082e+06	9.92659e+06	1.24577e+07	1.17498e+07	1.50157	0.665971	0.943175	1.06025	0.309602	0.880692
sp|P31629|ZEP2_HUMAN Transcription factor HIVEP2 OS=Homo sapiens OX=9606 GN=HIVEP2 PE=1 SV=2	P31629_S_619	ZEP2_S_619	S	619	P31629	ZEP2	22.0836	21.0758	20.1142	21.3803	21.6859	21.4873	24.0459	22.4614	23.4174	21.7592	21.5908	21.2574	4.44448e+06	2.21026e+06	1.13494e+06	2.72967e+06	3.37374e+06	2.93977e+06	1.73191e+07	5.77512e+06	1.12028e+07	3.54955e+06	3.15844e+06	2.50676e+06	2.59656e+06	3.01439e+06	1.14323e+07	3.07158e+06	1.16092	0.861387	0.268675	3.72197	0.712256	0.127832
sp|P31629|ZEP2_HUMAN Transcription factor HIVEP2 OS=Homo sapiens OX=9606 GN=HIVEP2 PE=1 SV=2	P31629_S_622	ZEP2_S_622	S	622	P31629	ZEP2	22.0836	21.0758	20.1142	21.3803	21.6859	21.4873	24.0459	22.4614	23.4174	21.7592	21.5908	21.2574	4.44448e+06	2.21026e+06	1.13494e+06	2.72967e+06	3.37374e+06	2.93977e+06	1.73191e+07	5.77512e+06	1.12028e+07	3.54955e+06	3.15844e+06	2.50676e+06	2.59656e+06	3.01439e+06	1.14323e+07	3.07158e+06	1.16092	0.861387	0.268675	3.72197	0.712256	0.127832
sp|P31930|QCR1_HUMAN Cytochrome b-c1 complex subunit 1, mitochondrial OS=Homo sapiens OX=9606 GN=UQCRC1 PE=1 SV=3	P31930_S_107	QCR1_S_107	S	107	P31930	QCR1	20.8277	20.3083	20.4485	18.9654	21.2358	19.9	20.5175	20.5677	20.919	20.1536	20.3629	20.0232	1.86108e+06	1.29839e+06	1.4309e+06	511851	2.46947e+06	978344	1.50096e+06	1.55413e+06	1.98265e+06	1.16635e+06	1.34843e+06	1.06557e+06	1.53012e+06	1.31989e+06	1.67925e+06	1.19345e+06	0.862603	1.15928	0.710706	1.40705	0.760643	0.0657152
sp|P33240|CSTF2_HUMAN Cleavage stimulation factor subunit 2 OS=Homo sapiens OX=9606 GN=CSTF2 PE=1 SV=1	P33240_S_524	CSTF2_S_524	S	524	P33240	CSTF2	26.7802	26.563	25.7283	24.89	26.5286	26.7439	26.837	26.1468	26.5514	24.8447	26.2533	26.3611	1.15249e+08	9.91417e+07	5.55891e+07	3.10916e+07	9.68069e+07	1.12384e+08	1.1988e+08	7.42988e+07	9.83463e+07	3.01302e+07	7.99903e+07	8.61947e+07	8.99934e+07	8.00942e+07	9.75084e+07	6.54384e+07	0.890001	1.12359	0.671105	1.49008	0.764325	0.226011
sp|P33527|MRP1_HUMAN Multidrug resistance-associated protein 1 OS=Homo sapiens OX=9606 GN=ABCC1 PE=1 SV=3	P33527_S_915	MRP1_S_915	S	915	P33527	MRP1	21.5284	21.8951	21.712	22.7685	22.6097	21.9902	21.5348	21.5022	21.5383	22.6779	22.6843	22.0835	3.02472e+06	3.90014e+06	3.43529e+06	7.1448e+06	6.40043e+06	4.16603e+06	3.03824e+06	2.97043e+06	3.04559e+06	6.71017e+06	6.73994e+06	4.44414e+06	3.45338e+06	5.90375e+06	3.01809e+06	5.96475e+06	1.70956	0.584947	1.97634	0.505987	0.10215	0.0604582
sp|P33527|MRP1_HUMAN Multidrug resistance-associated protein 1 OS=Homo sapiens OX=9606 GN=ABCC1 PE=1 SV=3	P33527_S_919	MRP1_S_919	S	919	P33527	MRP1	21.5284	21.8951	21.712	22.7685	22.6097	21.9902	21.5348	21.1016	21.5383	22.6779	22.6413	22.0835	3.02472e+06	3.90014e+06	3.43529e+06	7.1448e+06	6.40043e+06	4.16603e+06	3.03824e+06	2.2502e+06	3.04559e+06	6.71017e+06	6.5419e+06	4.44414e+06	3.45338e+06	5.90375e+06	2.77801e+06	5.89874e+06	1.70956	0.584947	2.12337	0.47095	0.10215	0.0380386
sp|P34932|HSP74_HUMAN Heat shock 70 kDa protein 4 OS=Homo sapiens OX=9606 GN=HSPA4 PE=1 SV=4	P34932_S_546	HSP74_S_546	S	546	P34932	HSP74	22.88	23.0114	22.3775	22.0876	23.0755	23.1034	23.1195	23.1273	23.3817	22.2099	22.6617	22.5356	7.71907e+06	8.4551e+06	5.44876e+06	4.45682e+06	8.83903e+06	9.01164e+06	9.11301e+06	9.1622e+06	1.09297e+07	4.85126e+06	6.63538e+06	6.07983e+06	7.20764e+06	7.43583e+06	9.73496e+06	5.85549e+06	1.03166	0.969313	0.601491	1.66254	0.903452	0.00855414
sp|P35251|RFC1_HUMAN Replication factor C subunit 1 OS=Homo sapiens OX=9606 GN=RFC1 PE=1 SV=4	P35251_S_69	RFC1_S_69	S	69	P35251	RFC1	24.4886	24.6796	25.0332	25.2662	24.8164	24.6052	24.8726	24.5439	24.5528	25.1521	24.7263	24.9834	2.35395e+07	2.68717e+07	3.43358e+07	4.03524e+07	2.95447e+07	2.55208e+07	3.07185e+07	2.44588e+07	2.46114e+07	3.72859e+07	2.77567e+07	3.31695e+07	2.8249e+07	3.1806e+07	2.65962e+07	3.27374e+07	1.12591	0.888167	1.2309	0.812412	0.55352	0.154913
sp|P35251|RFC1_HUMAN Replication factor C subunit 1 OS=Homo sapiens OX=9606 GN=RFC1 PE=1 SV=4	P35251_S_71	RFC1_S_71	S	71	P35251	RFC1	24.4886	24.6796	25.0332	25.2662	25.0091	24.6052	24.8726	24.5439	24.5528	25.1521	24.7263	24.9834	2.35395e+07	2.68717e+07	3.43358e+07	4.03524e+07	3.37657e+07	2.55208e+07	3.07185e+07	2.44588e+07	2.46114e+07	3.72859e+07	2.77567e+07	3.31695e+07	2.8249e+07	3.3213e+07	2.65962e+07	3.27374e+07	1.17572	0.850542	1.2309	0.812412	0.409828	0.154913
sp|P35269|T2FA_HUMAN General transcription factor IIF subunit 1 OS=Homo sapiens OX=9606 GN=GTF2F1 PE=1 SV=2	P35269_S_385	T2FA_S_385	S	385	P35269	T2FA	23.0169	23.1938	22.9393	23.1159	23.1033	23.0969	23.2888	22.8255	23.1964	22.8727	23.6043	23.1425	8.48764e+06	9.5948e+06	8.04325e+06	9.09021e+06	9.01113e+06	8.9713e+06	1.02479e+07	7.43301e+06	9.61171e+06	7.68008e+06	1.27526e+07	9.25964e+06	8.70857e+06	9.02421e+06	9.09755e+06	9.89745e+06	1.03625	0.965022	1.08793	0.919181	0.564782	0.672677
sp|P35269|T2FA_HUMAN General transcription factor IIF subunit 1 OS=Homo sapiens OX=9606 GN=GTF2F1 PE=1 SV=2	P35269_S_217	T2FA_S_217	S	217	P35269	T2FA	24.9108	25.5982	26.0804	26.0798	25.348	25.264	25.2197	24.7371	24.9378	26.2128	24.9533	25.5067	3.15418e+07	5.07967e+07	7.09559e+07	7.0925e+07	4.27075e+07	4.02923e+07	3.9074e+07	2.79655e+07	3.21387e+07	7.77752e+07	3.24853e+07	4.76742e+07	5.10981e+07	5.13083e+07	3.30594e+07	5.26449e+07	1.00411	0.995903	1.59243	0.62797	0.989532	0.276507
sp|P35269|T2FA_HUMAN General transcription factor IIF subunit 1 OS=Homo sapiens OX=9606 GN=GTF2F1 PE=1 SV=2	P35269_S_218	T2FA_S_218	S	218	P35269	T2FA	24.9108	25.5982	26.0804	26.0798	25.348	25.264	25.2197	24.7371	24.9378	26.2128	24.9533	25.5067	3.15418e+07	5.07967e+07	7.09559e+07	7.0925e+07	4.27075e+07	4.02923e+07	3.9074e+07	2.79655e+07	3.21387e+07	7.77752e+07	3.24853e+07	4.76742e+07	5.10981e+07	5.13083e+07	3.30594e+07	5.26449e+07	1.00411	0.995903	1.59243	0.62797	0.989532	0.276507
sp|P35269|T2FA_HUMAN General transcription factor IIF subunit 1 OS=Homo sapiens OX=9606 GN=GTF2F1 PE=1 SV=2	P35269_S_221	T2FA_S_221	S	221	P35269	T2FA	24.9108	25.5982	26.0804	26.0798	25.348	25.264	25.2197	24.7371	24.9378	26.2128	24.9533	25.5067	3.15418e+07	5.07967e+07	7.09559e+07	7.0925e+07	4.27075e+07	4.02923e+07	3.9074e+07	2.79655e+07	3.21387e+07	7.77752e+07	3.24853e+07	4.76742e+07	5.10981e+07	5.13083e+07	3.30594e+07	5.26449e+07	1.00411	0.995903	1.59243	0.62797	0.989532	0.276507
sp|P35269|T2FA_HUMAN General transcription factor IIF subunit 1 OS=Homo sapiens OX=9606 GN=GTF2F1 PE=1 SV=2	P35269_S_224	T2FA_S_224	S	224	P35269	T2FA	24.9108	25.5982	26.0804	26.0798	25.348	25.264	25.2197	24.7371	24.9378	26.2128	24.9533	25.5067	3.15418e+07	5.07967e+07	7.09559e+07	7.0925e+07	4.27075e+07	4.02923e+07	3.9074e+07	2.79655e+07	3.21387e+07	7.77752e+07	3.24853e+07	4.76742e+07	5.10981e+07	5.13083e+07	3.30594e+07	5.26449e+07	1.00411	0.995903	1.59243	0.62797	0.989532	0.276507
sp|P35579|MYH9_HUMAN Myosin-9 OS=Homo sapiens OX=9606 GN=MYH9 PE=1 SV=4	P35579_S_1943	MYH9_S_1943	S	1943	P35579	MYH9	26.7083	26.1442	26.0393	25.5128	26.6896	26.6624	26.5085	26.914	26.8658	25.5506	25.7522	25.6928	1.09647e+08	7.41614e+07	6.89643e+07	4.78759e+07	1.08236e+08	1.06216e+08	9.54674e+07	1.26453e+08	1.22297e+08	4.91461e+07	5.65171e+07	5.42392e+07	8.42575e+07	8.74425e+07	1.14739e+08	5.33008e+07	1.0378	0.963577	0.464539	2.15267	0.900041	0.0199225
sp|P35580|MYH10_HUMAN Myosin-10 OS=Homo sapiens OX=9606 GN=MYH10 PE=1 SV=3	P35580_S_1952	MYH10_S_1952	S	1952	P35580	MYH10	25.6232	25.554	26.9108	27.0444	25.5419	25.5257	25.6925	25.3463	25.6114	26.4486	26.0511	25.78	5.16818e+07	4.92632e+07	1.26173e+08	1.38415e+08	4.8853e+07	4.83045e+07	5.4228e+07	4.26567e+07	5.12625e+07	9.15845e+07	6.95284e+07	5.76156e+07	7.57058e+07	7.85242e+07	4.93824e+07	7.29095e+07	1.03723	0.964108	1.47643	0.677311	0.946182	0.130274
sp|P35580|MYH10_HUMAN Myosin-10 OS=Homo sapiens OX=9606 GN=MYH10 PE=1 SV=3	P35580_S_1956	MYH10_S_1956	S	1956	P35580	MYH10	22.6425	22.8824	24.5654	24.8247	23.5875	23.0768	21.9244	22.4024	22.4904	23.411	21.7263	22.8269	6.54733e+06	7.73185e+06	2.48274e+07	2.97162e+07	1.2605e+07	8.84742e+06	3.98022e+06	5.54376e+06	5.89222e+06	1.11539e+07	3.46959e+06	7.4401e+06	1.30355e+07	1.70562e+07	5.13874e+06	7.35454e+06	1.30844	0.764268	1.4312	0.698717	0.669022	0.425306
sp|P35606|COPB2_HUMAN Coatomer subunit beta' OS=Homo sapiens OX=9606 GN=COPB2 PE=1 SV=2	P35606_S_859	COPB2_S_859	S	859	P35606	COPB2	23.4797	22.6331	22.5445	22.3022	23.7261	24.2808	24.1459	23.9714	24.7504	21.4805	21.6602	22.1562	1.16979e+07	6.50497e+06	6.11754e+06	5.17169e+06	1.38757e+07	2.03816e+07	1.85621e+07	1.6448e+07	2.82236e+07	2.9261e+06	3.31417e+06	4.6738e+06	8.10681e+06	1.3143e+07	2.10779e+07	3.63803e+06	1.62123	0.616815	0.172599	5.79377	0.376788	0.0381292
sp|P35611|ADDA_HUMAN Alpha-adducin OS=Homo sapiens OX=9606 GN=ADD1 PE=1 SV=2	P35611_S_586	ADDA_S_586	S	586	P35611	ADDA	20.875	20.4002	20.2483	20.0765	20.5364	20.5455	20.4089	20.9731	21.1004	20.3389	20.1949	20.644	1.92303e+06	1.38376e+06	1.24552e+06	1.10567e+06	1.52082e+06	1.53039e+06	1.39219e+06	2.05845e+06	2.24833e+06	1.32626e+06	1.20024e+06	1.63858e+06	1.51744e+06	1.38563e+06	1.89966e+06	1.38836e+06	0.913137	1.09513	0.730848	1.36827	0.629044	0.178201
sp|P35658|NU214_HUMAN Nuclear pore complex protein Nup214 OS=Homo sapiens OX=9606 GN=NUP214 PE=1 SV=2	P35658_S_430	NU214_S_430	S	430	P35658	NU214	22.8969	22.9432	22.7827	22.6585	22.9413	22.8014	23.0766	22.8367	23.2151	22.4398	22.9094	22.8638	7.80982e+06	8.06459e+06	7.21585e+06	6.62049e+06	8.05387e+06	7.3099e+06	8.846e+06	7.49085e+06	9.73722e+06	5.68908e+06	7.87827e+06	7.63306e+06	7.69675e+06	7.32809e+06	8.69136e+06	7.0668e+06	0.952101	1.05031	0.813084	1.22989	0.497232	0.163312
sp|P35658|NU214_HUMAN Nuclear pore complex protein Nup214 OS=Homo sapiens OX=9606 GN=NUP214 PE=1 SV=2	P35658_S_433	NU214_S_433	S	433	P35658	NU214	23.1933	24.4859	22.9538	23.1897	24.5874	24.3224	23.5377	24.2821	23.2334	23.516	24.0176	23.833	9.59137e+06	2.34964e+07	8.12445e+06	9.56764e+06	2.52089e+07	2.09782e+07	1.21771e+07	2.04011e+07	9.86141e+06	1.19958e+07	1.69835e+07	1.49435e+07	1.37374e+07	1.85849e+07	1.41465e+07	1.46409e+07	1.35287	0.73917	1.03495	0.966232	0.513529	0.897554
sp|P35658|NU214_HUMAN Nuclear pore complex protein Nup214 OS=Homo sapiens OX=9606 GN=NUP214 PE=1 SV=2	P35658_S_985	NU214_S_985	S	985	P35658	NU214	19.5475	20.5533	20.4135	20.1065	20.7907	20.1252	19.952	19.5185	19.8492	18.5878	19.9424	20.4229	766289	1.53868e+06	1.39657e+06	1.12891e+06	1.81394e+06	1.14367e+06	1.01425e+06	751028	944494	393984	1.00756e+06	1.40575e+06	1.23385e+06	1.36217e+06	903258	935764	1.104	0.905793	1.03599	0.965263	0.715356	0.923666
sp|P35658|NU214_HUMAN Nuclear pore complex protein Nup214 OS=Homo sapiens OX=9606 GN=NUP214 PE=1 SV=2	P35658_S_986	NU214_S_986	S	986	P35658	NU214	19.5475	20.5533	20.4135	20.1065	20.7907	20.1252	19.952	19.5185	19.8492	18.5878	19.9424	20.4229	766289	1.53868e+06	1.39657e+06	1.12891e+06	1.81394e+06	1.14367e+06	1.01425e+06	751028	944494	393984	1.00756e+06	1.40575e+06	1.23385e+06	1.36217e+06	903258	935764	1.104	0.905793	1.03599	0.965263	0.715356	0.923666
sp|P35658|NU214_HUMAN Nuclear pore complex protein Nup214 OS=Homo sapiens OX=9606 GN=NUP214 PE=1 SV=2	P35658_S_988	NU214_S_988	S	988	P35658	NU214	19.5475	20.5533	20.4135	20.1065	20.7907	20.1252	19.952	19.5185	19.8492	18.5878	19.9424	20.4229	766289	1.53868e+06	1.39657e+06	1.12891e+06	1.81394e+06	1.14367e+06	1.01425e+06	751028	944494	393984	1.00756e+06	1.40575e+06	1.23385e+06	1.36217e+06	903258	935764	1.104	0.905793	1.03599	0.965263	0.715356	0.923666
sp|P35658|NU214_HUMAN Nuclear pore complex protein Nup214 OS=Homo sapiens OX=9606 GN=NUP214 PE=1 SV=2	P35658_S_989	NU214_S_989	S	989	P35658	NU214	19.5475	20.5533	20.4135	20.1065	20.7907	20.1252	19.952	19.5185	19.8492	18.5878	19.9424	20.4229	766289	1.53868e+06	1.39657e+06	1.12891e+06	1.81394e+06	1.14367e+06	1.01425e+06	751028	944494	393984	1.00756e+06	1.40575e+06	1.23385e+06	1.36217e+06	903258	935764	1.104	0.905793	1.03599	0.965263	0.715356	0.923666
sp|P35659|DEK_HUMAN Protein DEK OS=Homo sapiens OX=9606 GN=DEK PE=1 SV=1	P35659_S_32	DEK_S_32	S	32	P35659	DEK	22.6026	21.8279	21.8111	21.0072	22.1916	22.7426	21.9165	23.2395	22.6704	21.1808	21.2022	21.4781	6.3689e+06	3.72263e+06	3.67951e+06	2.10758e+06	4.79012e+06	7.01788e+06	3.95856e+06	9.90346e+06	6.67508e+06	2.37718e+06	2.41275e+06	2.92111e+06	4.59035e+06	4.63853e+06	6.8457e+06	2.57035e+06	1.0105	0.989613	0.375469	2.66334	0.978678	0.129175
sp|P38936|CDN1A_HUMAN Cyclin-dependent kinase inhibitor 1 OS=Homo sapiens OX=9606 GN=CDKN1A PE=1 SV=3	P38936_S_130	CDN1A_S_130	S	130	P38936	CDN1A	23.2821	22.0251	22.0551	23.2691	23.1348	23.4332	22.9256	24.2886	23.5648	23.1991	23.4119	23.2612	1.02e+07	4.26806e+06	4.35759e+06	1.01084e+07	9.21043e+06	1.13263e+07	7.96717e+06	2.04929e+07	1.24085e+07	9.6301e+06	1.11606e+07	1.00538e+07	6.27521e+06	1.02151e+07	1.36228e+07	1.02815e+07	1.62784	0.61431	0.754727	1.32498	0.174372	0.458791
sp|P40222|TXLNA_HUMAN Alpha-taxilin OS=Homo sapiens OX=9606 GN=TXLNA PE=1 SV=3	P40222_S_514	TXLNA_S_514	S	514	P40222	TXLNA	21.5444	21.2256	21.5374	20.8051	21.0013	21.3251	21.2292	22.4445	22.026	21.5702	21.5777	21.0761	3.05855e+06	2.45217e+06	3.04363e+06	1.8322e+06	2.09907e+06	2.62724e+06	2.45827e+06	5.70783e+06	4.27056e+06	3.11363e+06	3.12996e+06	2.21078e+06	2.85145e+06	2.18617e+06	4.14555e+06	2.81812e+06	0.766687	1.30431	0.679795	1.47103	0.0980246	0.29146
sp|P40222|TXLNA_HUMAN Alpha-taxilin OS=Homo sapiens OX=9606 GN=TXLNA PE=1 SV=3	P40222_S_515	TXLNA_S_515	S	515	P40222	TXLNA	20.9856	20.8627	21.4455	20.443	20.6582	21.1732	20.534	21.792	21.0921	20.8628	21.1512	20.9383	2.07628e+06	1.90679e+06	2.85578e+06	1.42548e+06	1.65482e+06	2.36461e+06	1.51825e+06	3.63108e+06	2.23541e+06	1.9069e+06	2.32884e+06	2.00932e+06	2.27961e+06	1.81497e+06	2.46158e+06	2.08169e+06	0.796175	1.25601	0.845672	1.18249	0.31692	0.605288
sp|P40855|PEX19_HUMAN Peroxisomal biogenesis factor 19 OS=Homo sapiens OX=9606 GN=PEX19 PE=1 SV=1	P40855_S_147	PEX19_S_147	S	147	P40855	PEX19	23.7534	23.8633	22.3916	23.4537	23.251	23.5499	23.7286	23.6197	23.5089	23.6443	23.9099	23.4205	1.41408e+07	1.52608e+07	5.50245e+06	1.14884e+07	9.98282e+06	1.22808e+07	1.39006e+07	1.28892e+07	1.19365e+07	1.3111e+07	1.5762e+07	1.12273e+07	1.16347e+07	1.12507e+07	1.29088e+07	1.33668e+07	0.966994	1.03413	1.03548	0.965736	0.913407	0.772121
sp|P41162|ETV3_HUMAN ETS translocation variant 3 OS=Homo sapiens OX=9606 GN=ETV3 PE=1 SV=2	P41162_S_245	ETV3_S_245	S	245	P41162	ETV3	22.4147	22.8537	21.7082	21.9709	22.7582	22.7026	23.1975	22.747	22.6485	22.2862	22.6091	23.1706	5.59094e+06	7.57976e+06	3.42622e+06	4.11067e+06	7.09395e+06	6.82575e+06	9.61949e+06	7.03936e+06	6.57483e+06	5.11476e+06	6.3975e+06	9.44144e+06	5.53231e+06	6.01012e+06	7.74456e+06	6.98457e+06	1.08637	0.920498	0.901868	1.10881	0.771433	0.660564
sp|P41162|ETV3_HUMAN ETS translocation variant 3 OS=Homo sapiens OX=9606 GN=ETV3 PE=1 SV=2	P41162_S_250	ETV3_S_250	S	250	P41162	ETV3	22.4147	22.8537	21.7082	21.9709	22.7582	22.7026	23.1975	22.747	22.6485	22.2862	22.6091	23.1706	5.59094e+06	7.57976e+06	3.42622e+06	4.11067e+06	7.09395e+06	6.82575e+06	9.61949e+06	7.03936e+06	6.57483e+06	5.11476e+06	6.3975e+06	9.44144e+06	5.53231e+06	6.01012e+06	7.74456e+06	6.98457e+06	1.08637	0.920498	0.901868	1.10881	0.771433	0.660564
sp|P41212|ETV6_HUMAN Transcription factor ETV6 OS=Homo sapiens OX=9606 GN=ETV6 PE=1 SV=1	P41212_S_22	ETV6_S_22	S	22	P41212	ETV6	25.7969	25.9931	24.9669	23.5664	25.6409	25.9586	26.1394	26.1037	26.184	24.678	25.1142	25.9623	5.82954e+07	6.67886e+07	3.27937e+07	1.24224e+07	5.23231e+07	6.52107e+07	7.39146e+07	7.21081e+07	7.62392e+07	2.68429e+07	3.63179e+07	6.53776e+07	5.26259e+07	4.33187e+07	7.40873e+07	4.28461e+07	0.823145	1.21485	0.578319	1.72915	0.652212	0.113017
sp|P41236|IPP2_HUMAN Protein phosphatase inhibitor 2 OS=Homo sapiens OX=9606 GN=PPP1R2 PE=1 SV=2	P41236_S_121;121	IPP2_S_121;121	S	121;121	P41236	IPP2	27.6139	27.8854	27.4232	27.3807	27.7209	27.8438	27.9614	27.822	27.8418	27.2029	27.9375	28.078	2.0541e+08	2.47937e+08	1.79968e+08	1.74744e+08	2.21216e+08	2.40883e+08	2.61341e+08	2.37281e+08	2.40559e+08	1.5449e+08	2.57052e+08	2.83341e+08	2.11105e+08	2.12281e+08	2.46394e+08	2.31628e+08	1.00557	0.99446	0.940072	1.06375	0.968382	0.745418
sp|Q6NXS1|IPP2B_HUMAN Protein phosphatase inhibitor 2 family member B OS=Homo sapiens OX=9606 GN=PPP1R2B PE=1 SV=2	Q6NXS1_S_121;121	IPP2B_S_121;121	S	121;121	Q6NXS1	IPP2B	27.6139	27.8854	27.4232	27.3807	27.7209	27.8438	27.9614	27.822	27.8418	27.2029	27.9375	28.078	2.0541e+08	2.47937e+08	1.79968e+08	1.74744e+08	2.21216e+08	2.40883e+08	2.61341e+08	2.37281e+08	2.40559e+08	1.5449e+08	2.57052e+08	2.83341e+08	2.11105e+08	2.12281e+08	2.46394e+08	2.31628e+08	1.00557	0.99446	0.940072	1.06375	0.968382	0.745418
sp|P41236|IPP2_HUMAN Protein phosphatase inhibitor 2 OS=Homo sapiens OX=9606 GN=PPP1R2 PE=1 SV=2	P41236_S_122;122	IPP2_S_122;122	S	122;122	P41236	IPP2	27.6243	27.978	27.4359	27.3807	27.7583	27.8438	28.0147	27.9493	27.9081	27.3419	28.0186	27.9986	2.06885e+08	2.6437e+08	1.81563e+08	1.74744e+08	2.27031e+08	2.40883e+08	2.71193e+08	2.59173e+08	2.51874e+08	1.70112e+08	2.71915e+08	2.68181e+08	2.17606e+08	2.14219e+08	2.60747e+08	2.36736e+08	0.984435	1.01581	0.907915	1.10142	0.920273	0.547668
sp|Q6NXS1|IPP2B_HUMAN Protein phosphatase inhibitor 2 family member B OS=Homo sapiens OX=9606 GN=PPP1R2B PE=1 SV=2	Q6NXS1_S_122;122	IPP2B_S_122;122	S	122;122	Q6NXS1	IPP2B	27.6243	27.978	27.4359	27.3807	27.7583	27.8438	28.0147	27.9493	27.9081	27.3419	28.0186	27.9986	2.06885e+08	2.6437e+08	1.81563e+08	1.74744e+08	2.27031e+08	2.40883e+08	2.71193e+08	2.59173e+08	2.51874e+08	1.70112e+08	2.71915e+08	2.68181e+08	2.17606e+08	2.14219e+08	2.60747e+08	2.36736e+08	0.984435	1.01581	0.907915	1.10142	0.920273	0.547668
sp|P42166|LAP2A_HUMAN Lamina-associated polypeptide 2, isoform alpha OS=Homo sapiens OX=9606 GN=TMPO PE=1 SV=2	P42166_S_156;156	LAP2A_S_156;156	S	156;156	P42166	LAP2A	22.892	23.5743	24.4647	24.7686	21.0301	22.8307	23.1403	22.6482	23.2032	24.7805	24.2188	23.1843	7.78375e+06	1.24901e+07	2.31538e+07	2.85822e+07	2.14132e+06	7.45968e+06	9.24539e+06	6.57327e+06	9.65769e+06	2.88184e+07	1.95248e+07	9.53188e+06	1.44759e+07	1.27277e+07	8.49211e+06	1.92917e+07	0.879236	1.13735	2.27172	0.440195	0.861863	0.188941
sp|P42167|LAP2B_HUMAN Lamina-associated polypeptide 2, isoforms beta/gamma OS=Homo sapiens OX=9606 GN=TMPO PE=1 SV=2	P42167_S_156;156	LAP2B_S_156;156	S	156;156	P42167	LAP2B	22.892	23.5743	24.4647	24.7686	21.0301	22.8307	23.1403	22.6482	23.2032	24.7805	24.2188	23.1843	7.78375e+06	1.24901e+07	2.31538e+07	2.85822e+07	2.14132e+06	7.45968e+06	9.24539e+06	6.57327e+06	9.65769e+06	2.88184e+07	1.95248e+07	9.53188e+06	1.44759e+07	1.27277e+07	8.49211e+06	1.92917e+07	0.879236	1.13735	2.27172	0.440195	0.861863	0.188941
sp|P42166|LAP2A_HUMAN Lamina-associated polypeptide 2, isoform alpha OS=Homo sapiens OX=9606 GN=TMPO PE=1 SV=2	P42166_S_158;158	LAP2A_S_158;158	S	158;158	P42166	LAP2A	23.7608	24.798	24.1053	25.1411	23.7849	23.3883	23.1352	23.9159	24.6127	24.9109	25.3483	23.2776	1.42139e+07	2.91699e+07	1.80478e+07	3.7001e+07	1.44531e+07	1.09797e+07	9.21244e+06	1.58267e+07	2.56539e+07	3.15459e+07	4.27161e+07	1.01683e+07	2.04772e+07	2.08113e+07	1.68977e+07	2.81434e+07	1.01631	0.983948	1.66552	0.600412	0.973553	0.370913
sp|P42167|LAP2B_HUMAN Lamina-associated polypeptide 2, isoforms beta/gamma OS=Homo sapiens OX=9606 GN=TMPO PE=1 SV=2	P42167_S_158;158	LAP2B_S_158;158	S	158;158	P42167	LAP2B	23.7608	24.798	24.1053	25.1411	23.7849	23.3883	23.1352	23.9159	24.6127	24.9109	25.3483	23.2776	1.42139e+07	2.91699e+07	1.80478e+07	3.7001e+07	1.44531e+07	1.09797e+07	9.21244e+06	1.58267e+07	2.56539e+07	3.15459e+07	4.27161e+07	1.01683e+07	2.04772e+07	2.08113e+07	1.68977e+07	2.81434e+07	1.01631	0.983948	1.66552	0.600412	0.973553	0.370913
sp|P42166|LAP2A_HUMAN Lamina-associated polypeptide 2, isoform alpha OS=Homo sapiens OX=9606 GN=TMPO PE=1 SV=2	P42166_S_159;159	LAP2A_S_159;159	S	159;159	P42166	LAP2A	24.7651	25.0683	25.6653	25.4178	25.0441	25.1186	25.0006	24.4748	24.9289	25.2588	25.6491	25.0682	2.85119e+07	3.51818e+07	5.32145e+07	4.48258e+07	3.45965e+07	3.64293e+07	3.35686e+07	2.3315e+07	3.19406e+07	4.01461e+07	5.26201e+07	3.51789e+07	3.89694e+07	3.86172e+07	2.96081e+07	4.26484e+07	0.990963	1.00912	1.44043	0.694237	0.968019	0.112861
sp|P42167|LAP2B_HUMAN Lamina-associated polypeptide 2, isoforms beta/gamma OS=Homo sapiens OX=9606 GN=TMPO PE=1 SV=2	P42167_S_159;159	LAP2B_S_159;159	S	159;159	P42167	LAP2B	24.7651	25.0683	25.6653	25.4178	25.0441	25.1186	25.0006	24.4748	24.9289	25.2588	25.6491	25.0682	2.85119e+07	3.51818e+07	5.32145e+07	4.48258e+07	3.45965e+07	3.64293e+07	3.35686e+07	2.3315e+07	3.19406e+07	4.01461e+07	5.26201e+07	3.51789e+07	3.89694e+07	3.86172e+07	2.96081e+07	4.26484e+07	0.990963	1.00912	1.44043	0.694237	0.968019	0.112861
sp|P42166|LAP2A_HUMAN Lamina-associated polypeptide 2, isoform alpha OS=Homo sapiens OX=9606 GN=TMPO PE=1 SV=2	P42166_S_66;66	LAP2A_S_66;66	S	66;66	P42166	LAP2A	28.1702	28.8765	28.3223	28.4641	27.5993	27.9485	28.3247	28.434	27.8585	28.3855	28.8116	28.2781	3.02051e+08	4.9284e+08	3.35626e+08	3.70296e+08	2.03339e+08	2.5903e+08	3.36189e+08	3.62639e+08	2.4335e+08	3.50664e+08	4.71161e+08	3.25505e+08	3.76839e+08	2.77555e+08	3.14059e+08	3.82443e+08	0.736535	1.35771	1.21774	0.821192	0.266688	0.304289
sp|P42167|LAP2B_HUMAN Lamina-associated polypeptide 2, isoforms beta/gamma OS=Homo sapiens OX=9606 GN=TMPO PE=1 SV=2	P42167_S_66;66	LAP2B_S_66;66	S	66;66	P42167	LAP2B	28.1702	28.8765	28.3223	28.4641	27.5993	27.9485	28.3247	28.434	27.8585	28.3855	28.8116	28.2781	3.02051e+08	4.9284e+08	3.35626e+08	3.70296e+08	2.03339e+08	2.5903e+08	3.36189e+08	3.62639e+08	2.4335e+08	3.50664e+08	4.71161e+08	3.25505e+08	3.76839e+08	2.77555e+08	3.14059e+08	3.82443e+08	0.736535	1.35771	1.21774	0.821192	0.266688	0.304289
sp|P42166|LAP2A_HUMAN Lamina-associated polypeptide 2, isoform alpha OS=Homo sapiens OX=9606 GN=TMPO PE=1 SV=2	P42166_S_67;67	LAP2A_S_67;67	S	67;67	P42166	LAP2A	28.2467	28.9226	28.3923	28.5092	27.6621	27.9485	28.2403	28.3669	27.7265	28.4283	28.8453	28.3275	3.18488e+08	5.08839e+08	3.52317e+08	3.82047e+08	2.12383e+08	2.5903e+08	3.1709e+08	3.46171e+08	2.22081e+08	3.61214e+08	4.82287e+08	3.36833e+08	3.93215e+08	2.84487e+08	2.95114e+08	3.93444e+08	0.72349	1.38219	1.33319	0.750078	0.234478	0.170626
sp|P42167|LAP2B_HUMAN Lamina-associated polypeptide 2, isoforms beta/gamma OS=Homo sapiens OX=9606 GN=TMPO PE=1 SV=2	P42167_S_67;67	LAP2B_S_67;67	S	67;67	P42167	LAP2B	28.2467	28.9226	28.3923	28.5092	27.6621	27.9485	28.2403	28.3669	27.7265	28.4283	28.8453	28.3275	3.18488e+08	5.08839e+08	3.52317e+08	3.82047e+08	2.12383e+08	2.5903e+08	3.1709e+08	3.46171e+08	2.22081e+08	3.61214e+08	4.82287e+08	3.36833e+08	3.93215e+08	2.84487e+08	2.95114e+08	3.93444e+08	0.72349	1.38219	1.33319	0.750078	0.234478	0.170626
sp|P42166|LAP2A_HUMAN Lamina-associated polypeptide 2, isoform alpha OS=Homo sapiens OX=9606 GN=TMPO PE=1 SV=2	P42166_S_184	LAP2A_S_184	S	184	P42166	LAP2A	22.7766	19.633	19.6349	20.8751	22.6292	22.4035	22.1115	22.9411	23.0164	21.6847	22.5995	21.8487	7.18506e+06	813047	814110	1.92318e+06	6.48726e+06	5.54774e+06	4.53146e+06	8.05284e+06	8.48479e+06	3.37089e+06	6.35508e+06	3.7768e+06	2.93741e+06	4.65273e+06	7.02303e+06	4.50092e+06	1.58396	0.63133	0.640881	1.56035	0.541857	0.187457
sp|P42166|LAP2A_HUMAN Lamina-associated polypeptide 2, isoform alpha OS=Homo sapiens OX=9606 GN=TMPO PE=1 SV=2	P42166_S_351	LAP2A_S_351	S	351	P42166	LAP2A	21.2358	21.3707	22.2965	20.587	19.5749	21.5757	21.1694	20.4406	21.6906	21.3445	21.6064	19.4674	2.46946e+06	2.71166e+06	5.15112e+06	1.57509e+06	780964	3.12556e+06	2.35844e+06	1.42312e+06	3.38462e+06	2.66276e+06	3.19292e+06	724892	3.44408e+06	1.82721e+06	2.38873e+06	2.19352e+06	0.530535	1.88489	0.91828	1.08899	0.218299	0.846344
sp|P42167|LAP2B_HUMAN Lamina-associated polypeptide 2, isoforms beta/gamma OS=Homo sapiens OX=9606 GN=TMPO PE=1 SV=2	P42167_S_180	LAP2B_S_180	S	180	P42167	LAP2B	24.0951	24.8687	24.2939	24.5142	25.2984	25.9497	25.9045	24.3819	23.9211	24.5626	24.8069	25.2388	1.79204e+07	3.06359e+07	2.05683e+07	2.39618e+07	4.12653e+07	6.48091e+07	6.2811e+07	2.18621e+07	1.58848e+07	2.47794e+07	2.93499e+07	3.95934e+07	2.30415e+07	4.33454e+07	3.35193e+07	3.12409e+07	1.88119	0.53158	0.932027	1.07293	0.222591	0.894015
sp|P42167|LAP2B_HUMAN Lamina-associated polypeptide 2, isoforms beta/gamma OS=Homo sapiens OX=9606 GN=TMPO PE=1 SV=2	P42167_S_184	LAP2B_S_184	S	184	P42167	LAP2B	26.983	27.1395	27.3227	26.851	26.7238	27.2018	27.0641	27.2795	27.1095	27.1203	27.3839	26.7133	1.32647e+08	1.47845e+08	1.67868e+08	1.21052e+08	1.10834e+08	1.54366e+08	1.4032e+08	1.6291e+08	1.44798e+08	1.45887e+08	1.75137e+08	1.10029e+08	1.49453e+08	1.2875e+08	1.49343e+08	1.43684e+08	0.861476	1.1608	0.962112	1.03938	0.285132	0.799302
sp|P42224|STAT1_HUMAN Signal transducer and activator of transcription 1-alpha/beta OS=Homo sapiens OX=9606 GN=STAT1 PE=1 SV=2	P42224_S_727	STAT1_S_727	S	727	P42224	STAT1	22.9742	22.1774	23.6893	22.2049	22.0724	22.9723	23.0238	23.8281	23.7847	22.6657	22.6278	21.8045	8.24018e+06	4.74299e+06	1.35262e+07	4.83422e+06	4.41028e+06	8.22903e+06	8.52826e+06	1.48927e+07	1.44515e+07	6.6534e+06	6.48106e+06	3.66279e+06	8.83647e+06	5.82451e+06	1.26242e+07	5.59908e+06	0.659145	1.51712	0.443521	2.25468	0.368072	0.057232
sp|P42566|EPS15_HUMAN Epidermal growth factor receptor substrate 15 OS=Homo sapiens OX=9606 GN=EPS15 PE=1 SV=2	P42566_S_485	EPS15_S_485	S	485	P42566	EPS15	22.2758	21.943	21.7352	21.4174	22.4724	22.172	22.0788	21.4507	21.9188	21.2858	21.8562	21.3554	5.07777e+06	4.03193e+06	3.49101e+06	2.80078e+06	5.81939e+06	4.7253e+06	4.42969e+06	2.86625e+06	3.96466e+06	2.55654e+06	3.79648e+06	2.68292e+06	4.20024e+06	4.44849e+06	3.75354e+06	3.01198e+06	1.0591	0.944195	0.802438	1.2462	0.819391	0.291401
sp|P42568|AF9_HUMAN Protein AF-9 OS=Homo sapiens OX=9606 GN=MLLT3 PE=1 SV=2	P42568_S_412	AF9_S_412	S	412	P42568	AF9	23.2383	23.4655	23.3418	24.0713	23.2028	23.3991	23.1273	23.3184	23.0683	23.7886	24.0371	23.6007	9.89509e+06	1.15829e+07	1.06309e+07	1.76273e+07	9.65471e+06	1.10621e+07	9.1622e+06	1.046e+07	8.7954e+06	1.44908e+07	1.72146e+07	1.27208e+07	1.0703e+07	1.27814e+07	9.47253e+06	1.48087e+07	1.19419	0.837391	1.56333	0.639659	0.488386	0.0411484
sp|P42568|AF9_HUMAN Protein AF-9 OS=Homo sapiens OX=9606 GN=MLLT3 PE=1 SV=2	P42568_S_419	AF9_S_419	S	419	P42568	AF9	23.2383	23.4655	23.3418	24.0713	23.2028	23.3991	23.1273	23.3184	23.0683	23.7886	24.0371	23.6007	9.89509e+06	1.15829e+07	1.06309e+07	1.76273e+07	9.65471e+06	1.10621e+07	9.1622e+06	1.046e+07	8.7954e+06	1.44908e+07	1.72146e+07	1.27208e+07	1.0703e+07	1.27814e+07	9.47253e+06	1.48087e+07	1.19419	0.837391	1.56333	0.639659	0.488386	0.0411484
sp|P42568|AF9_HUMAN Protein AF-9 OS=Homo sapiens OX=9606 GN=MLLT3 PE=1 SV=2	P42568_S_429	AF9_S_429	S	429	P42568	AF9	23.2383	23.4655	23.3418	24.0713	23.2028	23.3991	23.1273	23.3184	23.0683	23.7886	24.0371	23.6007	9.89509e+06	1.15829e+07	1.06309e+07	1.76273e+07	9.65471e+06	1.10621e+07	9.1622e+06	1.046e+07	8.7954e+06	1.44908e+07	1.72146e+07	1.27208e+07	1.0703e+07	1.27814e+07	9.47253e+06	1.48087e+07	1.19419	0.837391	1.56333	0.639659	0.488386	0.0411484
sp|P42574|CASP3_HUMAN Caspase-3 OS=Homo sapiens OX=9606 GN=CASP3 PE=1 SV=2	P42574_S_26	CASP3_S_26	S	26	P42574	CASP3	23.3776	22.2146	23.6419	22.6565	22.1036	22.7612	22.4726	23.2576	22.8043	22.2377	23.0199	21.7353	1.08984e+07	4.86691e+06	1.3089e+07	6.61148e+06	4.50668e+06	7.10875e+06	5.82018e+06	1.00286e+07	7.32435e+06	4.94558e+06	8.50494e+06	3.49128e+06	9.61811e+06	6.07564e+06	7.72438e+06	5.64727e+06	0.631687	1.58306	0.731096	1.36781	0.283889	0.344895
sp|P43007|SATT_HUMAN Neutral amino acid transporter A OS=Homo sapiens OX=9606 GN=SLC1A4 PE=1 SV=1	P43007_S_527	SATT_S_527	S	527	P43007	SATT	22.4761	22.8439	22.1863	22.969	21.7859	22.1507	23.2197	23.5796	22.6351	22.5951	23.3818	23.0175	5.83437e+06	7.52815e+06	4.77261e+06	8.21013e+06	3.61573e+06	4.65606e+06	9.76861e+06	1.25359e+07	6.51373e+06	6.33568e+06	1.09303e+07	8.4907e+06	6.04505e+06	5.49397e+06	9.60607e+06	8.58556e+06	0.908839	1.10031	0.893764	1.11886	0.752787	0.666883
sp|P43007|SATT_HUMAN Neutral amino acid transporter A OS=Homo sapiens OX=9606 GN=SLC1A4 PE=1 SV=1	P43007_S_530	SATT_S_530	S	530	P43007	SATT	22.4761	22.8439	22.1863	22.969	21.7859	22.1507	23.2197	23.5796	22.6351	22.5951	23.3818	23.0175	5.83437e+06	7.52815e+06	4.77261e+06	8.21013e+06	3.61573e+06	4.65606e+06	9.76861e+06	1.25359e+07	6.51373e+06	6.33568e+06	1.09303e+07	8.4907e+06	6.04505e+06	5.49397e+06	9.60607e+06	8.58556e+06	0.908839	1.10031	0.893764	1.11886	0.752787	0.666883
sp|P43250|GRK6_HUMAN G protein-coupled receptor kinase 6 OS=Homo sapiens OX=9606 GN=GRK6 PE=1 SV=2	P43250_S_484	GRK6_S_484	S	484	P43250	GRK6	24.1293	23.8437	23.4368	22.6113	24.2593	23.7133	23.9685	23.3943	24.1995	22.174	20.9428	23.4927	1.83502e+07	1.50546e+07	1.13549e+07	6.40746e+06	2.008e+07	1.37532e+07	1.64153e+07	1.10254e+07	1.92655e+07	4.73178e+06	2.01559e+06	1.18034e+07	1.49199e+07	1.34136e+07	1.55687e+07	6.1836e+06	0.899038	1.1123	0.397181	2.51774	0.756771	0.0705568
sp|P43487|RANG_HUMAN Ran-specific GTPase-activating protein OS=Homo sapiens OX=9606 GN=RANBP1 PE=1 SV=1	P43487_S_14	RANG_S_14	S	14	P43487	RANG	25.3197	25.3568	26.4648	25.2783	24.7751	25.2985	26.0351	25.7113	25.5135	25.4833	25.7727	24.9563	4.18786e+07	4.29697e+07	9.26205e+07	4.06945e+07	2.87115e+07	4.12671e+07	6.87629e+07	5.49382e+07	4.78985e+07	4.69057e+07	5.73259e+07	3.25543e+07	5.91563e+07	3.6891e+07	5.71999e+07	4.55953e+07	0.62362	1.60354	0.797122	1.25451	0.313519	0.287883
sp|P46013|KI67_HUMAN Proliferation marker protein Ki-67 OS=Homo sapiens OX=9606 GN=MKI67 PE=1 SV=2	P46013_S_357	KI67_S_357	S	357	P46013	KI67	20.5457	21.0886	22.2246	21.4755	20.2653	19.94	20.8521	20.1539	20.3311	22.6189	21.6235	20.662	1.53068e+06	2.23001e+06	4.90094e+06	2.91583e+06	1.26031e+06	1.00583e+06	1.89279e+06	1.16661e+06	1.31911e+06	6.44108e+06	3.23087e+06	1.65917e+06	2.88721e+06	1.72732e+06	1.4595e+06	3.77704e+06	0.598268	1.67149	2.5879	0.386414	0.396691	0.239453
sp|P46013|KI67_HUMAN Proliferation marker protein Ki-67 OS=Homo sapiens OX=9606 GN=MKI67 PE=1 SV=2	P46013_S_308	KI67_S_308	S	308	P46013	KI67	21.4952	22.5728	23.3286	22.4522	21.2462	21.537	21.999	21.8372	22.0387	22.9737	21.95	21.1393	2.95594e+06	6.23864e+06	1.05347e+07	5.73819e+06	2.4874e+06	3.04287e+06	4.19139e+06	3.7468e+06	4.30846e+06	8.23734e+06	4.05147e+06	2.30967e+06	6.57642e+06	3.75615e+06	4.08222e+06	4.86616e+06	0.571155	1.75084	1.19204	0.838899	0.332254	0.700003
sp|P46019|KPB2_HUMAN Phosphorylase b kinase regulatory subunit alpha, liver isoform OS=Homo sapiens OX=9606 GN=PHKA2 PE=1 SV=1	P46019_S_729	KPB2_S_729	S	729	P46019	KPB2	22.9949	22.4584	22.8464	22.2344	22.7031	23.2307	23.2675	23.9537	23.3711	22.3702	22.2118	22.4764	8.35874e+06	5.76318e+06	7.54118e+06	4.93431e+06	6.82812e+06	9.8433e+06	1.00977e+07	1.62476e+07	1.08494e+07	5.42136e+06	4.85759e+06	5.8356e+06	7.22103e+06	7.20191e+06	1.23982e+07	5.37152e+06	0.997352	1.00266	0.433249	2.30814	0.991318	0.0653965
sp|P46019|KPB2_HUMAN Phosphorylase b kinase regulatory subunit alpha, liver isoform OS=Homo sapiens OX=9606 GN=PHKA2 PE=1 SV=1	P46019_S_975	KPB2_S_975	S	975	P46019	KPB2	22.6832	23.0111	22.333	22.4643	21.9791	22.0951	22.4433	22.8094	23.2095	22.2243	21.2717	22.5622	6.73493e+06	8.45321e+06	5.28317e+06	5.78682e+06	4.13391e+06	4.48005e+06	5.70319e+06	7.35048e+06	9.69958e+06	4.89992e+06	2.53174e+06	6.19297e+06	6.82377e+06	4.80026e+06	7.58442e+06	4.54154e+06	0.703462	1.42154	0.5988	1.67001	0.145174	0.126704
sp|P46019|KPB2_HUMAN Phosphorylase b kinase regulatory subunit alpha, liver isoform OS=Homo sapiens OX=9606 GN=PHKA2 PE=1 SV=1	P46019_S_978	KPB2_S_978	S	978	P46019	KPB2	22.9961	22.6228	22.0799	23.7972	22.9266	23.09	23.1648	23.6856	23.8809	21.0731	20.5209	22.2729	8.36612e+06	6.45861e+06	4.43304e+06	1.45772e+07	7.97253e+06	8.92848e+06	9.40349e+06	1.34917e+07	1.5448e+07	2.20623e+06	1.50459e+06	5.06783e+06	6.41926e+06	1.04927e+07	1.27811e+07	2.92622e+06	1.63457	0.611782	0.228949	4.36778	0.178536	0.0143505
sp|P46019|KPB2_HUMAN Phosphorylase b kinase regulatory subunit alpha, liver isoform OS=Homo sapiens OX=9606 GN=PHKA2 PE=1 SV=1	P46019_S_979	KPB2_S_979	S	979	P46019	KPB2	23.24	22.2949	23.332	22.2342	21.9791	22.0951	23.1239	23.6856	23.2095	22.0157	21.2717	22.2729	9.9072e+06	5.14558e+06	1.0559e+07	4.93341e+06	4.13391e+06	4.48005e+06	9.141e+06	1.34917e+07	9.69958e+06	4.24027e+06	2.53174e+06	5.06783e+06	8.53727e+06	4.51579e+06	1.07774e+07	3.94661e+06	0.52895	1.89054	0.366193	2.7308	0.140119	0.0205505
sp|P46087|NOP2_HUMAN Probable 28S rRNA (cytosine(4447)-C(5))-methyltransferase OS=Homo sapiens OX=9606 GN=NOP2 PE=1 SV=2	P46087_S_732	NOP2_S_732	S	732	P46087	NOP2	22.643	21.9224	22.1954	21.5887	22.0579	22.2797	22.6319	22.7646	22.7328	22.0462	21.4897	21.7338	6.54959e+06	3.97455e+06	4.80252e+06	3.15387e+06	4.36597e+06	5.09176e+06	6.49937e+06	7.12571e+06	6.97046e+06	4.33084e+06	2.94466e+06	3.48771e+06	5.10889e+06	4.20387e+06	6.86518e+06	3.58774e+06	0.822854	1.21528	0.522599	1.91351	0.397169	0.00627442
sp|P46100|ATRX_HUMAN Transcriptional regulator ATRX OS=Homo sapiens OX=9606 GN=ATRX PE=1 SV=5	P46100_S_849	ATRX_S_849	S	849	P46100	ATRX	22.5144	22.5515	21.6107	20.8265	22.6158	21.6348	20.1151	22.489	22.3111	21.4782	22.2299	20.293	5.99126e+06	6.14718e+06	3.20227e+06	1.85955e+06	6.42732e+06	3.25627e+06	1.13566e+06	5.88647e+06	5.20373e+06	2.92124e+06	4.91896e+06	1.28467e+06	5.11357e+06	3.84771e+06	4.07529e+06	3.04163e+06	0.752451	1.32899	0.746359	1.33984	0.491544	0.603097
sp|P46100|ATRX_HUMAN Transcriptional regulator ATRX OS=Homo sapiens OX=9606 GN=ATRX PE=1 SV=5	P46100_S_850	ATRX_S_850	S	850	P46100	ATRX	22.5144	22.5515	21.6107	20.8265	22.6158	21.6348	20.1151	22.489	22.3111	21.4782	22.2299	20.293	5.99126e+06	6.14718e+06	3.20227e+06	1.85955e+06	6.42732e+06	3.25627e+06	1.13566e+06	5.88647e+06	5.20373e+06	2.92124e+06	4.91896e+06	1.28467e+06	5.11357e+06	3.84771e+06	4.07529e+06	3.04163e+06	0.752451	1.32899	0.746359	1.33984	0.491544	0.603097
sp|P46100|ATRX_HUMAN Transcriptional regulator ATRX OS=Homo sapiens OX=9606 GN=ATRX PE=1 SV=5	P46100_S_1348	ATRX_S_1348	S	1348	P46100	ATRX	23.874	24.2418	24.2132	24.2867	23.9499	23.8472	24.01	23.6169	23.7959	24.5938	24.7097	24.1301	1.53746e+07	1.98388e+07	1.94488e+07	2.04649e+07	1.62042e+07	1.5091e+07	1.68935e+07	1.2865e+07	1.45637e+07	2.5321e+07	2.74391e+07	1.836e+07	1.82207e+07	1.72534e+07	1.47741e+07	2.37067e+07	0.94691	1.05607	1.60462	0.623202	0.679562	0.0659821
sp|P46100|ATRX_HUMAN Transcriptional regulator ATRX OS=Homo sapiens OX=9606 GN=ATRX PE=1 SV=5	P46100_S_1352	ATRX_S_1352	S	1352	P46100	ATRX	23.874	24.2418	24.2132	24.2867	23.9499	23.8472	24.01	23.6169	23.7959	24.5938	24.7097	24.1301	1.53746e+07	1.98388e+07	1.94488e+07	2.04649e+07	1.62042e+07	1.5091e+07	1.68935e+07	1.2865e+07	1.45637e+07	2.5321e+07	2.74391e+07	1.836e+07	1.82207e+07	1.72534e+07	1.47741e+07	2.37067e+07	0.94691	1.05607	1.60462	0.623202	0.679562	0.0659821
sp|P46100|ATRX_HUMAN Transcriptional regulator ATRX OS=Homo sapiens OX=9606 GN=ATRX PE=1 SV=5	P46100_S_1011	ATRX_S_1011	S	1011	P46100	ATRX	22.3728	23.7188	23.7621	24.0546	22.691	23.1955	23.4662	22.4787	22.9259	24.27	22.2724	23.4863	5.43089e+06	1.38064e+07	1.42267e+07	1.74245e+07	6.77141e+06	9.60618e+06	1.15883e+07	5.84461e+06	7.96862e+06	2.02294e+07	5.0661e+06	1.17512e+07	1.11547e+07	1.12674e+07	8.46718e+06	1.23489e+07	1.0101	0.989998	1.45844	0.685663	0.980286	0.478198
sp|P46100|ATRX_HUMAN Transcriptional regulator ATRX OS=Homo sapiens OX=9606 GN=ATRX PE=1 SV=5	P46100_S_1012	ATRX_S_1012	S	1012	P46100	ATRX	22.3728	23.7188	23.7621	24.0546	22.691	23.1955	23.4662	22.4787	22.9259	24.27	22.2724	23.4863	5.43089e+06	1.38064e+07	1.42267e+07	1.74245e+07	6.77141e+06	9.60618e+06	1.15883e+07	5.84461e+06	7.96862e+06	2.02294e+07	5.0661e+06	1.17512e+07	1.11547e+07	1.12674e+07	8.46718e+06	1.23489e+07	1.0101	0.989998	1.45844	0.685663	0.980286	0.478198
sp|P46100|ATRX_HUMAN Transcriptional regulator ATRX OS=Homo sapiens OX=9606 GN=ATRX PE=1 SV=5	P46100_S_1013	ATRX_S_1013	S	1013	P46100	ATRX	22.3728	23.7188	23.7621	24.0546	22.691	23.1955	23.4662	22.4787	22.9259	24.27	22.2724	23.4863	5.43089e+06	1.38064e+07	1.42267e+07	1.74245e+07	6.77141e+06	9.60618e+06	1.15883e+07	5.84461e+06	7.96862e+06	2.02294e+07	5.0661e+06	1.17512e+07	1.11547e+07	1.12674e+07	8.46718e+06	1.23489e+07	1.0101	0.989998	1.45844	0.685663	0.980286	0.478198
sp|P46100|ATRX_HUMAN Transcriptional regulator ATRX OS=Homo sapiens OX=9606 GN=ATRX PE=1 SV=5	P46100_S_729	ATRX_S_729	S	729	P46100	ATRX	22.4476	22.5728	22.3839	22.7288	22.5766	22.0305	22.7879	22.1669	22.3242	23.0813	23.0617	22.6363	5.72018e+06	6.23858e+06	5.47295e+06	6.95104e+06	6.25515e+06	4.28406e+06	7.24193e+06	4.70878e+06	5.25132e+06	8.87465e+06	8.75531e+06	6.51943e+06	5.81057e+06	5.83008e+06	5.73401e+06	8.0498e+06	1.00336	0.996653	1.40387	0.712317	0.983115	0.0999684
sp|P46100|ATRX_HUMAN Transcriptional regulator ATRX OS=Homo sapiens OX=9606 GN=ATRX PE=1 SV=5	P46100_S_731	ATRX_S_731	S	731	P46100	ATRX	22.4941	22.7533	22.3839	22.6186	22.5766	22.0305	22.7879	22.1669	22.3242	23.0813	22.7378	22.6363	5.90728e+06	7.07005e+06	5.47295e+06	6.43982e+06	6.25515e+06	4.28406e+06	7.24193e+06	4.70878e+06	5.25132e+06	8.87465e+06	6.99464e+06	6.51943e+06	6.1501e+06	5.65968e+06	5.73401e+06	7.46291e+06	0.920258	1.08665	1.30152	0.768335	0.593746	0.176484
sp|P46100|ATRX_HUMAN Transcriptional regulator ATRX OS=Homo sapiens OX=9606 GN=ATRX PE=1 SV=5	P46100_S_675	ATRX_S_675	S	675	P46100	ATRX	21.4373	21.6135	22.2798	23.1795	20.5164	21.1831	21.6245	21.4481	21.1742	22.7863	22.0166	21.8896	2.83972e+06	3.20868e+06	5.09186e+06	9.50015e+06	1.49985e+06	2.38097e+06	3.23307e+06	2.86099e+06	2.36625e+06	7.23376e+06	4.24277e+06	3.88518e+06	3.71342e+06	4.46032e+06	2.8201e+06	5.12057e+06	1.20114	0.832545	1.81574	0.550739	0.799745	0.156551
sp|P46100|ATRX_HUMAN Transcriptional regulator ATRX OS=Homo sapiens OX=9606 GN=ATRX PE=1 SV=5	P46100_S_677	ATRX_S_677	S	677	P46100	ATRX	21.4373	21.6135	22.2798	23.1795	20.5164	21.1831	21.6245	21.4481	21.1742	22.7863	22.0166	21.8896	2.83972e+06	3.20868e+06	5.09186e+06	9.50015e+06	1.49985e+06	2.38097e+06	3.23307e+06	2.86099e+06	2.36625e+06	7.23376e+06	4.24277e+06	3.88518e+06	3.71342e+06	4.46032e+06	2.8201e+06	5.12057e+06	1.20114	0.832545	1.81574	0.550739	0.799745	0.156551
sp|P46100|ATRX_HUMAN Transcriptional regulator ATRX OS=Homo sapiens OX=9606 GN=ATRX PE=1 SV=5	P46100_S_92	ATRX_S_92	S	92	P46100	ATRX	23.8112	22.9438	22.6718	23.7972	23.2627	22.8633	23.274	23.9225	24.1399	23.7979	23.1462	22.5634	1.47188e+07	8.06827e+06	6.68168e+06	1.45772e+07	1.00638e+07	7.63022e+06	1.01429e+07	1.58999e+07	1.84852e+07	1.45846e+07	9.28318e+06	6.198e+06	9.8229e+06	1.07571e+07	1.48427e+07	1.00219e+07	1.0951	0.913158	0.675209	1.48102	0.785931	0.237668
sp|P46100|ATRX_HUMAN Transcriptional regulator ATRX OS=Homo sapiens OX=9606 GN=ATRX PE=1 SV=5	P46100_S_108	ATRX_S_108	S	108	P46100	ATRX	23.8112	22.9438	22.6718	23.7972	23.2627	22.8633	23.274	23.9225	24.1399	23.7979	23.1462	22.5634	1.47188e+07	8.06827e+06	6.68168e+06	1.45772e+07	1.00638e+07	7.63022e+06	1.01429e+07	1.58999e+07	1.84852e+07	1.45846e+07	9.28318e+06	6.198e+06	9.8229e+06	1.07571e+07	1.48427e+07	1.00219e+07	1.0951	0.913158	0.675209	1.48102	0.785931	0.237668
sp|P46100|ATRX_HUMAN Transcriptional regulator ATRX OS=Homo sapiens OX=9606 GN=ATRX PE=1 SV=5	P46100_S_112	ATRX_S_112	S	112	P46100	ATRX	23.8112	22.9438	22.6718	23.7972	23.2627	22.8633	23.274	23.9225	24.1399	23.7979	23.1462	22.5634	1.47188e+07	8.06827e+06	6.68168e+06	1.45772e+07	1.00638e+07	7.63022e+06	1.01429e+07	1.58999e+07	1.84852e+07	1.45846e+07	9.28318e+06	6.198e+06	9.8229e+06	1.07571e+07	1.48427e+07	1.00219e+07	1.0951	0.913158	0.675209	1.48102	0.785931	0.237668
sp|P46379|BAG6_HUMAN Large proline-rich protein BAG6 OS=Homo sapiens OX=9606 GN=BAG6 PE=1 SV=2	P46379_S_113	BAG6_S_113	S	113	P46379	BAG6	25.3953	25.2858	24.702	23.8112	25.8795	25.1081	25.5869	25.8992	26.0551	24.1214	24.5849	24.1148	4.41299e+07	4.0905e+07	2.72915e+07	1.47195e+07	6.17313e+07	3.6166e+07	5.03997e+07	6.25801e+07	6.97236e+07	1.82498e+07	2.51652e+07	1.81669e+07	3.74422e+07	3.75389e+07	6.09011e+07	2.05273e+07	1.00258	0.997422	0.33706	2.96683	0.995171	0.0101336
sp|P46379|BAG6_HUMAN Large proline-rich protein BAG6 OS=Homo sapiens OX=9606 GN=BAG6 PE=1 SV=2	P46379_S_964	BAG6_S_964	S	964	P46379	BAG6	25.2281	25.0603	24.5517	24.5006	24.9033	25.1546	25.2795	25.2406	25.2628	24.5577	25.5645	25.264	3.93024e+07	3.49859e+07	2.45918e+07	2.37369e+07	3.13793e+07	3.73508e+07	4.07287e+07	3.96452e+07	4.02574e+07	2.4695e+07	4.96224e+07	4.02933e+07	3.296e+07	3.08223e+07	4.02104e+07	3.82035e+07	0.935142	1.06936	0.950091	1.05253	0.7348	0.808543
sp|P46379|BAG6_HUMAN Large proline-rich protein BAG6 OS=Homo sapiens OX=9606 GN=BAG6 PE=1 SV=2	P46379_S_1117	BAG6_S_1117	S	1117	P46379	BAG6	22.9929	23.0676	23.4657	22.9646	22.7663	22.4647	22.8132	22.7609	22.8986	23.0141	22.8673	22.5733	8.34755e+06	8.79077e+06	1.15844e+07	8.1855e+06	7.13397e+06	5.78835e+06	7.36983e+06	7.10754e+06	7.81927e+06	8.47116e+06	7.65131e+06	6.2406e+06	9.57425e+06	7.03594e+06	7.43221e+06	7.45436e+06	0.734881	1.36076	1.00298	0.99703	0.116671	0.97666
sp|P46937|YAP1_HUMAN Transcriptional coactivator YAP1 OS=Homo sapiens OX=9606 GN=YAP1 PE=1 SV=2	P46937_S_128	YAP1_S_128	S	128	P46937	YAP1	24.3234	25.1698	22.3819	23.1195	24.442	25.4256	25.0831	24.8907	24.71	22.2177	23.5563	25.391	2.09927e+07	3.77463e+07	5.46542e+06	9.11291e+06	2.2791e+07	4.50667e+07	3.55437e+07	3.11059e+07	2.74447e+07	4.8773e+06	1.23351e+07	4.40007e+07	2.14015e+07	2.56569e+07	3.13648e+07	2.04044e+07	1.19884	0.834142	0.650551	1.53716	0.776871	0.458577
sp|P46937|YAP1_HUMAN Transcriptional coactivator YAP1 OS=Homo sapiens OX=9606 GN=YAP1 PE=1 SV=2	P46937_S_138	YAP1_S_138	S	138	P46937	YAP1	24.8829	25.1698	22.3819	23.1195	24.442	25.4256	25.0622	24.8907	24.545	22.2177	23.5563	25.391	3.09382e+07	3.77463e+07	5.46542e+06	9.11291e+06	2.2791e+07	4.50667e+07	3.50325e+07	3.11059e+07	2.44782e+07	4.8773e+06	1.23351e+07	4.40007e+07	2.47167e+07	2.56569e+07	3.02055e+07	2.04044e+07	1.03804	0.963354	0.675518	1.48034	0.95096	0.503106
sp|P46937|YAP1_HUMAN Transcriptional coactivator YAP1 OS=Homo sapiens OX=9606 GN=YAP1 PE=1 SV=2	P46937_S_289	YAP1_S_289	S	289	P46937	YAP1	22.7813	23.1775	22.3637	22.3148	22.3001	22.5661	22.9165	22.8129	22.7227	22.1282	22.9701	23.0021	7.20883e+06	9.48688e+06	5.39703e+06	5.21697e+06	5.16422e+06	6.2096e+06	7.91708e+06	7.36848e+06	6.92151e+06	4.58413e+06	8.2166e+06	8.40099e+06	7.36424e+06	5.53026e+06	7.40236e+06	7.06724e+06	0.750961	1.33163	0.954729	1.04742	0.25766	0.815229
sp|P48553|TPC10_HUMAN Trafficking protein particle complex subunit 10 OS=Homo sapiens OX=9606 GN=TRAPPC10 PE=1 SV=2	P48553_S_708	TPC10_S_708	S	708	P48553	TPC10	24.6572	24.4081	24.5458	24.5661	25.2811	24.725	24.9098	24.7518	24.9644	25.2942	24.404	24.6559	2.64578e+07	2.22617e+07	2.44917e+07	2.48388e+07	4.07726e+07	2.7731e+07	3.15197e+07	2.82513e+07	3.27372e+07	4.11457e+07	2.21992e+07	2.64335e+07	2.44038e+07	3.11141e+07	3.08361e+07	2.99261e+07	1.27497	0.784331	0.970491	1.03041	0.302798	0.890262
sp|P48553|TPC10_HUMAN Trafficking protein particle complex subunit 10 OS=Homo sapiens OX=9606 GN=TRAPPC10 PE=1 SV=2	P48553_S_711	TPC10_S_711	S	711	P48553	TPC10	24.6572	24.4081	24.5458	24.2611	24.5539	24.9296	24.9098	24.7518	24.9644	25.2942	24.404	24.6559	2.64578e+07	2.22617e+07	2.44917e+07	2.01062e+07	2.46298e+07	3.19573e+07	3.15197e+07	2.82513e+07	3.27372e+07	4.11457e+07	2.21992e+07	2.64335e+07	2.44038e+07	2.55644e+07	3.08361e+07	2.99261e+07	1.04756	0.954598	0.970491	1.03041	0.775833	0.890262
sp|P48634|PRC2A_HUMAN Protein PRRC2A OS=Homo sapiens OX=9606 GN=PRRC2A PE=1 SV=3	P48634_S_761	PRC2A_S_761	S	761	P48634	PRC2A	22.9547	23.5904	23.3346	22.9669	22.3049	23.0364	22.9148	23.3398	22.8906	23.0956	23.2335	22.9642	8.12916e+06	1.26307e+07	1.05782e+07	8.19827e+06	5.18148e+06	8.60295e+06	7.90773e+06	1.06162e+07	7.77596e+06	8.96356e+06	9.86246e+06	8.18297e+06	1.0446e+07	7.32756e+06	8.76664e+06	9.003e+06	0.701471	1.42558	1.02696	0.973747	0.141295	0.835506
sp|P48634|PRC2A_HUMAN Protein PRRC2A OS=Homo sapiens OX=9606 GN=PRRC2A PE=1 SV=3	P48634_S_764	PRC2A_S_764	S	764	P48634	PRC2A	22.459	23.3278	22.8368	22.645	21.8209	22.4821	22.1345	22.6384	22.2004	22.6553	22.9317	22.7056	5.76551e+06	1.05283e+07	7.49117e+06	6.5586e+06	3.70455e+06	5.85868e+06	4.60417e+06	6.5289e+06	4.81921e+06	6.60573e+06	8.00072e+06	6.8403e+06	7.92834e+06	5.37394e+06	5.31743e+06	7.14891e+06	0.677814	1.47533	1.34443	0.74381	0.207374	0.0770765
sp|P48634|PRC2A_HUMAN Protein PRRC2A OS=Homo sapiens OX=9606 GN=PRRC2A PE=1 SV=3	P48634_S_342	PRC2A_S_342	S	342	P48634	PRC2A	25.3685	25.0315	24.4868	24.2466	25.0063	25.1429	25.2277	25.4669	25.4277	24.2068	25.2304	24.799	4.33176e+07	3.42954e+07	2.35103e+07	1.99043e+07	3.37011e+07	3.70472e+07	3.92916e+07	4.63753e+07	4.5134e+07	1.93625e+07	3.93647e+07	2.91912e+07	3.37078e+07	3.02175e+07	4.36003e+07	2.93061e+07	0.896455	1.1155	0.672154	1.48775	0.676551	0.118503
sp|P48634|PRC2A_HUMAN Protein PRRC2A OS=Homo sapiens OX=9606 GN=PRRC2A PE=1 SV=3	P48634_S_350	PRC2A_S_350	S	350	P48634	PRC2A	25.3685	25.0315	24.4868	24.2466	25.0063	25.1429	25.2277	25.4669	25.4277	24.2068	25.2304	24.799	4.33176e+07	3.42954e+07	2.35103e+07	1.99043e+07	3.37011e+07	3.70472e+07	3.92916e+07	4.63753e+07	4.5134e+07	1.93625e+07	3.93647e+07	2.91912e+07	3.37078e+07	3.02175e+07	4.36003e+07	2.93061e+07	0.896455	1.1155	0.672154	1.48775	0.676551	0.118503
sp|P48634|PRC2A_HUMAN Protein PRRC2A OS=Homo sapiens OX=9606 GN=PRRC2A PE=1 SV=3	P48634_S_1306	PRC2A_S_1306	S	1306	P48634	PRC2A	22.5764	22.8824	24.1803	24.647	22.7147	22.8769	22.574	22.2243	22.7593	24.9678	23.4184	22.5349	6.25434e+06	7.73185e+06	1.90101e+07	2.62712e+07	6.88338e+06	7.70268e+06	6.24403e+06	4.89992e+06	7.09933e+06	3.2814e+07	1.12109e+07	6.07692e+06	1.09988e+07	1.36191e+07	6.08109e+06	1.67006e+07	1.23824	0.807601	2.74631	0.364124	0.747508	0.324072
sp|P48634|PRC2A_HUMAN Protein PRRC2A OS=Homo sapiens OX=9606 GN=PRRC2A PE=1 SV=3	P48634_S_1325	PRC2A_S_1325	S	1325	P48634	PRC2A	22.5764	22.8389	24.1803	24.1647	22.5639	22.8769	22.574	22.2243	22.7488	24.9678	23.4184	22.6254	6.25434e+06	7.50233e+06	1.90101e+07	1.88056e+07	6.20036e+06	7.70268e+06	6.24403e+06	4.89992e+06	7.04823e+06	3.2814e+07	1.12109e+07	6.47049e+06	1.09223e+07	1.09029e+07	6.06406e+06	1.68318e+07	0.998224	1.00178	2.77566	0.360274	0.99744	0.315193
sp|P48634|PRC2A_HUMAN Protein PRRC2A OS=Homo sapiens OX=9606 GN=PRRC2A PE=1 SV=3	P48634_S_1328	PRC2A_S_1328	S	1328	P48634	PRC2A	22.5764	22.8824	24.1803	24.647	22.7147	22.8769	22.574	22.2243	22.7593	24.9678	23.4184	22.5349	6.25434e+06	7.73185e+06	1.90101e+07	2.62712e+07	6.88338e+06	7.70268e+06	6.24403e+06	4.89992e+06	7.09933e+06	3.2814e+07	1.12109e+07	6.07692e+06	1.09988e+07	1.36191e+07	6.08109e+06	1.67006e+07	1.23824	0.807601	2.74631	0.364124	0.747508	0.324072
sp|P48651|PTSS1_HUMAN Phosphatidylserine synthase 1 OS=Homo sapiens OX=9606 GN=PTDSS1 PE=1 SV=1	P48651_S_442	PTSS1_S_442	S	442	P48651	PTSS1	22.8339	22.8871	23.2998	22.7379	23.4221	22.8084	23.4642	23.1759	22.6556	23.2856	23.1306	22.6973	7.47657e+06	7.75706e+06	1.03259e+07	6.99505e+06	1.12399e+07	7.3455e+06	1.15722e+07	9.47643e+06	6.6073e+06	1.02252e+07	9.18346e+06	6.80107e+06	8.51984e+06	8.52683e+06	9.21865e+06	8.73657e+06	1.00082	0.99918	0.947705	1.05518	0.996821	0.799175
sp|P48730|KC1D_HUMAN Casein kinase I isoform delta OS=Homo sapiens OX=9606 GN=CSNK1D PE=1 SV=2	P48730_S_382	KC1D_S_382	S	382	P48730	KC1D	23.3557	23.2906	23.5849	23.5737	23.2464	23.4104	23.4514	23.1732	23.3495	23.2967	23.8041	23.7347	1.0734e+07	1.02608e+07	1.25825e+07	1.24847e+07	9.9506e+06	1.11486e+07	1.14707e+07	9.45881e+06	1.0688e+07	1.03039e+07	1.46469e+07	1.39594e+07	1.11925e+07	1.11946e+07	1.05391e+07	1.29701e+07	1.00019	0.999808	1.23066	0.812573	0.998417	0.205572
sp|P48730|KC1D_HUMAN Casein kinase I isoform delta OS=Homo sapiens OX=9606 GN=CSNK1D PE=1 SV=2	P48730_S_383	KC1D_S_383	S	383	P48730	KC1D	22.5764	21.7294	23.4163	23.7548	22.4486	22.6137	22.4657	22.2194	22.2588	23.7764	23.1441	23.3296	6.25434e+06	3.47689e+06	1.11947e+07	1.41549e+07	5.72408e+06	6.41801e+06	5.7924e+06	4.88328e+06	5.01827e+06	1.43683e+07	9.26944e+06	1.05414e+07	6.9753e+06	8.76565e+06	5.23132e+06	1.1393e+07	1.25667	0.795754	2.17785	0.459168	0.638645	0.0523704
sp|P48730|KC1D_HUMAN Casein kinase I isoform delta OS=Homo sapiens OX=9606 GN=CSNK1D PE=1 SV=2	P48730_S_384	KC1D_S_384	S	384	P48730	KC1D	22.3125	22.6221	22.8254	23.2799	22.4994	22.3749	22.6587	22.4863	22.3184	22.8551	23.5378	23.8964	5.20886e+06	6.45558e+06	7.43255e+06	1.01845e+07	5.92902e+06	5.43905e+06	6.62155e+06	5.87543e+06	5.2301e+06	7.58676e+06	1.21781e+07	1.5615e+07	6.36566e+06	7.18419e+06	5.90903e+06	1.17933e+07	1.12859	0.886065	1.99581	0.50105	0.655135	0.123168
sp|P49006|MRP_HUMAN MARCKS-related protein OS=Homo sapiens OX=9606 GN=MARCKSL1 PE=1 SV=2	P49006_S_165	MRP_S_165	S	165	P49006	MRP	24.8779	24.5452	23.7829	23.2273	24.458	24.2378	24.1218	24.5978	24.881	24.7752	24.3144	23.9607	3.08309e+07	2.44811e+07	1.44329e+07	9.81987e+06	2.30461e+07	1.97839e+07	1.82553e+07	2.53912e+07	3.08979e+07	2.87123e+07	2.08621e+07	1.63264e+07	2.32483e+07	1.75499e+07	2.48481e+07	2.19669e+07	0.754892	1.32469	0.884048	1.13116	0.412585	0.605438
sp|P49023|PAXI_HUMAN Paxillin OS=Homo sapiens OX=9606 GN=PXN PE=1 SV=3	P49023_S_303	PAXI_S_303	S	303	P49023	PAXI	22.8582	23.5925	23.6671	23.4596	22.8965	22.8389	23.231	23.2784	23.1708	23.2989	22.8058	22.821	7.60318e+06	1.26488e+07	1.33204e+07	1.15354e+07	7.80799e+06	7.50242e+06	9.84531e+06	1.01744e+07	9.44261e+06	1.03197e+07	7.332e+06	7.40981e+06	1.11908e+07	8.9486e+06	9.82077e+06	8.35384e+06	0.799639	1.25056	0.85063	1.1756	0.375319	0.271983
sp|P49023|PAXI_HUMAN Paxillin OS=Homo sapiens OX=9606 GN=PXN PE=1 SV=3	P49023_S_85	PAXI_S_85	S	85	P49023	PAXI	22.4211	22.579	22.3987	21.2578	22.314	22.8463	22.6975	23.1124	22.8231	21.7516	21.517	21.9908	5.61606e+06	6.2657e+06	5.52937e+06	2.50751e+06	5.21403e+06	7.54102e+06	6.80202e+06	9.06856e+06	7.42036e+06	3.53091e+06	3.00092e+06	4.16761e+06	5.80371e+06	5.08752e+06	7.76365e+06	3.56648e+06	0.876597	1.14077	0.459382	2.17684	0.67278	0.0121875
sp|P49023|PAXI_HUMAN Paxillin OS=Homo sapiens OX=9606 GN=PXN PE=1 SV=3	P49023_S_322	PAXI_S_322	S	322	P49023	PAXI	25.9491	25.8272	22.5865	22.6986	25.8815	26.0727	26.1457	26.213	26.4059	22.7128	22.7619	25.1894	6.47831e+07	5.95321e+07	6.29829e+06	6.80713e+06	6.18163e+07	7.05772e+07	7.42421e+07	7.77848e+07	8.89132e+07	6.87448e+06	7.11227e+06	3.82629e+07	4.35378e+07	4.64002e+07	8.03133e+07	1.74166e+07	1.06574	0.938311	0.216858	4.61132	0.921669	0.0151707
sp|P49321|NASP_HUMAN Nuclear autoantigenic sperm protein OS=Homo sapiens OX=9606 GN=NASP PE=1 SV=2	P49321_S_480	NASP_S_480	S	480	P49321	NASP	23.3827	22.6465	22.9189	21.1628	23.0722	22.9512	22.9784	23.0731	22.9737	23.08	23.0984	22.8344	1.09366e+07	6.56561e+06	7.92988e+06	2.3476e+06	8.81936e+06	8.10971e+06	8.26375e+06	8.82446e+06	8.23697e+06	8.8669e+06	8.9806e+06	7.47894e+06	8.47737e+06	6.42556e+06	8.44173e+06	8.44215e+06	0.757966	1.31932	1.00005	0.99995	0.452836	0.999415
sp|P49327|FAS_HUMAN Fatty acid synthase OS=Homo sapiens OX=9606 GN=FASN PE=1 SV=3	P49327_S_1174	FAS_S_1174	S	1174	P49327	FAS	21.8225	19.3305	21.3056	21.5836	23.3769	21.6616	19.9993	21.3562	21.8599	22.029	20.1039	19.3733	3.70873e+06	659274	2.59188e+06	3.14287e+06	1.0893e+07	3.31727e+06	1.04808e+06	2.68447e+06	3.80603e+06	4.27938e+06	1.12689e+06	679134	2.31996e+06	5.78439e+06	2.51286e+06	2.02847e+06	2.49331	0.401073	0.807234	1.2388	0.307062	0.746421
sp|P49354|FNTA_HUMAN Protein farnesyltransferase/geranylgeranyltransferase type-1 subunit alpha OS=Homo sapiens OX=9606 GN=FNTA PE=1 SV=1	P49354_S_373	FNTA_S_373	S	373	P49354	FNTA	22.854	23.1999	21.7616	21.348	23.6323	22.6469	21.0449	23.2569	23.3296	22.9277	22.7341	21.0227	7.58136e+06	9.63562e+06	3.55538e+06	2.66918e+06	1.30031e+07	6.56754e+06	2.1634e+06	1.00236e+07	1.05414e+07	7.97841e+06	6.97685e+06	2.1304e+06	6.92412e+06	7.41327e+06	7.57616e+06	5.69522e+06	1.07064	0.934017	0.751729	1.33027	0.897138	0.598834
sp|P49407|ARRB1_HUMAN Beta-arrestin-1 OS=Homo sapiens OX=9606 GN=ARRB1 PE=1 SV=2	P49407_S_412	ARRB1_S_412	S	412	P49407	ARRB1	23.6028	23.6745	22.6158	22.6914	23.1218	23.1909	23.4022	23.7343	23.57	22.2341	23.3778	23.8034	1.27392e+07	1.33887e+07	6.42718e+06	6.77322e+06	9.12729e+06	9.57512e+06	1.10861e+07	1.39552e+07	1.24527e+07	4.9332e+06	1.08998e+07	1.46398e+07	1.08517e+07	8.49188e+06	1.2498e+07	1.01576e+07	0.78254	1.27789	0.812739	1.23041	0.405288	0.499434
sp|P49450|CENPA_HUMAN Histone H3-like centromeric protein A OS=Homo sapiens OX=9606 GN=CENPA PE=1 SV=1	P49450_S_17	CENPA_S_17	S	17	P49450	CENPA	25.7294	26.1261	25.7341	25.8989	26.2277	26.1318	26.1421	26.0614	25.9039	26.0876	26.0235	26.1867	5.56328e+07	7.32382e+07	5.58145e+07	6.25691e+07	7.85825e+07	7.35307e+07	7.40537e+07	7.00287e+07	6.27833e+07	7.13107e+07	6.821e+07	7.63794e+07	6.15618e+07	7.15608e+07	6.89552e+07	7.19667e+07	1.16242	0.860274	1.04367	0.958155	0.256792	0.503941
sp|P49450|CENPA_HUMAN Histone H3-like centromeric protein A OS=Homo sapiens OX=9606 GN=CENPA PE=1 SV=1	P49450_S_19	CENPA_S_19	S	19	P49450	CENPA	25.7294	26.1261	25.7341	25.8989	26.2277	26.1318	26.1421	26.0614	25.9039	26.0876	26.0235	26.1867	5.56328e+07	7.32382e+07	5.58145e+07	6.25691e+07	7.85825e+07	7.35307e+07	7.40537e+07	7.00287e+07	6.27833e+07	7.13107e+07	6.821e+07	7.63794e+07	6.15618e+07	7.15608e+07	6.89552e+07	7.19667e+07	1.16242	0.860274	1.04367	0.958155	0.256792	0.503941
sp|P49585|PCY1A_HUMAN Choline-phosphate cytidylyltransferase A OS=Homo sapiens OX=9606 GN=PCYT1A PE=1 SV=2	P49585_S_362	PCY1A_S_362	S	362	P49585	PCY1A	23.2638	23.8295	24.5742	23.4358	23.8275	23.8824	23.8989	23.6101	23.8326	23.6458	23.8792	23.0479	1.00714e+07	1.49069e+07	2.49788e+07	1.13473e+07	1.48868e+07	1.54634e+07	1.56419e+07	1.28042e+07	1.49389e+07	1.31248e+07	1.54297e+07	8.67164e+06	1.66524e+07	1.38992e+07	1.44617e+07	1.24087e+07	0.834664	1.19809	0.858039	1.16545	0.600532	0.41843
sp|P49585|PCY1A_HUMAN Choline-phosphate cytidylyltransferase A OS=Homo sapiens OX=9606 GN=PCYT1A PE=1 SV=2	P49585_S_329	PCY1A_S_329	S	329	P49585	PCY1A	23.4732	23.4885	23.8334	24.4599	23.4029	23.3061	24.3435	24.3719	23.8128	23.0855	24.803	23.7615	1.16447e+07	1.17689e+07	1.49479e+07	2.30769e+07	1.10909e+07	1.0371e+07	2.12871e+07	2.17102e+07	1.47354e+07	8.90105e+06	2.92719e+07	1.42209e+07	1.27872e+07	1.48463e+07	1.92442e+07	1.74646e+07	1.16103	0.861305	0.907524	1.1019	0.671433	0.805108
sp|P49585|PCY1A_HUMAN Choline-phosphate cytidylyltransferase A OS=Homo sapiens OX=9606 GN=PCYT1A PE=1 SV=2	P49585_S_331	PCY1A_S_331	S	331	P49585	PCY1A	23.4732	23.4885	23.8334	24.4599	23.4029	23.3061	24.3435	24.3719	23.8128	23.0855	24.803	23.7615	1.16447e+07	1.17689e+07	1.49479e+07	2.30769e+07	1.10909e+07	1.0371e+07	2.12871e+07	2.17102e+07	1.47354e+07	8.90105e+06	2.92719e+07	1.42209e+07	1.27872e+07	1.48463e+07	1.92442e+07	1.74646e+07	1.16103	0.861305	0.907524	1.1019	0.671433	0.805108
sp|P49585|PCY1A_HUMAN Choline-phosphate cytidylyltransferase A OS=Homo sapiens OX=9606 GN=PCYT1A PE=1 SV=2	P49585_S_315	PCY1A_S_315	S	315	P49585	PCY1A	22.3043	22.6632	23.1217	23.7717	22.3613	21.9666	22.074	21.7333	22.1086	23.4257	22.9989	22.3732	5.17924e+06	6.64191e+06	9.12723e+06	1.43219e+07	5.388e+06	4.09821e+06	4.41509e+06	3.48634e+06	4.52211e+06	1.12675e+07	8.38201e+06	5.43269e+06	6.98279e+06	7.93604e+06	4.14118e+06	8.36075e+06	1.13651	0.879884	2.01893	0.495312	0.801543	0.124324
sp|P49585|PCY1A_HUMAN Choline-phosphate cytidylyltransferase A OS=Homo sapiens OX=9606 GN=PCYT1A PE=1 SV=2	P49585_S_319	PCY1A_S_319	S	319	P49585	PCY1A	22.3043	22.6632	23.1217	23.7717	22.3613	21.9666	22.074	21.7333	22.1086	23.4257	22.9989	22.3732	5.17924e+06	6.64191e+06	9.12723e+06	1.43219e+07	5.388e+06	4.09821e+06	4.41509e+06	3.48634e+06	4.52211e+06	1.12675e+07	8.38201e+06	5.43269e+06	6.98279e+06	7.93604e+06	4.14118e+06	8.36075e+06	1.13651	0.879884	2.01893	0.495312	0.801543	0.124324
sp|P49585|PCY1A_HUMAN Choline-phosphate cytidylyltransferase A OS=Homo sapiens OX=9606 GN=PCYT1A PE=1 SV=2	P49585_S_323	PCY1A_S_323	S	323	P49585	PCY1A	23.7427	23.7238	23.4171	23.8069	23.5584	23.2602	23.7997	23.6014	23.7265	23.5752	23.7764	23.5895	1.40363e+07	1.3854e+07	1.12006e+07	1.46751e+07	1.23538e+07	1.00468e+07	1.46027e+07	1.27274e+07	1.38801e+07	1.24977e+07	1.43685e+07	1.26229e+07	1.30303e+07	1.23585e+07	1.37368e+07	1.31631e+07	0.948447	1.05436	0.958236	1.04358	0.702285	0.520238
sp|P49585|PCY1A_HUMAN Choline-phosphate cytidylyltransferase A OS=Homo sapiens OX=9606 GN=PCYT1A PE=1 SV=2	P49585_S_343	PCY1A_S_343	S	343	P49585	PCY1A	22.1948	22.5592	21.8921	22.2066	21.7471	21.6533	22.0369	21.8964	21.9675	21.5214	23.3201	22.8177	4.80078e+06	6.18011e+06	3.89215e+06	4.84019e+06	3.51984e+06	3.29842e+06	4.30292e+06	3.90378e+06	4.10078e+06	3.01012e+06	1.04725e+07	7.39269e+06	4.95768e+06	3.88615e+06	4.10249e+06	6.95844e+06	0.783864	1.27573	1.69615	0.58957	0.268143	0.317809
sp|P49585|PCY1A_HUMAN Choline-phosphate cytidylyltransferase A OS=Homo sapiens OX=9606 GN=PCYT1A PE=1 SV=2	P49585_S_347	PCY1A_S_347	S	347	P49585	PCY1A	22.1948	22.5592	21.8921	22.2066	21.7471	21.6533	22.0369	21.8964	21.9675	21.5214	23.3201	22.8177	4.80078e+06	6.18011e+06	3.89215e+06	4.84019e+06	3.51984e+06	3.29842e+06	4.30292e+06	3.90378e+06	4.10078e+06	3.01012e+06	1.04725e+07	7.39269e+06	4.95768e+06	3.88615e+06	4.10249e+06	6.95844e+06	0.783864	1.27573	1.69615	0.58957	0.268143	0.317809
sp|P49590|SYHM_HUMAN Histidine--tRNA ligase, mitochondrial OS=Homo sapiens OX=9606 GN=HARS2 PE=1 SV=1	P49590_S_67	SYHM_S_67	S	67	P49590	SYHM	22.3655	22.3533	23.1231	22.3456	22.7185	22.113	22.2292	22.9918	22.6698	22.5256	22.6292	21.3457	5.40358e+06	5.35812e+06	9.13603e+06	5.32964e+06	6.90143e+06	4.53598e+06	4.91643e+06	8.34108e+06	6.67233e+06	6.03764e+06	6.48724e+06	2.66503e+06	6.63257e+06	5.58902e+06	6.64328e+06	5.0633e+06	0.842662	1.18672	0.762169	1.31205	0.516889	0.37037
sp|P49674|KC1E_HUMAN Casein kinase I isoform epsilon OS=Homo sapiens OX=9606 GN=CSNK1E PE=1 SV=1	P49674_S_363	KC1E_S_363	S	363	P49674	KC1E	21.7352	20.3832	21.5858	21.6319	21.5808	21.406	21.6358	22.4712	22.1557	21.8078	21.6209	21.0064	3.49102e+06	1.36755e+06	3.14751e+06	3.2498e+06	3.13665e+06	2.77882e+06	3.2585e+06	5.81434e+06	4.67234e+06	3.67116e+06	3.22511e+06	2.10643e+06	2.66869e+06	3.05509e+06	4.58172e+06	3.0009e+06	1.14479	0.873523	0.654972	1.52678	0.619573	0.157841
sp|P49736|MCM2_HUMAN DNA replication licensing factor MCM2 OS=Homo sapiens OX=9606 GN=MCM2 PE=1 SV=4	P49736_S_13	MCM2_S_13	S	13	P49736	MCM2	24.0285	23.9096	24.5485	23.384	23.7079	23.8729	24.5599	24.1455	24.2094	24.1226	24.1233	23.3956	1.7112e+07	1.5758e+07	2.45371e+07	1.09469e+07	1.37025e+07	1.53619e+07	2.47332e+07	1.85572e+07	1.93986e+07	1.82651e+07	1.82735e+07	1.10353e+07	1.91357e+07	1.33371e+07	2.08963e+07	1.5858e+07	0.696975	1.43477	0.758887	1.31772	0.155249	0.181769
sp|P49736|MCM2_HUMAN DNA replication licensing factor MCM2 OS=Homo sapiens OX=9606 GN=MCM2 PE=1 SV=4	P49736_S_139	MCM2_S_139	S	139	P49736	MCM2	24.9268	24.0454	25.349	23.6764	24.3425	24.5197	24.7358	24.6827	25.1125	24.1584	23.8895	23.1405	3.18941e+07	1.73132e+07	4.27381e+07	1.34061e+07	2.12723e+07	2.40528e+07	2.79392e+07	2.69304e+07	3.62767e+07	1.87245e+07	1.554e+07	9.24683e+06	3.06485e+07	1.95771e+07	3.03821e+07	1.45038e+07	0.638761	1.56553	0.477379	2.09477	0.270103	0.0175795
sp|P49736|MCM2_HUMAN DNA replication licensing factor MCM2 OS=Homo sapiens OX=9606 GN=MCM2 PE=1 SV=4	P49736_S_27	MCM2_S_27	S	27	P49736	MCM2	24.0044	23.4367	23.9327	23.1959	23.7225	24.0479	23.9302	23.947	23.9961	23.4735	23.7162	22.578	1.68284e+07	1.13539e+07	1.60126e+07	9.60861e+06	1.38417e+07	1.73436e+07	1.59843e+07	1.61721e+07	1.6732e+07	1.16476e+07	1.37814e+07	6.26137e+06	1.47316e+07	1.3598e+07	1.62961e+07	1.05634e+07	0.923045	1.08337	0.648218	1.54269	0.708837	0.123109
sp|P49736|MCM2_HUMAN DNA replication licensing factor MCM2 OS=Homo sapiens OX=9606 GN=MCM2 PE=1 SV=4	P49736_S_40	MCM2_S_40	S	40	P49736	MCM2	21.0472	20.7555	21.1336	19.3804	20.9037	21.1681	21.3321	21.0576	21.3462	20.439	20.6707	20.1892	2.16687e+06	1.77028e+06	2.30059e+06	682487	1.96174e+06	2.35632e+06	2.63994e+06	2.18251e+06	2.66586e+06	1.42151e+06	1.66918e+06	1.19547e+06	2.07925e+06	1.66685e+06	2.4961e+06	1.42872e+06	0.801658	1.24741	0.57238	1.74709	0.505829	0.00720594
sp|P49768|PSN1_HUMAN Presenilin-1 OS=Homo sapiens OX=9606 GN=PSEN1 PE=1 SV=1	P49768_S_365	PSN1_S_365	S	365	P49768	PSN1	22.2072	22.7977	22.0967	22.822	22.0098	21.6794	22.2641	21.5826	22.0898	22.3492	22.8846	22.3358	4.842e+06	7.29127e+06	4.48511e+06	7.41488e+06	4.22282e+06	3.35846e+06	5.03702e+06	3.14054e+06	4.4636e+06	5.3431e+06	7.74381e+06	5.29356e+06	5.53946e+06	4.99872e+06	4.21372e+06	6.12682e+06	0.902384	1.10818	1.45402	0.687749	0.741194	0.132532
sp|P49768|PSN1_HUMAN Presenilin-1 OS=Homo sapiens OX=9606 GN=PSEN1 PE=1 SV=1	P49768_S_366	PSN1_S_366	S	366	P49768	PSN1	22.5714	22.8734	22.7127	23.004	22.5253	22.0052	22.2641	22.8574	22.0898	23.078	23.2429	22.466	6.23237e+06	7.68366e+06	6.87402e+06	8.41189e+06	6.03674e+06	4.20954e+06	5.03702e+06	7.59929e+06	4.4636e+06	8.85457e+06	9.92673e+06	5.79367e+06	6.93002e+06	6.21939e+06	5.69997e+06	8.19166e+06	0.897457	1.11426	1.43714	0.695826	0.626788	0.191763
sp|P49768|PSN1_HUMAN Presenilin-1 OS=Homo sapiens OX=9606 GN=PSEN1 PE=1 SV=1	P49768_S_367	PSN1_S_367	S	367	P49768	PSN1	22.5714	22.8734	22.7127	23.004	22.5253	22.0052	22.2641	22.8574	22.0898	23.078	23.2429	22.466	6.23237e+06	7.68366e+06	6.87402e+06	8.41189e+06	6.03674e+06	4.20954e+06	5.03702e+06	7.59929e+06	4.4636e+06	8.85457e+06	9.92673e+06	5.79367e+06	6.93002e+06	6.21939e+06	5.69997e+06	8.19166e+06	0.897457	1.11426	1.43714	0.695826	0.626788	0.191763
sp|P49768|PSN1_HUMAN Presenilin-1 OS=Homo sapiens OX=9606 GN=PSEN1 PE=1 SV=1	P49768_S_43	PSN1_S_43	S	43	P49768	PSN1	22.3281	22.0506	22.5529	21.6542	22.2561	22.43	22.4309	22.8473	22.6463	21.7343	21.7328	21.9158	5.26534e+06	4.34388e+06	6.1533e+06	3.30039e+06	5.00908e+06	5.65084e+06	5.65418e+06	7.54616e+06	6.56455e+06	3.4887e+06	3.4852e+06	3.95664e+06	5.25417e+06	4.65344e+06	6.5883e+06	3.64351e+06	0.885665	1.1291	0.553028	1.80823	0.532801	0.0254185
[truncated: 4,664 more rows]

## Sheet: BLU_TiO2_ST_Limma_diff_analysis
Phosphosites	log2FC	AveExpr	t	P.Value	adj.P.Val	B	FC	inverse_FC	Uniprot_ID	Gene_name	Fasta_header
ZN185_pS453	-2.65642	24.6282	-8.09397	8.7809e-05	0.240904	-3.44352	0.158613	6.30466	O15231	ZN185	sp|O15231|ZN185_HUMAN Zinc finger protein 185 OS=Homo sapiens OX=9606 GN=ZNF185 PE=1 SV=3
[truncated: 5,486 more rows]

## Sheet: BLU_pTyr_full_data_matrix
Fasta.headers	Proteins	Genes	Amino.acid	Positions.within.proteins	Uniprot_ID	Gene_name	Intensity.012ST_VEH_log2	Intensity.068ST_VEH_log2	Intensity.104ST_VEH_log2	Intensity.042ST_BLU_log2	Intensity.043ST_BLU_log2	Intensity.098ST_BLU_log2	Intensity.015LT_VEH_log2	Intensity.093LT_VEH_log2	Intensity.097LT_VEH_log2	Intensity.046LT_BLU_log2	Intensity.073LT_BLU_log2	Intensity.089LT_BLU_log2	Intensity.012ST_VEH	Intensity.068ST_VEH	Intensity.104ST_VEH	Intensity.042ST_BLU	Intensity.043ST_BLU	Intensity.098ST_BLU	Intensity.015LT_VEH	Intensity.093LT_VEH	Intensity.097LT_VEH	Intensity.046LT_BLU	Intensity.073LT_BLU	Intensity.089LT_BLU	ST_VEH_AVG	ST_BLU_AVG	LT_VEH_AVG	LT_BLU_AVG
[truncated: 824 more rows]

[truncated: 1 more sheets: BLU_pTyr_ST_Limma_diff_analysis]
