# Supplementary material for: Evaluation of FGFR targeting in breast cancer through interrogation of patient-derived models
Source: Breast Cancer Res. 2021 Aug 3;23:82. doi: 10.1186/s13058-021-01461-4 (PMC8336364; doi:10.1186/s13058-021-01461-4)
Supplement: Supplementary file 9 — Additional file 9. Table S7. Top 20 downregulated KEGG and Reactome pathways for phospho-tyrosine or TiO2 enrichment in BLU9931-treated HCI-009. [file 13058_2021_1461_MOESM9_ESM.xlsx]

## Sheet: KEGG_and_Reactome
Top 20 downregulated KEGG and Reactome pathways for TiO2 enrichment in HCI-009.				Top 20 downregulated KEGG and Reactome pathways for phospho-tyrosine enrichment in HCI-009.
Term	Adjusted p-value	Gene Name		Term	Adjusted p-value	Gene Name
KEGG				KEGG
Fatty acid biosynthesis	0.0250581	ACACB | ACACA		Central carbon metabolism in cancer	0.00103409	G6PD | LDHA | PGAM1 | PGAM4 | FGFR3 | MAPK3 | FGFR1
Hepatitis B	0.0386848	IFIH1 | MAVS | IRF3 | STAT1 | CASP3 | ARAF | AKT1		ErbB signaling pathway	0.00310808	GSK3B | ERBB3 | SHC1 | GAB1 | PLCG1 | CRK | MAPK3
RIG-I-like receptor signaling pathway	0.0459744	IFIH1 | MAVS | IRF3 | TANK		Rap1 signaling pathway	0.00384606	PARD3 | PLCG1 | TLN1 | FGFR4 | FGFR3 | CRK | EPHA2 | IGF1R | FGFR1 | MAPK3
Measles	0.0509195	IFIH1 | MAVS | IRF3 | STAT1 | CASP3 | AKT1		Adherens junction	0.00576747	PARD3 | FYN | WASL | IGF1R | MAPK3 | FGFR1
NOD-like receptor signaling pathway	0.0571125	MAVS | IRF3 | STAT1 | NEK7 | ERBIN | DNM1L | TANK		Axon guidance	0.00471059	GSK3B | EPHA7 | CDK5 | PARD3 | FYN | PLCG1 | EPHB4 | EPHA2 | MAPK3
Hepatitis C	0.079548	MAVS | IRF3 | STAT1 | CASP3 | ARAF | AKT1		Ras signaling pathway	0.00519955	SHC1 | GAB1 | PLCG1 | RIN1 | FGFR4 | FGFR3 | EPHA2 | IGF1R | FGFR1 | MAPK3
Influenza A	0.113249	IFIH1 | MAVS | IRF3 | STAT1 | AKT1 | AGFG1		Proteoglycans in cancer	0.00746003	SDC4 | ERBB3 | GAB1 | FLNA | FAS | PLCG1 | IGF1R | FGFR1 | MAPK3
Spliceosome	0.117076	RBM8A | DDX46 | DDX42 | SRSF6 | SF3B1		Fc gamma R-mediated phagocytosis	0.0105495	LYN | ASAP3 | WASL | PLCG1 | CRK | MAPK3
Insulin signaling pathway	0.12529	ARAF | AKT1 | TSC2 | ACACB | ACACA		Chemokine signaling pathway	0.0200591	LYN | GSK3B | GSK3A | SHC1 | PARD3 | WASL | CRK | MAPK3
Propanoate metabolism	0.125825	ACACB | ACACA		MAPK signaling pathway	0.0211749	ERBB3 | FLNA | FAS | FGFR4 | FGFR3 | CRK | EPHA2 | IGF1R | FGFR1 | MAPK3
Signaling pathways regulating pluripotency of stem cells	0.13091	MEIS1 | KAT6A | AKT1 | FGFR4 | FGFR3		Endocytosis	0.0195998	HGS | PARD3 | ARAP2 | ASAP3 | WASL | FGFR4 | STAM2 | FGFR3 | IGF1R
Base excision repair	0.132317	XRCC1 | UNG		Focal adhesion	0.0203613	GSK3B | SHC1 | FLNA | FYN | TLN1 | CRK | IGF1R | MAPK3
SNARE interactions in vesicular transport	0.138883	STX6 | VAMP4		Bacterial invasion of epithelial cells	0.0189575	SHC1 | GAB1 | ELMO2 | WASL | CRK
Arrhythmogenic right ventricular cardiomyopathy (ARVC)	0.161403	LMNA | DSG2 | EMD		Neurotrophin signaling pathway	0.0250408	GSK3B | SHC1 | GAB1 | PLCG1 | CRK | MAPK3
Pyruvate metabolism	0.172653	ACACB | ACACA		Tight junction	0.0300344	OCLN | DLG1 | DLG3 | PARD3 | RAB13 | MYH11 | WASL
Pancreatic cancer	0.175557	STAT1 | ARAF | AKT1		Insulin signaling pathway	0.044907	GSK3B | PYGB | SHC1 | FLOT1 | CRK | MAPK3
Bladder cancer	0.186511	ARAF | FGFR3		Signaling pathways regulating pluripotency of stem cells	0.0454453	GSK3B | FGFR4 | FGFR3 | IGF1R | FGFR1 | MAPK3
Epstein-Barr virus infection	0.192229	NCOR2 | MAVS | IRF3 | STAT1 | CASP3 | AKT1		PI3K-Akt signaling pathway	0.0455995	GSK3B | ERBB3 | CDK2 | FGFR4 | PRLR | FGFR3 | EPHA2 | IGF1R | FGFR1 | MAPK3
AMPK signaling pathway	0.200868	AKT1 | TSC2 | ACACB | ACACA		Prostate cancer	0.0433094	GSK3B | CDK2 | IGF1R | FGFR1 | MAPK3
Colorectal cancer	0.22998	CASP3 | ARAF | AKT1		HIF-1 signaling pathway	0.0469484	LDHA | PLCG1 | ALDOA | IGF1R | MAPK3
Reactome				Reactome
Apoptotic execution phase Homo sapiens	5.17719e-05	DBNL | CASP3 | LMNA | DSG2 | DNM1L | LMNB1 | PLEC		Axon guidance Homo sapiens	1.47269e-09	LYN | GSK3B | EPHA7 | SHC1 | PEBP1 | WASL | PHB | DLG1 | DLG3 | CDK5 | ERBB3 | PTPRA | MYH11 | FYN | CSK | PLCG1 | TLN1 | FGFR4 | FGFR3 | EPHB4 | EPHA2 | FGFR1 | MAPK3
Apoptotic cleavage of cellular proteins Homo sapiens	6.86701e-05	DBNL | CASP3 | LMNA | DSG2 | LMNB1 | PLEC		Signaling by EGFR Homo sapiens	1.43992e-08	GSK3B | GSK3A | SHC1 | GAB1 | PEBP1 | PHB | ERBB3 | HGS | PTPRA | FYN | CSK | PLCG1 | TLN1 | FGFR4 | STAM2 | FGFR3 | FGFR1 | MAPK3
Initiation of Nuclear Envelope Reformation Homo sapiens	8.42287e-05	LMNA | LEMD2 | EMD | LMNB1		VEGFA-VEGFR2 Pathway Homo sapiens	1.86683e-08	SHC1 | PEBP1 | PHB | ABI2 | ERBB3 | PTPRA | ABI1 | ELMO2 | FYN | CSK | PLCG1 | TLN1 | FGFR4 | FGFR3 | CRK | FGFR1 | MAPK3
Nuclear Envelope Reassembly Homo sapiens	8.42287e-05	LMNA | LEMD2 | EMD | LMNB1		Signaling by VEGF Homo sapiens	2.68166e-08	SHC1 | PEBP1 | PHB | ABI2 | ERBB3 | PTPRA | ABI1 | ELMO2 | FYN | CSK | PLCG1 | TLN1 | FGFR4 | FGFR3 | CRK | FGFR1 | MAPK3
Depolymerisation of the Nuclear Lamina Homo sapiens	0.000155964	LMNA | LEMD2 | EMD | LMNB1		Downstream signal transduction Homo sapiens	4.72343e-08	GSK3B | GSK3A | SHC1 | GAB1 | PEBP1 | PHB | ERBB3 | PTPRA | FYN | CSK | PLCG1 | TLN1 | FGFR4 | FGFR3 | CRK | FGFR1 | MAPK3
Caspase-mediated cleavage of cytoskeletal proteins Homo sapiens	0.00136832	DBNL | CASP3 | PLEC		Signaling by PDGF Homo sapiens	1.20819e-07	GSK3B | GSK3A | SHC1 | GAB1 | PEBP1 | PHB | ERBB3 | PTPRA | FYN | CSK | PLCG1 | TLN1 | FGFR4 | FGFR3 | CRK | FGFR1 | MAPK3
AKT phosphorylates targets in the cytosol Homo sapiens	0.00175355	GSK3A | TSC2 | AKT1		Prolonged ERK activation events Homo sapiens	1.24033e-07	SHC1 | PEBP1 | PHB | ERBB3 | PTPRA | FYN | CSK | PLCG1 | TLN1 | FGFR4 | FGFR3 | CRK | FGFR1 | MAPK3
TRAF3-dependent IRF activation pathway Homo sapiens	0.00220012	IFIH1 | MAVS | IRF3		Signaling by SCF-KIT Homo sapiens	1.41421e-07	LYN | GSK3B | GSK3A | SHC1 | GAB1 | PEBP1 | PHB | ERBB3 | PTPRA | FYN | CSK | TLN1 | FGFR4 | FGFR3 | FGFR1 | MAPK3
Nuclear Envelope Breakdown Homo sapiens	0.00292549	LMNA | NEK7 | EMD | LEMD2 | LMNB1		Downstream signaling of activated FGFR2 Homo sapiens	1.66987e-07	GSK3B | GSK3A | SHC1 | GAB1 | PEBP1 | PHB | ERBB3 | PTPRA | FYN | CSK | PLCG1 | TLN1 | FGFR4 | FGFR3 | FGFR1 | MAPK3
TRAF6 mediated IRF7 activation Homo sapiens	0.00317449	IFIH1 | MAVS | IRF3 | TANK		Downstream signaling of activated FGFR4 Homo sapiens	1.66987e-07	GSK3B | GSK3A | SHC1 | GAB1 | PEBP1 | PHB | ERBB3 | PTPRA | FYN | CSK | PLCG1 | TLN1 | FGFR4 | FGFR3 | FGFR1 | MAPK3
Formation of Senescence-Associated Heterochromatin Foci (SAHF) Homo sapiens	0.00393793	HMGA1 | EP400 | LMNB1		Downstream signaling of activated FGFR3 Homo sapiens	1.66987e-07	GSK3B | GSK3A | SHC1 | GAB1 | PEBP1 | PHB | ERBB3 | PTPRA | FYN | CSK | PLCG1 | TLN1 | FGFR4 | FGFR3 | FGFR1 | MAPK3
Mitotic Prophase Homo sapiens	0.00466138	NEK7 | LMNA | SMC4 | LEMD2 | EMD | LMNB1 | PHF8		Signaling by ERBB4 Homo sapiens	1.74003e-07	GSK3B | GSK3A | SHC1 | GAB1 | PEBP1 | PHB | PRLR | ERBB3 | PTPRA | FYN | CSK | TLN1 | FGFR4 | FGFR3 | FGFR1 | MAPK3
PI3K/AKT Signaling in Cancer Homo sapiens	0.00631707	GSK3A | AKT1 | TSC2 | FRS2 | FGFR4 | FGFR3		NGF signalling via TRKA from the plasma membrane Homo sapiens	1.77663e-07	GSK3B | GSK3A | SHC1 | GAB1 | PEBP1 | PHB | ERBB3 | PTPRA | FYN | CSK | PLCG1 | TLN1 | FGFR4 | FGFR3 | CRK | FGFR1 | MAPK3
Clearance of Nuclear Envelope Membranes from Chromatin Homo sapiens	0.00728036	EMD | LEMD2		Signaling by FGFR4 Homo sapiens	1.88843e-07	GSK3B | GSK3A | SHC1 | GAB1 | PEBP1 | PHB | ERBB3 | PTPRA | FYN | CSK | PLCG1 | TLN1 | FGFR4 | FGFR3 | FGFR1 | MAPK3
Defective HLCS causes multiple carboxylase deficiency Homo sapiens	0.00728036	ACACB | ACACA		Downstream signaling of activated FGFR1 Homo sapiens	1.88843e-07	GSK3B | GSK3A | SHC1 | GAB1 | PEBP1 | PHB | ERBB3 | PTPRA | FYN | CSK | PLCG1 | TLN1 | FGFR4 | FGFR3 | FGFR1 | MAPK3
Defects in biotin (Btn) metabolism Homo sapiens	0.00728036	ACACB | ACACA		Signaling by FGFR3 Homo sapiens	1.96687e-07	GSK3B | GSK3A | SHC1 | GAB1 | PEBP1 | PHB | ERBB3 | PTPRA | FYN | CSK | PLCG1 | TLN1 | FGFR4 | FGFR3 | FGFR1 | MAPK3
ChREBP activates metabolic gene expression Homo sapiens	0.0095842	ACACB | ACACA		Signalling to ERKs Homo sapiens	2.13982e-07	SHC1 | PEBP1 | PHB | ERBB3 | PTPRA | FYN | CSK | PLCG1 | TLN1 | FGFR4 | FGFR3 | CRK | FGFR1 | MAPK3
Constitutive Signaling by AKT1 E17K in Cancer Homo sapiens	0.0118904	GSK3A | AKT1 | TSC2		Signaling by FGFR1 Homo sapiens	2.22025e-07	GSK3B | GSK3A | SHC1 | GAB1 | PEBP1 | PHB | ERBB3 | PTPRA | FYN | CSK | PLCG1 | TLN1 | FGFR4 | FGFR3 | FGFR1 | MAPK3
Cohesin Loading onto Chromatin Homo sapiens	0.0121667	PDS5B | PDS5A		DAP12 signaling Homo sapiens	3.04745e-07	GSK3B | GSK3A | SHC1 | GAB1 | PEBP1 | PHB | ERBB3 | PTPRA | FYN | CSK | PLCG1 | TLN1 | FGFR4 | FGFR3 | FGFR1 | MAPK3
Apoptosis Homo sapiens	0.0138224	DBNL | CASP3 | LMNA | AKT1 | DSG2 | DNM1L | LMNB1 | PLEC		Interleukin-3, 5 and GM-CSF signaling Homo sapiens	3.12568e-07	LYN | SHC1 | PEBP1 | PHB | ERBB3 | PTPRA | FYN | CSK | TLN1 | FGFR4 | FGFR3 | CRK | FGFR1 | MAPK3
